# Supplementary material for: Identification of Cancer-Associated Proteins in Colorectal Cancer Using Mass Spectrometry
Source: Proteomes. 2025 Aug 12;13(3):38. doi: 10.3390/proteomes13030038 (PMC12372073; doi:10.3390/proteomes13030038)
Supplement: Supplementary file 1 [file proteomes-13-00038-s001.zip]

Archive with 20 entries (20 files):
- Supplementary Figure S1.pptx
- Supplementary Materials.pdf
- Supplementary Table S1 Clinical information of donor patients.xlsx
- Supplementary Table S10 Fig3B_Clustre14_1324 protein.xlsx
- Supplementary Table S11 Fig3C_Clustre20_16 protein.xlsx
- Supplementary Table S12 Fig3D_Clustre25_1062 protein.xlsx
- Supplementary Table S13 COSMIC 748 cancer associated proteins.xlsx
- Supplementary Table S14 COSMIC 531 observed cancer associated proteins.xlsx
- Supplementary Table S15 COSMIC 64 colorectal cancer associated proteins.xlsx
- Supplementary Table S16 COSMIC 48 observed colorectal cancer associated proteins.xlsx
- Supplementary Table S17 COSMIC 217 not-observed cancer associated proteins.xlsx
- Supplementary Table S18 COSMIC 16 not-observed colorectal cancer associated proteins.xlsx
- Supplementary Table S2 Protein expression data.xlsx
- Supplementary Table S3 Numerical data for correlation matrix.xlsx
- Supplementary Table S4 Tumor vs Non-Tumor Expression 2642 Proteins.xlsx
- Supplementary Table S5 Top50.xlsx
- Supplementary Table S6 Top100.xlsx
- Supplementary Table S7 Top200.xlsx
- Supplementary Table S8 All Clusters 130.xlsx
- Supplementary Table S9 Fig3A_Clustre3_34 protein.xlsx
