# Supplementary material for: Identification of Cancer-Associated Proteins in Colorectal Cancer Using Mass Spectrometry
Source: Proteomes. 2025 Aug 12;13(3):38. doi: 10.3390/proteomes13030038 (PMC12372073; doi:10.3390/proteomes13030038)
Supplement: Supplementary file 1 [file proteomes-13-00038-s001.zip › Supplementary Table S1 Clinical information of donor patients.xlsx]

## Sheet: Clinical information
					anatomical site code for colorectal cancer as defined by WHO		histological classification code for colorectal cancer	preoperative clinical staging				postoperative pathological staging
CRC Number	Age	Sex	Race	Sampling Site	ICD-O Location Code	Pathological Diagnosis (ICD-O English Description)	Morphology Code	cT	cN	cM	cStage	pT	pN	pM	pStage
Case 1	58	M	Japanese	Rectum, unspecified	C20.9	Moderately differentiated tubular adenocarcinoma	821132	1	0	0	Ⅰ	1b	0	0	Ⅰ
Case 2	70	M	Japanese	Colon, unspecified	C18.7	Moderately differentiated tubular adenocarcinoma with adenoma component (tub2 > tub1 > muc with adenoma)	821132	1	0	0	Ⅰ	2	0	0	Ⅰ
Case 3	58	F	Japanese	Malignant neoplasm of unspecified part of the rectum and colon	C19.9	Moderately differentiated tubular adenocarcinoma(tub2＞tub1)	821132	2	0	0	Ⅰ	2	0	0	Ⅰ
Case 4	67	F	Japanese	Ascending colon	C18.2	Moderately differentiated tubular adenocarcinoma	821132	3	0	0	II A	3	0	0	Ⅱa
Case 5	70	M	Japanese	Malignant neoplasm of unspecified part of the rectum and colon	C19.9	Moderately differentiated tubular adenocarcinoma(tub2＞tub1＞pap)	821132	3	0	0	II A	3	1b	0	Ⅲb
Case 6	85	F	Japanese	Cecum	C18.0	Well differentiated tubular adenocarcinoma(tub1＞muc)	821131	3	0	0	II A	3	0	0	Ⅱa
Case 7	78	F	Japanese	Colon, unspecified	C18.7	Moderately differentiated tubular adenocarcinoma	821132	3	1a	0	IIIB	3	0	0	Ⅱa
Case 8	73	M	Japanese	Descending colon	C18.4	Moderately differentiated tubular adenocarcinoma(tub2＞por2)	821132	4a	1b	0	IIIB	3	2b	0	Ⅲc
Case 9	61	M	Japanese	Rectum, unspecified	C20.9	Well differentiated tubular adenocarcinoma(tub1＞tub2)	821131	3	1b	0	IIIB	3	1a	0	Ⅲb
Case 10	87	M	Japanese	Rectum, unspecified	C20.9	Moderately differentiated tubular adenocarcinoma	821132	3	2a	0	IIIB	3	1b	0	Ⅲb
Case 11	72	F	Japanese	Cecum	C18.0	Moderately differentiated tubular adenocarcinoma(tub2＞tub1 with tubulovillous adenoma, mixed low and high grade)	821132	3	2a	0	IIIB	3	0	0	Ⅱa
Case 12	79	M	Japanese	Ascending colon	C18.2	Moderately differentiated tubular adenocarcinoma(tub2＞tub1)	821132	3	2a	0	IIIB	3	1b	0	Ⅲb
Case 13	83	M	Japanese	Overlapping lesion of the colon	C18.6	Moderately differentiated tubular adenocarcinoma	821132	4b	2a	0	IIIC	4b	1b	0	Ⅲc
Case 14	71	F	Japanese	Colon, unspecified	C18.7	Moderately differentiated tubular adenocarcinoma	821132	4a	2a	0	IIIC	4b	1b	0	Ⅲc
Case 15	67	M	Japanese	Ascending colon	C18.2	Moderately differentiated tubular adenocarcinoma(tub2＞muc＞por2)	821132	4a	2a	0	IIIC	3	1a	0	Ⅲb
Case 16	70	M	Japanese	Rectum, unspecified	C20.9	Moderately differentiated tubular adenocarcinoma	821132	4a	0	1a	IVA	3	0	1a	Ⅳa
M: male, F: female
Each case has a sample from normal tissue (N) and a sample from tumor tissue (T)
