# Supplementary material for: Identification of Cancer-Associated Proteins in Colorectal Cancer Using Mass Spectrometry
Source: Proteomes. 2025 Aug 12;13(3):38. doi: 10.3390/proteomes13030038 (PMC12372073; doi:10.3390/proteomes13030038)
Supplement: Supplementary file 1 [file proteomes-13-00038-s001.zip › Supplementary Table S10 Fig3B_Clustre14_1324 protein.xlsx]

## Sheet: Cluster 14
Number	# of Grouped proteins	Accession number	Master accession number	Master protein name	Master Gene Symbol	Species	MW(kDa)	PSMs	Peptides	ANOVA Significant	Cluster	CRC01-N	CRC02-N	CRC03-N	CRC04-N	CRC05-N	CRC06-N	CRC07-N	CRC08-N	CRC09-N	CRC10-N	CRC11-N	CRC12-N	CRC13-N	CRC14-N	CRC15-N	CRC16-N	CRC01-T	CRC02-T	CRC03-T	CRC04-T	CRC05-T	CRC06-T	CRC07-T	CRC08-T	CRC09-T	CRC10-T	CRC11-T	CRC12-T	CRC13-T	CRC14-T	CRC15-T	CRC16-T	Median N Zscore	Median S1 Zscore	Median S2A Zscore	Median S3 Zscore	Median S4A Zscore	-Log q-value
11775	1	Q9H840	Q9H840	Gem-associated protein 7	GEMIN7	Homo sapiens	14.533	1	1	+	Cluster 14	16.4091	16.4835	15.5529	15.1871	16.4101	14.5268	13.8532	15.4982	14.7749	15.2345	14.7811	15.6223	15.1294	14.8308	14.8388	15.3352	17.6997	17.2227	16.8204	16.9276	16.2221	15.8456	14.5615	15.3274	16.9324	16.0831	16.3784	16.0178	17.3516	14.7156	15.9518	17.3627	-1.33863	0.912401	-0.207148	-0.435675	1.06905	2.94434
11191	1	B1APH4	B1APH4	Putative zinc finger protein 487	ZNF487	Homo sapiens	51.622	1	1	+	Cluster 14	15.8963	16.4012	17.1542	15.6946	15.5683	13.8351	15.3132	15.2744	15.2881	15.5201	14.3677	14.1879	15.1268	14.483	14.0815	15.3829	16.0514	17.0886	16.7693	16.2937	14.8802	16.4069	15.2843	16.1491	15.4248	15.4513	16.0879	16.3118	16.9177	16.2404	15.5861	16.7292	-1.5658	0.892349	0.0963285	-0.248174	0.825297	2.54818
11071	1	Q9P1U0	Q9P1U0	DNA-directed RNA polymerase I subunit RPA12	POLR1H	Homo sapiens	13.902	2	2	+	Cluster 14	16.367	16.733	16.6596	16.5172	14.6445	14.5248	17.2283	13.9151	15.9357	14.7851	15.6361	16.1579	14.2346	16.949	15.482	16.6942	17.7995	17.5767	18.2371	17.9168	16.7369	17.2021	17.0622	17.5524	16.7307	16.4438	17.1478	17.877	17.6995	17.0392	17.0308	17.9197	-1.55398	0.795483	-0.0053257	-0.192817	0.956637	5.12465
10960	1	Q9BV81	Q9BV81	ER membrane protein complex subunit 6	EMC6	Homo sapiens	12.015	2	2	+	Cluster 14	19.8821	20.264	18.7149	19.7081	18.1572	18.3613	19.0069	18.0868	18.4594	18.8062	18.6593	19.0796	18.8653	18.5704	19.4522	19.5549	19.8782	20.1293	19.3333	19.4696	19.9913	19.4122	19.332	19.5748	19.5142	19.15	19.6129	19.2384	20.4305	19.6845	19.4687	19.9913	-1.55094	0.751919	-0.15073	-0.0521227	1.00188	2.98329
10204	1	Q9Y294	Q9Y294	Histone chaperone ASF1A	ASF1A	Homo sapiens	22.967	3	3	+	Cluster 14	17.1523	17.4958	16.96	17.6507	16.8518	16.99	17.8951	16.1481	16.5289	16.8667	16.1448	17.3209	15.8345	16.4621	17.2246	16.8183	17.1171	17.7453	17.6984	17.4262	17.0933	17.3815	17.6129	16.9531	17.168	17.6546	17.2199	17.2914	17.2172	17.3441	17.8062	17.6924	-1.48166	0.931258	-0.0428299	-0.319682	0.912914	2.49484
9475	1	O75394	O75394	39S ribosomal protein L33, mitochondrial	MRPL33	Homo sapiens	7.615	4	3	+	Cluster 14	18.7157	18.7496	17.8842	18.6013	18.5439	18.0275	14.3997	17.6218	17.8103	15.7826	17.1887	18.691	15.4882	15.5569	18.2732	13.3959	17.8629	19.1402	19.3651	18.9544	18.6458	18.6138	18.461	18.6198	18.0833	18.6912	18.0666	18.8873	18.7251	18.5748	18.7815	19.1733	-1.56071	0.847202	-0.0735725	-0.121863	0.908941	2.73192
9096	1	Q8NHY2	Q8NHY2	E3 ubiquitin-protein ligase COP1	COP1	Homo sapiens	80.475	6	4	+	Cluster 14	13.7296	17.5657	16.5127	17.0961	17.0806	15.5382	16.4581	15.779	16.6229	14.6361	16.7835	16.9259	15.6857	16.6042	17.1938	16.8495	17.9068	17.4216	16.8982	17.0572	16.9616	17.5922	17.1255	16.7002	16.9597	16.7948	17.1706	17.3228	17.287	16.885	16.9229	17.3531	-1.43612	1.0463	-0.07319	-0.372759	0.835764	2.40696
9025	1	Q7Z6V5	Q7Z6V5	tRNA-specific adenosine deaminase 2	ADAT2	Homo sapiens	21.047	5	4	+	Cluster 14	15.2953	16.6945	15.1516	14.9871	15.3047	14.3834	14.8242	15.4245	15.7371	14.1345	15.62	13.9949	14.2652	13.4649	14.2487	14.7315	16.2654	16.8502	17.2698	16.1524	16.0191	16.0851	15.2799	15.8318	14.9917	15.5743	16.5388	16.4603	16.7636	15.9633	16.3101	16.8523	-1.52933	0.897	-0.0576604	-0.209615	0.899603	4.8921
8863	1	P61513	P61513	60S ribosomal protein L37a	RPL37A	Homo sapiens	10.273	6	5	+	Cluster 14	22.2199	22.2409	20.9937	21.131	20.8818	20.1711	20.6596	20.6224	20.8629	20.3168	20.7863	20.5746	21.0124	20.3404	20.8092	21.8633	22.3629	22.6042	21.6657	21.5707	21.3471	21.6061	21.3286	21.3286	21.4551	21.9462	21.8357	21.8671	22.3323	21.2643	21.577	22.4874	-1.38163	0.88482	-0.291129	-0.281675	1.06962	3.7249
8846	1	P55769	P55769	NHP2-like protein 1	SNU13	Homo sapiens	14.173	5	4	+	Cluster 14	23.5891	23.5669	22.7595	23.263	22.7086	22.2194	23.1847	21.6283	22.3191	22.2745	22.4287	22.8027	22.6177	22.6159	23.422	23.0253	23.7084	24.0511	24.4103	23.7448	23.5056	23.463	22.9859	23.67	23.5154	23.1532	23.6844	23.6956	24.0185	23.4638	23.1207	24.1209	-1.52927	0.83648	-0.143328	-0.125787	0.961907	4.90802
8715	1	O95372	O95372	Acyl-protein thioesterase 2	LYPLA2	Homo sapiens	24.737	4	4	+	Cluster 14	22.0942	21.7993	20.5719	21.3536	20.1515	19.8336	19.5546	19.2624	20.2765	20.2811	20.3582	20.1921	20.6105	20.3826	21.0836	21.1897	21.6476	22.191	21.5877	20.956	21.7891	21.0862	21.1473	20.1381	21.0648	21.4666	20.856	21.8156	21.6558	20.834	21.6965	21.9253	-1.44966	0.690866	-0.249928	-0.147539	1.15626	2.76417
8175	1	Q01081	Q01081	Splicing factor U2AF 35 kDa subunit	U2AF1	Homo sapiens	27.87	9	7	+	Cluster 14	20.2435	20.4116	19.6609	20.2889	19.6368	19.4479	20.122	19.0311	19.2223	19.2834	19.0333	19.7611	18.9043	19.348	19.3323	19.8456	20.7695	21.0369	20.8272	20.5882	20.2378	20.3405	20.1841	20.2529	20.3493	20.4645	20.954	20.5385	20.7144	20.2641	20.2031	20.958	-1.54944	0.762425	-0.113305	-0.0974796	0.9978	6.69256
8160	1	P62829	P62829	60S ribosomal protein L23	RPL23	Homo sapiens	14.865	6	5	+	Cluster 14	24.2159	24.5146	23.4094	24.0565	23.1455	23.0271	23.694	22.3433	22.6694	23.3045	23.0912	23.229	22.7952	22.8005	23.3188	23.5474	24.5216	24.2395	23.8813	24.1804	23.8183	23.7528	23.9761	23.5764	23.8296	23.7755	23.8365	23.7498	24.285	23.7029	24.1121	24.3172	-1.49813	0.82413	-0.181338	-0.154452	1.00979	3.48285
7810	1	Q9H3K6	Q9H3K6	BolA-like protein 2	BOLA2B	Homo sapiens	10.115	9	6	+	Cluster 14	23.0577	23.4919	22.2007	22.8349	22.4523	22.4317	22.6339	21.8503	21.8877	22.0285	22.2495	22.3836	22.3002	22.0119	22.5474	23.1632	23.1372	23.9151	23.7469	23.1854	24.296	23.0266	22.8556	23.3439	22.7899	22.773	23.0378	23.3839	23.5983	22.4313	23.4808	23.8006	-1.44811	0.894106	-0.0879767	-0.346002	0.987979	4.48202
7714	1	Q92989	Q92989	Polyribonucleotide 5'-hydroxyl-kinase Clp1	CLP1	Homo sapiens	47.646	8	6	+	Cluster 14	18.1907	18.3425	17.6086	18.0971	17.3682	17.6522	17.9346	15.9655	16.9642	16.6605	17.3584	14.8707	16.7096	16.8065	18.1508	17.4636	18.3875	18.8982	18.9219	18.452	18.3485	18.0271	18.4517	18.1334	18.1659	18.3662	18.7854	18.2283	18.9297	18.1444	18.2609	19.0539	-1.51777	0.778985	-0.0728366	-0.208545	1.02017	4.58598
6476	1	Q93075	Q93075	Putative deoxyribonuclease TATDN2	TATDN2	Homo sapiens	85.024	10	8	+	Cluster 14	16.4073	16.5178	14.9317	15.5838	15.3956	15.226	14.9513	14.4334	14.7615	15.6067	14.1849	14.7599	15.2779	15.3486	15.9231	15.2195	16.5362	16.5685	16.4777	16.2657	15.8862	16.1265	16.0015	15.2549	16.7489	15.8629	16.1801	16.0609	16.5897	16.0178	15.6516	16.8029	-1.51311	0.657839	-0.0347796	-0.218476	1.10852	4.31501
5462	1	Q99081	Q99081	Transcription factor 12	TCF12	Homo sapiens	72.966	13	12	+	Cluster 14	16.6915	16.7619	16.6512	16.7302	16.1443	16.102	16.7957	16.3956	16.6143	16.4937	16.8645	16.2683	15.2885	16.4427	16.677	16.8918	17.7153	17.4431	17.0704	17.6905	16.4994	17.2001	17.066	16.031	17.5242	17.5502	17.5532	16.987	17.3844	16.9825	16.708	17.5539	-1.51273	0.730743	0.0577778	-0.313209	1.03742	4.03766
5448	1	Q96EP5	Q96EP5	DAZ-associated protein 1	DAZAP1	Homo sapiens	43.384	14	10	+	Cluster 14	20.6253	20.7496	20.2286	20.7166	19.6135	19.5231	20.3883	19.2123	19.8172	19.4923	19.7342	20.0011	19.6754	19.4869	19.5129	20.2693	20.9152	20.8707	20.825	20.529	20.4878	20.2853	20.4949	20.5122	20.6408	20.1229	20.4213	20.4201	21.0038	20.3088	20.1713	20.9609	-1.55054	0.782989	-0.0330183	-0.174693	0.975265	3.86053
5231	1	P31943	P31943	Heterogeneous nuclear ribonucleoprotein H	HNRNPH1	Homo sapiens	49.228	26	19	+	Cluster 14	23.7335	23.8307	23.3274	23.8223	23.2506	23.4175	23.7507	22.8265	23.2224	22.9389	23.0674	23.1671	22.8411	22.7258	23.0985	23.3846	24.0609	23.9495	23.9955	24.0132	23.4886	23.7477	23.695	23.7182	23.8752	23.8411	24.1393	23.5206	24.011	23.5823	23.5746	24.0781	-1.5775	0.730638	-0.0227054	-0.112514	0.982082	4.958
5100	1	Q9UKV5	Q9UKV5	E3 ubiquitin-protein ligase AMFR	AMFR	Homo sapiens	72.995	12	11	+	Cluster 14	18.7366	18.9771	18.5096	18.9515	18.3844	18.4836	18.8439	17.3951	18.2001	18.115	17.9635	18.6504	17.462	17.9597	18.6759	18.184	18.7954	18.9611	19.0525	18.8164	18.7716	18.6863	18.7147	18.4089	18.4817	18.9668	18.5949	18.5972	18.8513	18.7115	19.1673	18.9402	-1.54718	0.926575	0.0370305	-0.244897	0.828467	2.65446
4952	1	Q8TAE8	Q8TAE8	Growth arrest and DNA damage-inducible proteins-interacting protein 1	GADD45GIP1	Homo sapiens	25.382	16	11	+	Cluster 14	20.3073	20.3698	19.5576	20.2662	19.8624	20.0642	19.8247	18.3451	19.3853	19.6325	19.3993	19.6691	18.8108	19.0901	19.8333	19.7019	19.5536	20.452	20.4103	20.09	20.1969	20.2001	20.047	19.8056	19.8671	20.2635	19.6589	19.9913	20.4927	20.0023	20.2203	20.5029	-1.44319	0.763212	0.113734	-0.478934	1.04518	2.36678
4581	1	Q9H9F9	Q9H9F9	Actin-related protein 5	ACTR5	Homo sapiens	68.3	15	12	+	Cluster 14	18.167	18.1691	18.1273	18.0311	17.777	17.4764	18.0703	17.6825	17.9574	17.7663	17.7007	17.8389	17.6335	17.5472	17.7277	18.3007	18.6039	18.4457	18.9083	18.6637	18.0195	18.2489	18.3019	18.0208	18.5697	18.1042	18.4685	18.2077	18.4687	18.5528	18.1383	18.6755	-1.50921	0.802424	-0.228608	-0.0748236	1.01022	5.67144
4371	1	P61962	P61962	DDB1- and CUL4-associated factor 7	DCAF7	Homo sapiens	38.925	17	12	+	Cluster 14	19.7951	19.7965	20.0398	19.9724	19.8029	19.5773	20.1213	19.5277	19.6769	19.7665	19.7673	19.7578	19.5016	19.5902	19.9745	19.7663	19.9628	20.2591	20.3122	20.3748	20.056	20.071	19.9978	19.9782	20.181	19.9629	20.4606	19.9005	20.2784	20.017	19.8501	20.2442	-1.48981	0.94717	0.0159121	-0.346694	0.873426	5.01958
1572	1	O43390	O43390	Heterogeneous nuclear ribonucleoprotein R	HNRNPR	Homo sapiens	70.943	39	32	+	Cluster 14	23.1782	23.1415	22.8901	23.3119	22.7701	22.7522	23.2401	22.1691	22.5763	22.5605	22.7683	22.686	22.2622	22.3646	23.1842	22.7847	23.459	23.3172	23.5105	23.4617	23.0864	23.1814	23.2069	23.3658	23.5734	23.1514	23.4153	23.4	23.2092	23.0624	23.1675	23.5253	-1.54341	0.772787	-0.159081	-0.0658055	0.995512	5.1374
3521	1	Q9NUY8	Q9NUY8	TBC1 domain family member 23	TBC1D23	Homo sapiens	78.324	22	15	+	Cluster 14	20.4014	20.4658	19.9913	20.3265	19.8835	19.8597	20.1156	19.0749	19.6069	20.0425	19.4946	19.8182	18.6476	19.7127	20.0272	19.7979	20.5588	20.5103	20.5693	20.7238	20.2672	20.304	20.6554	19.8419	20.3613	20.5041	20.2099	20.2052	20.3139	20.076	20.0578	20.6292	-1.46495	0.807117	-0.0353782	-0.346563	1.03977	3.4283
9521	1	P08865	P08865	40S ribosomal protein SA	RPSA	Homo sapiens	32.852	16	14	+	Cluster 14	24.3965	24.5461	24.037	24.6638	23.776	24.1082	24.2894	23.3482	23.7818	24.0341	24.0294	23.7245	23.4724	23.4862	24.1844	23.9028	24.6036	24.6565	24.1978	24.5636	24.4897	24.4739	24.3866	23.8747	24.386	24.7731	24.312	24.0673	24.6991	24.2599	24.7132	24.6399	-1.63251	0.71035	0.243983	-0.180922	0.859099	3.42057
8641	1	O00287	O00287	Regulatory factor X-associated protein	RFXAP	Homo sapiens	28.233	5	4	+	Cluster 14	17.5069	16.6452	16.4107	16.6745	17.2715	17.0608	17.1355	16.1044	16.3723	16.6727	16.4444	17.2876	15.9186	17.1079	17.5206	16.7373	17.5662	17.2128	17.5278	17.3659	16.9886	17.4873	17.0771	17.4833	16.7336	17.2472	17.1259	17.892	17.4878	17.9402	16.5226	17.5527	-1.66779	0.720365	0.249878	-0.0949686	0.792518	2.69813
8176	1	Q01130	Q01130	Serine/arginine-rich splicing factor 2	SRSF2	Homo sapiens	25.476	8	6	+	Cluster 14	21.0628	21.2173	20.3989	21.3807	19.8694	19.661	20.8829	15.1904	18.9341	20.1876	20.8896	20.3776	19.0356	19.738	21.4547	20.1962	21.4181	21.4664	20.9552	21.2879	20.8711	21.1076	20.9536	21.4438	21.1718	20.8098	20.8544	21.1436	21.455	20.8757	20.812	21.4042	-1.61651	0.830754	0.159153	-0.17409	0.800692	2.13333
7987	1	O60911	O60911	Cathepsin L2	CTSV	Homo sapiens	37.328	6	5	+	Cluster 14	14.7976	17.688	15.4415	16.161	15.3541	16.0029	15.9243	14.9081	15.898	15.3727	15.6352	15.0892	17.0572	15.5214	15.1705	16.9019	17.623	17.2542	16.3638	16.8059	17.0694	16.6225	16.6733	16.2705	14.9176	14.6369	16.5845	16.857	17.5449	16.1107	16.6031	17.2579	-1.62149	0.80944	0.159205	-0.162011	0.814854	1.89674
7883	1	Q9UHC7	Q9UHC7	E3 ubiquitin-protein ligase makorin-1	MKRN1	Homo sapiens	53.35	9	8	+	Cluster 14	17.2262	17.3547	16.7614	17.1034	17.275	16.4942	16.529	16.3014	16.8829	16.4857	16.6008	16.8545	15.9672	17.0888	16.9501	16.8575	16.7552	18.0577	17.441	17.3536	17.2852	17.3138	17.0568	17.1031	17.2311	17.0135	17.47	17.5263	17.195	16.9235	17.5507	17.4321	-1.62619	0.803222	0.274939	-0.218204	0.766238	3.52487
7036	1	Q969U7	Q969U7	Proteasome assembly chaperone 2	PSMG2	Homo sapiens	29.397	7	7	+	Cluster 14	19.4557	19.741	19.3842	19.7629	19.0434	19.5667	19.6849	18.5486	18.9013	19.1545	19.1445	19.3465	18.6984	18.9665	19.7508	19.2508	20.1284	20.5258	20.4506	19.9003	20.3678	20.5047	19.5462	19.7174	19.9053	19.9371	20.1418	20.6101	20.0965	20.0451	20.1007	20.5998	-1.64617	0.57507	0.415377	-0.206869	0.862597	7.19127
4977	1	Q92990	Q92990	Glomulin	GLMN	Homo sapiens	68.208	13	11	+	Cluster 14	18.8822	18.961	18.5229	18.8136	18.8593	18.7129	18.9144	17.9369	18.1178	18.3076	18.2167	18.7577	17.7333	18.8361	18.8874	18.5249	19.1143	19.1845	18.9816	18.7191	19.0199	19.6056	18.8819	18.8466	18.6948	19.3138	18.9636	19.4339	18.8966	18.9775	19.6165	19.1781	-1.5638	0.656824	0.103398	-0.226526	1.0301	3.90264
4716	1	O96017	O96017	Serine/threonine-protein kinase Chk2	CHEK2	Homo sapiens	60.913	16	11	+	Cluster 14	18.822	19.2937	18.4992	19.1327	17.5626	17.6485	19.0778	16.8499	17.2184	17.9253	18.174	17.8512	14.9833	14.5717	18.5205	18.0078	19.3188	19.8061	19.7669	19.5741	19.3704	18.9375	19.0832	19.533	19.1193	19.176	19.3573	19.5642	19.1119	19.1557	18.503	19.8578	-1.65625	0.716064	0.193589	-0.0892617	0.835855	3.99514
4506	1	Q8WU90	Q8WU90	Zinc finger CCCH domain-containing protein 15	ZC3H15	Homo sapiens	48.605	15	12	+	Cluster 14	20.3444	20.4767	20.4333	20.6307	20.2006	20.3842	20.6666	19.6385	19.9389	20.0501	20.0871	20.3753	19.6148	20.2979	20.5314	20.394	21.2241	20.8673	21.2508	21.4071	20.9388	21.0656	20.9413	20.7712	21.0524	20.8612	21.0575	21.3029	20.5671	21.2381	20.38	21.2931	-1.66232	0.666403	0.239347	-0.0955931	0.852161	7.27324
2418	1	P40926	P40926	Malate dehydrogenase, mitochondrial	MDH2	Homo sapiens	35.502	22	19	+	Cluster 14	26.4409	26.0891	25.7577	25.8268	26.0096	25.6318	25.5961	25.1675	25.5222	25.6769	25.6328	25.319	25.3913	25.6767	25.8138	25.6761	25.4624	26.4778	26.4059	25.804	26.4783	26.2631	25.9987	25.3108	26.0039	26.0904	25.9346	26.9807	26.5256	26.1316	26.2257	26.4394	-1.60362	0.742496	0.283089	-0.272189	0.850224	2.86745
1730	1	P23526	P23526	Adenosylhomocysteinase	AHCY	Homo sapiens	47.715	28	23	+	Cluster 14	24.0242	24.1958	23.9685	24.1764	23.7726	24.0259	24.0902	23.6824	23.7466	23.6443	23.7342	23.9279	23.4224	23.8622	23.9863	23.8847	24.9694	24.485	25.5962	24.8212	24.7186	24.4347	24.1878	23.8462	24.2587	24.445	24.4827	24.4479	24.9304	24.7309	24.1666	25.0153	-1.54906	0.788047	0.236755	-0.364736	0.888994	5.96045
868	1	Q68CP9	Q68CP9	AT-rich interactive domain-containing protein 2	ARID2	Homo sapiens	197.392	39	32	+	Cluster 14	18.3452	18.462	18.0778	18.2064	18.0697	17.7961	18.4678	17.0993	17.6402	17.7555	17.6509	17.9446	17.678	17.7621	18.2512	17.8132	18.3257	18.4829	18.5333	18.5413	18.2983	18.3995	18.3008	17.9701	18.2929	18.5409	18.829	18.2027	18.4618	18.4656	17.9845	18.581	-1.65451	0.567662	0.26077	-0.102292	0.928374	3.71114
1464	1	O95793	O95793	Double-stranded RNA-binding protein Staufen homolog 1	STAU1	Homo sapiens	63.183	32	25	+	Cluster 14	20.8745	21.1505	20.6726	20.7961	20.7822	20.6467	20.8374	20.0712	20.4055	20.5051	20.6179	20.6251	19.9867	20.5519	20.7541	20.7056	21.8937	21.3676	22.7493	22.1185	21.7764	21.4806	21.3087	20.88	21.6591	21.4618	21.8905	21.5142	21.6996	21.6098	21.3795	22.079	-1.66309	0.555714	0.344927	-0.126542	0.888995	8.48371
10609	1	Q3ZAQ7	Q3ZAQ7	Vacuolar ATPase assembly integral membrane protein VMA21	VMA21	Homo sapiens	11.353	2	2	+	Cluster 14	19.1246	18.8689	14.9307	18.3414	14.826	17.588	14.4894	14.4677	15.0017	14.8623	17.6683	17.024	18.0793	14.8952	15.9785	18.7889	19.4621	18.8597	18.5553	18.4606	18.3024	17.6138	18.118	17.7862	18.0585	18.6821	18.3978	17.6435	19.6673	18.5931	18.1336	19.3959	-1.59283	0.569472	0.0585017	-0.0962242	1.06108	3.51332
9312	1	Q9UBI4	Q9UBI4	Stomatin-like protein 1	STOML1	Homo sapiens	42.97	6	4	+	Cluster 14	15.0031	14.7495	14.9937	14.7716	14.7862	14.0854	15.1516	13.861	14.2064	14.2615	13.8814	16.027	14.2894	15.0108	15.3965	14.9062	15.5107	15.3473	14.8918	15.2025	14.9101	15.4083	15.5829	14.9368	15.1232	15.6189	15.9478	14.2769	15.2078	14.6885	15.6263	15.6382	-1.46994	0.36221	-0.104496	-0.08758	1.29981	2.20617
7909	1	Q9Y289	Q9Y289	Sodium-dependent multivitamin transporter	SLC5A6	Homo sapiens	68.642	7	6	+	Cluster 14	17.8014	18.0853	17.2882	18.4273	16.8527	17.6534	17.9908	15.6893	17.0815	16.3193	16.5508	17.458	14.9188	16.2263	18.2233	16.1177	19.269	18.5475	19.1194	20.0808	18.4555	18.6698	18.6358	17.6394	18.9155	19.3702	19.1312	18.9148	18.694	18.6394	18.5401	19.6348	-1.61528	0.502275	0.0100664	0.0365541	1.06638	6.37849
7219	1	Q9UPS8	Q9UPS8	Ankyrin repeat domain-containing protein 26	ANKRD26	Homo sapiens	196.414	7	7	+	Cluster 14	15.1924	15.9675	15.2401	15.8472	14.7412	15.6305	16.1151	15.2268	14.9907	15.3582	15.5983	15.3163	12.881	15.9798	16.6637	15.3027	15.3901	16.1184	16.1942	16.0022	15.6037	16.8667	16.0168	15.3971	15.933	15.6577	15.7787	17.1828	16.1777	16.637	14.8558	16.3952	-1.59438	0.41446	0.115719	-0.0622654	1.12646	1.75759
6605	1	Q9NZ09	Q9NZ09	Ubiquitin-associated protein 1	UBAP1	Homo sapiens	55.083	10	8	+	Cluster 14	18.7238	18.8538	18.9175	18.6129	18.6052	18.4815	18.8935	18.8218	18.3386	18.5218	18.5916	18.4047	18.77	18.6753	18.6681	19.1891	19.4039	19.1738	18.6224	19.351	19.0087	18.7112	18.9125	19.1545	19.0505	18.9933	18.8485	18.873	19.0805	19.0018	18.9628	19.2975	-1.51529	0.614131	-0.0861738	-0.151268	1.1386	3.91178
6268	1	P55197	P55197	Protein AF-10	MLLT10	Homo sapiens	113.323	10	8	+	Cluster 14	15.0683	16.3018	15.2656	15.556	16.2052	15.1795	14.6004	14.099	15.1622	15.2159	17.0709	15.6908	14.8802	15.4897	15.8752	15.3387	16.7106	16.0963	16.5694	16.5765	16.2726	15.2958	16.2788	17.592	16.0133	16.592	15.6919	15.8283	16.0278	16.2164	16.41	16.9998	-1.55223	0.475848	0.00085101	-0.0890453	1.16457	3.40785
6156	1	O95639	O95639	Cleavage and polyadenylation specificity factor subunit 4	CPSF4	Homo sapiens	30.255	11	9	+	Cluster 14	18.0122	17.8538	17.2795	17.6886	17.1307	17.4269	17.6616	16.148	17.0518	17.2867	17.1392	17.2446	17.1056	17.19	17.2711	17.635	18.1654	18.3721	18.1498	18.2077	17.7348	17.906	17.5213	17.8187	17.9956	17.7078	18.3913	18.2328	18.4406	18.1038	17.6295	18.5319	-1.52543	0.415522	-0.150176	0.0452545	1.21483	5.36608
5279	1	Q00535	Q00535	Cyclin-dependent kinase 5	CDK5	Homo sapiens	33.303	13	10	+	Cluster 14	20.0289	19.8827	20.0417	19.9417	19.8643	20.0664	19.6048	19.5577	19.8002	20.0634	19.9632	19.9998	19.895	20.4994	20.0937	19.9498	20.6502	20.8354	20.3132	20.4186	20.4857	20.4442	20.3647	20.3844	20.4545	20.3512	20.4899	20.8179	20.7168	20.588	20.8117	20.838	-1.5792	0.530693	-0.0960314	0.0429719	1.10156	8.76736
4580	1	Q9H8M2	Q9H8M2	Bromodomain-containing protein 9	BRD9	Homo sapiens	67.001	14	12	+	Cluster 14	18.1811	18.14	17.2	18.2868	17.5294	17.554	18.003	17.5779	17.2091	17.3866	17.2779	17.5536	17.2658	17.0365	17.9834	17.3354	17.8197	18.1424	18.2856	17.8991	17.9712	18.1315	18.3317	17.5799	18.2412	17.9728	18.1893	18.0783	18.006	17.7775	17.5316	18.2876	-1.60102	0.545228	-0.0660681	0.0580387	1.06382	2.94149
4532	1	Q96NB3	Q96NB3	Zinc finger protein 830	ZNF830	Homo sapiens	41.998	17	12	+	Cluster 14	17.7231	17.7798	17.5903	17.8904	17.4458	17.2196	17.8655	17.1568	17.4176	16.8633	17.4155	17.302	16.623	16.768	17.6464	17.3288	17.8548	18.1873	18.3504	18.6308	16.7888	18.0484	18.0073	17.9976	17.7827	17.674	18.2001	17.9563	18.2027	17.4032	17.7595	18.6123	-1.45439	0.331743	0.00982085	-0.203661	1.31648	3.39619
4200	1	Q9H4K7	Q9H4K7	Mitochondrial ribosome-associated GTPase 2	MTG2	Homo sapiens	43.954	17	13	+	Cluster 14	17.8442	18.3097	17.4775	17.7039	17.5465	16.9235	17.7254	16.7126	17.1872	16.2662	15.6559	16.5041	16.8201	17.5764	18.0124	17.2229	18.3974	18.5664	19.9706	18.3519	18.2704	18.2912	18.0751	17.0817	18.3085	18.1038	18.3755	18.6054	19.2378	18.8765	18.1367	18.9487	-1.59715	0.463191	-0.00311344	0.0262697	1.1108	5.10141
3618	1	P19623	P19623	Spermidine synthase	SRM	Homo sapiens	33.824	17	14	+	Cluster 14	21.9466	21.5189	21.4852	22.0151	21.5093	21.3998	21.4614	21.6553	21.3813	21.5245	21.8168	21.8439	21.8633	22.1665	21.884	21.8091	22.9516	21.8407	22.4574	22.2204	22.5754	22.3227	22.3157	22.454	22.2374	22.4538	22.1974	22.0306	22.5722	22.0992	22.1972	22.6756	-1.57712	0.491647	0.10731	-0.135842	1.114	7.16186
2171	1	Q9Y295	Q9Y295	Developmentally-regulated GTP-binding protein 1	DRG1	Homo sapiens	40.543	24	21	+	Cluster 14	20.3857	20.4225	20.1122	20.5068	19.9565	20.2778	20.5165	19.6526	19.7694	19.8745	19.9754	20.1704	19.6072	19.9924	20.2079	20.1513	20.9631	20.7685	20.9085	21.1868	20.6718	20.7994	20.6844	20.6551	20.737	20.5987	20.9625	21.0679	20.5553	21.0229	20.1688	21.2126	-1.55353	0.406782	0.131331	-0.158743	1.17416	7.39284
1917	1	Q15424	Q15424	Scaffold attachment factor B1	SAFB	Homo sapiens	102.643	43	35	+	Cluster 14	21.6137	21.5741	21.2562	21.7503	21.1646	21.2167	21.6408	20.5227	20.9157	20.8237	21.0251	21.2361	20.1542	20.8292	21.3152	21.1363	21.6251	21.916	21.9453	21.9928	21.491	21.7858	21.693	21.7043	21.7398	21.8447	21.8638	21.6731	21.8272	21.9489	21.6673	22.1033	-1.62931	0.494612	0.11326	-0.0213497	1.04279	5.69587
1807	1	Q99543	Q99543	DnaJ homolog subfamily C member 2	DNAJC2	Homo sapiens	71.997	29	23	+	Cluster 14	18.4918	18.9489	18.2003	18.6828	18.1583	18.5056	18.8986	17.679	18.233	18.0308	17.9167	18.4055	17.3622	18.3964	18.1212	18.2912	19.3796	19.54	19.7234	19.6059	19.4071	19.2936	19.3689	19.1407	19.2655	19.2811	19.2443	19.8593	19.4282	19.6295	19.0713	20.0237	-1.61045	0.36709	0.161417	-0.033639	1.11558	10.0251
1676	1	Q9NW82	Q9NW82	WD repeat-containing protein 70	WDR70	Homo sapiens	73.201	29	24	+	Cluster 14	19.5823	19.6871	19.3021	19.8081	19.1165	19.0868	19.762	18.6527	18.9849	19.0535	19.1879	19.0015	18.4919	18.9243	19.5969	19.1789	19.7405	20.012	20.5292	20.1117	19.2865	19.9071	19.5433	19.7265	19.9068	19.7148	19.8681	19.982	19.7993	19.8912	19.7367	20.5077	-1.48816	0.280898	0.0662004	-0.154412	1.29547	5.19806
902	1	Q9Y4B6	Q9Y4B6	DDB1- and CUL4-associated factor 1	DCAF1	Homo sapiens	169.01	38	32	+	Cluster 14	20.3131	20.4852	20.0867	20.4114	19.9249	20.0261	20.6539	19.5821	19.8562	19.7721	19.5917	19.9963	19.3034	19.8962	20.1294	19.8738	20.2673	20.873	21.2551	20.9524	20.6155	20.5697	20.5683	20.4812	20.9014	20.4568	20.5141	20.9257	20.8328	20.6668	20.4981	21.1931	-1.49832	0.507642	-0.0585555	-0.162216	1.21145	6.42984
1447	1	Q9UJX4	Q9UJX4	Anaphase-promoting complex subunit 5	ANAPC5	Homo sapiens	85.079	34	26	+	Cluster 14	18.082	17.9459	18.0445	18.1639	17.866	17.8048	18.0477	17.5584	17.5594	17.5511	17.7203	17.7582	17.6529	18.0638	17.5659	17.7463	18.1202	18.3596	18.3518	18.8615	17.9088	18.1863	18.3207	17.8916	18.2349	18.1873	18.4287	18.0585	18.2443	18.0768	18.1151	18.4839	-1.57732	0.581736	-0.0449458	-0.0410972	1.08163	4.9357
11065	1	Q9NZJ9	Q9NZJ9	Diphosphoinositol polyphosphate phosphohydrolase 2	NUDT4	Homo sapiens	20.306	8	6	+	Cluster 14	20.1068	20.0524	19.8593	19.8243	20.051	20.0891	19.6053	19.3953	19.7403	19.6691	19.7534	20.0535	19.7573	19.6991	19.7388	19.8755	19.903	20.639	20.9694	20.0431	20.7632	20.4745	19.5461	19.7316	20.2925	20.3698	21.1094	20.141	20.5475	20.9679	19.7429	20.8447	-1.54046	0.575457	0.165248	-0.288852	1.08861	3.60104
9169	1	Q96HQ2	Q96HQ2	CDKN2AIP N-terminal-like protein	CDKN2AIPNL	Homo sapiens	13.193	5	4	+	Cluster 14	17.3247	17.9993	16.8799	17.5329	15.7391	17.2874	17.8749	14.5243	16.6791	15.2058	16.716	17.0578	16.2196	16.2716	17.4995	17.148	18.2083	18.6434	18.5638	19.5377	18.0258	18.5595	17.9976	17.3764	18.3219	16.9262	18.5808	19.022	19.0154	17.4653	18.1373	19.72	-1.43701	0.17584	0.1715	-0.255464	1.34514	5.08678
8878	1	P82932	P82932	28S ribosomal protein S6, mitochondrial	MRPS6	Homo sapiens	14.225	4	4	+	Cluster 14	20.0938	20.2205	19.12	19.705	19.4203	18.6244	18.8863	17.7343	18.4486	18.8321	18.505	18.8335	17.9069	18.9009	18.9621	18.8624	19.0791	20.4527	20.1287	19.9929	20.0704	20.0502	19.0781	19.362	19.2574	19.2362	19.4865	19.9335	20.4266	19.6034	19.9258	20.5963	-1.43809	0.454993	0.33654	-0.514153	1.16071	3.4678
7049	1	Q96DX5	Q96DX5	Ankyrin repeat and SOCS box protein 9	ASB9	Homo sapiens	31.855	11	7	+	Cluster 14	17.3082	17.8717	16.7267	16.9937	16.596	16.658	16.3838	15.3791	16.5945	16.5076	15.4902	16.8293	14.9437	15.0933	15.9589	16.4222	18.6557	18.7727	18.2029	18.3177	17.5674	18.2846	16.2617	16.4794	17.96	18.0219	17.7097	16.1073	18.8285	18.1187	16.9313	19.3856	-1.46925	0.50504	0.156902	-0.382399	1.1897	4.34269
6261	1	P52815	P52815	39S ribosomal protein L12, mitochondrial	MRPL12	Homo sapiens	21.348	8	8	+	Cluster 14	23.44	23.2721	22.3271	23.0093	22.1651	22.5689	22.585	20.792	21.6129	21.8529	22.076	22.3597	21.9632	21.9666	22.7768	22.3374	22.4108	23.2435	23.2365	22.8909	23.5719	23.1339	22.4732	22.2897	22.8829	22.8027	22.7011	23.5422	23.5483	23.6409	23.3335	23.4887	-1.55458	0.504799	0.271131	-0.300522	1.07918	3.20588
5005	1	Q96MX6	Q96MX6	Dynein axonemal assembly factor 10	DNAAF10	Homo sapiens	39.743	15	11	+	Cluster 14	19.4819	19.5603	19.17	19.2761	19.1381	19.0683	19.3805	18.7891	19.1029	18.9846	19.2457	19.1797	19.0958	18.9143	19.1989	19.1613	19.7887	19.461	19.8994	19.5267	19.7713	19.83	19.2619	19.0078	19.595	19.4335	20.0883	19.8698	19.8289	19.6347	19.5022	20.155	-1.47361	0.260388	0.211921	-0.278594	1.2799	5.28377
4886	1	Q6DD87	Q6DD87	Zinc finger protein 787	ZNF787	Homo sapiens	40.427	17	11	+	Cluster 14	19.4195	19.2592	18.6368	19.3915	18.5943	18.6513	19.0577	18.2183	18.1656	18.8071	18.0653	19.1227	19.0416	18.1983	18.6585	18.5634	19.2061	19.3221	19.3421	18.6674	19.2134	19.4024	18.9199	19.1335	18.9446	18.9915	19.0454	19.0364	19.3126	19.2281	18.9341	19.5	-1.52447	0.549349	0.211474	-0.338553	1.1022	2.51384
4453	1	Q6ZUS6	Q6ZUS6	Coiled-coil domain-containing protein 149	CCDC149	Homo sapiens	52.796	14	12	+	Cluster 14	16.9319	17.4085	15.8258	16.8017	16.8139	17.494	17.6638	15.3218	16.0438	14.149	16.972	13.9492	14.2252	17.2315	15.1543	15.1113	17.1712	17.7502	16.4551	16.1206	16.9935	17.7058	17.5292	16.0919	16.6976	17.6156	16.4975	16.6162	16.8289	16.8971	16.7343	17.411	-1.3664	0.58609	0.122351	-0.553639	1.2116	1.77647
3592	1	O95218	O95218	Zinc finger Ran-binding domain-containing protein 2	ZRANB2	Homo sapiens	37.405	18	14	+	Cluster 14	19.6444	19.8813	19.3273	19.7211	19.6413	19.1679	19.1687	18.8262	19.2425	18.8275	19.024	19.2183	19.0048	19.0679	19.394	19.543	19.8128	19.9058	20.139	19.7491	19.7544	19.2765	19.3892	19.5634	19.2499	19.6194	19.6783	19.9386	19.8919	19.5919	19.591	20.1869	-1.40886	0.485025	0.0456964	-0.395253	1.2734	3.36653
3175	1	Q659A1	Q659A1	Little elongation complex subunit 2	ICE2	Homo sapiens	110.013	19	16	+	Cluster 14	17.0268	17.0252	17.516	16.9943	16.8842	16.7032	17.3626	14.8637	17.1044	17.2151	16.1821	17.0245	15.2614	16.3552	17.3103	17.916	17.379	17.6985	17.3675	17.7018	17.0965	17.3591	17.1206	17.2253	17.3684	17.2967	17.1559	17.2186	17.2557	17.7451	17.4746	17.5384	-1.51253	0.356625	0.251862	-0.29397	1.19801	2.06762
2975	1	Q92552	Q92552	28S ribosomal protein S27, mitochondrial	MRPS27	Homo sapiens	47.611	25	17	+	Cluster 14	20.3838	20.5103	19.7908	20.4047	19.7208	19.8287	20.0145	18.6057	19.3444	19.121	19.374	19.504	19.1047	19.2544	20.0193	19.5946	19.395	20.6716	20.4077	20.8029	20.4168	20.3733	19.7673	19.5897	19.6199	20.2175	19.6845	20.0805	20.4752	20.045	20.4828	20.8216	-1.39472	0.314336	0.335024	-0.512176	1.25753	2.23552
2465	1	Q53H12	Q53H12	Acylglycerol kinase, mitochondrial	AGK	Homo sapiens	47.136	23	19	+	Cluster 14	21.4768	21.2976	21.1282	21.1981	21.3675	21.0447	21.1228	20.4584	20.8539	21.0086	21.0173	20.9667	20.4976	21.0264	21.2403	21.0497	21.1473	21.5881	21.6367	21.5643	21.0249	21.9182	21.0771	21.5626	21.2883	21.3076	21.788	22.0084	21.7137	21.342	20.6919	21.9092	-1.38557	0.306409	0.231944	-0.463416	1.31063	3.07733
1552	1	Q9NSD9	Q9NSD9	Phenylalanine--tRNA ligase beta subunit	FARSB	Homo sapiens	66.117	31	25	+	Cluster 14	22.9117	22.9766	22.5366	22.8742	22.4408	22.5208	22.6124	21.83	22.2832	22.34	22.357	22.3742	21.9527	22.3049	22.9179	22.5175	22.6075	22.9939	23.4107	22.9172	23.4972	22.823	22.7802	22.3016	22.7233	23.0218	22.4255	23.2811	22.7489	22.879	23.1688	23.1128	-1.55257	0.564392	0.249151	-0.314534	1.05356	3.08738
1755	1	Q10713	Q10713	Mitochondrial-processing peptidase subunit alpha	PMPCA	Homo sapiens	58.252	28	23	+	Cluster 14	20.841	20.9415	20.8264	21.0293	20.8131	20.7602	20.7964	19.9935	20.0657	20.5751	20.4525	20.3926	19.7985	20.5754	20.45	20.6901	20.4245	21.5589	21.8093	21.9643	21.6007	21.2017	21.3139	20.6468	20.7446	21.5126	21.0028	21.7579	21.6342	21.233	21.815	22.0692	-1.5277	0.235819	0.315271	-0.230808	1.20742	5.26735
11240	1	O76095	O76095	Protein JTB	JTB	Homo sapiens	16.358	1	1	+	Cluster 14	18.6575	18.7629	17.7855	18.1894	17.7173	17.1392	17.6305	16.2794	17.1799	16.9201	16.3829	17.6926	15.5542	17.1851	17.1446	17.2495	18.2417	18.9309	18.4431	17.4545	18.4139	18.2186	18.5305	18.3326	17.2713	17.9469	18.4167	18.6093	18.8255	18.405	17.737	18.7297	-1.69771	0.414127	0.0273475	0.348407	0.907827	3.31171
9926	1	Q8WV16	Q8WV16	DDB1- and CUL4-associated factor 4	DCAF4	Homo sapiens	55.694	4	4	+	Cluster 14	14.8049	15.2398	15.4157	15.6977	15.1696	14.1898	16.2457	14.2465	14.8746	15.2303	14.9026	14.3299	14.8751	15.8444	14.3059	14.8422	14.5312	15.8875	16.3532	16.3473	15.7105	15.661	16.2464	15.6577	16.1485	15.7937	15.7734	15.8658	15.615	15.6538	16.1629	16.0628	-1.71326	0.4807	0.0919316	0.274782	0.86585	4.01843
9573	1	P22392	P22392	Nucleoside diphosphate kinase B	NME2	Homo sapiens	17.3	16	13	+	Cluster 14	23.8233	23.7956	23.7713	23.8407	23.3141	23.5817	23.8696	23.2572	23.3439	23.3462	23.3832	23.6713	23.1359	23.6931	23.5934	23.6052	24.089	23.9295	24.3346	23.9565	24.0162	24.0235	23.9306	24.0393	24.3077	23.8766	24.1463	24.0198	24.5382	24.4071	23.896	24.2647	-1.64166	0.356229	0.0591083	0.153464	1.07286	7.128
9220	1	Q9BWF3	Q9BWF3	RNA-binding protein 4	RBM4	Homo sapiens	40.313	23	18	+	Cluster 14	19.905	20.1859	19.8697	20.2732	19.8239	19.6274	20.3569	19.2075	19.5807	19.2429	19.6758	19.7737	19.065	19.5074	19.8192	19.8075	20.402	20.2162	20.367	20.2481	19.979	20.3496	20.1797	20.3448	20.342	20.087	20.354	20.2278	20.5077	20.3583	20.055	20.4693	-1.7081	0.46628	0.0176184	0.371987	0.852219	5.30606
8490	1	Q9H5I1	Q9H5I1	Histone-lysine N-methyltransferase SUV39H2	SUV39H2	Homo sapiens	46.684	6	5	+	Cluster 14	15.7078	15.3002	15.1593	16.5553	14.6968	16.1136	16.635	14.4476	15.028	16.3184	15.076	14.2809	14.917	15.1052	16.5673	15.3897	16.1208	16.3577	16.2804	16.6012	15.8465	16.1488	16.5617	16.5586	16.1701	16.13	16.3982	16.3401	16.3557	16.183	15.3901	16.7233	-1.65054	0.245233	0.00782169	0.353021	1.04446	3.24458
8095	1	P30203	P30203	T-cell differentiation antigen CD6	CD6	Homo sapiens	71.804	7	5	+	Cluster 14	19.0463	18.8113	18.7472	19.0969	14.5498	14.8549	19.2462	14.3345	18.0011	17.8571	15.4269	16.4011	16.9491	18.8487	18.9243	18.3021	18.9384	18.6737	18.8712	18.9879	16.9871	18.7269	19.7678	18.6505	18.4913	19.4543	19.4018	17.1947	18.8334	18.8179	18.8019	19.1378	-1.6226	0.358239	-0.0390366	0.211321	1.09208	1.88927
6236	1	P41235	P41235	Hepatocyte nuclear factor 4-alpha	HNF4A	Homo sapiens	52.784	12	10	+	Cluster 14	18.898	19.4429	18.2905	19.4436	18.1624	18.4943	18.6738	16.3791	17.4549	17.7153	17.821	18.2343	16.5558	17.674	19.0375	17.9965	19.0962	19.5486	21.0936	20.1898	19.3604	19.3848	19.6732	18.0843	19.7573	19.6985	19.1907	20.4802	19.7967	19.7428	18.6304	20.2162	-1.62505	0.187	-0.0328786	0.3881	1.08283	4.88068
5957	1	Q99848	Q99848	Probable rRNA-processing protein EBP2	EBNA1BP2	Homo sapiens	34.851	11	9	+	Cluster 14	19.4486	19.5694	19.0886	19.886	19.2707	19.1808	19.716	18.2427	18.6544	18.977	18.8872	19.2848	18.2709	19.1725	19.8111	18.7969	19.8366	20.2721	20.7422	20.9761	20.045	20.1633	19.7088	20.7146	20.2921	20.2615	20.3346	21.2006	20.2912	20.852	20.8205	20.6481	-1.6925	0.275008	0.0796459	0.387367	0.950481	8.27216
5792	1	Q16629	Q16629	Serine/arginine-rich splicing factor 7	SRSF7	Homo sapiens	27.365	12	10	+	Cluster 14	23.3534	23.4857	23.0324	23.6142	22.9674	22.8991	23.2761	22.582	23.0875	22.762	22.894	22.9007	22.2559	22.6136	23.2949	23.1305	23.4263	23.6254	23.781	23.7747	23.054	23.5508	23.4358	23.7022	23.5384	23.9382	23.7737	23.5434	23.767	23.5762	23.37	23.8024	-1.69162	0.378817	0.132106	0.215892	0.964806	5.50624
5724	1	P50613	P50613	Cyclin-dependent kinase 7	CDK7	Homo sapiens	39.039	11	9	+	Cluster 14	17.7771	17.9354	17.8669	17.6894	17.6114	17.6071	17.6007	16.5407	17.5112	17.8333	17.4472	17.5664	16.8761	17.0847	17.6703	17.9775	17.8876	18.0233	18.2068	17.9892	17.9471	17.6709	17.6755	18.1462	18.1035	17.9283	18.2809	18.0121	17.9029	18.0386	18.1873	18.1899	-1.63317	0.285807	-0.0674121	0.356875	1.0579	3.91736
4878	1	Q5T280	Q5T280	Putative methyltransferase C9orf114	SPOUT1	Homo sapiens	42.009	14	11	+	Cluster 14	18.2987	18.1938	17.8477	18.4157	17.115	17.645	18.561	16.4566	16.835	17.25	17.4814	17.5101	16.4504	16.3491	17.7872	17.5293	18.4362	19.0206	18.9889	19.6254	18.5268	18.6326	18.8673	19.1612	18.9402	18.8	19.0535	18.7289	18.7918	18.9167	18.7087	19.2516	-1.68708	0.501911	-0.0289697	0.32078	0.893362	7.56148
4859	1	Q16576	Q16576	Histone-binding protein RBBP7	RBBP7	Homo sapiens	47.82	15	14	+	Cluster 14	21.5349	21.7801	21.64	21.9225	21.3092	21.4139	21.8936	20.7626	21.1156	21.0733	21.3792	21.3735	20.6272	21.1136	21.7149	21.3443	22.0455	21.9365	22.3596	22.4466	21.7604	21.9269	21.7755	21.7947	21.8556	21.96	22.2989	22.1889	22.009	22.0118	22.0259	22.321	-1.61678	0.317117	-0.0256194	0.211738	1.11354	6.07208
4715	1	O95983	O95983	Methyl-CpG-binding domain protein 3	MBD3	Homo sapiens	32.845	14	11	+	Cluster 14	17.0238	17.4732	17.8007	17.5493	17.7988	17.5291	17.8881	17.2972	17.6238	17.0981	17.7629	17.4613	17.9434	17.432	17.5444	18.0353	18.1106	18.2754	18.9659	18.1096	18.1942	17.6988	17.695	17.8982	18.5109	18.1442	18.7091	18.235	17.9758	18.5296	17.9477	18.4447	-1.64788	0.506262	0.0162273	0.118467	1.00692	5.38543
4631	1	Q9UKM9	Q9UKM9	RNA-binding protein Raly	RALY	Homo sapiens	32.463	15	12	+	Cluster 14	23.4636	23.5335	23.0143	23.6576	22.744	23.0052	22.9704	21.8421	22.6106	22.7376	22.6258	22.7893	21.9556	22.3058	23.2649	22.6512	23.5211	23.8018	24.1323	23.8837	23.6243	23.6475	23.7154	22.9598	23.8444	23.7139	23.8027	24.0559	24.0297	23.4557	23.1679	24.0841	-1.68554	0.400445	0.0895442	0.226338	0.969209	5.6701
4559	1	Q9BYG3	Q9BYG3	MKI67 FHA domain-interacting nucleolar phosphoprotein	NIFK	Homo sapiens	34.223	21	12	+	Cluster 14	18.9675	19.4997	18.4757	19.2698	18.5398	18.6138	19.3924	17.5299	18.2781	18.5022	18.7649	18.6042	18.0607	18.3385	19.2326	18.3962	19.7997	20.0315	20.2921	20.7494	19.7738	19.6141	19.6173	20.6272	19.912	19.9221	20.4812	20.1716	20.0204	20.3248	20.8196	20.4436	-1.68689	0.320415	-0.0339414	0.513146	0.887274	9.6016
4395	1	Q13547	Q13547	Histone deacetylase 1	HDAC1	Homo sapiens	55.104	24	20	+	Cluster 14	22.7282	23.1046	22.584	23.1382	22.4645	22.4067	22.9864	21.7816	22.2888	21.8334	22.0983	22.5426	21.6483	22.0848	22.8229	22.4179	22.6279	22.9652	23.3027	23.2321	22.7254	22.8627	22.9002	23.0506	22.915	23.002	22.7412	22.9188	22.7744	22.8667	22.9783	23.0554	-1.70741	0.492622	0.0619513	0.281719	0.871123	3.4716
4330	1	P15907	P15907	Beta-galactoside alpha-2,6-sialyltransferase 1	ST6GAL1	Homo sapiens	46.603	17	12	+	Cluster 14	20.7334	20.2921	19.4811	20.3902	19.2899	19.2374	20.4929	18.5939	18.8494	19.6224	19.0676	19.2519	17.9587	18.615	19.839	19.8988	21.0256	20.3883	22.0936	19.7624	20.724	20.8225	20.8812	19.9987	20.7301	20.8669	20.3004	21.9147	21.2313	20.8547	19.7845	21.5979	-1.63252	0.377548	0.00794393	0.168127	1.0789	4.85201
4147	1	Q969N2	Q969N2	GPI transamidase component PIG-T	PIGT	Homo sapiens	65.699	17	13	+	Cluster 14	20.3038	20.6047	20.3868	20.7162	20.2429	20.2682	20.1535	19.8042	19.8438	19.8019	19.5641	20.4931	19.467	19.8951	20.0207	20.1385	20.0676	20.6306	20.6104	20.4706	20.2516	20.6144	20.8058	20.075	20.5606	20.5133	20.4146	20.5587	20.5597	20.3724	20.6448	20.7232	-1.62547	0.496206	-0.14255	0.260037	1.01178	3.05666
4042	1	Q13427	Q13427	Peptidyl-prolyl cis-trans isomerase G	PPIG	Homo sapiens	88.617	17	13	+	Cluster 14	23.8093	23.9413	23.08	23.6002	23.149	22.8983	23.5078	22.5138	23.0902	22.458	22.8952	23.139	22.6239	22.8257	23.1166	23.2489	23.873	23.9372	23.9762	23.9135	23.713	23.7005	23.6245	23.7108	23.7107	23.4997	24.0542	23.9498	23.9388	23.8686	23.8547	24.1345	-1.64769	0.48181	-0.0907488	0.271121	0.985509	6.15643
3699	1	Q15293	Q15293	Reticulocalbin-1	RCN1	Homo sapiens	38.89	19	14	+	Cluster 14	22.2467	22.1565	22.1523	22.2893	22.0951	22.0664	22.7056	21.9396	21.9194	22.008	22.0671	22.2398	21.5854	21.6593	22.0892	22.1176	23.0967	22.5001	23.4762	22.9057	23.1834	22.6959	23.156	22.6613	23.1607	23.1463	23.1259	22.5946	22.684	23.1184	22.3565	23.4352	-1.65758	0.330697	-0.0473994	0.373683	1.0006	8.54564
3162	1	Q15785	Q15785	Mitochondrial import receptor subunit TOM34	TOMM34	Homo sapiens	34.558	20	16	+	Cluster 14	19.323	19.6257	19.3125	19.5169	19.2583	19.4182	19.5665	18.7274	18.6907	18.8648	18.9404	19.4104	18.4335	18.995	19.5984	19.1588	20.6496	20.5091	22.2339	21.6031	20.4552	20.5191	20.4927	20.4407	20.8679	20.7082	20.7808	21.9745	20.656	20.521	20.5234	21.0498	-1.70852	0.324268	0.129808	0.333826	0.920614	10.4525
2965	1	Q8WUA4	Q8WUA4	General transcription factor 3C polypeptide 2	GTF3C2	Homo sapiens	100.679	21	17	+	Cluster 14	18.9434	18.9656	18.1808	18.8447	18.128	18.3178	18.7059	17.5175	17.8622	18.1331	18.6341	18.0779	17.3582	17.9648	18.6175	18.3592	19.0661	19.4416	19.0938	19.1495	18.2038	18.8979	18.916	18.9998	19.0896	18.9381	19.177	19.0746	19.0703	19.0193	19.0995	19.2841	-1.6801	0.438339	-0.0531898	0.379305	0.915648	5.19258
2708	1	Q8IZ73	Q8IZ73	Pseudouridylate synthase RPUSD2	RPUSD2	Homo sapiens	61.312	21	18	+	Cluster 14	18.5739	18.6258	18.1657	18.8389	18.1188	18.1285	18.6857	17.6229	17.8624	17.8428	18.0741	18.2883	17.2807	17.9672	18.4728	17.9116	18.584	19.7153	18.9291	19.2948	18.3831	18.8193	18.7258	18.8529	19.2576	18.8391	18.6794	17.9621	18.963	19.0184	18.9349	19.1179	-1.70336	0.423995	0.134054	0.222687	0.922624	4.70256
1961	1	Q92610	Q92610	Zinc finger protein 592	ZNF592	Homo sapiens	137.531	29	22	+	Cluster 14	17.6036	17.6535	17.4564	17.7848	17.205	17.4459	17.6967	16.5781	17.2103	17.0763	17.3809	17.1114	16.7193	16.9909	17.5065	17.3407	17.7394	18.1735	17.4556	18.2183	17.0632	17.6847	17.5885	17.7069	17.8033	17.6975	17.967	17.2214	17.9854	18.0021	17.4145	17.849	-1.67913	0.389032	0.090559	0.211472	0.988063	2.97228
1760	1	Q15269	Q15269	Periodic tryptophan protein 2 homolog	PWP2	Homo sapiens	102.452	30	23	+	Cluster 14	18.9064	19.1426	18.696	18.9831	18.5259	18.8356	18.8661	17.6272	18.3549	18.147	17.9487	18.538	17.8751	18.085	18.895	18.459	19.1572	19.6088	19.8504	19.9159	19.2506	19.3756	19.0991	19.3997	19.3435	19.3448	19.567	19.8263	19.4882	19.6858	20.0456	19.8219	-1.68582	0.492622	0.0209071	0.248687	0.923605	8.11851
1713	1	P05455	P05455	Lupus La protein	SSB	Homo sapiens	46.835	32	23	+	Cluster 14	23.811	23.6975	23.3546	23.6707	23.3341	23.527	23.7111	23.0003	23.3163	23.2434	23.4671	23.2457	22.7902	23.2742	23.5217	23.5557	23.999	23.8118	24.2925	24.3793	23.6078	23.8773	23.5499	23.9076	24.1317	23.9762	24.5016	23.964	24.1289	24.048	23.8073	24.2122	-1.63075	0.349976	-0.0600096	0.273072	1.06771	6.39764
1531	1	Q8WVV9	Q8WVV9	Heterogeneous nuclear ribonucleoprotein L-like	HNRNPLL	Homo sapiens	60.083	31	25	+	Cluster 14	19.7959	19.8049	19.6647	19.8041	19.8464	19.6217	19.5786	19.0636	19.5658	19.4868	19.6487	19.75	19.0061	19.589	19.9384	19.6837	20.1963	20.0494	20.1629	20.2131	19.5837	20.0617	20.0666	20.2903	20.2701	20.1141	20.1818	20.3337	20.0293	20.0728	20.2142	20.3108	-1.67268	0.352733	-0.0524533	0.428108	0.944293	6.65842
1489	1	P49959	P49959	Double-strand break repair protein MRE11	MRE11	Homo sapiens	80.594	29	25	+	Cluster 14	20.0798	20.1756	19.9838	20.3681	19.9039	19.9419	20.2343	19.5822	19.8363	19.9802	19.9725	20.0018	19.6282	19.8988	20.3992	20.1037	20.6254	20.514	20.9156	20.7441	20.1667	20.4034	20.5859	19.9492	20.552	20.4167	20.5898	20.6762	20.7684	20.5522	19.3441	20.7913	-1.59297	0.503707	-0.219858	0.265009	1.04411	3.67373
1380	1	P98175	P98175	RNA-binding protein 10	RBM10	Homo sapiens	103.535	33	27	+	Cluster 14	20.4268	20.3855	20.0338	20.7123	19.8876	20.2884	20.4941	19.2114	19.7497	19.7986	19.937	19.9407	19.0196	19.6453	20.3092	19.9083	20.3562	20.5917	20.6068	20.8445	20.4147	20.478	20.5407	20.7295	20.5255	20.69	21.1145	20.76	20.5745	20.634	20.4757	20.7694	-1.69206	0.340323	-0.0136341	0.47195	0.893419	4.96347
1093	1	Q12788	Q12788	Transducin beta-like protein 3	TBL3	Homo sapiens	89.035	37	29	+	Cluster 14	20.685	20.7952	20.1278	20.5373	20.1485	20.239	20.8462	19.5174	20.0469	20.0009	20.0641	20.194	19.836	20.1969	20.5883	20.0715	21.0204	21.2958	21.7954	21.9097	20.9715	21.1575	20.9306	21.3364	21.0415	21.1091	21.4925	21.7972	21.3541	21.3692	21.7433	21.6493	-1.69553	0.302435	0.0567208	0.405944	0.93043	9.62658
972	1	Q9ULU4	Q9ULU4	MYND-type zinc finger-containing chromatin reader ZMYND8	ZMYND8	Homo sapiens	131.696	40	31	+	Cluster 14	18.4019	18.4539	18.1019	18.6543	17.9783	17.9495	18.3452	17.0862	17.8702	17.6444	17.7158	17.8173	17.1835	17.8142	18.2793	18.0869	18.7058	18.8163	19.1325	19.5026	18.5195	18.6584	18.8258	18.4711	19.093	18.8012	19.2328	19.0677	18.7903	18.9848	18.278	19.1367	-1.64156	0.31186	-0.0499692	0.333622	1.04605	6.87697
753	1	Q8IY18	Q8IY18	Structural maintenance of chromosomes protein 5	SMC5	Homo sapiens	128.808	41	34	+	Cluster 14	18.4003	18.2284	18.0087	18.4499	17.7922	17.9908	18.6548	17.2572	17.4273	17.6558	17.8646	18.0036	17.2325	17.6504	18.2738	17.5438	18.2654	18.8852	18.3462	18.2385	17.6551	18.7938	18.5639	18.0567	18.3078	18.3179	18.3159	18.3894	18.4945	18.6718	18.219	18.4467	-1.65719	0.45911	-0.0853872	0.316171	0.967301	2.99616
376	1	P52701	P52701	DNA mismatch repair protein Msh6	MSH6	Homo sapiens	152.789	54	44	+	Cluster 14	20.0838	20.6846	20.0873	20.5449	19.8843	19.9877	20.5181	19.1688	19.3896	19.4536	19.9458	19.7718	19.1281	19.7357	20.3231	19.7193	20.7922	21.3379	21.0248	21.5716	20.3024	20.8095	20.926	20.7979	21.0575	20.658	21.1988	20.9685	20.698	20.9179	21.0092	21.2197	-1.7079	0.485867	0.0603551	0.290483	0.871196	7.70047
360	1	Q7L014	Q7L014	Probable ATP-dependent RNA helicase DDX46	DDX46	Homo sapiens	117.363	59	45	+	Cluster 14	21.368	21.527	21.0026	21.4761	20.8759	21.0011	21.4739	20.3845	20.9023	20.9178	20.8831	21.0286	20.3689	20.6853	21.2255	20.9718	21.5925	21.7339	22.0608	21.9995	21.1913	21.5096	21.6286	21.6641	21.6103	21.6834	21.6791	21.8729	21.7409	21.8538	21.518	21.9422	-1.61687	0.453205	-0.167924	0.301403	1.03019	6.83319
347	1	Q7Z333	Q7Z333	Probable helicase senataxin	SETX	Homo sapiens	302.884	57	46	+	Cluster 14	20.962	21.0906	20.7048	20.8877	20.2997	20.4015	21.2607	20.2288	20.5572	20.3198	20.5954	20.5568	20.4029	20.4802	20.6095	20.3396	21.0296	21.3944	20.4864	20.9363	20.6272	21.088	21.2436	21.1183	20.9282	20.7862	21.5626	20.9367	21.3281	21.0241	20.9197	21.1501	-1.68532	0.397214	-0.0137979	0.373256	0.928652	3.65518
154	1	Q6KC79	Q6KC79	Nipped-B-like protein	NIPBL	Homo sapiens	316.058	76	62	+	Cluster 14	19.7929	19.7401	19.4605	19.9208	19.5975	19.4396	20.0477	18.6607	19.3458	19.2146	19.3761	19.3043	18.8216	19.2382	19.7429	19.2999	19.9515	19.8878	20.2203	19.8773	19.2538	19.8164	19.8412	19.423	20.2282	19.8943	19.9226	19.9545	20.0269	19.9486	19.8119	20.1018	-1.64801	0.424933	-0.0899671	0.314921	0.998119	3.41892
210	1	Q92878	Q92878	DNA repair protein RAD50	RAD50	Homo sapiens	153.893	63	56	+	Cluster 14	20.8064	20.7386	20.6236	20.9517	20.3576	20.3753	20.89	20.049	20.3062	20.2946	20.4227	20.4562	19.9519	20.3635	20.6226	20.4325	21.127	21.0626	21.4773	21.2671	20.4551	20.9476	21.0134	20.5719	20.9409	21.0543	21.1173	21.1467	21.3967	21.0081	19.812	21.3246	-1.6168	0.475589	-0.0611468	0.135773	1.06658	3.50332
8220	1	Q16594	Q16594	Transcription initiation factor TFIID subunit 9	TAF9	Homo sapiens	28.973	14	12	+	Cluster 14	18.4179	18.4159	17.8474	18.3415	17.8807	17.5834	18.0966	17.1593	17.5929	18.0436	17.9047	17.9904	17.1148	18.2392	18.4822	17.6156	18.2766	18.8831	18.7539	18.9054	18.514	18.6039	18.4323	18.4327	18.554	18.4884	18.5543	19.1384	18.6361	18.9064	18.825	18.7761	-1.71669	0.671773	0.227313	0.0803415	0.737265	6.12129
8098	1	P31949	P31949	Protein S100-A11	S100A11	Homo sapiens	11.742	5	5	+	Cluster 14	25.7607	25.8871	24.8457	25.0663	24.7598	23.9924	24.836	24.3469	24.5707	24.45	24.4964	25.497	25.6547	25.7454	24.8646	25.9381	26.9513	26.4578	26.3815	25.4803	26.4072	26.055	25.1226	26.2113	26.0254	25.9552	26.5773	25.6527	26.7338	26.3656	25.7916	26.5167	-1.68485	0.711408	0.109093	0.0649332	0.799416	5.51319
7854	1	Q9NWA0	Q9NWA0	Mediator of RNA polymerase II transcription subunit 9	MED9	Homo sapiens	16.401	7	6	+	Cluster 14	16.9504	17.1278	16.4676	16.9948	16.4844	16.3304	16.9474	15.1388	15.5909	15.6086	16.6347	16.373	16.1645	16.3587	17.1681	16.3582	16.9068	17.3111	17.3884	17.1953	17.1255	17.0344	16.7854	16.7471	16.7868	16.7344	17.2451	17.2547	17.0705	17.559	17.3251	17.3857	-1.68288	0.651019	0.164802	0.0205955	0.846464	3.8714
7496	1	Q13309	Q13309	S-phase kinase-associated protein 2	SKP2	Homo sapiens	47.762	7	6	+	Cluster 14	13.6028	15.6407	15.0057	15.4716	15.8771	14.7884	15.2414	15.1641	14.6604	15.24	15.2945	14.8637	14.4259	14.8552	16.3347	15.1856	16.1931	17.0359	16.9783	18.022	15.3865	16.6224	16.2535	16.0313	16.4901	17.0731	16.4932	16.339	16.2695	16.8381	17.1505	17.0817	-1.69496	0.666193	0.200203	0.0270239	0.801544	7.19718
6506	1	Q96MY1	Q96MY1	Nucleolar protein 4-like	NOL4L	Homo sapiens	47.213	14	10	+	Cluster 14	18.645	19.2705	18.4128	19.1427	18.5015	18.9662	18.3761	17.2308	18.2755	17.8966	18.2855	18.762	17.7943	17.9752	18.8877	18.3706	19.1593	19.4713	19.9946	19.7648	19.1079	19.2434	18.9726	17.4158	19.4379	19.2478	19.4315	19.745	19.311	19.4194	19.0926	19.6464	-1.69359	0.533544	0.0622113	0.202065	0.895766	3.88121
6443	1	Q8TCF1	Q8TCF1	AN1-type zinc finger protein 1	ZFAND1	Homo sapiens	30.786	10	8	+	Cluster 14	19.4465	20.1136	19.4425	18.3714	18.8948	19.022	19.4442	18.5405	19.0332	19.2734	19.1234	19.3244	19.1329	18.6174	19.2494	19.4095	20.0017	20.7883	19.7405	19.5001	19.8967	19.8635	19.3817	19.818	19.2006	19.2986	19.459	19.8085	20.6178	20.0421	20.1634	20.1046	-1.6912	0.583079	0.19524	0.0410818	0.871804	4.14581
5570	1	Q9ULX3	Q9ULX3	RNA-binding protein NOB1	NOB1	Homo sapiens	46.674	13	10	+	Cluster 14	19.0239	19.5004	18.6968	19.3593	18.2828	18.528	19.4046	17.6975	17.9157	19.0239	18.4224	18.4212	17.9041	18.6821	19.3504	18.5468	19.7883	20.49	20.3916	20.7409	19.6443	20.0119	19.3915	20.5301	19.8736	20.2656	19.9593	19.7087	19.4916	19.8492	20.4682	20.5206	-1.67541	0.672761	0.171095	-0.0116535	0.843205	8.1235
4613	1	Q9NWT1	Q9NWT1	p21-activated protein kinase-interacting protein 1	PAK1IP1	Homo sapiens	43.965	14	12	+	Cluster 14	18.9633	19.328	18.853	19.3237	18.5655	18.7647	19.3654	18.3537	19.0115	18.5001	18.9383	19.2246	18.6105	18.898	19.27	18.9509	19.6707	20.0695	20.45	20.1467	19.8512	19.6399	19.1062	20.0926	19.7779	19.7257	19.7078	20.2749	20.0131	19.9879	19.6166	20.0479	-1.72178	0.718695	0.245112	0.0860496	0.671921	8.75317
4364	1	P52594	P52594	Arf-GAP domain and FG repeat-containing protein 1	AGFG1	Homo sapiens	58.261	14	12	+	Cluster 14	19.7121	19.7979	19.5778	19.7621	19.4128	19.3059	19.6249	18.9354	19.224	19.1805	19.3039	19.1322	18.7198	19.4637	19.5146	19.4718	20.1641	19.6483	20.0386	19.8432	19.9167	20.0697	19.7859	19.818	20.1255	20.0417	19.8766	19.7566	19.9608	19.9655	19.8418	20.1331	-1.65533	0.591059	0.135039	-0.0152533	0.944488	6.59939
4243	1	Q9UK59	Q9UK59	Lariat debranching enzyme	DBR1	Homo sapiens	61.557	17	13	+	Cluster 14	19.4658	19.515	19.29	19.7159	18.8994	19.0577	19.5602	18.3719	18.6215	18.6424	19.0106	19.3304	18.6126	19.0473	19.3263	19.1232	20.0355	19.8691	20.1057	19.9707	19.3425	19.794	19.4613	19.9222	19.873	19.5579	19.488	20.075	19.8157	19.7558	19.8216	20.1304	-1.67481	0.643357	0.0510568	0.104244	0.87615	6.1223
4104	1	Q7Z7F0	Q7Z7F0	KH homology domain-containing protein 4	KHDC4	Homo sapiens	64.844	17	13	+	Cluster 14	17.7997	17.6338	16.9582	17.2835	16.6646	16.8715	17.0697	16.1296	16.6362	16.5787	16.6479	16.7697	16.4784	16.8873	17.5287	16.5801	17.7332	17.4207	18.0946	17.555	17.8151	17.3186	17.4913	17.151	17.2722	17.4987	17.056	18.0771	17.5583	17.7763	17.5369	17.7578	-1.71077	0.681966	0.214893	0.067271	0.746642	4.47938
3778	1	Q8WYA6	Q8WYA6	Beta-catenin-like protein 1	CTNNBL1	Homo sapiens	65.173	15	14	+	Cluster 14	19.795	19.9167	19.4115	19.7723	19.7597	19.5919	19.8232	18.6202	19.1576	19.0672	19.0872	19.4342	18.5597	19.4334	19.7168	19.5031	20.3524	20.1149	20.8767	20.3151	19.9064	20.198	20.1447	20.1137	20.2357	20.13	20.3724	20.3577	20.3198	20.5669	20.055	20.4467	-1.73066	0.546642	0.148669	0.245735	0.789618	7.39789
3704	1	Q16630	Q16630	Cleavage and polyadenylation specificity factor subunit 6	CPSF6	Homo sapiens	59.211	17	14	+	Cluster 14	22.468	22.5034	21.9814	22.6106	21.7832	21.7737	22.5518	20.9932	21.4296	21.5454	21.7971	21.845	21.106	21.426	21.9247	21.8329	22.6854	22.5465	22.7635	22.7435	22.1575	22.5041	22.3669	22.5008	22.5636	22.4671	22.7883	22.493	22.7214	22.5799	22.3584	22.7944	-1.69043	0.590948	0.115841	0.107097	0.876546	5.19265
3399	1	Q3B7T1	Q3B7T1	Erythroid differentiation-related factor 1	EDRF1	Homo sapiens	138.529	17	15	+	Cluster 14	16.0545	16.4074	16.0252	16.1771	16.7239	15.6283	16.4578	15.7551	16.5815	16.5238	16.0969	16.7433	14.4554	16.412	16.5518	15.5265	17.002	16.3813	17.2302	16.8236	16.7481	17.0444	16.7399	16.9112	17.0643	16.8373	16.7424	16.6434	16.5949	16.9574	17.3385	17.0186	-1.70313	0.702549	0.0978128	0.14422	0.75855	4.30156
3132	1	P63244	P63244	Receptor of activated protein C kinase 1	RACK1	Homo sapiens	35.075	19	16	+	Cluster 14	24.7074	24.9502	24.1035	24.6476	24.1186	24.0281	24.4745	23.5691	23.8707	23.8871	23.9387	24.0501	23.6197	23.7818	24.035	24.2825	24.8714	24.9622	24.7542	24.8582	24.7112	24.6712	24.6696	24.7297	24.7118	24.7508	24.6637	24.4935	24.787	24.5945	24.774	24.906	-1.72959	0.635829	0.178686	0.18039	0.734687	5.87223
2214	1	P18887	P18887	DNA repair protein XRCC1	XRCC1	Homo sapiens	69.496	28	20	+	Cluster 14	19.7406	20.0669	19.2992	19.7531	19.304	19.3919	19.9327	18.6484	19.0823	19.1094	19.1829	19.4117	18.8154	18.8768	19.5924	19.3352	19.9131	20.3849	20.4719	20.2673	19.3457	20.5527	19.9796	19.9903	20.2736	20.098	20.2617	20.1341	20.3605	20.1585	20.0234	20.5126	-1.70776	0.554795	0.304929	0.0220162	0.826017	6.6168
2159	1	Q9NZC9	Q9NZC9	SWI/SNF-related matrix-associated actin-dependent regulator of chromatin subfamily A-like protein 1	SMARCAL1	Homo sapiens	105.941	31	21	+	Cluster 14	18.5756	18.4945	17.9225	18.3381	18.0191	17.8002	18.3359	17.4809	17.6219	17.7981	17.7318	17.9716	17.2729	18.1741	18.4951	17.582	18.8379	18.4877	18.7054	19.0494	18.2012	18.6022	18.3609	18.5008	18.5914	18.5035	19.2277	19.0887	18.601	18.9727	18.5057	18.7868	-1.73654	0.535874	0.226512	0.19426	0.779892	5.6876
1700	1	O60885	O60885	Bromodomain-containing protein 4	BRD4	Homo sapiens	152.22	35	29	+	Cluster 14	19.7063	19.596	19.4211	19.8043	19.2376	19.2969	19.8715	18.5323	19.064	19.0593	19.3156	19.2397	18.8518	18.9667	19.7724	19.2034	19.8049	19.6862	19.826	19.7791	19.3831	19.6765	19.7065	19.6088	19.9811	19.842	19.8656	19.706	19.6097	20.0526	19.2966	19.8615	-1.69538	0.606275	0.0555361	0.184452	0.849119	3.40875
1599	1	P46060	P46060	Ran GTPase-activating protein 1	RANGAP1	Homo sapiens	63.543	27	24	+	Cluster 14	20.539	20.6159	20.0857	20.432	20.1066	20.1785	20.5024	19.6534	20.0082	20.0961	20.0503	20.1653	19.9046	20.1979	20.1391	20.2026	20.9054	20.9592	20.8593	20.9778	20.7674	20.8051	20.565	20.7077	20.6676	20.787	20.9114	20.9646	20.7738	20.6753	20.9611	20.944	-1.74644	0.58629	0.275617	0.178608	0.705929	9.64861
1309	1	Q8N8A6	Q8N8A6	ATP-dependent RNA helicase DDX51	DDX51	Homo sapiens	72.459	36	27	+	Cluster 14	18.5734	18.7464	17.8109	18.5124	17.5228	17.969	18.7439	17.3481	17.2635	17.5827	17.5227	17.485	17.883	16.994	18.7738	18.0733	18.7119	19.4119	19.739	19.6843	18.6731	19.1363	18.6079	18.777	19.3122	19.1362	18.9988	19.2023	19.3559	19.3505	18.9036	19.6928	-1.69141	0.518277	0.129196	0.128964	0.914977	7.27095
1248	1	O00567	O00567	Nucleolar protein 56	NOP56	Homo sapiens	66.051	31	27	+	Cluster 14	22.3816	22.2042	22.0162	22.4082	21.6373	21.6861	22.3541	21.0163	21.447	21.6269	21.661	21.5649	21.1376	21.4614	22.4088	21.7361	22.1159	22.7269	23.3244	23.0353	22.3537	22.4252	22.2471	22.7838	22.6882	22.3555	22.6101	22.3526	22.7873	22.3462	22.4287	22.8235	-1.64469	0.690065	0.0214175	0.0290525	0.904156	5.54107
1072	1	P09884	P09884	DNA polymerase alpha catalytic subunit	POLA1	Homo sapiens	165.915	38	29	+	Cluster 14	17.1516	17.9707	16.9747	17.9031	16.7069	16.937	17.9172	16.8354	16.1349	16.285	16.9399	17.1162	15.6934	16.8154	17.7129	16.6194	18.3618	18.6215	18.8478	18.8927	17.7347	18.3914	17.897	18.2231	18.2891	18.2093	18.9923	18.3499	18.222	18.5549	18.3768	18.8181	-1.71876	0.553181	0.242588	0.104403	0.818592	7.95024
904	1	A3KN83	A3KN83	Protein strawberry notch homolog 1	SBNO1	Homo sapiens	154.316	55	40	+	Cluster 14	18.5767	18.8917	18.4044	18.8011	18.5473	18.4035	18.7263	18.0155	18.3134	18.6257	18.1798	18.3344	17.9669	17.8609	18.7131	18.3591	18.9903	19.0474	19.1174	19.4423	18.5377	18.9257	18.8363	18.7672	18.8702	19.0086	19.3711	18.9321	19.0797	19.1547	18.4584	19.1487	-1.69514	0.541728	0.118458	0.141016	0.893936	5.36904
130	1	Q9Y618	Q9Y618	Nuclear receptor corepressor 2	NCOR2	Homo sapiens	273.66	82	66	+	Cluster 14	18.9459	18.7863	18.8387	19.0685	19.0665	18.7628	19.1245	18.4761	18.7121	18.85	18.9403	19.0698	18.1869	18.86	19.0002	18.7803	19.8031	19.2013	19.5926	19.7217	19.1685	19.424	19.4252	18.8073	19.8136	19.4085	19.5395	19.3767	19.336	19.579	18.7078	19.6727	-1.67551	0.632152	0.104545	0.0562121	0.882596	5.48163
751	1	Q6P2E9	Q6P2E9	Enhancer of mRNA-decapping protein 4	EDC4	Homo sapiens	151.664	48	34	+	Cluster 14	20.3696	20.3845	20.1575	20.2805	20.0404	20.0971	20.3828	19.4565	19.823	19.9397	19.7759	19.8997	19.1662	19.9074	20.1422	19.8879	20.372	20.8279	20.4589	20.7871	20.384	20.3607	20.5913	20.3146	20.4062	20.6183	20.0907	20.2606	20.3799	20.6963	20.6963	20.5372	-1.71861	0.487512	0.135282	0.239699	0.856121	4.83602
7922	1	Q9Y3E5	Q9Y3E5	Peptidyl-tRNA hydrolase 2, mitochondrial	PTRH2	Homo sapiens	19.193	8	6	+	Cluster 14	19.9721	20.233	19.6663	20.1974	19.3484	19.2363	19.6396	19.107	19.202	19.6031	19.5039	19.2952	18.6825	19.2826	19.5438	19.4676	19.9774	20.2915	20.5909	20.6074	20.3432	19.8932	19.9044	20.6442	19.7543	20.1992	20.3399	20.0266	20.3956	20.462	20.1501	20.4513	-1.738	0.356993	0.491437	0.117107	0.772461	6.08456
7781	1	Q9BW61	Q9BW61	DET1- and DDB1-associated protein 1	DDA1	Homo sapiens	11.837	6	6	+	Cluster 14	17.9217	18.0117	17.2564	18.0972	17.2827	17.6013	18.1838	16.6309	16.9896	17.3415	17.4597	17.6518	16.4992	17.425	18.0968	16.9236	17.987	18.4857	18.7398	18.5212	18.8654	18.3543	18.3238	18.1715	18.2433	18.4252	17.978	18.3727	18.332	18.6237	18.7577	18.6925	-1.72746	0.387049	0.458904	0.0754249	0.806087	6.58652
6612	1	Q9P215	Q9P215	Pogo transposable element with KRAB domain	POGK	Homo sapiens	69.445	9	8	+	Cluster 14	18.789	18.648	18.01	18.6286	18.3163	18.261	18.617	17.6043	17.8069	17.2077	17.4271	18.0957	17.0128	18.0555	18.2855	17.7299	18.9595	18.86	18.9538	19.0903	18.2742	18.9865	18.3787	18.7594	19.0266	19.0378	19.7078	18.794	18.9491	19.3404	18.9085	19.1632	-1.75088	0.299176	0.375452	0.288329	0.787922	5.66877
6111	1	O15446	O15446	DNA-directed RNA polymerase I subunit RPA34	POLR1G	Homo sapiens	54.987	10	8	+	Cluster 14	18.4488	18.7067	17.9439	18.5018	17.8965	17.7308	18.4608	17.4872	17.7849	17.5065	18.2071	17.9731	17.3738	17.5368	18.6999	17.831	19.8028	19.3866	19.955	19.8687	19.317	19.6896	18.8071	19.1906	19.6837	19.3702	19.3067	19.9529	19.7331	20	19.498	20.2602	-1.69807	0.413446	0.286551	0.0715739	0.926497	11.4246
5186	1	P06731	P06731	Carcinoembryonic antigen-related cell adhesion molecule 5	CEACAM5	Homo sapiens	76.795	16	13	+	Cluster 14	23.1329	23.5096	22.6271	23.8851	22.8664	22.7925	23.2112	21.6703	21.987	22.7922	22.4276	22.5007	21.5402	21.4319	21.9365	21.9751	26.0645	24.7013	26.8111	25.8593	27.0134	25.6639	24.643	24.0913	26.1752	25.6388	29.0239	26.9202	25.6957	26.203	23.9656	26.5215	-1.7543	0.457059	0.327412	0.224101	0.745727	9.77774
5084	1	Q9NZD8	Q9NZD8	Maspardin	SPG21	Homo sapiens	34.959	14	11	+	Cluster 14	19.2304	19.3423	19.0604	19.5973	19.2943	19.0476	19.3005	19.0734	19.0971	19.0799	18.7074	19.5061	18.5562	19.4409	19.5999	19.1081	20.1454	19.6923	19.655	19.3978	19.8128	19.689	19.5342	19.8352	19.6767	19.4466	19.6247	19.5777	19.9692	19.8415	19.8251	19.8215	-1.73972	0.326108	0.312925	0.264535	0.836148	6.00321
5075	1	Q9NRX1	Q9NRX1	RNA-binding protein PNO1	PNO1	Homo sapiens	27.922	15	11	+	Cluster 14	18.3403	18.6428	17.5276	18.124	17.5946	17.7353	18.366	17.0669	17.6138	17.5355	17.5483	17.9092	16.8344	17.567	17.9661	17.6769	18.7488	19.148	19.7598	19.3862	18.7405	19.0219	18.4972	19.295	18.7934	19.2472	19.0116	19.5328	18.7238	18.4939	19.1893	19.5077	-1.71609	0.394885	0.217767	0.203247	0.900196	9.03762
4804	1	P62280	P62280	40S ribosomal protein S11	RPS11	Homo sapiens	18.429	11	11	+	Cluster 14	23.8232	23.778	23.6289	24.0905	23.3204	23.5006	23.8797	22.5784	23.1445	22.8753	23.154	23.3146	22.7794	22.979	23.3157	23.8005	24.0943	24.1165	24.0484	24.076	24.0142	24.0419	24.0179	24.018	24.0149	23.9213	23.9285	23.9431	23.8088	23.8343	24.0215	24.2289	-1.71163	0.476423	0.328845	0.0504032	0.855958	5.39772
4023	1	Q05048	Q05048	Cleavage stimulation factor subunit 1	CSTF1	Homo sapiens	48.357	17	13	+	Cluster 14	19.6551	19.9117	19.3178	19.7505	19.146	19.1673	19.7491	18.6201	19.0706	18.9829	19.161	19.1895	18.5558	19.1403	19.6649	19.3544	20.2299	20.0877	20.5029	20.3415	19.7253	20.153	20.0364	19.9344	20.1694	20.0511	20.163	20.1041	20.4455	20.3617	20.1145	20.4044	-1.74032	0.444382	0.284458	0.204602	0.806874	8.38744
3763	1	Q8NCL4	Q8NCL4	Polypeptide N-acetylgalactosaminyltransferase 6	GALNT6	Homo sapiens	71.159	19	14	+	Cluster 14	17.3477	18.4278	16.8537	17.545	17.219	17.1608	18.0137	15.2088	17.1301	17.1123	16.4873	17.4302	16.3754	15.9981	16.7038	16.9144	18.1361	19.7689	19.5079	18.3877	19.9012	19.3299	18.9566	17.558	19.5371	19.0377	19.876	19.711	18.9955	19.0449	18.2378	19.8561	-1.71956	0.499603	0.334122	0.0624413	0.823393	8.32675
3655	1	P51617	P51617	Interleukin-1 receptor-associated kinase 1	IRAK1	Homo sapiens	76.538	16	14	+	Cluster 14	17.7968	17.6024	17.4403	17.6331	17.6907	17.8586	17.653	17.1342	17.2174	17.3274	17.4835	17.8188	17.4495	17.9576	17.83	17.4957	18.3016	17.7153	18.2374	18.201	18.2964	17.8446	17.9169	17.8889	18.4428	18.1921	18.62	17.9655	18.0992	18.2002	17.7418	18.3237	-1.71285	0.507449	0.376805	0.0122026	0.816396	6.00835
3540	1	Q9ULJ3	Q9ULJ3	Zinc finger and BTB domain-containing protein 21	ZBTB21	Homo sapiens	118.871	20	15	+	Cluster 14	17.4235	17.4294	18.1847	17.4285	17.246	14.6187	17.256	15.7217	15.3323	16.7096	15.2135	17.3586	15.1423	16.7052	17.3653	17.8917	17.9846	17.8026	17.631	17.8088	17.258	17.9749	17.5332	18.0534	17.8563	17.922	17.4961	17.353	17.7638	17.9451	17.4886	17.9248	-1.74171	0.35048	0.373933	0.203413	0.813884	3.04807
3386	1	Q13347	Q13347	Eukaryotic translation initiation factor 3 subunit I	EIF3I	Homo sapiens	36.503	21	15	+	Cluster 14	21.121	21.2337	21.0368	21.2427	20.6649	20.795	21.2902	20.4759	20.7669	20.881	20.8418	20.722	20.143	20.6814	21.1	20.7235	21.4152	21.2822	21.4877	21.3464	21.536	21.4656	21.3465	21.4477	21.3454	21.3776	21.2417	21.1306	21.249	21.3269	21.2311	21.5279	-1.72822	0.366351	0.543275	0.0565466	0.762044	6.01269
2729	1	Q92785	Q92785	Zinc finger protein ubi-d4	DPF2	Homo sapiens	44.154	29	18	+	Cluster 14	19.6984	19.6007	19.3744	19.8247	19.2491	19.1592	19.6504	18.7353	18.9959	18.9831	19.3321	19.4049	18.9911	19.1975	19.3761	19.4144	19.7704	19.9836	19.9877	19.9622	19.4212	19.9643	19.7947	19.2776	19.9686	19.9225	20.2178	20.0435	20.0133	19.8895	19.4502	20.0869	-1.74938	0.419484	0.345737	0.209318	0.774836	5.30603
2674	1	Q15645	Q15645	Pachytene checkpoint protein 2 homolog	TRIP13	Homo sapiens	48.553	23	18	+	Cluster 14	17.8372	18.5761	17.3325	18.9144	17.5585	18.1702	18.3723	16.7902	16.9856	14.5026	17.6568	18.1218	16.714	17.5317	18.0285	17.0045	19.8788	19.1144	19.9492	20.5633	19.8333	19.3939	18.5026	19.7586	19.6378	20.1822	19.4666	19.7541	19.3068	19.9145	20.2685	20.5689	-1.71151	0.31205	0.271526	0.200975	0.926957	7.95318
2505	1	Q96ME1	Q96ME1	F-box/LRR-repeat protein 18	FBXL18	Homo sapiens	78.919	24	19	+	Cluster 14	17.9837	18.0413	17.9042	17.9387	17.9132	17.842	17.7844	17.4615	17.8282	17.697	17.6017	17.7835	17.297	18.2349	17.9693	18.0022	18.5445	18.3712	18.6953	17.9085	18.4976	18.5415	18.2006	17.5209	18.6058	18.5226	18.2647	18.7099	18.5871	18.9611	18.5021	18.7257	-1.71925	0.343619	0.199493	0.27608	0.900054	5.77941
1994	1	Q9UBT2	Q9UBT2	SUMO-activating enzyme subunit 2	UBA2	Homo sapiens	71.226	30	22	+	Cluster 14	21.714	21.5734	21.4904	21.7243	21.2374	21.3888	21.7977	20.6861	21.0454	20.9944	21.2213	21.0962	20.7775	21.0018	21.4943	21.3244	22.1351	21.9276	22.3958	22.0994	21.7813	22.4489	21.6911	21.2606	22.0306	22.0001	22.415	21.6138	22.1623	22.0829	20.9517	22.2637	-1.73543	0.461007	0.369027	0.113789	0.791604	4.64293
1312	1	Q8TD26	Q8TD26	Chromodomain-helicase-DNA-binding protein 6	CHD6	Homo sapiens	305.416	32	27	+	Cluster 14	15.437	15.6767	15.5125	15.7434	15.6836	15.7767	16.1686	13.7777	14.7402	14.7939	15.5479	16.385	14.1452	15.5612	16.1322	15.3936	16.3146	15.6487	16.7552	16.2602	15.4591	16.4192	15.8215	15.6607	16.6223	15.8209	17.2642	16.5636	16.2328	16.6742	15.4397	16.5168	-1.70369	0.380709	0.231443	0.156391	0.935143	3.03343
1134	1	Q9P2I0	Q9P2I0	Cleavage and polyadenylation specificity factor subunit 2	CPSF2	Homo sapiens	88.487	38	29	+	Cluster 14	19.5301	19.4754	19.0874	19.6956	19.0175	19.1696	19.647	18.5106	18.8377	18.8574	18.9958	19.0991	18.3377	18.587	19.416	19.1232	19.5772	19.6971	19.8021	20.1244	19.4961	19.7363	19.6694	19.8617	19.526	19.5633	20.0604	19.6822	19.8852	19.8849	19.5459	19.868	-1.73512	0.271633	0.40205	0.221992	0.839442	5.81297
114	1	P55196	P55196	Afadin	AFDN	Homo sapiens	206.808	80	68	+	Cluster 14	20.5153	20.6595	20.228	20.4102	20.375	20.2222	20.0245	19.286	20.1978	20.1676	19.9823	20.0513	19.2987	20.0457	20.4008	20.1587	19.7774	20.5846	20.8422	20.6624	20.5635	20.5559	20.8314	20.1455	20.4321	20.6516	20.5191	20.6613	20.384	20.5262	20.5162	20.6919	-1.68899	0.395176	0.286088	0.0557927	0.951936	2.78528
455	1	P35658	P35658	Nuclear pore complex protein Nup214	NUP214	Homo sapiens	213.623	56	41	+	Cluster 14	20.9523	20.9515	20.6325	20.908	20.6291	20.4845	20.966	20.0608	20.4615	20.5208	20.618	20.5592	20.3424	20.609	20.7535	20.6877	20.9646	21.2939	21.168	21.3648	20.9615	21.1503	21.0675	20.9873	21.1882	21.1525	21.2391	21.0978	21.1389	21.2939	21.0389	21.3192	-1.71988	0.331588	0.264869	0.221975	0.901453	7.67703
11012	1	Q9H707	Q9H707	Zinc finger protein 552	ZNF552	Homo sapiens	46.198	7	5	+	Cluster 14	15.3843	13.8225	15.8606	16.6362	15.4931	14.5497	16.4218	14.5815	14.1456	13.7123	15.7317	15.2753	14.5935	15.0912	14.2296	14.5625	15.1879	16.4038	16.1912	16.3044	14.7577	16.7169	14.7361	15.8294	14.4035	16.0212	16.1126	15.2413	15.9231	16.0945	15.6715	16.0199	-1.70237	0.605163	0.798831	-0.0137128	0.312088	1.85624
8464	1	Q9BUT9	Q9BUT9	MAPK regulated corepressor interacting protein 2	MCRIP2	Homo sapiens	17.828	5	5	+	Cluster 14	17.0196	17.7352	15.95	17.4311	16.864	16.3553	16.7514	15.1078	16.444	16.4483	15.8496	17.8346	14.2267	17.5227	17.5112	16.6165	16.663	18.0537	18.1336	18.1123	18.5279	17.2926	17.4401	18.1225	16.7885	17.7513	16.5909	18.3559	17.6878	17.1684	19.0379	17.9067	-1.71735	0.623389	0.723581	-0.00180246	0.372183	3.10732
7768	1	Q9BRP1	Q9BRP1	Programmed cell death protein 2-like	PDCD2L	Homo sapiens	39.417	7	6	+	Cluster 14	14.988	19.4657	15.2032	19.4838	14.5527	19.2833	19.2235	18.9579	14.5164	16.5291	14.5143	19.1166	18.1836	19.4103	19.1124	19.4385	20.0704	20.0828	20.1892	19.8828	20.5763	20.313	19.087	19.6483	19.4867	19.5258	19.6341	19.8021	20.042	20.2222	20.1769	19.9362	-1.5597	0.568077	1.03566	-0.314462	0.270424	3.71305
7576	1	Q6P4A7	Q6P4A7	Sideroflexin-4	SFXN4	Homo sapiens	37.999	7	6	+	Cluster 14	19.3113	18.8013	18.9428	18.9479	19.0863	18.9128	18.1414	17.8793	18.5504	18.6588	18.604	18.1911	18.0496	18.7038	19.3482	18.3137	18.2633	19.5921	19.5047	19.1818	20.0106	19.4756	18.6975	17.9998	19.1211	19.0528	18.5279	20.2367	19.5028	19.4374	19.6718	19.2663	-1.5792	0.881149	0.794287	-0.265111	0.168877	2.3109
7572	1	Q6P1L8	Q6P1L8	39S ribosomal protein L14, mitochondrial	MRPL14	Homo sapiens	15.949	8	6	+	Cluster 14	20.4477	20.5521	19.6873	20.268	19.9364	19.946	20.0145	18.6806	19.2645	19.3554	19.3342	19.7631	18.4265	19.3111	20.3259	19.0938	19.5519	20.4295	20.5031	20.2689	20.6937	20.4514	20.0817	19.6671	20.0424	20.2063	19.5554	20.8553	20.5191	20.5033	20.4163	20.3073	-1.68609	0.694811	0.76905	-0.05948	0.28171	2.59222
6688	1	O15212	O15212	Prefoldin subunit 6	PFDN6	Homo sapiens	14.58	9	7	+	Cluster 14	20.626	20.5397	20.6551	20.5499	20.8388	20.5637	20.8371	20.5874	20.1785	20.5732	20.8806	20.7909	20.3559	20.8447	20.8791	20.6998	21.3014	20.6545	21.4899	21.0364	21.3826	21.3167	20.8478	20.6771	21.2226	21.0712	21.4231	21.3694	20.9109	21.0831	20.9015	21.15	-1.65777	0.747782	0.803632	-0.0902375	0.196594	5.44537
3739	1	Q86WA8	Q86WA8	Lon protease homolog 2, peroxisomal	LONP2	Homo sapiens	94.62	15	14	+	Cluster 14	17.122	17.6381	16.8059	17.3282	16.9625	17.5432	17.6223	15.3526	16.9369	17.2221	15.263	17.5883	15.6703	17.2206	16.8518	16.8478	17.1364	17.7892	18.3335	18.2387	17.8274	17.7716	17.5007	17.2882	17.7694	17.9346	17.3508	17.8405	17.5014	17.415	18.17	17.647	-1.63549	0.717511	0.837796	-0.18929	0.269473	3.41041
3410	1	Q5TC82	Q5TC82	Roquin-1	RC3H1	Homo sapiens	125.738	25	20	+	Cluster 14	18.3945	18.6079	18.2357	18.5679	17.9262	17.8869	18.351	17.4027	18.1245	18.3131	18.498	17.9215	17.573	18.0713	18.2739	18.4053	18.6482	18.8515	18.8267	18.9574	18.9091	18.6631	18.8841	18.6479	19.0165	18.5272	18.913	18.4301	18.714	18.6688	18.566	18.8111	-1.68742	0.509228	0.825703	-0.097076	0.449561	6.06104
3173	1	Q5TA45	Q5TA45	Integrator complex subunit 11	INTS11	Homo sapiens	67.665	18	16	+	Cluster 14	19.2409	19.318	19.0592	19.2461	18.8465	18.8215	19.2797	18.1705	18.6368	18.6135	18.6234	18.7198	18.3766	18.318	18.9213	18.9362	19.2088	19.5295	19.5115	19.5563	19.1056	19.582	19.3195	19.1044	18.9778	19.5241	19.6379	19.2958	19.3296	19.2108	19.3388	19.3795	-1.68681	0.663975	0.819407	-0.00245123	0.205877	4.91586
2593	1	P04844	P04844	Dolichyl-diphosphooligosaccharide--protein glycosyltransferase subunit 2	RPN2	Homo sapiens	69.284	25	18	+	Cluster 14	23.5188	23.419	23.0231	23.6178	22.7456	23.229	23.5394	22.3795	22.6015	22.8927	22.8338	22.8222	22.1566	22.636	23.2779	22.903	23.5691	23.512	23.2073	23.3117	23.5168	23.5131	23.8645	22.8453	23.332	23.6378	23.3694	23.1588	23.6452	23.2988	23.0554	23.43	-1.71207	0.682339	0.686429	-0.0195327	0.362839	2.66034
1844	1	O15371	O15371	Eukaryotic translation initiation factor 3 subunit D	EIF3D	Homo sapiens	63.974	31	22	+	Cluster 14	22.2342	22.3208	21.95	22.1908	21.7452	21.8859	22.1588	21.4358	21.6291	21.6949	21.7581	21.9356	21.1997	21.5714	22.0126	22.0144	22.3728	22.3562	22.0752	22.3715	22.5834	22.2604	22.099	22.2866	22.1462	22.1563	22.1918	22.1802	22.3486	22.2492	22.1627	22.2848	-1.63968	0.716928	0.797819	-0.214262	0.339191	4.37337
1034	1	Q8WVV4	Q8WVV4	Protein POF1B	POF1B	Homo sapiens	68.064	37	30	+	Cluster 14	22.3628	22.5816	21.9335	22.6205	21.6292	21.7405	22.0725	19.0643	21.101	21.4487	21.1284	21.3	19.4566	21.0975	21.7932	21.4327	20.6133	23.0888	22.5098	22.7228	22.238	22.5356	22.4021	21.4579	21.8158	22.4403	22.9692	21.7936	22.1087	22.0521	22.2783	22.3807	-1.63249	0.712739	0.775018	-0.256159	0.400891	2.00312
795	1	P49368	P49368	T-complex protein 1 subunit gamma	CCT3	Homo sapiens	60.533	41	33	+	Cluster 14	23.5687	23.6487	23.4057	23.6219	23.2961	23.2974	23.6556	23.0906	23.1347	23.2733	23.3976	23.3875	23.1053	23.4714	23.369	23.3784	23.8852	23.7136	24.0802	24.1471	23.9345	23.7002	23.7779	24.1814	23.7026	23.7096	23.8051	23.9628	23.7093	23.7691	23.6918	23.8709	-1.72298	0.521342	0.74177	0.00237941	0.457493	7.80944
811	1	Q6YHU6	Q6YHU6	Thyroid adenoma-associated protein	THADA	Homo sapiens	219.61	39	33	+	Cluster 14	17.9728	18.305	17.6096	18.1291	17.8171	17.8029	18.2394	17.0871	17.4852	17.4594	17.3118	17.8725	17.2203	17.8401	17.5555	17.3316	18.5313	18.1381	18.6509	18.9102	18.1223	18.6219	18.0137	17.6536	18.3805	18.5233	18.6816	18.1394	18.2078	18.592	18.1733	18.4827	-1.6266	0.596325	0.840365	-0.275405	0.465312	5.31654
11004	1	Q9H361	Q9H361	Polyadenylate-binding protein 3	PABPC3	Homo sapiens	70.031	3	2	+	Cluster 14	18.0377	18.3158	15.5055	17.5679	16.7897	16.7461	17.3762	14.4523	14.7856	14.8982	14.8212	15.6812	15.485	16.935	17.6741	14.8538	19.0036	18.6827	18.1299	18.5719	18.5341	17.7873	18.0262	15.0143	18.5046	18.5955	18.0889	18.162	18.8897	18.1976	18.7122	18.0907	-1.73578	0.741393	0.592301	0.254696	0.147386	4.43432
9881	1	Q8N4B1	Q8N4B1	Sesquipedalian-1	PHETA1	Homo sapiens	27.215	4	3	+	Cluster 14	17.3122	17.1784	16.4575	16.9377	17.002	17.0228	16.4832	15.7063	16.5127	16.1218	16.161	16.6197	15.6687	16.0722	16.6686	16.1665	17.882	17.8776	17.6018	17.3187	17.7575	17.7026	17.3524	16.2786	17.3247	17.5438	17.0701	17.6687	17.7742	17.6096	17.5705	17.6594	-1.74567	0.767437	0.448683	0.159499	0.370047	6.15674
8866	1	P62312	P62312	U6 snRNA-associated Sm-like protein LSm6	LSM6	Homo sapiens	9.125	4	4	+	Cluster 14	21.7164	22.1531	21.7825	22.204	21.226	21.1617	21.0562	21.3482	21.7474	21.6095	21.8545	21.1952	21.4591	21.3293	21.4976	21.8093	21.9036	22.4866	22.3727	22.2961	21.7064	22.3967	22.1077	22.1019	22.3002	22.2533	22.4045	21.8398	22.142	22.1841	21.861	22.2072	-1.72306	0.793868	0.558662	0.0850561	0.285474	5.45768
8767	1	P15531	P15531	Nucleoside diphosphate kinase A	NME1	Homo sapiens	17.153	5	4	+	Cluster 14	23.1138	23.4915	23.2782	23.4215	23.0688	22.9067	23.5047	22.9356	23.0967	23.4336	23.179	23.7517	22.688	23.4532	23.4019	22.8347	23.9999	23.2823	24.2922	24.1378	23.6086	23.992	23.6762	23.9602	23.7888	23.7442	23.8548	23.5968	23.8362	24.3176	23.8119	23.8816	-1.7339	0.679296	0.65447	0.0910894	0.309046	6.45894
6543	1	Q9GZU8	Q9GZU8	PSME3-interacting protein	PSME3IP1	Homo sapiens	28.912	9	8	+	Cluster 14	18.3474	18.7155	18.3117	19.05	18.4254	18.3788	19.1467	17.4378	18.1964	18.0027	18.7258	18.5755	16.3718	18.2766	18.7761	18.3109	19.0681	19.5407	19.436	19.6349	19.3216	19.266	19.2	18.7318	19.1377	19.035	19.2568	19.4612	19.2101	19.4873	19.3978	19.2267	-1.74885	0.758272	0.490879	0.230435	0.269259	5.26742
5931	1	Q96FX7	Q96FX7	tRNA (adenine(58)-N(1))-methyltransferase catalytic subunit TRMT61A	TRMT61A	Homo sapiens	31.384	13	9	+	Cluster 14	17.707	17.9528	17.672	17.6912	17.2267	16.8637	18.0096	17.0803	17.2971	17.1975	17.1617	17.0123	16.8716	17.0277	17.3099	17.7867	18.0182	18.6886	19.7588	19.0105	18.2985	18.5816	18.0398	18.2609	18.7547	17.7624	18.4153	17.9905	18.6301	17.9268	18.4051	18.4937	-1.72121	0.745643	0.560652	0.00617055	0.408747	6.95976
5506	1	Q9H773	Q9H773	dCTP pyrophosphatase 1	DCTPP1	Homo sapiens	18.682	13	10	+	Cluster 14	22.3221	22.704	21.9685	22.3028	21.6667	22.2588	22.0096	20.5848	21.3161	21.414	21.0969	21.5695	20.4042	21.14	22.2975	21.3651	21.4315	23.4852	22.7165	22.6449	23.3523	22.4042	22.3883	21.1952	22.6044	22.6655	21.0857	22.7515	22.2113	22.4032	22.9382	22.4819	-1.71531	0.78073	0.618145	0.0687156	0.247715	2.55591
5284	1	Q02543	Q02543	60S ribosomal protein L18a	RPL18A	Homo sapiens	20.76	11	10	+	Cluster 14	22.6119	22.7468	21.7444	22.5139	21.8048	21.511	22.222	21.1449	21.3406	20.9368	21.2704	21.9264	21.0136	21.6064	21.88	21.7961	22.6579	22.5124	22.6503	22.6064	22.3735	22.489	22.3838	22.6653	22.2602	22.3223	22.4108	22.5622	22.2107	22.3196	22.5045	22.4401	-1.70947	0.900398	0.422154	0.109974	0.276942	4.52965
4029	1	Q12904	Q12904	Aminoacyl tRNA synthase complex-interacting multifunctional protein 1	AIMP1	Homo sapiens	34.354	19	13	+	Cluster 14	21.8451	22.0311	21.3388	21.6665	21.5195	21.5791	21.4393	21.0425	21.3266	21.4	21.1898	21.4728	21.0415	21.3684	21.4638	21.4884	21.6433	22.2097	21.9656	21.6676	22.2901	21.9268	21.7438	21.8075	21.7276	22.0426	21.5038	22.0057	21.9445	21.7913	21.8833	21.8238	-1.68911	0.83887	0.647668	0.0613149	0.141262	4.78228
3956	1	O96019	O96019	Actin-like protein 6A	ACTL6A	Homo sapiens	47.46	19	16	+	Cluster 14	22.0902	22.0655	21.8228	22.1022	21.7176	21.7323	22.0138	20.9607	21.4687	21.4182	21.6041	21.4321	20.8622	21.5381	21.9077	21.6952	22.2611	22.442	22.5994	22.3399	21.8622	22.3704	22.1381	21.745	22.4679	22.3596	22.2392	22.2726	22.2142	22.4572	22.0011	22.2754	-1.72314	0.841747	0.485906	0.1347	0.260785	5.2942
3948	1	O75822	O75822	Eukaryotic translation initiation factor 3 subunit J	EIF3J	Homo sapiens	29.063	15	13	+	Cluster 14	21.3949	21.8264	21.5818	21.7467	21.5289	21.3661	21.906	21.0024	20.832	21.5493	21.3368	21.8698	20.7194	21.6632	21.6466	21.4026	22.2041	22.2921	21.9696	22.0117	22.1066	22.1061	22.1271	22.1883	21.9992	21.9804	21.9665	21.5549	21.8982	22.1805	22.171	22.0042	-1.68896	0.914208	0.530731	0.112193	0.131829	5.83413
3366	1	P51665	P51665	26S proteasome non-ATPase regulatory subunit 7	PSMD7	Homo sapiens	37.025	16	15	+	Cluster 14	21.8485	22.0015	21.6501	22.0684	21.6573	21.651	22.0388	21.4776	21.7242	21.5648	21.6609	21.7767	21.2395	21.6322	21.636	21.4962	22.0056	22.0901	22.1435	22.0731	22.3059	21.8673	21.9107	22.3775	22.0144	22.0098	21.8751	21.6845	21.9745	21.7234	22.1373	21.9761	-1.70397	0.776906	0.679965	0.119049	0.128046	3.94068
3131	1	P62241	P62241	40S ribosomal protein S8	RPS8	Homo sapiens	24.208	21	16	+	Cluster 14	26.5338	26.6015	25.7384	26.4026	25.8474	25.6714	26.3043	25.081	25.3905	25.5265	25.6254	25.7575	25.0354	25.7312	25.8825	25.6236	26.7605	26.6169	26.4561	26.6163	26.5708	26.4443	26.4929	26.3918	26.5138	26.4311	26.5216	26.3054	26.4372	26.4443	26.5425	26.4584	-1.7514	0.69993	0.571738	0.220393	0.259334	5.73281
3089	1	P15822	P15822	Zinc finger protein 40	HIVEP1	Homo sapiens	296.84	19	17	+	Cluster 14	16.3454	16.1145	16.0863	16.0845	15.8289	14.6236	16.9151	12.9975	15.3869	15.4035	14.9174	14.8468	15.5858	14.6206	16.5025	14.5298	16.1931	15.8976	16.361	15.8369	16.0647	16.5166	15.8921	15.3658	16.4194	15.9715	16.228	16.0725	15.9511	16.507	15.7531	15.9956	-1.69214	0.938662	0.454863	0.104029	0.194583	1.74181
3024	1	Q9UBE0	Q9UBE0	SUMO-activating enzyme subunit 1	SAE1	Homo sapiens	38.449	23	17	+	Cluster 14	21.028	20.9553	20.8065	21.0754	20.3755	20.7016	21.2693	20.237	20.5634	20.393	20.6364	20.4358	20.319	20.0946	20.6603	20.6248	21.5337	21.2297	21.7758	21.4285	20.9421	21.604	20.9552	20.5714	21.4272	21.2676	21.5449	20.9784	21.449	21.4215	20.2871	21.4113	-1.72624	0.7731	0.482002	0.0366911	0.434446	4.24713
2872	1	P42575	P42575	Caspase-2	CASP2	Homo sapiens	50.684	24	17	+	Cluster 14	16.8494	16.9892	16.1463	16.9253	16.3019	16.1656	17.0764	15.9637	16.5042	16.9215	16.2797	16.4748	16.6273	16.3972	16.8171	16.5347	17.2237	17.7778	17.7013	17.6826	16.9202	17.4937	16.9972	16.8163	17.4099	17.1973	17.2749	17.4407	17.2386	17.2227	17.1349	17.41	-1.65519	0.953118	0.495028	-0.10314	0.310186	6.85715
2006	1	Q9Y4R8	Q9Y4R8	Telomere length regulation protein TEL2 homolog	TELO2	Homo sapiens	91.748	26	22	+	Cluster 14	17.478	17.7927	17.2784	17.4716	17.7288	17.4049	17.9026	16.9803	17.2689	16.6545	17.112	17.727	17.0131	17.8185	17.6711	17.4601	18.1862	18.7398	18.6295	19.0617	18.4693	18.272	18.1871	17.8448	17.6842	18.1644	18.3509	18.1404	18.1724	18.2942	18.2873	18.1984	-1.61691	0.991757	0.632684	-0.032956	0.0254242	7.32782
1874	1	P18031	P18031	Tyrosine-protein phosphatase non-receptor type 1	PTPN1	Homo sapiens	49.968	29	22	+	Cluster 14	20.7713	20.6758	20.3136	20.802	20.123	20.4465	21.1596	20.0782	20.2706	20.3373	20.1795	20.4616	20.0099	20.4153	20.2456	20.2387	21.4198	20.8508	21.7929	21.3165	21.3951	20.6506	21.0767	20.8922	21.0566	20.911	21.1817	20.6549	21.5501	20.9943	20.7816	21.1385	-1.65533	0.883698	0.644092	-0.103535	0.231074	6.128
1341	1	Q9UIF8	Q9UIF8	Bromodomain adjacent to zinc finger domain protein 2B	BAZ2B	Homo sapiens	240.461	33	27	+	Cluster 14	18.2756	18.4903	18.015	18.3185	17.6989	17.927	18.6149	15.2107	14.1792	15.9443	18.6316	18.2817	17.0993	18.0346	18.4169	17.766	18.153	18.9213	18.8121	19.2789	18.7074	18.7421	18.4874	17.693	18.9876	18.6094	19.1976	18.6975	18.598	18.8419	18.1747	18.6826	-1.7382	0.752664	0.531144	0.111428	0.342965	2.51305
403	1	P54136	P54136	Arginine--tRNA ligase, cytoplasmic	RARS1	Homo sapiens	75.378	56	43	+	Cluster 14	22.6709	22.6973	22.3594	22.4685	22.2137	22.2318	22.4427	21.924	22.146	22.1781	22.0441	22.2778	21.8755	22.3319	22.2507	22.3252	22.5092	22.8709	22.9436	22.5689	22.8995	22.7509	22.6866	22.6443	22.4101	22.8593	22.2971	22.721	22.5906	22.5714	22.6423	22.6787	-1.65283	1.0056	0.479779	0.00399192	0.16346	5.08036
1339	1	Q9UG63	Q9UG63	ATP-binding cassette sub-family F member 2	ABCF2	Homo sapiens	71.292	35	27	+	Cluster 14	19.488	19.7877	19.5812	19.5256	19.3577	19.5622	19.829	19.0357	19.2461	19.4128	19.3374	19.4694	18.623	19.6547	19.6257	19.4612	20.4131	19.9254	20.4495	20.305	20.19	20.2544	19.8633	20.418	19.9883	20.0044	20.0692	20.2933	20.0847	20.2305	20.109	20.1276	-1.66914	0.961016	0.514151	0.0367207	0.157251	8.80877
9883	1	Q8N4W9	Q8N4W9	Zinc finger protein 808	ZNF808	Homo sapiens	104.826	8	7	+	Cluster 14	15.7043	14.2464	14.3912	13.5171	15.201	14.662	15.3423	15.3164	14.326	15.3135	14.9275	15.7828	14.2507	13.7967	15.3721	14.0761	16.0391	16.3333	16.4579	16.9492	16.1367	16.1146	14.7756	15.9293	15.418	14.3662	16.5679	15.4787	15.7679	16.06	16.515	16.1464	-1.68722	0.806219	0.487702	-0.110034	0.503332	4.48997
9266	1	Q9NPF0	Q9NPF0	CD320 antigen	CD320	Homo sapiens	28.99	4	4	+	Cluster 14	17.7348	18.396	16.8887	17.1295	17.1595	15.6095	17.5038	14.6169	14.2025	15.1588	16.3489	17.1129	15.4942	16.2884	17.4324	17.7328	17.2905	18.5142	18.8187	17.3859	18.4781	18.3589	15.3183	17.9764	17.92	17.7149	17.3076	18.0925	17.5874	17.83	18.8463	18.5374	-1.60783	0.715245	0.476828	-0.335041	0.750797	2.89548
6627	1	Q9UHJ3	Q9UHJ3	Scm-like with four MBT domains protein 1	SFMBT1	Homo sapiens	98.143	10	8	+	Cluster 14	17.6553	18.0357	17.7665	17.611	17.3805	14.8415	18.5796	14.8057	15.3081	16.3073	15.0365	17.9566	14.7487	15.2848	17.6369	15.5022	17.6709	18.1566	18.0259	18.4218	17.4488	17.8484	18.1817	16.3411	18.0707	17.7572	17.2562	17.4569	17.25	17.071	17.6457	17.806	-1.60612	0.917297	0.538322	-0.297448	0.447954	2.259
6577	1	Q9HCJ1	Q9HCJ1	Progressive ankylosis protein homolog	ANKH	Homo sapiens	54.243	9	8	+	Cluster 14	17.0032	17.1644	16.6743	17.5741	15.3284	16.7534	16.6834	16.681	16.3116	16.1569	16.3924	16.8813	15.5881	16.3727	17.4798	16.0037	18.0705	17.141	17.7673	18.0321	17.2241	17.6719	16.7359	16.5886	18.5081	17.3765	17.5478	18.1651	17.3981	17.3283	17.054	17.6353	-1.69057	0.771866	0.556307	-0.111232	0.473634	4.28426
6193	1	P15170	P15170	Eukaryotic peptide chain release factor GTP-binding subunit ERF3A	GSPT1	Homo sapiens	55.758	21	16	+	Cluster 14	21.3492	21.7662	21.5968	21.5063	21.034	21.1346	21.7065	20.996	21.162	21.1847	21.0933	21.1387	20.6793	21.1254	20.9848	21.644	21.8635	22.0976	22.2485	21.9949	22.0828	21.7878	21.875	21.6921	21.8538	21.8511	21.6599	21.7255	21.4491	21.3749	21.3776	21.931	-1.64447	0.856451	0.58541	-0.214112	0.416722	5.26089
6013	1	Q9NQS1	Q9NQS1	Cell death regulator Aven	AVEN	Homo sapiens	38.505	13	9	+	Cluster 14	19.1107	19.1727	18.8925	19.1184	18.8104	18.5793	19.0585	18.1331	18.4038	18.523	18.6646	19.004	18.2214	19.1324	18.7836	18.8647	19.5732	19.7262	19.192	19.4136	20.1954	19.1779	19.2385	18.925	19.3814	19.263	19.3172	18.9609	19.5279	19.4592	19.0854	19.4426	-1.64865	0.940507	0.378819	-0.151298	0.480624	4.86661
5167	1	O95456	O95456	Proteasome assembly chaperone 1	PSMG1	Homo sapiens	32.855	13	10	+	Cluster 14	20.6503	20.8999	20.4588	20.7193	20.8622	20.9639	20.6208	19.8304	19.9448	20.2999	20.0188	20.6028	19.9168	20.3504	20.5801	20.5048	21.0855	21.5612	21.5792	20.8754	21.3404	21.4991	20.4645	20.4545	21.0924	21.0512	20.771	21.3961	21.2333	21.0497	21.0713	21.47	-1.58096	0.894714	0.357988	-0.344799	0.673058	5.02696
3931	1	O43765	O43765	Small glutamine-rich tetratricopeptide repeat-containing protein alpha	SGTA	Homo sapiens	34.063	16	13	+	Cluster 14	20.9274	21.0583	21.0763	21.0013	20.9907	20.9068	21.1247	20.8536	20.7906	21.0136	20.9784	21.2208	20.5932	20.9933	20.9953	21.0874	21.4612	21.1285	21.6544	21.2416	21.6149	21.4086	21.1964	21.5687	20.9114	21.2399	21.1357	21.1676	21.2621	21.2327	21.5631	21.4314	-1.59255	0.795713	0.526899	-0.373242	0.643183	5.23874
1495	1	P62191	P62191	26S proteasome regulatory subunit 4	PSMC1	Homo sapiens	49.185	32	25	+	Cluster 14	22.5287	22.7405	22.5287	22.7005	22.1167	22.1426	22.705	21.9742	22.2294	22.3913	22.4836	22.491	22.0403	22.2177	22.3988	22.4471	22.7839	22.336	22.9031	22.6698	22.9314	22.7293	22.6363	23.2759	22.8149	22.5518	22.8503	22.5043	22.6479	22.4761	22.5452	22.746	-1.65893	0.82839	0.452112	-0.188737	0.56717	3.44108
3811	1	Q9BQ67	Q9BQ67	Glutamate-rich WD repeat-containing protein 1	GRWD1	Homo sapiens	49.42	18	14	+	Cluster 14	22.0227	21.8771	21.8932	22.3203	21.9714	21.8232	22.3379	21.7788	21.7006	21.2023	21.1634	21.6341	21.9958	21.5041	21.3206	22.2262	22.9381	22.4445	23.0473	23.1019	22.8401	22.5425	22.3974	22.3849	22.9203	22.9043	22.7089	21.9191	22.1551	22.8524	22.4089	22.8485	-1.59609	0.792376	0.577373	-0.36935	0.595694	6.87389
8935	1	Q16626	Q16626	Male-enhanced antigen 1	MEA1	Homo sapiens	19.904	7	4	+	Cluster 14	18.0004	18.2397	17.8964	17.7642	17.5465	17.6605	18.4368	17.4981	17.5186	17.6807	18.1299	17.9586	18.0578	17.7384	17.53	18.3111	18.7577	18.5075	18.9171	18.8757	18.6559	18.3738	19.1818	18.721	18.2242	18.533	19.1825	18.2715	18.8635	18.1541	18.3162	18.7422	-1.74061	0.656248	0.393016	0.0753475	0.616004	7.02025
8677	1	O60499	O60499	Syntaxin-10	STX10	Homo sapiens	28.114	6	4	+	Cluster 14	18.1037	18.1364	17.6882	18.3904	17.9969	18.0084	18.4965	17.0943	17.5662	17.4217	17.4722	17.9698	17.1532	17.6385	18.461	17.5783	18.5294	17.954	18.4948	18.4888	18.772	18.1634	18.3428	18.1153	18.0379	18.579	18.0249	17.9791	18.406	18.4873	18.919	18.4693	-1.74577	0.598073	0.576661	0.0629882	0.508043	3.5236
8535	1	Q9NRH1	Q9NRH1	Protein YAE1 homolog	YAE1	Homo sapiens	25.301	5	5	+	Cluster 14	15.8114	16.6434	15.4987	16.0395	16.1062	15.7932	15.8274	14.2781	15.6797	16.1177	16.0959	15.8585	14.6883	16.3912	16.1978	15.5924	16.3257	16.6705	16.7334	16.3206	16.8356	16.6467	16.0271	15.4621	15.9587	16.4117	16.5644	17.0166	16.7002	16.5215	16.7076	16.6863	-1.7593	0.549256	0.48292	0.133783	0.593345	3.26661
7774	1	Q9BSK2	Q9BSK2	Solute carrier family 25 member 33	SLC25A33	Homo sapiens	35.374	7	6	+	Cluster 14	14.7741	17.0024	14.9921	15.4314	15.8067	16.2782	14.9541	14.3934	14.6743	14.7486	15.1318	15.326	15.467	14.8427	14.5794	15.3331	14.9908	16.7395	18.4419	16.3545	16.7422	16.8842	15.525	16.6467	17.454	16.9523	16.4781	17.0252	16.4033	16.146	16.4277	16.643	-1.76877	0.565854	0.569483	0.202003	0.431434	5.17317
7426	1	P48436	P48436	Transcription factor SOX-9	SOX9	Homo sapiens	56.137	11	9	+	Cluster 14	17.1501	17.3603	16.8764	17.065	16.7844	16.9267	16.9637	15.8072	16.5067	16.0018	16.0294	16.3702	15.4704	16.5568	17.4325	16.5242	16.9483	18.5811	18.9195	19.0982	17.9053	18.5464	18.2325	17.5168	18.5113	18.1816	20.9159	19.0989	17.9078	18.6307	18.2026	18.6231	-1.75769	0.542164	0.500369	0.122527	0.592628	7.38272
6867	1	Q13185	Q13185	Chromobox protein homolog 3	CBX3	Homo sapiens	20.81	14	9	+	Cluster 14	22.1222	22.0849	21.7383	22.3712	21.2058	21.3657	22.5458	20.7582	21.3056	21.3553	21.511	21.5009	20.7773	20.9832	21.7904	21.3604	22.8147	22.8022	23.0358	22.8139	21.9359	23.0258	22.4538	22.8197	22.9826	22.5296	22.9867	22.5402	22.8343	22.6071	22.1703	22.7501	-1.77057	0.557717	0.556325	0.207828	0.448703	7.59558
6726	1	O95159	O95159	Zinc finger protein-like 1	ZFPL1	Homo sapiens	34.113	8	7	+	Cluster 14	20.3451	20.5179	19.5973	19.954	19.6695	19.3786	19.6793	18.1808	19.2224	18.8134	18.8946	19.0686	18.7028	19.1719	19.4747	19.5914	20.2077	20.3809	20.0083	19.0426	20.4034	20.1925	19.982	20.0439	19.8263	20.0562	19.7874	20.111	20.3403	20.2756	20.2397	20.2121	-1.7559	0.559219	0.514167	0.110183	0.572335	3.36147
6531	1	Q9BWT1	Q9BWT1	Cell division cycle-associated protein 7	CDCA7	Homo sapiens	42.57	11	9	+	Cluster 14	17.6193	19.3514	14.9599	17.5412	14.7245	15.226	18.361	14.209	14.8978	14.7963	15.2294	14.4248	15.669	14.2148	18.4157	15.612	18.2275	20.2534	19.165	19.0419	18.3794	19.4333	18.6893	19.2771	18.5467	19.1085	18.3301	19.7364	18.9929	18.6844	18.6347	19.2044	-1.77622	0.525809	0.453865	0.247705	0.548839	6.80521
6025	1	Q9NWS8	Q9NWS8	Required for meiotic nuclear division protein 1 homolog	RMND1	Homo sapiens	51.605	12	9	+	Cluster 14	19.0736	18.9206	18.3839	18.8533	18.8015	18.645	18.5619	17.3751	18.3123	18.2338	18.2001	18.3465	17.8819	18.0339	18.718	17.9681	18.2309	19.1876	19.5061	19.2478	19.0975	19.0267	18.564	19.1725	18.9456	18.7858	19.1505	19.6301	19.2625	18.8334	19.0115	19.1598	-1.75347	0.653524	0.389757	0.138143	0.572051	4.24199
5985	1	Q9H1D9	Q9H1D9	DNA-directed RNA polymerase III subunit RPC6	POLR3F	Homo sapiens	35.682	10	9	+	Cluster 14	18.5596	18.3708	17.8746	18.4183	17.9898	17.914	18.1947	17.1215	17.4833	17.4426	17.6439	17.7048	17.1095	17.4787	18.3033	17.7752	18.4049	18.9979	19.4258	19.5679	18.5084	18.8215	18.4037	18.6372	18.8757	18.6877	19.1341	18.6589	18.7462	18.6882	18.8768	18.8969	-1.73701	0.744792	0.371543	0.0896565	0.531022	7.25062
5974	1	Q9BYB4	Q9BYB4	Guanine nucleotide-binding protein subunit beta-like protein 1	GNB1L	Homo sapiens	35.617	13	9	+	Cluster 14	17.5284	17.3744	17.1435	17.228	17.2121	17.0099	17.2817	16.586	16.8049	16.7496	16.8644	17.0339	17.2132	17.4784	16.9662	17.0991	18.3195	17.4258	17.573	17.5576	18.4621	16.91	17.3158	17.0329	17.7233	17.6783	17.4839	17.9558	17.7917	17.4953	17.2192	17.5414	-1.76784	0.605573	0.524941	0.197464	0.43986	3.48476
5876	1	Q8N983	Q8N983	39S ribosomal protein L43, mitochondrial	MRPL43	Homo sapiens	23.432	12	9	+	Cluster 14	21.2041	21.3557	20.5163	21.3122	20.9188	20.987	20.8448	19.5634	20.3708	20.3403	20.4218	20.563	19.8547	19.9402	21.142	20.2522	20.3884	21.4418	21.7825	21.46	21.7474	21.3341	21.0599	20.5902	20.996	21.2355	20.5385	21.7257	21.3119	21.3535	21.424	21.3349	-1.73807	0.627865	0.675669	0.0869303	0.347601	3.05249
5677	1	P12004	P12004	Proliferating cell nuclear antigen	PCNA	Homo sapiens	28.769	13	9	+	Cluster 14	22.3736	23.0238	21.4905	22.057	21.7429	21.831	21.9999	20.814	21.395	20.7976	21.2279	21.5991	21.2319	21.0419	21.4735	21.8021	22.6973	23.6192	22.9555	22.9531	22.4759	22.7872	22.5683	22.6711	22.907	22.3658	23.1577	22.0633	23.4179	22.2948	22.7796	22.9506	-1.75217	0.631293	0.346976	0.150811	0.623088	6.64207
5143	1	O15554	O15554	Intermediate conductance calcium-activated potassium channel protein 4	KCNN4	Homo sapiens	47.695	14	10	+	Cluster 14	18.0642	18.0582	17.5429	18.3973	17.0434	17.4076	18.0579	16.9545	17.4674	17.6141	17.4641	17.3495	15.1016	16.7707	17.7387	17.3094	18.0017	18.6158	19.0968	18.5217	18.6213	20.278	17.7747	18.3105	19.0485	19.1706	16.7356	17.7396	18.4518	19.1977	18.8265	18.5956	-1.77141	0.532335	0.54327	0.203854	0.491953	3.74617
4836	1	Q13838	Q13838	Spliceosome RNA helicase DDX39B	DDX39B	Homo sapiens	48.993	24	21	+	Cluster 14	22.7565	22.8608	22.6187	22.9647	22.2549	22.2828	22.9068	21.7707	22.1137	22.0353	22.2545	22.3998	21.8106	22.115	22.4608	22.4018	22.9997	22.9822	23.356	23.24	22.6262	22.95	22.9076	23.0761	23.0192	22.8795	22.8643	22.5883	22.8899	22.744	22.7912	22.9342	-1.76638	0.65841	0.47542	0.215534	0.41702	4.96276
4788	1	P51946	P51946	Cyclin-H	CCNH	Homo sapiens	37.643	13	11	+	Cluster 14	17.2851	17.082	17.0514	17.3184	16.8769	17.097	17.4337	16.4342	16.9726	16.41	16.2934	16.5749	17.057	16.9504	16.8021	17.1494	17.9068	17.5269	17.9952	17.9188	17.2669	17.9307	17.2564	17.992	17.7359	17.5084	17.6663	17.7211	17.6739	18.0717	18.0292	17.8037	-1.74752	0.619953	0.651724	0.128678	0.347166	7.935
3222	1	Q96D53	Q96D53	Atypical kinase COQ8B, mitochondrial	COQ8B	Homo sapiens	60.071	19	16	+	Cluster 14	17.5966	18.0822	17.5052	17.9053	17.9394	17.6947	17.8944	16.5291	16.9404	17.261	16.5353	17.5215	16.4643	17.4087	17.812	16.966	17.3976	17.8948	18.295	17.8374	17.6839	18.7636	17.7196	16.865	17.9655	17.7107	18.2376	17.9192	17.7998	17.8059	18.3852	17.8633	-1.74809	0.72536	0.352694	0.149029	0.521003	2.20536
2984	1	Q96HS1	Q96HS1	Serine/threonine-protein phosphatase PGAM5, mitochondrial	PGAM5	Homo sapiens	32.002	20	17	+	Cluster 14	21.0267	21.4893	21.0462	21.8108	20.8727	21.3237	21.2211	19.9471	20.661	20.8216	20.4708	20.9244	19.9041	20.3322	20.9306	20.4298	21.2841	21.8383	22.4655	22.066	21.8943	21.5552	21.4291	21.9751	20.7013	22.0701	21.9935	21.664	21.6968	21.4807	22.2258	21.8256	-1.76156	0.499509	0.634258	0.158925	0.468872	5.34717
2222	1	P22234	P22234	Bifunctional phosphoribosylaminoimidazole carboxylase/phosphoribosylaminoimidazole succinocarboxamide synthetase	PAICS	Homo sapiens	47.077	24	20	+	Cluster 14	22.9264	23.4224	22.4897	22.8697	22.4712	22.6147	22.7261	21.9379	22.2993	22.503	22.396	22.4437	22.2907	22.287	22.8025	22.4859	23.6622	23.4766	23.336	23.4473	23.5176	23.1683	22.855	23.1675	23.4308	23.267	23.1717	23.222	23.3006	23.3636	23.6294	23.4591	-1.7525	0.590065	0.520646	0.0933488	0.54844	8.10394
1340	1	Q9UHI6	Q9UHI6	Probable ATP-dependent RNA helicase DDX20	DDX20	Homo sapiens	92.239	31	27	+	Cluster 14	18.4963	18.8953	18.3118	18.7283	18.215	18.3016	18.9284	17.6818	18.1167	18.3031	18.1526	18.4895	17.3343	17.9317	18.5831	18.0425	19.3066	19.0311	19.6504	19.7882	19.2298	19.3501	18.8595	18.6198	19.0998	19.126	19.0708	19.471	18.9381	18.9422	19.2578	19.2448	-1.73439	0.579938	0.680247	0.0366	0.437602	7.09232
1315	1	Q92841	Q92841	Probable ATP-dependent RNA helicase DDX17	DDX17	Homo sapiens	80.276	49	39	+	Cluster 14	24.4273	24.4646	24.1461	24.5465	23.9744	24.0009	24.3447	23.4365	23.8269	23.6857	23.8189	23.9165	23.3319	23.5703	24.1975	24.0498	24.5755	24.7318	24.6406	24.7138	24.2066	24.6188	24.4949	24.5882	24.5552	24.4794	24.5548	24.5321	24.5277	24.4346	24.6018	24.6733	-1.7587	0.525032	0.448636	0.145633	0.639399	5.81571
1236	1	Q9P1Y5	Q9P1Y5	Calmodulin-regulated spectrin-associated protein 3	CAMSAP3	Homo sapiens	134.753	36	28	+	Cluster 14	19.1049	19.4757	18.584	19.2914	18.8193	19.0291	18.8695	16.7095	18.0219	18.7637	18.4714	18.8818	17.523	18.4062	19.4183	18.438	19.0648	19.6778	19.9239	19.6054	19.7834	19.7335	19.3055	19.436	19.6499	19.9847	19.4915	19.8025	19.4196	19.8187	17.4614	19.6697	-1.73995	0.523539	0.66578	0.0476964	0.502934	3.14725
858	1	P55884	P55884	Eukaryotic translation initiation factor 3 subunit B	EIF3B	Homo sapiens	92.482	41	32	+	Cluster 14	21.622	21.7641	21.5609	21.8173	21.2639	21.5442	21.7858	21.1468	21.2966	21.2858	21.2897	21.5374	20.8394	21.0907	21.4145	21.4454	21.901	21.7486	21.9661	21.8715	22.0391	21.7583	21.7567	22.0113	21.7325	21.9241	21.8687	21.8166	21.9171	21.8329	21.7633	21.9058	-1.77031	0.557081	0.411377	0.220706	0.581144	6.09217
927	1	P48444	P48444	Coatomer subunit delta	ARCN1	Homo sapiens	57.212	36	31	+	Cluster 14	24.2128	24.4269	23.8411	24.0864	23.7758	23.697	24.0739	22.9078	23.4315	23.6553	23.3147	23.6394	22.5784	23.6126	23.7458	23.7407	24.2512	24.1743	23.767	23.5611	24.2364	24.1591	24.481	24.1103	23.9355	24.5281	23.7288	23.9378	24.1861	24.1559	24.1118	24.1656	-1.77506	0.554384	0.476728	0.234444	0.509503	2.47662
11851	1	Q9Y6G3	Q9Y6G3	39S ribosomal protein L42, mitochondrial	MRPL42	Homo sapiens	16.66	1	1	+	Cluster 14	20.2575	20.2284	19.2715	20.2607	19.8813	19.853	20.0986	18.4086	19.2507	19.3202	19.4183	19.6097	18.5432	19.1983	20.2071	18.656	19.4177	20.2331	20.6742	20.2552	20.6851	20.1861	19.8721	19.8248	19.9781	20.0026	19.6557	20.717	20.3915	20.4008	20.5395	20.2758	-1.68117	0.548768	0.617251	-0.16599	0.681145	2.98576
10129	1	Q9NUG6	Q9NUG6	p53 and DNA damage-regulated protein 1	PDRG1	Homo sapiens	15.51	5	3	+	Cluster 14	18.419	18.7612	18.408	18.944	18.045	18.867	19.0803	17.6291	17.9077	17.5252	17.8971	18.1804	17.7097	18.244	18.7661	18.1527	19.7155	18.8885	20.088	19.2606	20.0826	19.7633	18.9735	18.8114	19.3205	19.3703	20.1142	19.5781	19.2887	19.5402	19.2536	19.8329	-1.7095	0.512265	0.582937	-0.0714791	0.685772	7.62636
10039	1	Q9BRP0	Q9BRP0	Transcription factor Ovo-like 2	OVOL2	Homo sapiens	30.437	5	4	+	Cluster 14	13.9943	16.6833	16.0882	16.3862	15.7418	14.573	15.87	15.4867	13.7529	15.2868	14.9193	15.975	14.9474	15.6365	15.4474	13.6584	15.3352	17.2929	16.807	17.3432	16.5026	16.9076	16.846	15.4431	16.457	16.3092	16.5913	15.9786	16.9068	16.4207	17.2509	16.8087	-1.71361	0.532099	0.700835	-0.0543707	0.535049	4.35931
9073	1	Q8N5C7	Q8N5C7	tRNA-uridine aminocarboxypropyltransferase 1	DTWD1	Homo sapiens	35.249	6	4	+	Cluster 14	15.8854	16.566	16.4912	16.7096	16.0437	16.3787	16.2228	15.4936	16.1121	16.4429	16.7213	16.4359	16.0601	15.8859	16.3703	16.3016	16.9106	17.1671	16.6156	16.8626	16.1392	17.0176	16.7241	16.6545	17.2181	16.5552	16.9627	16.4291	16.7403	16.5804	17.397	16.8799	-1.70645	0.704744	0.50366	-0.0778149	0.575866	4.35205
7819	1	Q9H8U3	Q9H8U3	AN1-type zinc finger protein 3	ZFAND3	Homo sapiens	25.184	8	6	+	Cluster 14	16.8	17.0697	16.502	16.4536	15.7006	15.9652	16.6771	14.4551	14.8821	15.2608	14.2031	15.4718	14.77	16.028	18.0162	13.7524	17.1802	17.0817	17.5627	17.1357	16.806	17.1576	16.673	16.7516	16.3899	16.7775	16.9465	16.4252	17.6966	16.9457	16.9559	17.1967	-1.70869	0.61264	0.536086	-0.0811833	0.641148	3.49173
7584	1	Q6SPF0	Q6SPF0	Sterile alpha motif domain-containing protein 1	SAMD1	Homo sapiens	56.05	7	6	+	Cluster 14	18.059	18.1844	17.5246	17.7028	17.9795	17.4621	18.0647	16.57	17.0623	17.1174	17.4463	17.5668	16.6261	17.3969	18.4536	17.4535	18.2368	18.9024	18.556	18.7974	18.0168	18.5377	17.8918	18.0141	18.702	18.3692	18.1144	18.495	18.1656	18.9264	18.2404	18.5133	-1.71468	0.637063	0.596535	-0.0614831	0.542567	5.29284
7115	1	Q9BYC9	Q9BYC9	39S ribosomal protein L20, mitochondrial	MRPL20	Homo sapiens	17.44	8	7	+	Cluster 14	21.0992	21.0823	20.0887	21.03	20.5103	20.6636	20.6702	19.0961	20.0637	20.1593	19.8992	20.5971	19.0285	20.0729	20.8948	20.0639	20.0422	21.055	21.2003	20.922	21.2087	21.1124	20.5698	20.6209	20.5693	20.8562	20.1634	21.2866	21.1252	20.971	21.0782	21.0709	-1.70325	0.522882	0.700182	-0.0915652	0.57175	2.27992
6986	1	Q8N5P1	Q8N5P1	Zinc finger CCCH domain-containing protein 8	ZC3H8	Homo sapiens	33.578	9	7	+	Cluster 14	17.2532	17.1807	16.588	17.0979	15.136	15.9044	16.7135	15.9783	15.7423	15.5717	16.2209	15.055	14.7765	15.9822	16.541	16.5637	17.1319	17.6338	17.5959	18.8199	17.6925	16.9706	16.7571	17.0944	17.3424	16.9185	18.51	17.953	17.6236	17.9456	17.3388	17.7845	-1.73722	0.42287	0.562488	0.0563941	0.695467	5.86326
6009	1	Q9NQ50	Q9NQ50	39S ribosomal protein L40, mitochondrial	MRPL40	Homo sapiens	24.491	11	9	+	Cluster 14	20.0502	20.2879	19.5299	20.2774	19.7865	19.8702	19.9713	18.2384	18.9582	19.6013	19.32	19.6063	18.4118	19.2598	20.234	19.281	19.3149	20.2989	20.4997	20.2739	20.4458	20.3207	20.06	19.8508	19.9869	20.0914	19.6678	20.343	20.3246	20.3989	20.2564	20.3296	-1.69667	0.549285	0.619909	-0.121109	0.64858	2.85954
4702	1	O75821	O75821	Eukaryotic translation initiation factor 3 subunit G	EIF3G	Homo sapiens	35.61	13	11	+	Cluster 14	21.8935	21.9258	21.5017	21.785	21.5235	21.5796	21.8619	20.8877	21.3252	21.426	21.4609	21.3872	20.8629	21.4482	21.8074	21.5324	21.9568	21.8491	22.0191	21.9211	22.1257	21.9381	21.939	21.7626	21.8335	22.2284	21.7205	21.5569	21.8186	21.9197	21.9853	21.962	-1.72048	0.609554	0.511425	-0.0372549	0.636755	4.02041
4584	1	Q9HAS0	Q9HAS0	Protein Njmu-R1	C17orf75	Homo sapiens	44.621	16	12	+	Cluster 14	18.8784	18.9339	18.3809	18.7902	18.3771	18.1869	18.2973	16.8475	18.0724	17.9042	17.8086	18.4458	17.1481	17.757	18.6008	18.3869	18.6317	19.0669	19.1132	19.0326	18.9346	19.0835	18.8711	18.0701	18.9643	18.6493	18.9268	18.7618	19.3741	18.9754	18.7027	19.0455	-1.73103	0.636776	0.525557	0.00137654	0.567318	3.88327
4391	1	Q12824	Q12824	SWI/SNF-related matrix-associated actin-dependent regulator of chromatin subfamily B member 1	SMARCB1	Homo sapiens	44.144	15	12	+	Cluster 14	20.6065	20.4955	20.29	20.6317	20.2242	20.3295	20.726	19.5863	19.9653	19.867	20.1565	20.2594	19.6703	20.0359	20.6255	20.165	20.6312	20.8726	20.8623	20.9052	20.3441	20.8267	20.6579	20.0413	20.9521	20.8836	21.0487	20.8319	20.613	20.5153	20.2978	20.8196	-1.70337	0.699562	0.561557	-0.0919336	0.534184	3.71257
4370	1	P57081	P57081	tRNA (guanine-N(7)-)-methyltransferase non-catalytic subunit WDR4	WDR4	Homo sapiens	45.49	16	12	+	Cluster 14	18.6671	18.93	17.7695	19.0251	17.4164	17.5828	18.813	17.837	17.2338	18.1866	18.2829	17.9904	16.9491	17.0843	18.7197	17.744	19.841	19.1101	20.4452	20.1045	19.6505	19.1245	18.4498	18.6824	19.3219	19.2764	19.428	19.9419	19.4738	19.5918	19.1599	19.8588	-1.72475	0.643712	0.409579	0.00579849	0.665656	6.86008
4299	1	O96008	O96008	Mitochondrial import receptor subunit TOM40 homolog	TOMM40	Homo sapiens	37.893	13	12	+	Cluster 14	21.215	21.1295	20.9573	21.1706	20.6404	20.9184	20.7839	20.0051	20.449	20.2694	20.3243	20.3717	19.3122	20.1285	20.7251	20.2609	20.83	21.3935	21.5069	21.191	21.4245	21.5952	21.0776	20.6747	21.108	21.303	21.2309	21.3411	21.3534	21.1504	21.2995	21.4762	-1.73745	0.466011	0.54662	0.0441126	0.680707	4.68601
4248	1	Q9UNP9	Q9UNP9	Peptidyl-prolyl cis-trans isomerase E	PPIE	Homo sapiens	33.431	18	13	+	Cluster 14	20.6007	20.6716	20.4542	20.6534	20.1649	20.3152	20.7659	19.7762	19.7283	19.7448	20.2023	20.1873	19.5362	20.0126	20.4859	20.0614	20.7513	21.2264	21.1492	21.1434	20.2722	21.1646	20.8753	20.9435	20.6105	20.407	20.7968	20.8854	20.764	21.0837	21.076	21.0604	-1.71944	0.659459	0.64505	-0.0232518	0.438185	5.55547
4164	1	Q96RG2	Q96RG2	PAS domain-containing serine/threonine-protein kinase	PASK	Homo sapiens	142.93	14	13	+	Cluster 14	16.1243	16.2601	14.631	16.8169	14.219	16.2325	17.0447	14.4862	14.7515	14.6853	16.5612	15.7521	15.0013	14.476	16.3488	15.7421	16.9415	16.0199	16.8648	17.3003	16.536	16.8315	16.6143	16.604	17.0011	16.5964	16.9149	17.0127	16.1907	16.6062	16.7631	16.9371	-1.73436	0.541241	0.473524	0.0312328	0.688365	4.20795
3826	1	Q9BZK7	Q9BZK7	F-box-like/WD repeat-containing protein TBL1XR1	TBL1XR1	Homo sapiens	55.597	27	18	+	Cluster 14	20.8698	20.8277	20.6696	21.1423	20.4064	20.6409	21.1078	19.9009	20.1525	20.2544	20.4224	20.3784	19.9627	20.1362	20.7739	20.4801	21.0923	21.1189	21.3702	21.2685	20.7168	21.1834	20.9352	20.6243	21.175	21.0044	20.9252	20.9678	20.7618	21.3227	20.6872	21.181	-1.69039	0.468823	0.677388	-0.125328	0.669505	4.17448
3376	1	P78310	P78310	Coxsackievirus and adenovirus receptor	CXADR	Homo sapiens	40.032	19	15	+	Cluster 14	20.2737	20.406	19.6366	20.0108	19.9641	19.3592	19.2699	17.6712	19.0729	19.094	18.7064	19.4635	17.8281	18.6818	19.6436	19.518	19.7121	20.492	20.5677	20.2808	20.4866	20.4009	20.0002	20.4829	20.2119	20.447	19.6814	20.195	20.0363	20.8844	20.9455	20.5077	-1.72901	0.625961	0.42741	0.0154997	0.660138	4.49928
2952	1	Q8IXW5	Q8IXW5	Putative RNA polymerase II subunit B1 CTD phosphatase RPAP2	RPAP2	Homo sapiens	69.509	21	17	+	Cluster 14	16.8307	17.198	16.613	17.0711	16.551	16.7053	16.9878	16.2155	15.8687	16.0824	15.8678	16.236	16.3197	16.9074	16.2788	16.5362	17.439	17.3074	17.6255	17.3828	17.1788	17.426	17.2155	17.2241	17.6027	17.4561	17.6038	17.1718	17.4223	16.9882	16.9946	17.4928	-1.72817	0.571532	0.427297	0.0195415	0.7098	7.26742
1344	1	Q9UPT8	Q9UPT8	Zinc finger CCCH domain-containing protein 4	ZC3H4	Homo sapiens	140.26	35	27	+	Cluster 14	20.2329	20.2411	19.6434	20.1192	20.057	19.8343	20.2725	19.0347	19.5285	19.5508	19.8245	20.0076	19.0955	19.6181	20.096	19.8709	20.4046	20.5435	20.501	20.4911	20.027	20.5114	20.3203	20.329	20.5497	20.3599	20.6855	20.3604	20.5554	20.5043	20.2922	20.5621	-1.73024	0.509851	0.475474	0.0240279	0.720886	5.92121
1277	1	P50991	P50991	T-complex protein 1 subunit delta	CCT4	Homo sapiens	57.924	36	27	+	Cluster 14	23.2469	23.5191	22.9532	23.1471	22.8012	22.6424	22.9916	22.6813	22.6289	22.9807	22.9162	22.9162	23.0197	23.1243	22.7237	23.2048	23.5848	23.4744	23.6901	23.5957	23.5311	23.2483	23.2575	23.5908	23.2454	23.249	23.4258	23.4158	23.4217	23.2607	23.3715	23.5494	-1.69495	0.71929	0.50929	-0.114413	0.580781	6.4358
1124	1	Q96PZ0	Q96PZ0	Pseudouridylate synthase 7 homolog	PUS7	Homo sapiens	75.036	35	29	+	Cluster 14	18.9272	19.0162	18.5303	19.0257	18.4152	18.6635	18.9826	17.4084	18.0475	18.0536	18.2825	18.6306	17.9186	18.4694	19.2952	18.0526	19.8173	20.1214	20.5878	20.264	19.5883	20.17	19.2943	18.9314	20.408	19.5785	19.7578	20.9254	20.0557	20.0997	19.5701	20.1745	-1.7358	0.525307	0.592957	0.0182844	0.599255	8.54636
798	1	P78371	P78371	T-complex protein 1 subunit beta	CCT2	Homo sapiens	57.488	47	33	+	Cluster 14	22.7753	22.9783	22.8432	22.8851	22.6002	22.6629	22.6703	22.6254	22.6763	22.7424	22.733	22.635	22.6415	22.8349	22.5481	22.938	23.1791	23.1858	23.2812	23.4269	23.1821	22.7591	22.9408	23.2861	23.0876	23.0215	23.1145	23.1049	23.0626	22.9878	22.9971	23.1891	-1.72925	0.580434	0.563082	-0.0106048	0.596338	7.5471
254	1	O60306	O60306	RNA helicase aquarius	AQR	Homo sapiens	171.299	65	51	+	Cluster 14	19.9029	19.9915	19.4863	20.0529	19.3167	19.3179	20.0806	18.5991	19.2259	19.199	19.3683	19.2761	18.6317	18.8707	19.756	19.3314	20.0582	20.4429	20.4261	20.5898	19.5635	20.35	20.1684	20.4545	20.1421	20.0422	20.3334	20.2124	20.183	20.1419	20.1687	20.4819	-1.73294	0.578926	0.419308	0.0386743	0.696029	6.29238
493	1	Q10570	Q10570	Cleavage and polyadenylation specificity factor subunit 1	CPSF1	Homo sapiens	160.886	50	40	+	Cluster 14	20.2223	20.2038	19.635	20.2558	19.8616	19.8399	20.1561	18.9132	19.4338	19.2961	19.4157	19.8558	18.8777	19.4331	19.9855	19.6544	20.2204	20.4343	20.4403	20.8303	20.0599	20.4186	20.2435	20.2677	20.2278	20.2713	20.7361	20.4446	20.5461	20.5267	20.191	20.5233	-1.71141	0.499991	0.449421	-0.0244597	0.786456	5.68097
10233	1	A0A024RBG1	A0A024RBG1	Diphosphoinositol polyphosphate phosphohydrolase NUDT4B	NUDT4B	Homo sapiens	20.434	2	2	+	Cluster 14	16.7382	16.8148	15.4513	17.4859	17.4112	17.3831	17.1022	14.9559	16.903	15.471	15.7652	17.42	14.9107	14.4278	14.9309	17.2506	16.7669	17.512	18.1628	17.2488	17.6806	17.6018	17.2262	17.1574	17.434	17.6056	18.0353	17.1775	16.7588	17.5519	17.1027	17.6978	-1.57556	0.400647	0.642007	-0.367162	0.900065	3.30722
9074	1	Q8N5Z0	Q8N5Z0	Kynurenine/alpha-aminoadipate aminotransferase, mitochondrial	AADAT	Homo sapiens	47.35	5	4	+	Cluster 14	16.3344	16.736	15.6065	16.6794	14.0384	14.6935	16.7429	14.9342	15.2345	15.9633	15.5218	14.9881	14.6297	15.0128	14.405	15.5919	16.8437	17.0862	17.0953	16.6892	17.6502	17.0443	16.3271	15.1697	15.485	16.6998	14.4347	14.7982	16.4322	16.4793	16.3597	17.3019	-1.5835	0.581351	0.528165	-0.380767	0.854755	2.19202
7251	1	L0R819	L0R819	ASNSD1 upstream open reading frame protein	ASDURF	Homo sapiens	11.249	10	6	+	Cluster 14	19.4608	19.5673	19.0374	19.5586	19.1835	19.2282	19.5478	19.1383	19.1173	19.0275	19.3071	19.4039	19.1511	19.3353	19.4196	19.3015	20.0912	19.6133	20.16	19.7934	20.6992	20.2189	19.5306	19.7675	19.8348	19.7554	20.3255	19.8864	19.7273	20.1093	19.9725	20.2688	-1.61877	0.373694	0.697103	-0.275482	0.823458	7.88163
3860	1	Q9NVV4	Q9NVV4	Poly(A) RNA polymerase, mitochondrial	MTPAP	Homo sapiens	66.172	17	14	+	Cluster 14	19.4792	19.2275	18.7355	19.0911	18.9549	19.0012	18.9854	17.8409	18.4684	18.6161	18.1508	18.8128	17.8564	18.4425	19.2031	18.6599	18.7057	19.4503	19.6216	19.3807	19.4898	19.4385	19.1788	18.7034	19.1629	19.2597	18.6463	19.8578	19.2169	19.5214	18.8947	19.5261	-1.61902	0.572786	0.534729	-0.307254	0.818756	2.92256
3708	1	Q3MIT2	Q3MIT2	tRNA pseudouridine synthase Pus10	PUS10	Homo sapiens	60.244	18	14	+	Cluster 14	16.9478	16.7385	14.5803	17.1948	16.6153	16.9422	16.8451	17.1992	15.7011	15.2084	15.725	16.7792	15.5148	16.3279	17.1195	16.047	17.3516	16.9642	17.7411	17.5423	17.3541	17.3586	16.8471	16.902	16.5104	17.0891	17.1687	17.8426	17.4828	17.3438	16.7957	17.4622	-1.6111	0.517042	0.539079	-0.310903	0.865883	3.53116
3159	1	Q15345	Q15345	Leucine-rich repeat-containing protein 41	LRRC41	Homo sapiens	88.651	22	16	+	Cluster 14	17.0856	17.6848	17.232	17.4225	17.3841	16.87	17.5225	16.9495	17.0464	17.0978	16.7404	17.3128	16.6352	17.1218	17.4931	16.8265	17.397	17.9101	17.6604	18.4637	17.6744	17.5515	17.4906	17.9484	17.8783	17.8661	17.8318	17.0071	17.4634	17.4815	17.0061	17.7294	-1.67354	0.504326	0.55951	-0.167385	0.777085	3.67268
2774	1	Q9UJS0	Q9UJS0	Electrogenic aspartate/glutamate antiporter SLC25A13, mitochondrial	SLC25A13	Homo sapiens	74.175	21	18	+	Cluster 14	21.8611	21.864	21.2444	21.8977	21.5392	21.6745	21.4905	19.9098	20.8223	21.3815	20.9548	21.2636	20.2035	21.0824	21.8638	20.8439	21.2109	22.2095	22.3419	22.1202	22.1675	22.5337	22.354	20.684	21.7137	21.9747	21.8714	23.6538	21.9941	21.8001	21.0765	22.3377	-1.62307	0.560795	0.457438	-0.271599	0.876436	2.7026
2710	1	Q8N2K0	Q8N2K0	Lysophosphatidylserine lipase ABHD12	ABHD12	Homo sapiens	45.096	23	18	+	Cluster 14	20.1264	20.1496	20.058	20.7251	20.088	19.9824	20.3842	19.5443	19.8507	20.0167	19.3981	20.0921	19.5168	20.0825	19.9302	19.6635	20.1401	20.8757	21.2105	21.0057	20.9082	20.4549	20.6212	20.2932	21.1868	20.2213	20.7608	20.5989	20.5644	20.0041	20.4548	20.9181	-1.64913	0.568659	0.654551	-0.254943	0.680861	5.07137
2023	1	O94763	O94763	Unconventional prefoldin RPB5 interactor 1	URI1	Homo sapiens	59.835	27	21	+	Cluster 14	19.2608	19.2127	19.0452	19.3442	18.8164	18.9519	19.4167	18.5643	18.4392	19.2163	18.9983	18.8956	18.3401	18.5567	19.2073	18.9285	19.76	19.3247	19.9865	19.6551	20.0673	19.935	19.2598	19.3768	19.6028	19.5702	19.7489	19.4873	19.4277	19.6759	19.4289	19.9812	-1.57991	0.320272	0.743923	-0.340021	0.855734	6.63494
1841	1	O00512	O00512	B-cell CLL/lymphoma 9 protein	BCL9	Homo sapiens	149.291	28	22	+	Cluster 14	16.6995	16.684	16.1593	16.6486	16.3558	16.5619	16.5297	16.0068	16.415	16.7369	16.0494	16.5448	13.7778	16.7774	16.6147	16.268	16.9871	16.7961	17.0692	17.1392	16.8687	17.0127	16.6542	16.1008	17.2348	16.8122	17.1706	17.2629	16.8394	16.9147	16.0852	17.0649	-1.64535	0.463326	0.583394	-0.229194	0.82782	2.14319
328	1	Q8NEZ4	Q8NEZ4	Histone-lysine N-methyltransferase 2C	KMT2C	Homo sapiens	541.379	52	47	+	Cluster 14	17.9696	18.17	17.7938	18.138	18.0269	17.7776	18.1676	16.6023	17.7633	17.9764	17.6996	17.7845	16.4701	17.6611	18.3271	17.5928	17.9719	18.407	18.562	18.7369	18.1983	18.4971	18.1313	17.5534	18.1533	18.2232	18.3139	18.8227	18.3608	18.1417	18.2797	18.615	-1.60322	0.31222	0.591559	-0.257591	0.957032	3.12643
957	1	Q92667	Q92667	A-kinase anchor protein 1, mitochondrial	AKAP1	Homo sapiens	97.342	38	31	+	Cluster 14	22.0981	22.3796	22.1156	22.2129	22.0095	21.9533	22.0297	21.0833	21.6497	21.9707	21.9632	22.1046	21.288	21.5794	22.2417	22.0819	21.4299	22.6539	23.0368	23.0386	22.6975	22.5746	22.1336	22.4108	22.7752	22.1097	22.266	22.564	22.8539	22.9074	22.0025	22.7386	-1.61877	0.500549	0.646264	-0.311744	0.783702	3.69514
9929	1	Q8WVI0	Q8WVI0	Ubiquinol-cytochrome-c reductase complex assembly factor 5	UQCC5	Homo sapiens	8.696	5	3	+	Cluster 14	18.4401	19.0728	18.0468	18.6003	18.8526	17.975	18.1396	17.3547	18.184	17.908	18.0446	18.2326	17.5442	17.6151	18.4375	17.7188	17.9848	19.2704	19.5017	18.6858	20.0285	19.3874	18.5855	18.8758	18.7446	18.5906	18.9708	19.0241	18.7033	18.4644	18.7233	19.2412	-1.5755	0.606785	0.823577	-0.407426	0.552567	4.24494
9356	1	Q9Y2R5	Q9Y2R5	28S ribosomal protein S17, mitochondrial	MRPS17	Homo sapiens	14.501	4	4	+	Cluster 14	21.8951	21.9142	21.0657	21.6586	21.2824	20.7344	21.1202	20.0775	20.7532	20.7321	20.9518	20.7985	19.7535	20.7515	21.6756	20.1833	20.57	22.0678	21.986	22.2099	22.1243	22.0474	21.0236	20.9318	21.0189	21.4972	21.4046	21.5443	22.104	21.5094	21.9271	22.0544	-1.58084	0.529115	0.791906	-0.399299	0.659116	2.56825
9019	1	Q7RTV0	Q7RTV0	PHD finger-like domain-containing protein 5A	PHF5A	Homo sapiens	12.404	5	4	+	Cluster 14	17.8329	18.257	17.3162	17.837	18.0575	17.1458	17.5399	16.2999	16.7611	16.4305	16.9998	18.4047	18.0611	17.6574	17.5256	16.9562	18.2066	18.0341	18.6091	18.0628	18.3728	18.5283	17.5888	18.47	17.8293	17.282	17.8549	18.8323	17.8141	18.1997	17.8361	18.2286	-1.46192	0.497932	0.981459	-0.579452	0.561982	2.88019
8619	1	Q9Y592	Q9Y592	Centrosomal protein of 83 kDa	CEP83	Homo sapiens	82.941	6	5	+	Cluster 14	14.6685	14.4967	13.8506	14.732	14.5551	14.7828	15.0354	14.7885	14.9104	13.7194	13.6619	15.155	13.8763	14.4794	15.0096	14.822	14.5973	15.0559	15.8824	15.3319	14.7714	15.1818	15.2241	16.0525	14.5873	15.0794	14.605	14.9493	14.5953	15.7009	13.9034	15.1382	-1.58708	0.26456	0.920071	-0.290541	0.692991	2.0136
6391	1	Q7L211	Q7L211	Protein ABHD13	ABHD13	Homo sapiens	38.548	10	8	+	Cluster 14	17.5	17.5529	17.5038	17.4737	17.1171	17.7106	17.6801	16.4125	16.7988	16.9545	16.9907	17.566	16.7643	16.5071	17.4259	17.2509	17.7296	17.3604	17.6853	17.5169	17.7586	17.9471	17.8611	17.5737	17.3642	18.2831	17.9653	17.4711	17.7599	17.4236	17.4702	17.7347	-1.62829	0.390999	0.81759	-0.258808	0.678505	3.34243
4379	1	P82663	P82663	28S ribosomal protein S25, mitochondrial	MRPS25	Homo sapiens	20.116	15	12	+	Cluster 14	19.6274	19.7471	19.4871	19.9692	19.3168	19.2689	19.7256	18.1878	18.8442	19.1046	18.8026	19.1796	18.2041	18.8001	19.6848	18.9053	18.6509	19.9978	20.18	20.5865	20.3367	20.1166	19.356	19.3216	19.4927	19.6617	19.436	19.9883	19.9312	19.6287	19.9963	20.1876	-1.44606	0.27284	1.02594	-0.547269	0.694557	2.8266
4256	1	Q9Y676	Q9Y676	28S ribosomal protein S18b, mitochondrial	MRPS18B	Homo sapiens	29.396	19	13	+	Cluster 14	20.7201	20.7817	20.1827	20.4465	20.379	20.0744	20.3057	18.8326	19.6897	19.7521	19.664	20.12	19.0492	19.8344	20.7171	19.5805	19.5418	20.9272	20.728	20.7999	21.2038	20.9191	20.0848	19.8983	19.9184	20.4553	19.9475	20.7004	20.8016	20.6243	20.9243	20.8693	-1.51748	0.335519	0.896978	-0.465585	0.750566	1.99006
3917	1	O14734	O14734	Acyl-coenzyme A thioesterase 8	ACOT8	Homo sapiens	35.915	20	13	+	Cluster 14	20.6783	20.8848	20.3995	20.713	20.5018	20.1849	19.9134	18.9521	20.1147	20.3655	19.7582	19.7815	19.4392	20.3707	20.6692	19.9804	20.3174	20.8752	22.0684	21.1317	21.5239	20.7364	20.651	20.0054	20.6761	20.9188	20.3172	22.1338	20.8355	20.2732	20.3056	21.0023	-1.52047	0.261745	1.02356	-0.404109	0.639278	2.7648
3899	1	Q9Y2Q3	Q9Y2Q3	Glutathione S-transferase kappa 1	GSTK1	Homo sapiens	25.495	16	14	+	Cluster 14	23.3684	23.1559	22.7484	23.3724	22.7042	22.7223	22.7776	21.6106	22.5227	22.9012	22.6152	22.4575	21.6666	22.3446	23.3687	22.2751	22.2254	23.4098	24.0189	23.2309	24.4012	23.6017	23.028	23.0035	22.6378	23.2652	22.6972	24.6531	23.4317	22.6292	23.3564	23.5734	-1.4372	0.376446	0.876063	-0.617662	0.802349	2.42643
3891	1	Q9UNF1	Q9UNF1	Melanoma-associated antigen D2	MAGED2	Homo sapiens	64.954	21	15	+	Cluster 14	19.3991	19.4204	20.1979	19.3736	20.2491	19.9467	19.6807	20.1615	19.9203	20.199	20.2645	20.1512	19.6061	20.5724	19.7084	20.0149	21.018	19.5646	20.8014	20.7669	20.2051	20.9428	20.2088	19.6419	20.8737	20.4588	21.5156	20.4352	20.2306	20.1374	19.2592	20.7057	-1.39675	0.823391	0.72992	-0.720962	0.5644	2.10152
3223	1	Q96DV4	Q96DV4	39S ribosomal protein L38, mitochondrial	MRPL38	Homo sapiens	44.595	22	16	+	Cluster 14	21.1544	21.3043	20.7856	21.2186	20.8752	21.229	20.9306	19.4613	20.4214	20.4646	20.3725	20.8003	19.5971	20.3684	21.2877	20.4059	20.0715	21.2777	21.5915	21.3	21.512	21.3474	20.8972	20.9681	20.9981	21.0954	20.4689	21.5758	21.0545	21.4649	21.5241	21.317	-1.55817	0.511245	0.808903	-0.441377	0.679402	2.03321
2298	1	Q8IVS2	Q8IVS2	Malonyl-CoA-acyl carrier protein transacylase, mitochondrial	MCAT	Homo sapiens	42.961	27	20	+	Cluster 14	19.436	19.5888	18.8056	19.2224	18.824	18.9094	18.0706	17.8873	18.4958	18.4598	18.4998	18.5686	18.0711	18.3954	18.3109	18.5385	18.4755	19.4929	19.6751	19.9249	20.0188	19.293	17.9339	18.9262	18.5508	19.2224	18.8778	19.8215	19.6043	19.1221	18.9657	19.6895	-1.40246	0.306149	1.06416	-0.61892	0.651066	2.43055
1362	1	P08581	P08581	Hepatocyte growth factor receptor	MET	Homo sapiens	155.544	32	26	+	Cluster 14	17.6082	18.0019	18.0536	18.0157	17.7483	17.6913	17.9118	16.2635	17.6648	17.8165	17.5056	17.7622	15.2054	17.6326	17.8205	17.4339	18.0188	18.905	19.363	18.8114	19.166	19.2225	18.2076	18.3917	18.8766	18.3566	18.8286	18.1882	18.1483	19.2965	19.1502	19.0436	-1.55425	0.43624	0.874686	-0.425744	0.669072	5.485
1128	1	Q9NUQ8	Q9NUQ8	ATP-binding cassette sub-family F member 3	ABCF3	Homo sapiens	79.746	35	29	+	Cluster 14	20.576	20.7287	20.119	20.5089	20.2633	20.3533	20.3079	19.5016	20.0353	20.0459	19.9399	20.3058	19.0774	20.0673	20.4317	19.8734	20.8168	20.6458	20.7334	20.936	20.8459	20.6838	20.4638	20.453	20.4588	20.6605	20.4055	20.538	20.6901	20.7731	20.4365	20.8868	-1.47817	0.372564	0.756819	-0.547613	0.896405	4.18295
367	1	Q9Y6D5	Q9Y6D5	Brefeldin A-inhibited guanine nucleotide-exchange protein 2	ARFGEF2	Homo sapiens	202.043	80	62	+	Cluster 14	20.3719	20.4538	20.0467	20.2694	20.0368	20.1586	20.3052	19.0931	19.852	19.976	19.5918	20.0478	19.0693	19.754	19.887	19.9097	20.1279	20.7438	20.5427	20.64	20.7248	20.1948	20.7397	19.8285	20.24	20.3883	20.3454	20.5067	20.6166	20.3194	20.1363	20.6016	-1.61142	0.442286	0.814607	-0.313276	0.667808	3.52748
750	1	Q6P158	Q6P158	Putative ATP-dependent RNA helicase DHX57	DHX57	Homo sapiens	155.606	39	34	+	Cluster 14	17.8784	17.966	17.7895	18.0896	17.8808	18.0733	18.0742	17.6294	17.6901	17.7156	17.6363	17.9324	17.0903	17.9149	17.9822	17.7631	18.5262	17.9592	18.5274	18.6555	17.5032	18.6828	18.2565	18.1	18.2265	18.3184	18.4923	17.9496	18.2506	18.6207	18.1981	18.6776	-1.54288	0.381836	0.76681	-0.438492	0.832729	4.38382
9357	1	Q9Y2Y1	Q9Y2Y1	DNA-directed RNA polymerase III subunit RPC10	POLR3K	Homo sapiens	12.321	5	4	+	Cluster 14	17.4992	17.8324	17.3426	17.5753	15.0564	17.1775	17.7484	15.1844	17.1279	16.7762	17.3352	14.8911	16.5701	16.1926	17.2091	17.4513	17.756	18.4858	18.7363	18.694	17.6931	17.5395	17.8049	17.7576	17.7264	17.8379	18.3061	17.8287	17.7258	17.5769	18.1826	18.1857	-1.37776	1.24387	-0.363949	-0.137215	0.635045	4.02488
9265	1	Q9NPE3	Q9NPE3	H/ACA ribonucleoprotein complex subunit 3	NOP10	Homo sapiens	7.704	7	4	+	Cluster 14	19.41	19.3217	18.5738	19.2667	18.6177	18.3149	19.2984	18.0427	18.1927	18.5801	18.5768	18.812	18.0601	18.7481	18.8262	18.6643	19.6172	20.0513	20.0289	19.6826	19.3313	18.9714	19.2326	19.2328	19.6274	19.0573	19.4327	19.3023	19.9606	19.3575	19.0532	19.8001	-1.45814	1.13737	-0.167164	-0.221456	0.709394	5.27045
8741	1	P08047	P08047	Transcription factor Sp1	SP1	Homo sapiens	80.695	5	4	+	Cluster 14	19.0174	19.0948	18.4537	18.475	18.4395	16.8934	18.1508	17.93	17.8269	16.9923	17.0047	18.2469	17.923	17.6476	17.1916	18.6188	18.9406	19.5652	19.5758	18.3542	18.1545	17.7121	17.9399	19.0207	18.1667	18.0821	18.9007	18.8369	18.97	18.4314	17.8797	18.8915	-0.924058	1.5213	-0.741111	-0.29696	0.440827	1.86039
7731	1	Q96ER3	Q96ER3	Protein SAAL1	SAAL1	Homo sapiens	53.558	7	6	+	Cluster 14	18.0904	17.7423	17.8485	17.5567	17.2083	16.7696	17.9148	15.5419	16.9563	17.1812	16.7502	17.3115	17.6029	17.3147	17.4127	17.4229	18.6527	18.7342	18.0231	17.5574	18.0124	17.6387	17.6902	18.4827	18.1319	17.6816	17.8307	17.4069	18.4351	17.5672	17.7915	18.2556	-1.12434	1.38854	-0.588252	-0.290344	0.614387	3.21884
7710	1	Q92879	Q92879	CUGBP Elav-like family member 1	CELF1	Homo sapiens	52.064	7	6	+	Cluster 14	18.8889	19.1208	18.3427	18.5158	18.4936	17.6184	18.3423	17.9967	17.9903	17.7841	18.0045	18.378	18.4294	18.0983	17.7835	18.7451	19.4826	19.5094	18.9825	18.43	18.7214	18.5896	18.4606	19.0459	19.0259	18.5502	18.7697	18.7678	19.4283	18.6566	18.4987	19.0362	-1.14486	1.4591	-0.580455	-0.173438	0.439655	3.72458
6680	1	O14562	O14562	Ubiquitin domain-containing protein UBFD1	UBFD1	Homo sapiens	33.382	7	7	+	Cluster 14	19.9452	20.0892	19.9553	20.0039	19.6966	19.5826	20.1035	19.5265	19.7738	19.78	20.2036	19.8723	19.6787	20.1733	19.7614	19.9015	20.7831	20.3571	20.9292	21.1539	20.2226	20.1275	20.344	20.5354	20.6098	20.6784	20.5127	20.3798	20.3714	20.3689	20.4291	20.5529	-1.43512	1.2002	-0.44786	0.159363	0.523417	7.86707
6259	1	P52739	P52739	Zinc finger protein 131	ZNF131	Homo sapiens	71.423	9	8	+	Cluster 14	16.3984	16.792	16.0049	16.8748	15.3196	14.0859	16.5435	14.9501	16.0536	15.4169	16.089	15.3881	15.5994	14.8701	16.1509	16.3309	17.2667	16.6834	16.9858	16.4622	15.4491	16.2942	16.4696	16.9315	16.8323	16.4286	16.7658	16.4137	16.4178	16.184	16.3403	16.6952	-1.24216	1.35582	-0.522532	-0.157609	0.566482	2.70047
5634	1	O75794	O75794	Cell division cycle protein 123 homolog	CDC123	Homo sapiens	39.135	12	9	+	Cluster 14	20.6491	20.9599	20.812	20.7928	20.6051	20.6068	21.0042	20.5173	19.9725	20.5105	20.3851	20.717	19.9554	20.4425	20.5073	20.525	22.0913	21.1953	22.6177	21.5936	21.2357	21.1235	20.9046	21.7487	21.3632	21.4088	21.6144	21.579	21.4857	21.3177	21.2994	21.6724	-1.46875	1.23338	-0.281335	0.0250044	0.491695	7.80038
5511	1	Q9H9L4	Q9H9L4	KAT8 regulatory NSL complex subunit 2	KANSL2	Homo sapiens	55.043	13	10	+	Cluster 14	16.6375	16.7099	16.3356	16.9302	16.5009	16.4136	16.8113	15.8831	16.7983	16.0056	15.3878	16.4216	15.3474	15.9135	17.0899	15.9191	16.5245	16.9522	16.8769	16.626	16.4034	16.8554	16.6756	16.6788	16.775	16.6536	16.9747	16.6768	16.75	17.2294	16.6618	16.7536	-1.48881	1.21397	-0.262179	0.0484985	0.48852	2.37482
3494	1	Q9BV44	Q9BV44	tRNA (guanine(6)-N2)-methyltransferase THUMP3	THUMPD3	Homo sapiens	57.003	21	15	+	Cluster 14	18.7494	18.9652	18.7856	18.8234	19.033	18.7059	19.076	18.5862	18.6161	18.9866	18.8746	19.0754	18.0692	18.8362	18.768	18.8883	19.54	19.1353	19.479	19.278	19.1284	18.9485	19.0181	18.6616	19.1821	19.2245	19.0913	19.2269	19.0224	18.8325	19.5349	19.3779	-1.374	1.16398	-0.206759	-0.351819	0.7686	3.66113
2689	1	Q6P3X3	Q6P3X3	Tetratricopeptide repeat protein 27	TTC27	Homo sapiens	96.632	24	18	+	Cluster 14	17.8629	18.0514	18.0893	18.1048	17.558	17.9556	18.3498	17.7286	17.6946	17.725	17.8183	17.8297	17.837	17.9643	17.8677	18.014	18.4893	18.1115	18.5024	18.6221	17.6824	18.1671	18.1188	18.3267	18.0855	18.1292	18.3387	18.5087	18.129	18.3452	18.0119	18.3916	-1.40645	1.15077	-0.169635	-0.325113	0.750426	4.01627
2342	1	Q9NVU0	Q9NVU0	DNA-directed RNA polymerase III subunit RPC5	POLR3E	Homo sapiens	79.9	23	20	+	Cluster 14	17.6515	17.5803	16.9908	17.3735	17.617	17.2721	17.5505	16.8862	16.4963	17.0937	16.6797	17.5755	16.5831	16.7905	17.5093	17.1428	17.6806	18.4518	18.5987	18.6391	17.6585	17.8135	17.5384	17.8463	17.7451	17.895	18.1177	17.7867	17.8253	17.8072	17.8962	18.0939	-1.47078	1.25694	-0.1421	-0.116449	0.472394	5.9425
1443	1	Q9NW08	Q9NW08	DNA-directed RNA polymerase III subunit RPC2	POLR3B	Homo sapiens	127.786	31	26	+	Cluster 14	18.4789	18.5231	18.1046	18.4726	18.0398	18.1897	18.531	17.3699	17.7599	17.9059	17.8866	18.0545	17.3878	17.5373	18.3603	17.9464	18.4517	19.0749	19.3917	19.4618	18.4362	18.4342	18.5933	18.3051	18.6192	18.6635	18.8079	18.3725	18.57	18.4017	18.3996	18.8806	-1.38912	1.185	-0.414736	-0.0795444	0.6984	4.50933
2107	1	Q8IWB7	Q8IWB7	WD repeat and FYVE domain-containing protein 1	WDFY1	Homo sapiens	46.323	27	21	+	Cluster 14	20.4885	20.4136	20.1338	20.3155	20.1369	20.0894	20.2897	19.7039	19.8857	19.802	19.8224	20.1149	19.9534	20.2049	20.3895	20.1131	21.0864	20.7812	20.5268	19.7728	20.749	20.4518	19.9995	20.198	20.9272	20.4445	20.4045	20.4587	20.8123	20.8155	20.0613	20.6588	-1.46964	1.15512	-0.161182	-0.190364	0.66606	3.00548
10053	1	Q9BV68	Q9BV68	E3 ubiquitin-protein ligase RNF126	RNF126	Homo sapiens	33.861	4	3	+	Cluster 14	19.1437	19.4185	18.5158	18.7846	18.8847	18.7495	18.2909	18.6834	18.9267	18.0213	15.9227	14.8403	18.6124	18.3726	18.501	18.9952	19.3374	19.6282	19.789	18.9542	19.6372	19.3098	19.077	19.0885	18.5515	19.0854	18.9748	19.4168	19.5505	19.0339	19.7671	19.5521	-1.5069	0.968491	0.164476	-0.402238	0.776168	2.50742
9613	1	P41134	P41134	DNA-binding protein inhibitor ID-1	ID1	Homo sapiens	16.134	4	3	+	Cluster 14	14.4353	14.4209	13.3948	14.8037	15.2858	15.7461	15.2246	16.1203	14.7812	16.2296	13.819	16.7439	15.5714	15.0945	15.4535	14.2656	16.8504	15.737	17.0149	16.8682	16.3499	14.3737	14.3383	15.446	15.4449	15.4204	17.6051	17.2679	15.6781	15.1159	16.3754	16.6965	-1.2426	0.990336	0.329418	-0.864319	0.787161	2.09152
8557	1	Q9NX38	Q9NX38	Protein Abitram	ABITRAM	Homo sapiens	20.378	5	5	+	Cluster 14	16.3481	16.4071	16.6191	16.1096	15.6247	14.9703	15.5227	14.1311	15.8037	14.9615	15.5622	15.5644	16.5867	14.6553	15.6974	15.7504	16.9978	16.9362	17.0314	16.5113	16.4504	16.5668	15.5895	15.8128	15.8612	16.1913	16.8693	17.1812	17.3284	16.5757	15.7286	16.8437	-1.45602	1.03938	0.131148	-0.466244	0.75174	3.38567
7788	1	Q9BYC8	Q9BYC8	39S ribosomal protein L32, mitochondrial	MRPL32	Homo sapiens	21.405	9	6	+	Cluster 14	19.4498	19.7586	18.8135	18.9842	19.0765	18.3583	18.8288	18.2207	18.6337	18.4676	18.5346	18.7645	18.6244	18.4353	19.2433	18.8571	18.7577	19.6721	19.9099	19.1609	19.5165	19.377	19.1466	18.4552	19.1159	19.1817	18.6781	19.8006	19.6515	19.2062	19.0059	19.6605	-1.45004	0.921128	0.128768	-0.489954	0.890097	2.35736
7311	1	O94941	O94941	RING finger protein 37	UBOX5	Homo sapiens	58.968	7	6	+	Cluster 14	18.0061	18.1554	17.8831	17.9968	18.8148	18.3831	16.2911	18.3777	18.193	17.1788	14.5934	18.6289	15.4566	18.3687	18.5381	14.3905	18.2019	18.7683	19.1847	18.8683	18.5982	18.6682	18.2204	17.8597	18.3467	18.2308	18.3391	17.7856	18.4977	18.2003	18.2531	18.7825	-1.30015	0.801509	0.495396	-0.841514	0.844761	1.83189
7134	1	Q9H2W6	Q9H2W6	39S ribosomal protein L46, mitochondrial	MRPL46	Homo sapiens	31.706	9	7	+	Cluster 14	20.9794	21.1499	20.6338	21.0661	20.7708	20.454	20.6833	19.6137	20.4338	20.3541	20.1639	20.4587	19.8414	20.1325	20.7207	20.3576	20.3891	21.3131	21.2685	21.0252	21.0676	21.0159	20.7256	20.4187	20.7053	20.6725	20.4564	21.0492	21.1944	21.0438	20.9391	21.3095	-1.37535	0.855569	0.187234	-0.635621	0.968167	2.52332
5509	1	Q9H9J2	Q9H9J2	39S ribosomal protein L44, mitochondrial	MRPL44	Homo sapiens	37.536	12	10	+	Cluster 14	19.3426	19.8074	18.8361	19.3334	19.0061	19.1492	19.0588	17.8747	18.7724	18.6068	18.6309	18.9846	17.9318	18.4109	18.8106	18.7425	18.7052	19.7399	19.6902	19.4198	19.5481	19.4348	19.0549	18.6613	18.9961	19.2633	18.8266	19.4983	19.5977	19.1556	19.482	19.7011	-1.43605	0.879199	0.197062	-0.548525	0.908319	2.33347
5019	1	Q9BRG2	Q9BRG2	SH2 domain-containing protein 3A	SH2D3A	Homo sapiens	63.096	18	11	+	Cluster 14	17.9107	17.8328	17.2933	17.5874	17.4914	17.6023	17.2645	14.9125	17.4724	17.5455	16.0434	17.6767	15.4731	16.6998	17.1591	17.1713	17.4744	17.9902	17.8441	17.1996	18.0192	17.6801	17.2812	17.8661	17.2688	18.0296	17.3411	17.6689	17.5579	17.4688	18.5683	17.7676	-1.45035	1.08678	0.184569	-0.487259	0.666256	1.87623
1225	1	Q99832	Q99832	T-complex protein 1 subunit eta	CCT7	Homo sapiens	59.365	37	28	+	Cluster 14	22.9304	23.1187	22.767	22.8724	22.6112	22.6075	22.7198	22.5673	22.6208	22.699	22.721	22.6907	22.6069	22.7516	22.3609	22.9978	23.3097	23.138	23.2893	23.2733	23.0167	22.7314	22.7857	23.3522	22.8913	23.0883	23.1319	22.8141	23.1432	22.8849	22.7913	23.2049	-1.33502	1.13917	-0.024084	-0.559073	0.779014	4.21724
1934	1	Q6ZNB6	Q6ZNB6	NF-X1-type zinc finger protein NFXL1	NFXL1	Homo sapiens	101.341	28	22	+	Cluster 14	18.7736	18.6009	18.1158	18.1619	18.0435	17.7638	18.2491	17.274	17.7276	18.0878	18.2081	17.7687	17.8996	17.8153	17.8521	18.3921	18.9622	19.0817	18.5681	18.5163	18.6741	18.2591	18.2325	18.5662	18.5125	18.2492	18.3392	18.7914	18.8527	18.28	17.9003	18.7876	-1.31825	1.20432	-0.050365	-0.548638	0.71294	3.48609
9925	1	Q8WV07	Q8WV07	Protein LTO1 homolog	LTO1	Homo sapiens	15.355	5	3	+	Cluster 14	15.5922	17.0502	15.6199	15.6355	16.1379	15.1646	15.9062	14.8346	14.5696	15.6543	15.378	15.8004	16.196	15.0621	15.2768	15.6667	16.7135	16.7058	16.8778	16.3278	16.7461	16.2304	16.1913	15.3278	15.3526	16.4435	16.1938	16.8954	17.0593	16.1723	16.4557	16.5979	-1.56241	0.990726	0.0839235	-0.231155	0.71892	3.59517
7814	1	Q9H6P5	Q9H6P5	Threonine aspartase 1	TASP1	Homo sapiens	44.457	7	6	+	Cluster 14	17.1624	17.156	16.7853	16.8698	16.9653	16.4944	17.2841	15.4317	16.8212	16.8224	16.5258	16.9663	16.0239	16.8278	17.0792	16.6739	17.2711	17.8437	17.5861	18.0275	16.9673	17.3666	17.2029	17.3253	17.9023	16.9313	17.9034	16.7813	17.8053	17.1776	17.0508	17.5196	-1.56278	0.941219	0.218935	-0.319667	0.722293	3.92464
6657	1	Q9Y508	Q9Y508	E3 ubiquitin-protein ligase RNF114	RNF114	Homo sapiens	25.694	11	8	+	Cluster 14	20.1702	20.1593	20.0112	19.9285	20.455	19.3461	19.8213	19.7832	19.9973	18.9757	19.6384	20.3951	19.8189	20.2239	19.846	20.3019	21.1048	21.4012	22.6332	20.978	20.8815	20.8661	19.764	20.5634	20.4087	20.2411	20.8478	21.1206	21.0032	20.872	20.4726	21.0073	-1.48559	1.18413	0.219467	-0.370914	0.4529	4.97619
6290	1	P78330	P78330	Phosphoserine phosphatase	PSPH	Homo sapiens	25.009	12	8	+	Cluster 14	19.6014	19.8319	19.8824	19.8447	19.9741	20.0134	19.9873	19.7313	19.5216	20.1522	19.8852	20.4351	19.5918	20.4765	19.9363	19.6232	21.2347	20.0439	21.3958	20.1317	20.803	21.0173	21.4666	21.2663	20.7819	20.5513	20.0153	21.2211	20.2863	20.608	19.9445	20.7816	-1.58014	1.16218	0.285765	-0.110129	0.24232	5.29423
6188	1	P13051	P13051	Uracil-DNA glycosylase	UNG	Homo sapiens	34.645	11	8	+	Cluster 14	19.7425	19.8265	19.4436	19.6389	19.1717	19.3507	19.6628	18.1092	18.8752	19.0342	19.0109	19.2483	18.1534	18.8017	19.6679	18.6081	18.8776	20.4122	20.5402	20.1352	19.6868	20.0732	19.3823	18.8426	19.8383	19.4552	19.499	19.9568	19.6592	20.0668	19.7171	20.108	-1.46396	1.11466	0.387543	-0.500501	0.46226	2.75757
5746	1	P61758	P61758	Prefoldin subunit 3	VBP1	Homo sapiens	22.624	12	9	+	Cluster 14	21.0861	21.3384	21.4336	21.1117	20.9312	21.2073	21.1752	21.0436	21.261	21.3028	21.4643	21.1765	21.1346	21.0774	21.3743	21.3756	22.1389	21.2706	22.0355	21.6651	21.8007	21.6524	21.5071	21.4686	21.7307	21.58	22.0095	21.7572	21.6284	21.4372	21.0283	21.7659	-1.48464	1.26322	0.0566792	-0.220392	0.385127	5.1452
5655	1	P00374	P00374	Dihydrofolate reductase	DHFR	Homo sapiens	21.452	13	11	+	Cluster 14	18.6672	19.8837	18.9217	19.6909	18.4657	19.0991	19.9907	15.6849	18.0399	17.9601	18.2528	18.2778	14.0156	18.1489	19.6308	18.0173	19.0487	20.7712	20.3524	20.8131	18.6706	19.7016	19.6824	19.4803	19.2033	19.4032	19.0334	20.1002	19.1585	19.3111	20.0604	19.8168	-1.58028	1.12402	0.235488	-0.171998	0.392769	2.58171
4444	1	Q6P1R4	Q6P1R4	tRNA-dihydrouridine(16/17) synthase [NAD(P)(+)]-like	DUS1L	Homo sapiens	53.233	12	12	+	Cluster 14	17.4331	17.6393	16.8787	17.6218	16.9217	17.0914	17.6578	15.388	16.3597	16.0829	16.3372	16.6684	14.5023	16.2262	17.0913	16.6035	17.4063	18.0828	18.2492	18.2179	17.5314	17.6684	17.5771	17.4936	17.5249	17.4941	17.8025	18.1609	17.4285	17.0884	17.4001	17.8331	-1.60824	1.03421	0.197724	-0.153964	0.530271	3.98708
4274	1	O43399	O43399	Tumor protein D54	TPD52L2	Homo sapiens	22.237	14	12	+	Cluster 14	22.7712	22.6947	23.1757	22.9576	22.9409	22.7403	23.2279	22.8875	23.0374	23.1524	23.2821	23.0033	22.6053	23.2206	23.0619	23.0563	23.7097	23.0784	23.7722	23.8608	23.4606	23.0228	23.245	23.2623	23.6166	23.1335	23.4917	23.46	23.3315	23.6994	23.0432	23.6114	-1.5104	1.05181	0.125995	-0.353903	0.686493	4.76464
3248	1	Q9H6T0	Q9H6T0	Epithelial splicing regulatory protein 2	ESRP2	Homo sapiens	78.401	20	16	+	Cluster 14	19.5463	20.0867	19.053	19.7564	18.915	19.245	19.4516	17.5228	18.8629	18.9901	18.4869	19.2931	17.814	18.2653	19.3863	18.7102	18.1678	20.2809	20.0017	19.6173	19.5612	20.1401	19.1634	19.3793	18.6435	19.9641	19.8421	19.4414	19.5044	19.6058	20.7598	19.8275	-1.53539	1.09119	0.0611764	-0.241378	0.624405	2.10484
1891	1	P56945	P56945	Breast cancer anti-estrogen resistance protein 1	BCAR1	Homo sapiens	93.373	29	22	+	Cluster 14	19.1454	19.5536	19.1774	19.0764	19.1416	18.9652	18.8784	18.8027	19.2074	19.0791	19.1577	18.799	18.8431	18.6581	19.1137	19.0689	19.7669	19.7596	19.3195	19.237	19.7206	19.4086	19.4153	19.1585	19.6909	19.6959	18.9253	19.0837	19.2301	19.2567	19.895	19.4979	-1.25631	1.40102	0.033235	-0.559023	0.38107	3.98433
1689	1	Q9Y6Q9	Q9Y6Q9	Nuclear receptor coactivator 3	NCOA3	Homo sapiens	155.295	30	24	+	Cluster 14	20.7255	20.5929	20.4935	20.6558	20.341	20.6062	20.9446	20.438	20.2849	20.8472	20.5777	20.62	20.0992	20.7293	20.6909	20.6716	21.1267	20.8082	21.2466	21.4062	20.9585	20.9187	20.8935	20.6338	21.1325	20.8635	21.0008	20.9072	21.1842	21.0988	20.7713	21.0304	-1.61924	1.02875	0.161371	-0.102955	0.532072	5.56538
1279	1	P52888	P52888	Thimet oligopeptidase	THOP1	Homo sapiens	78.842	33	27	+	Cluster 14	20.4389	20.2807	20.4068	20.3729	20.0129	20.099	20.2448	19.8816	20.0496	19.9793	20.0053	19.884	19.5488	20.104	20.0748	20.161	21.0842	20.444	21.1029	20.8537	20.7245	20.036	20.4111	21.1035	20.5836	20.721	20.5119	20.3163	20.7567	20.5282	20.8514	20.9117	-1.55266	1.06614	0.121651	-0.248394	0.613268	6.09871
462	1	Q14126	Q14126	Desmoglein-2	DSG2	Homo sapiens	122.295	51	41	+	Cluster 14	22.7587	22.8677	22.3228	22.9051	22.053	22.3632	22.3167	20.2615	21.8112	22.0641	21.7426	21.8129	20.2797	21.4885	22.5205	21.8623	21.0913	22.7952	22.9154	22.291	22.5343	23.2038	22.7943	22.2806	22.3214	23.0226	22.6562	22.252	22.4365	22.4574	23.3633	22.6774	-1.58588	1.03355	0.105679	-0.167731	0.614377	1.82225
488	1	P55011	P55011	Solute carrier family 12 member 2	SLC12A2	Homo sapiens	131.448	50	41	+	Cluster 14	22.0062	22.3579	21.5904	22.1601	21.5074	21.6726	22.2721	20.5107	21.3716	21.4646	21.4185	21.3536	20.1768	20.7665	22.2223	21.4031	21.5303	23.6469	23.3026	22.7505	22.3553	23.1603	22.1768	21.601	21.6574	23.0112	22.6852	22.2728	22.5336	23.0134	23.3128	22.7614	-1.61917	1.10235	0.275117	-0.0497378	0.291448	4.48308
11007	1	Q9H4F1	Q9H4F1	Alpha-N-acetyl-neuraminyl-2,3-beta-galactosyl-1,3-N-acetyl-galactosaminide alpha-2,6-sialyltransferase	ST6GALNAC4	Homo sapiens	34.202	4	2	+	Cluster 14	16.7519	17.3466	15.7667	15.6605	15.4393	14.7844	17.4551	14.4178	13.337	15.4367	13.9166	14.4251	13.8154	15.617	14.0426	14.4781	16.3385	16.9568	16.1742	16.3377	17.7083	15.2029	17.4824	16.6977	16.1739	17.9759	16.7506	16.6042	16.8051	17.498	18.1422	16.7295	-1.69605	0.109088	0.107986	0.795029	0.683948	4.14992
9790	1	Q68BL8	Q68BL8	Olfactomedin-like protein 2B	OLFML2B	Homo sapiens	83.999	5	3	+	Cluster 14	14.5299	15.1186	15.2035	14.5265	15.5922	14.4492	14.4464	15.4904	15.8945	17.1381	13.8828	16.1227	15.5289	17.0588	14.5993	16.0413	17.0319	15.3159	15.9483	16.205	15.6789	16.0234	16.3244	17.485	17.5097	16.5144	14.721	15.5041	16.7288	16.4058	14.4458	16.3134	-1.58791	-0.142519	0.0380264	0.957234	0.735172	1.68305
8700	1	O75817	O75817	Ribonuclease P protein subunit p20	POP7	Homo sapiens	15.649	6	4	+	Cluster 14	17.8553	18.2689	17.4669	18.0776	17.3631	17.7482	18.2718	16.422	17.6823	17.3885	17.8506	17.6453	17.0328	17.2314	18.0781	17.2358	17.996	18.3173	18.5976	18.3927	18.3222	18.4585	18.5356	18.2021	18.7112	18.1019	18.1566	18.7778	18.5915	18.9134	19.0432	18.6388	-1.68078	-0.00897719	0.183956	0.69233	0.813472	6.05535
8697	1	O75594	O75594	Peptidoglycan recognition protein 1	PGLYRP1	Homo sapiens	21.728	8	4	+	Cluster 14	16.4828	15.5315	14.722	14.5289	18.3431	14.1218	17.5601	18.9459	15.965	17.0194	16.2399	19.9037	18.8305	17.7149	15.8347	17.352	19.1532	16.3378	17.7061	17.8893	17.8606	18.7441	17.639	20.4869	18.4183	17.6838	18.4932	17.5796	18.7726	18.4687	16.9091	18.347	-1.59871	-0.173549	0.0999079	0.889399	0.782947	2.01072
8595	1	Q9UMY1	Q9UMY1	Nucleolar protein 7	NOL7	Homo sapiens	29.424	7	5	+	Cluster 14	19.4114	19.6424	18.8032	19.4351	18.9678	18.9423	19.6283	17.9377	18.7865	19.1833	19.1755	18.8227	18.305	19.0538	19.81	18.8858	19.7061	19.7661	20.6716	20.8672	19.609	19.7935	19.7261	20.2714	19.9115	19.8158	20.3955	20.4451	20.0215	20.0604	20.1364	20.1616	-1.65745	0.0168909	0.0776348	0.66929	0.893637	6.78194
8571	1	Q9UBH6	Q9UBH6	Xenotropic and polytropic retrovirus receptor 1	XPR1	Homo sapiens	81.536	6	5	+	Cluster 14	16.4682	16.4326	15.3365	16.6293	14.049	15.094	16.617	13.8977	14.7766	15.2421	14.8321	16.821	15.3037	15.776	14.5035	16.0876	16.5794	15.9643	16.0677	16.2095	16.5763	16.0736	16.7566	16.423	17.1568	16.5975	16.3879	16.2106	15.6806	16.3151	14.8089	16.4599	-1.68486	-0.0467381	0.26399	0.654877	0.812726	2.12921
8249	1	Q5BJF2	Q5BJF2	Sigma intracellular receptor 2	TMEM97	Homo sapiens	20.847	6	5	+	Cluster 14	19.7433	20.4298	19.4738	20.8736	20.3282	20.135	19.8903	19.4408	19.6956	19.3908	19.6238	19.9963	18.9023	19.5146	20.5167	19.0329	19.752	21.1236	20.5077	21.2541	20.3097	20.5656	21.7893	20.7373	21.1657	20.6642	20.9516	21.465	20.981	21.6909	21.0266	20.7834	-1.62748	-0.0260835	0.0914146	1.02816	0.533988	5.76174
7938	1	A0PJX2	A0PJX2	TLD domain-containing protein 2	TLDC2	Homo sapiens	23.912	6	5	+	Cluster 14	16.8867	16.931	14.6834	15.7731	15.5257	17.2648	15.8946	14.3437	15.4025	14.071	14.2958	15.0514	14.5681	15.107	15.3212	15.2789	15.481	15.9779	15.8931	15.7643	17.119	16.0016	15.8472	16.7675	15.2738	16.8883	16.4096	15.5786	15.9801	16.543	17.6348	16.1479	-1.57893	-0.139131	0.124111	1.11469	0.479263	2.03738
7837	1	Q9NPR9	Q9NPR9	Protein GPR108	GPR108	Homo sapiens	60.633	7	6	+	Cluster 14	18.5745	18.6741	17.7364	18.6196	17.896	17.5238	18.3126	15.0992	17.5211	17.5179	17.1918	17.2197	16.0088	17.105	17.9875	17.8019	17.9644	18.2773	18.1006	17.721	19.1338	18.1487	18.6155	18.4222	17.6853	18.7105	17.7499	17.3356	17.7861	18.3925	18.5534	18.4554	-1.58154	-0.13772	0.00984386	0.758237	0.95118	1.68503
7528	1	Q32NC0	Q32NC0	UPF0711 protein C18orf21	C18orf21	Homo sapiens	24.826	8	6	+	Cluster 14	15.7102	16.6027	15.6715	16.4636	15.7386	16.53	16.1434	14.5336	17.3416	14.0518	15.6269	16.1817	14.7236	18.3031	17.0038	16.7096	16.5724	16.5172	16.9846	17.0215	16.4916	16.6036	16.6196	16.6541	17.3128	16.5815	16.7856	17.1716	16.5589	16.9351	17.4701	16.8604	-1.60124	-0.0904265	0.0247775	0.695639	0.97125	1.88381
7370	1	P13984	P13984	General transcription factor IIF subunit 2	GTF2F2	Homo sapiens	28.382	8	6	+	Cluster 14	19.8788	20.1183	20.0323	20.5777	19.9358	19.9523	20.4181	19.1072	19.4239	19.6962	19.6357	19.8526	18.6218	19.5186	20.1375	19.4333	20.4483	20.6139	21.8728	21.5073	20.7023	20.5785	20.7269	20.5185	21.3335	20.8126	21.2214	21.228	20.6684	21.0051	20.9041	20.9485	-1.69645	0.0159542	0.218322	0.680259	0.781914	7.59176
7092	1	Q9BRQ0	Q9BRQ0	Pygopus homolog 2	PYGO2	Homo sapiens	41.244	9	7	+	Cluster 14	18.2313	18.2594	17.378	18.1379	17.9008	18.6205	17.494	17.4139	17.9017	17.7159	18.0173	18.1245	17.3744	18.5791	18.517	17.9217	18.4424	18.5234	18.4835	18.4158	18.5143	18.6464	18.3341	18.2289	18.6116	18.4406	18.8824	18.6996	18.7301	18.8402	18.7818	18.6891	-1.68795	0.0414511	0.144832	0.768465	0.733203	4.98875
6590	1	Q9NRC8	Q9NRC8	NAD-dependent protein deacetylase sirtuin-7	SIRT7	Homo sapiens	44.899	12	8	+	Cluster 14	16.859	16.8319	16.1246	16.8523	15.8345	15.9432	16.6288	14.3826	14.8122	15.3071	15.2066	16.1341	14.8205	14.8173	15.5	15.6596	16.2309	16.5038	16.194	16.6122	16.3697	15.8202	16.4343	17.3991	16.2719	16.4988	17.1771	16.0141	16.5025	16.7541	17.0188	16.5028	-1.66988	-0.126491	0.316099	0.739799	0.740469	2.80205
5398	1	Q8IZ52	Q8IZ52	Chondroitin sulfate synthase 2	CHPF	Homo sapiens	85.466	11	10	+	Cluster 14	16.6272	16.7896	15.6336	17.7567	15.406	15.7672	16.2807	15.7006	16.2936	15.4157	15.3576	15.9078	14.5608	16.1801	16.278	14.2021	18.4291	16.7612	17.0997	17.9118	16.9532	17.0359	17.5085	17.2661	18.3453	17.9486	18.0993	17.4863	17.4012	17.9299	17.9144	17.7618	-1.57453	-0.0367408	-0.114498	0.955829	0.769936	7.05442
5217	1	P23352	P23352	Anosmin-1	ANOS1	Homo sapiens	76.115	12	10	+	Cluster 14	15.0039	15.6902	17.5047	15.7941	14.731	15.1936	14.3019	15.9289	16.3735	16.1894	15.4758	14.4774	14.3051	15.5181	14.4382	15.1281	18.3743	15.0282	16.583	16.6196	15.9872	17.2793	17.0514	18.1462	18.6029	16.9829	16.4797	17.2344	17.5936	18.1492	17.2141	16.9652	-1.66433	0.0489052	0.0991471	0.942843	0.573436	5.31135
4062	1	Q16875	Q16875	6-phosphofructo-2-kinase/fructose-2,6-bisphosphatase 3	PFKFB3	Homo sapiens	59.609	19	13	+	Cluster 14	17.9191	18.0172	17.4188	18.0195	17.635	18.2124	17.9396	17.4125	17.4128	17.6605	17.7169	17.5354	16.9343	17.433	17.8942	17.356	18.4112	17.8114	18.1169	18.3224	18.0158	18.189	18.5175	18.9145	18.3625	18.1229	18.145	18.5935	18.3802	18.3337	18.5286	18.3007	-1.67354	-0.0350544	0.217011	0.884583	0.607001	6.20658
3766	1	Q8NEY8	Q8NEY8	Periphilin-1	PPHLN1	Homo sapiens	52.736	16	14	+	Cluster 14	19.1846	19.3871	19.127	19.3934	18.6328	18.7712	19.4824	14.5298	18.0426	20.5036	17.5685	18.8772	18.6202	18.7282	19.2923	19.2585	19.2867	19.3923	19.9107	19.7175	19.2406	19.4188	19.3909	19.5981	19.2138	19.5787	19.6616	20.0455	19.3937	19.756	19.7334	19.5765	-1.65241	-0.0218852	0.0886484	0.837878	0.74777	1.81392
2735	1	Q96EV2	Q96EV2	RNA-binding protein 33	RBM33	Homo sapiens	129.989	24	18	+	Cluster 14	18.6057	18.7351	18.1832	18.7111	18.5077	18.7301	18.5225	18.2448	18.5652	18.3723	18.5315	18.7892	17.7862	18.3247	18.5484	18.497	18.9487	19.1911	19.0092	19.2451	18.8871	19.0283	19.1911	19.3025	19.216	19.3282	19.2888	19.1276	19.1735	19.2374	19.0348	19.2661	-1.65037	-0.000374627	0.0649437	0.707188	0.87861	9.72881
2112	1	Q8IZ69	Q8IZ69	tRNA (uracil-5-)-methyltransferase homolog A	TRMT2A	Homo sapiens	68.727	28	21	+	Cluster 14	19.0457	19.0508	18.6256	18.7878	18.7536	19.0633	18.8034	18.1689	18.3433	18.065	18.6019	18.5029	17.807	18.9912	19.0044	18.8155	19.3095	19.3325	18.8496	19.2375	19.6367	19.3648	19.0869	19.5492	18.7578	19.0045	19.5888	19.5893	19.3363	19.7531	19.8055	19.6218	-1.65199	-0.0409821	0.124441	0.675612	0.892921	5.53798
1483	1	P37268	P37268	Squalene synthase	FDFT1	Homo sapiens	48.114	34	25	+	Cluster 14	19.6367	21.338	20.0748	20.811	20.1124	20.8226	20.2821	19.3212	19.535	19.0439	19.8013	20.2276	18.3023	18.3664	19.4907	19.54	19.6366	21.7518	20.5857	22.8285	20.6178	19.4696	20.4914	20.8821	19.3388	21.7143	21.7068	21.0758	20.6665	22.0405	22.089	20.9218	-1.64555	0.00318491	0.0643034	0.935459	0.642602	3.04352
1217	1	Q96HW7	Q96HW7	Integrator complex subunit 4	INTS4	Homo sapiens	108.171	30	28	+	Cluster 14	18.6611	18.8263	18.4051	18.9212	18.4405	18.3877	19.02	17.7357	18.2766	18.4296	18.03	18.3401	17.5554	18.1072	18.3386	18.1001	18.9267	18.9001	19.3043	19.2102	18.9677	18.8195	19.0699	18.5176	18.8553	19.1592	19.4196	19.2104	19.1954	19.1497	18.9258	19.1151	-1.70733	0.0697487	0.199159	0.773806	0.664618	6.04095
663	1	Q9UBW7	Q9UBW7	Zinc finger MYM-type protein 2	ZMYM2	Homo sapiens	154.913	42	36	+	Cluster 14	18.6493	18.6094	18.32	18.451	18.2742	18.2867	18.4048	17.8949	18.0792	17.7823	17.869	18.2222	17.7047	18.0202	18.3245	18.3762	18.78	18.7544	19.501	19.6176	18.3677	18.8473	18.9324	16.8224	19.3089	19.2593	19.3486	19.305	18.9834	19.111	18.2908	19.0018	-1.63578	-0.0753095	0.134908	0.95865	0.61753	3.17418
279	1	Q8N201	Q8N201	Integrator complex subunit 1	INTS1	Homo sapiens	244.302	66	50	+	Cluster 14	18.9796	19.0202	18.7112	19.2182	18.5885	18.7414	19.2274	18.1424	18.3812	18.4513	18.3721	18.7155	17.6733	18.2595	18.7592	18.4375	19.0567	19.0984	19.4852	19.4079	19.1551	19.0734	19.3375	18.8564	19.0625	19.2903	19.6131	19.3187	19.2103	19.3058	19.0312	19.2571	-1.70716	0.0321783	0.25166	0.776145	0.647177	5.21166
503	1	Q8TEM1	Q8TEM1	Nuclear pore membrane glycoprotein 210	NUP210	Homo sapiens	205.115	54	40	+	Cluster 14	20.9923	20.3131	20.0462	20.9975	20.1135	20.1703	20.9844	19.0348	19.6082	19.5342	19.9572	20.1985	19.2474	19.8292	20.6588	19.7676	20.7803	20.0353	21.2641	21.7137	20.8342	20.3596	20.7293	21.4989	21.2521	20.7481	21.4811	21.442	21.1352	20.9525	21.5005	21.1236	-1.61335	-0.0741092	0.0444268	0.962684	0.680349	4.77265
9996	1	Q96IK5	Q96IK5	Germ cell-less protein-like 1	GMCL1	Homo sapiens	58.684	7	6	+	Cluster 14	15.9061	15.9746	16.508	16.2413	15.3446	15.4904	16.0656	14.779	14.8246	14.0881	15.131	15.2864	15.5018	14.4089	15.5558	15.3686	15.5425	16.1923	16.0067	16.5472	15.8341	15.7415	16.2673	16.3304	15.9889	15.8284	16.4071	16.1225	15.8717	15.777	16.2228	16.0732	-1.64878	0.403724	-0.210241	0.815415	0.639878	2.94888
9337	1	Q9UM13	Q9UM13	Anaphase-promoting complex subunit 10	ANAPC10	Homo sapiens	21.25	5	4	+	Cluster 14	16.7715	17.1745	16.7059	17.2244	17.2237	17.3597	17.4441	16.9764	16.5413	16.361	17.2038	17.6286	16.5739	16.5907	17.171	16.7887	17.5157	17.1278	17.5906	17.8748	16.9383	17.4065	17.2744	17.998	17.4101	17.1125	17.9265	17.6609	17.6781	17.8364	17.4026	17.6078	-1.62763	0.269342	-0.199059	0.892631	0.664718	3.97133
8547	1	Q9NUP1	Q9NUP1	Biogenesis of lysosome-related organelles complex 1 subunit 4	BLOC1S4	Homo sapiens	23.35	5	5	+	Cluster 14	19.5132	19.5365	19.3339	19.5663	19.1366	19.3616	19.3243	18.6118	19.0834	19.451	19.3106	19.6368	18.202	19.2934	19.6826	19.0781	19.6819	19.5746	19.4555	19.5216	19.5375	19.8181	19.5625	19.3184	19.7001	19.672	19.689	19.6196	19.6785	19.8296	19.7682	19.6716	-1.61512	0.115179	-0.146532	0.847826	0.798648	3.01547
4487	1	Q8NBM4	Q8NBM4	Ubiquitin-associated domain-containing protein 2	UBAC2	Homo sapiens	38.963	13	12	+	Cluster 14	17.7605	17.8748	17.5406	17.8474	17.4626	17.255	17.5647	16.849	17.1598	16.9079	16.9779	17.2166	16.874	16.9465	17.5808	17.306	18.0144	17.9332	18.5667	18.743	17.736	17.9224	18.568	17.892	17.7894	18.4376	18.7329	18.448	18.1844	18.3289	18.5449	18.2037	-1.59323	0.0983268	-0.11366	1.07381	0.534755	7.7848
3669	1	Q04864	Q04864	Proto-oncogene c-Rel	REL	Homo sapiens	68.522	21	14	+	Cluster 14	19.3585	19.2051	18.9242	19.1739	18.7957	18.7742	19.6581	18.0322	18.6418	18.396	18.6702	18.7854	18.2471	18.8644	18.9848	18.9287	19.5836	19.3681	19.045	19.2021	19.5667	19.2641	19.7235	19.5748	19.2895	19.5346	19.7398	19.4875	19.3674	19.4596	19.4163	19.4797	-1.68358	0.303594	-0.080485	0.744556	0.715918	5.10998
3344	1	P37802	P37802	Transgelin-2	TAGLN2	Homo sapiens	22.391	22	16	+	Cluster 14	24.7843	25.3175	24.752	24.8764	24.9085	24.8968	24.982	24.4231	24.6133	25.0098	24.8271	24.9586	24.6862	25.2611	25.184	24.693	25.9804	25.3361	24.7323	24.976	25.5323	25.2226	25.1979	25.2475	25.9565	25.5642	25.3951	25.2312	25.6339	25.5741	25.9253	25.4219	-1.56195	0.194612	-0.248767	1.08612	0.529989	4.90692
3165	1	Q3T8J9	Q3T8J9	GON-4-like protein	GON4L	Homo sapiens	248.626	25	21	+	Cluster 14	17.3683	17.4554	17.0358	17.0312	16.8601	17.0693	17.3866	16.467	16.5191	16.4604	16.8969	16.7712	16.3866	14.4991	17.477	17.0211	17.3408	17.4837	17.4074	17.1924	17.2778	17.5461	17.6665	17.0564	17.4203	17.1994	17.702	17.9103	17.5405	17.8196	17.3025	17.4633	-1.62348	0.341002	-0.227037	0.923806	0.585712	2.8886
2535	1	Q9NVU7	Q9NVU7	Protein SDA1 homolog	SDAD1	Homo sapiens	79.872	20	19	+	Cluster 14	18.6828	18.9712	18.2743	18.9564	18.3663	18.3268	18.9719	17.6238	18.0472	18.2763	18.4286	18.3849	17.3798	18.4337	18.8896	18.162	19.2752	19.2659	19.3291	20.2052	19.0281	18.9042	19.1048	19.8514	19.142	19.3438	19.5283	19.0873	19.7015	19.8935	19.5524	19.4439	-1.62959	0.313008	-0.220474	0.859587	0.677469	7.17484
2515	1	Q9BSC4	Q9BSC4	Nucleolar protein 10	NOL10	Homo sapiens	80.3	23	19	+	Cluster 14	18.6478	18.7732	18.7433	18.7152	18.4246	18.2425	18.9327	17.4231	18.4426	18.3114	18.3216	18.7578	18.1331	18.609	18.8195	18.1482	18.8948	19.3193	19.9548	19.9284	19.0605	19.2368	19.2012	19.9786	19.5147	19.41	19.9076	20.1613	19.3996	19.8996	19.6155	19.4648	-1.68003	0.206434	0.0103126	0.910806	0.552473	8.4801
2173	1	Q9Y3T9	Q9Y3T9	Nucleolar complex protein 2 homolog	NOC2L	Homo sapiens	84.919	24	21	+	Cluster 14	19.8805	20.0849	19.4374	20.3127	19.4084	19.2547	20.354	18.6065	19.2138	19.1287	19.2888	19.2932	18.3658	19.2925	19.8319	19.3679	20.4885	20.5789	21.216	21.4776	20.3592	20.2846	20.2809	21.2998	20.418	20.6322	20.9083	20.9276	20.4938	21.08	21.0561	20.995	-1.65293	0.216362	-0.112559	0.709653	0.839478	8.20279
1852	1	O60508	O60508	Pre-mRNA-processing factor 17	CDC40	Homo sapiens	65.521	29	22	+	Cluster 14	19.7952	19.9097	19.3929	19.8955	19.2961	19.426	19.8791	18.5108	18.9851	19.0804	19.2142	19.4884	18.4534	18.9897	19.8355	19.4836	19.8235	19.8727	20.1727	20.3853	19.5658	19.7936	20.0479	19.808	19.7997	20.0018	20.2154	20.276	19.8801	20.0259	20.0573	20.0378	-1.63636	0.175351	-0.134276	0.774486	0.820801	4.58336
1453	1	Q9Y6K5	Q9Y6K5	2'-5'-oligoadenylate synthase 3	OAS3	Homo sapiens	121.172	30	26	+	Cluster 14	19.1563	20.0896	19.3591	20.1395	18.6967	19.3851	19.7841	18.6083	19.2111	19.0815	18.7285	19.4031	19.058	20.7301	18.8815	18.9232	20.4864	19.5596	20.2337	19.7851	20.2733	19.8828	19.805	21.9364	21.2403	20.4092	21.3346	19.2074	20.6143	20.5469	20.0377	20.3544	-1.59665	0.360439	-0.29363	0.944303	0.585541	4.02834
987	1	O43290	O43290	U4/U6.U5 tri-snRNP-associated protein 1	SART1	Homo sapiens	90.255	35	30	+	Cluster 14	20.4384	20.3901	19.9648	20.4211	20.0335	20.0918	20.2546	19.2772	19.6189	19.8067	19.681	19.7917	18.9367	19.6687	20.2135	19.9173	20.5619	20.6521	20.5477	20.4732	20.2943	20.5945	20.4359	20.8088	20.489	20.7258	20.784	20.6313	20.7579	20.8087	20.5096	20.7	-1.69286	0.255857	-0.0224309	0.770236	0.689198	6.30066
402	1	P53396	P53396	ATP-citrate synthase	ACLY	Homo sapiens	120.838	58	43	+	Cluster 14	21.7227	22.2226	21.7946	21.9141	21.682	21.4398	22.188	20.9932	21.557	21.639	21.4422	21.6094	20.7345	21.0782	21.4261	21.5229	22.2578	21.8618	22.1005	22.8614	21.8555	21.9792	22.1609	22.3348	22.2205	22.3211	22.308	22.0339	22.4643	22.7565	22.5248	22.2509	-1.59239	0.183673	-0.232831	0.941175	0.700376	5.62081
148	1	Q7KZ85	Q7KZ85	Transcription elongation factor SPT6	SUPT6H	Homo sapiens	199.076	84	63	+	Cluster 14	19.4524	19.4653	19.2551	19.6084	19.2647	19.292	19.6551	18.6707	18.8328	18.7903	19.0696	19.2803	18.8071	19.1411	19.3616	19.0675	19.6863	19.5604	19.8577	19.8023	19.228	19.5569	19.8114	19.9579	19.8311	19.5144	19.7914	19.699	19.7602	19.7944	19.6282	19.8031	-1.60442	0.297838	-0.27942	0.767089	0.818914	5.82737
289	1	P55265	P55265	Double-stranded RNA-specific adenosine deaminase	ADAR	Homo sapiens	136.067	63	49	+	Cluster 14	21.4938	21.4496	21.0084	21.5198	20.8978	20.9212	21.6302	20.3672	20.6958	20.7644	20.7892	20.9834	20.4455	21.0161	21.1294	20.9028	22.0496	21.5026	21.7365	21.6483	21.4785	21.6921	21.7301	22.4924	21.9544	21.7687	22.2611	21.4382	22.0503	22.0942	21.7831	21.9102	-1.70135	0.237815	0.019582	0.776649	0.667301	7.29591
10418	1	P16150	P16150	Leukosialin	SPN	Homo sapiens	40.323	2	2	+	Cluster 14	19.8593	15.1702	18.9708	19.5371	18.7211	15.3432	19.8846	18.0138	14.686	14.8852	15.4889	19.399	14.7703	14.1224	19.632	14.9687	20.6249	18.7955	18.4509	19.1787	19.0432	19.3079	19.8621	21.1082	19.1478	19.5027	20.2178	18.0058	19.934	19.8368	19.2911	19.1142	-1.69299	0.0513506	0.378384	0.939902	0.323353	3.31595
10093	1	Q9H9S5	Q9H9S5	Ribitol 5-phosphate transferase FKRP	FKRP	Homo sapiens	54.569	3	3	+	Cluster 14	16.5394	16.7939	16.3297	16.5125	14.9527	15.5377	16.9665	15.671	16.0809	16.76	16.3041	15.574	15.1616	14.9755	16.9555	15.2779	16.7688	16.1765	16.6806	16.7644	16.8575	17.5066	17.0787	15.993	16.7157	17.0148	17.3761	16.5476	16.8632	17.3388	17.0132	16.769	-1.64291	-0.0706662	0.499012	1.00052	0.214041	3.40216
9663	1	P62847	P62847	40S ribosomal protein S24	RPS24	Homo sapiens	15.423	4	3	+	Cluster 14	21.9358	22.151	22.0264	22.7905	21.7678	22.1211	22.5268	21.6162	21.6618	22.0208	22.0089	22.1551	20.9865	21.809	22.385	21.9038	22.4541	22.4712	22.3578	22.8309	22.615	22.3298	22.3517	22.8017	22.6663	22.6862	22.6828	22.3764	22.3358	22.4863	22.7651	22.5148	-1.69422	0.00424658	0.626417	0.824711	0.238848	4.60662
8910	1	Q13761	Q13761	Runt-related transcription factor 3	RUNX3	Homo sapiens	44.356	5	4	+	Cluster 14	18.2787	15.607	16.9676	17.9295	17.6975	14.9503	18.1872	15.0896	16.77	14.6308	18.3751	15.9854	14.0124	15.9901	15.1194	17.269	18.5022	17.2149	17.3403	17.7593	13.5087	18.1453	18.1857	18.0353	17.4791	17.6927	18.2832	16.7143	18.3176	17.9274	17.8053	17.6662	-1.67784	-0.120575	0.558859	0.831581	0.407979	1.63014
8775	1	P20160	P20160	Azurocidin	AZU1	Homo sapiens	26.884	5	4	+	Cluster 14	18.9861	17.2676	18.6883	19.8198	22.8989	19.6116	23.061	24.1359	20.3978	21.0975	20.5782	24.8703	23.421	22.0716	20.4861	21.3528	23.8351	19.4254	22.1337	22.8862	22.4473	23.8195	22.9144	26.7055	23.3834	22.8067	23.9711	22.2995	23.5736	23.1715	22.0716	22.4289	-1.60423	-0.174234	0.656042	0.970965	0.151453	2.0911
8340	1	Q8N4V1	Q8N4V1	ER membrane protein complex subunit 5	MMGT1	Homo sapiens	14.686	7	5	+	Cluster 14	20.0126	20.3594	20.0461	20.3002	19.843	20.1173	19.9778	19.1002	19.7853	20.0397	20.0823	19.7494	19.3154	19.9238	20.1208	19.9275	20.234	20.4271	20.2081	20.3096	21.003	20.2767	20.7122	20.4014	20.8656	20.5239	20.293	20.3493	20.3884	20.2712	20.6191	20.3193	-1.65331	-0.115132	0.371586	0.962636	0.434225	5.01282
8161	1	P62899	P62899	60S ribosomal protein L31	RPL31	Homo sapiens	14.463	6	5	+	Cluster 14	23.543	23.6242	22.7952	23.1332	22.743	23.2255	23.4141	22.0673	22.7457	23.0735	22.729	23.0589	22.0652	22.5287	23.4901	23.0344	23.3617	23.1899	23.4088	23.5988	23.2262	23.4476	23.7354	23.5931	23.5524	23.6411	23.549	23.4745	23.3827	23.2121	23.6196	23.4281	-1.67113	-0.0289329	0.418401	0.964954	0.316706	3.50816
7418	1	P38159	P38159	RNA-binding motif protein, X chromosome	RBMX	Homo sapiens	42.33	42	30	+	Cluster 14	22.6571	22.5256	22.0969	22.9848	22.5416	21.9745	22.4304	21.8832	22.2064	22.043	22.1614	22.4135	21.3569	22.5108	22.7448	22.1347	22.9419	22.6635	23.2491	23.3557	23.131	22.9973	23.2457	22.8714	23.2196	22.96	23.2929	23.2457	23.0667	23.2593	23.3891	22.9748	-1.68378	0.0584448	0.579939	0.89601	0.149383	7.62324
7010	1	Q8TB61	Q8TB61	Adenosine 3'-phospho 5'-phosphosulfate transporter 1	SLC35B2	Homo sapiens	47.515	8	7	+	Cluster 14	21.1935	21.4582	20.3634	21.0367	20.7561	20.0879	19.8577	19.1727	19.9803	20.5898	19.9442	20.6307	19.082	20.3315	20.8904	20.211	21.1365	21.4925	20.6606	21.4078	21.6025	21.8517	22.4593	21.4468	21.496	21.8663	21.5988	21.6478	21.3671	21.9448	21.7266	21.3396	-1.64514	-0.148391	0.735464	0.821305	0.23676	6.22727
5374	1	Q71F56	Q71F56	Mediator of RNA polymerase II transcription subunit 13-like	MED13L	Homo sapiens	242.606	14	10	+	Cluster 14	16.6311	16.4661	16.4971	16.9482	17.0528	16.2038	17.0231	14.9406	16.1864	14.7782	16.5254	16.5156	15.1175	16.8831	16.7448	16.5298	16.7106	16.8513	17.4106	16.99	16.6181	17.1089	17.0148	16.7029	17.1213	17.0856	17.159	17.1767	16.8817	17.2797	16.9606	16.9276	-1.64137	-0.109753	0.532272	0.975318	0.243532	2.95379
5299	1	Q13601	Q13601	KRR1 small subunit processome component homolog	KRR1	Homo sapiens	43.666	11	10	+	Cluster 14	18.9381	18.7987	18.6018	18.8344	18.4109	18.4583	19.181	17.5056	18.0915	18.2504	18.3885	18.4595	17.5552	18.1476	19.1363	18.2875	19.2894	18.9107	20.4031	19.6939	19.1839	19.5239	19.1541	19.9056	19.4844	19.2712	19.7235	20.2744	19.7693	20.0029	19.9762	19.4398	-1.68147	-0.00393114	0.456205	0.937921	0.291271	7.5189
5266	1	P56937	P56937	3-keto-steroid reductase/17-beta-hydroxysteroid dehydrogenase 7	HSD17B7	Homo sapiens	38.205	11	10	+	Cluster 14	19.8094	20.1312	20.1894	20.3121	19.9148	19.7795	19.7139	19.4806	19.5335	19.8207	19.4467	20.0204	19.3329	19.5925	19.7433	19.9764	19.5208	20.4879	20.1376	21.0902	20.2809	19.9459	20.3412	19.6103	20.2109	20.3176	20.529	20.6973	20.5307	20.2079	20.5294	20.2465	-1.68204	-0.103605	0.555464	0.832808	0.397371	3.57422
5065	1	Q9HC52	Q9HC52	Chromobox protein homolog 8	CBX8	Homo sapiens	43.395	13	11	+	Cluster 14	17.3721	17.4167	17.4998	17.7171	16.4292	17.6729	17.8808	16.1677	16.182	17.4965	17.1656	17.143	21.864	15.026	17.39	16.8135	17.7073	18.0251	18.737	18.6569	17.9897	18.2267	17.8645	18.7613	18.6578	18.1292	18.6791	18.7204	18.2963	18.4496	18.4165	18.1267	-1.6461	-0.04166	0.460535	1.01578	0.211452	2.02166
4978	1	Q92993	Q92993	Histone acetyltransferase KAT5	KAT5	Homo sapiens	58.582	12	11	+	Cluster 14	16.0969	16.1126	15.6181	16.0488	15.6131	15.8378	16.5803	14.0991	14.9985	15.3219	15.7901	15.787	14.6708	15.1155	16.5606	15.381	16.0224	16.0735	16.311	16.1734	15.5898	16.9426	16.1821	16.2622	16.4631	15.9846	16.2634	16.2768	16.236	16.5829	16.5111	16.1663	-1.70283	-0.0104047	0.445266	0.855486	0.412483	2.93623
3865	1	Q9NY27	Q9NY27	Serine/threonine-protein phosphatase 4 regulatory subunit 2	PPP4R2	Homo sapiens	46.899	20	14	+	Cluster 14	18.9857	19.0623	18.4861	19.0603	18.3588	18.4649	19.0549	17.4917	18.1576	18.0458	18.232	18.3845	17.4489	18.2347	18.9277	17.8977	18.9771	18.8995	18.8714	19.0777	18.795	19.2812	19.1365	19.2595	19.2037	19.0508	19.2192	18.9731	19.206	19.2876	19.0001	19.0146	-1.6816	-0.0432626	0.509855	0.900998	0.314009	4.62201
3585	1	O75844	O75844	CAAX prenyl protease 1 homolog	ZMPSTE24	Homo sapiens	54.814	18	14	+	Cluster 14	20.484	20.6788	20.227	20.8331	20.2217	20.4512	20.5925	19.9633	20.1876	20.0604	20.0659	20.3961	19.6041	20.2072	20.2648	20.2645	20.3015	20.5126	21.0469	20.5764	21.4691	20.6863	20.7312	20.9174	20.5415	20.9608	20.1005	20.2457	20.3286	20.8311	20.7124	20.5963	-1.62382	-0.202595	0.722106	0.861165	0.243144	2.64439
3316	1	P00749	P00749	Urokinase-type plasminogen activator	PLAU	Homo sapiens	48.525	15	15	+	Cluster 14	15.2328	15.9574	16.8193	16.705	15.3183	15.2395	16.8604	17.0306	16.2353	15.2964	14.68	14.796	15.8777	14.9638	16.4676	15.0692	19.0031	16.5469	16.9118	17.3604	16.9612	18.0444	17.9251	19.343	18.6135	17.5563	17.1236	17.3483	17.3706	18.0082	16.9949	17.1028	-1.69588	0.00772101	0.58946	0.843382	0.255314	6.5118
1793	1	Q92540	Q92540	Nonsense-mediated mRNA decay factor SMG7	SMG7	Homo sapiens	127.282	28	23	+	Cluster 14	18.7123	18.7671	18.3224	18.9479	18.5509	18.659	18.7838	18.1539	18.3122	18.6477	18.6318	18.4314	17.6858	18.3695	18.2882	18.7302	18.7507	18.6514	19.0189	18.9626	18.8016	18.6334	18.8774	18.8118	18.6475	18.7697	19.2365	19.2104	18.8889	18.8963	18.8598	18.7909	-1.61333	-0.109969	0.369687	1.0844	0.269209	3.50948
1258	1	O76094	O76094	Signal recognition particle subunit SRP72	SRP72	Homo sapiens	74.609	35	27	+	Cluster 14	21.3063	21.3621	20.8099	21.4162	20.6873	20.8705	21.4882	20.2071	20.5556	20.7324	20.7876	21.0003	20.0777	20.7607	21.0842	20.7741	21.486	21.4082	21.3813	21.6168	21.5692	21.2608	21.6721	21.6789	21.2945	21.4662	21.6663	21.1416	21.7094	21.6776	21.6232	21.4395	-1.70357	0.0938608	0.568773	0.854944	0.185996	5.61755
451	1	P14735	P14735	Insulin-degrading enzyme	IDE	Homo sapiens	117.97	51	41	+	Cluster 14	21.151	21.5533	21.228	21.4662	21.1331	21.5	21.5664	20.5614	20.8971	21.0257	20.8672	21.3524	20.4782	21.1399	21.0977	20.9407	21.5865	21.1258	22.0394	21.6824	22.1771	21.2677	21.8385	21.9749	21.1858	21.9709	21.735	21.7656	21.555	21.5618	21.9378	21.6166	-1.71707	0.118284	0.5094	0.848677	0.240709	4.7038
1098	1	Q13619	Q13619	Cullin-4A	CUL4A	Homo sapiens	87.68	32	29	+	Cluster 14	19.7626	19.9323	19.7956	19.8202	19.799	19.8184	19.8809	19.5822	19.5348	19.8797	19.7719	19.9295	19.6942	19.8807	19.9092	19.882	20.0436	19.9741	20.4871	20.7355	20.0187	20.1486	20.2377	19.9218	19.9729	20.4059	20.1762	20.4626	20.0746	19.834	20.1662	20.0963	-1.68098	-0.0795894	0.669347	0.795189	0.296029	5.236
10422	1	P17096	P17096	High mobility group protein HMG-I/HMG-Y	HMGA1	Homo sapiens	11.675	3	2	+	Cluster 14	22.6637	22.1041	21.8127	22.7388	21.1196	21.1262	22.8818	20.2734	21.1097	21.6828	21.5765	21.5616	20.6804	21.2078	21.9049	21.295	22.3878	22.7917	23.5369	22.7477	22.9562	22.8864	22.9722	23.4614	23.4015	23.0205	23.6676	23.5839	22.9299	23.4004	22.8552	22.9426	-1.68043	0.107707	0.246239	0.998	0.328487	7.38587
7668	1	Q8N999	Q8N999	Uncharacterized protein C12orf29	C12orf29	Homo sapiens	37.49	7	6	+	Cluster 14	16.8426	17.3692	17.4259	17.3547	17.3913	17.3035	17.2986	16.9106	16.5989	15.0356	17.181	17.1593	16.8601	16.5466	16.8087	17.2125	17.1876	17.5456	18.4379	18.2439	17.5064	17.7165	17.726	18.1029	17.1593	17.8993	18.6766	17.8741	17.7716	17.8774	17.0832	17.5828	-1.55691	-0.123023	0.529685	1.13137	0.0188767	3.9488
6718	1	O75683	O75683	Surfeit locus protein 6	SURF6	Homo sapiens	41.45	8	7	+	Cluster 14	19.1958	19.597	18.7432	19.5841	18.5889	18.8361	19.2952	17.5786	18.7648	18.9092	18.9451	18.6951	17.6359	18.6199	19.552	18.7589	19.5536	20.4093	19.782	20.5861	19.3538	19.8638	19.738	20.3685	20.2496	19.6367	20.1808	20.2508	20.0689	20.0811	20.5927	19.68	-1.66707	0.23355	0.391892	1.00572	0.0359089	6.85611
4643	1	Q9Y2K6	Q9Y2K6	Ubiquitin carboxyl-terminal hydrolase 20	USP20	Homo sapiens	102.006	13	12	+	Cluster 14	16.8173	16.7326	16.8845	16.9439	16.4913	16.2392	16.9732	16.0174	16.4108	16.7789	16.5838	16.2583	16.3865	16.2106	16.8669	16.5158	16.7477	17.0952	16.9511	17.0207	16.9737	16.9817	17.1386	17.158	17.3648	17.1128	16.951	16.4904	16.9216	17.1971	17.3878	16.9538	-1.67294	0.165495	0.305393	1.02421	0.177841	4.59315
4361	1	P50750	P50750	Cyclin-dependent kinase 9	CDK9	Homo sapiens	42.778	16	12	+	Cluster 14	20.1125	20.1492	19.7118	19.8618	19.7231	19.8029	20.2608	19.2127	19.7123	19.1423	19.2223	19.648	19.2746	19.0174	19.3504	19.878	19.6549	20.3154	20.0689	20.4532	20.0787	19.9598	19.8729	20.175	20.2348	20.4027	20.5049	19.836	20.1279	20.265	20.4206	20.0253	-1.62822	0.234554	0.285736	1.10099	0.00694439	4.09839
1525	1	Q8IXQ6	Q8IXQ6	Protein mono-ADP-ribosyltransferase PARP9	PARP9	Homo sapiens	96.345	31	25	+	Cluster 14	19.3974	19.334	19.3546	19.6939	19.1394	19.3932	19.6855	19.5155	19.3585	19.2097	19.3988	19.6497	19.5652	20.413	19.0726	19.535	20.496	19.1032	19.9663	20.0212	20.4794	19.9795	19.4011	21.5397	20.3131	20.0861	20.3141	19.077	20.5166	20.3308	19.3532	19.9576	-1.60739	0.105709	0.271006	1.15125	0.0794299	2.62299
110	1	Q460N5	Q460N5	Protein mono-ADP-ribosyltransferase PARP14	PARP14	Homo sapiens	202.803	91	69	+	Cluster 14	20.8723	20.7606	20.6319	21.1138	20.4053	20.5295	21.2218	20.1695	20.2834	20.342	20.647	20.7701	20.229	20.9959	20.395	20.4244	21.9488	20.399	21.2547	21.3482	21.2473	21.2016	21.0207	22.2966	21.2759	21.5477	22.1353	20.5782	21.686	21.6359	20.9673	21.2332	-1.66282	0.23041	0.209387	1.05321	0.169811	4.59026
834	1	O00469	O00469	Procollagen-lysine,2-oxoglutarate 5-dioxygenase 2	PLOD2	Homo sapiens	84.686	41	32	+	Cluster 14	18.1789	17.4868	18.4898	19.22	18.2069	18.4815	17.8663	17.5545	17.7937	18.7599	18.184	18.4589	17.6283	18.9132	18.6813	17.9586	21.4433	17.3969	19.5517	20.0716	19.4003	19.7647	19.5166	20.4774	20.8068	20.1401	19.7988	20.1155	19.828	20.7153	19.21	19.4457	-1.67467	0.188269	0.480911	0.962773	0.0427177	6.23283
11802	1	Q9NY26	Q9NY26	Zinc transporter ZIP1	SLC39A1	Homo sapiens	34.247	1	1	+	Cluster 14	16.8031	15.0835	17.2678	15.3931	16.3209	15.2788	14.9311	15.0329	15.6431	15.0384	15.3707	14.1437	15.028	15.8025	15.6959	15.3681	17.8586	14.2295	17.1474	17.9789	17.1191	17.2876	18.3372	17.2298	18.4045	17.6293	17.4213	17.5592	16.9957	17.6508	17.5228	17.3071	-1.76364	0.24038	0.398365	0.704555	0.420343	6.01026
6855	1	Q01196	Q01196	Runt-related transcription factor 1	RUNX1	Homo sapiens	48.738	9	7	+	Cluster 14	16.8621	16.286	16.4322	16.807	15.8965	17.5505	17.2771	16.2933	17.0659	16.1097	15.7306	15.4531	16.871	16.9415	17.1067	15.6025	19.0049	16.8545	17.6954	18.0602	17.4917	17.8686	17.9851	17.9692	18.8328	17.9213	18.182	17.3204	18.0272	18.1783	17.1243	17.8141	-1.75714	0.177707	0.489294	0.69879	0.391351	6.52475
5577	1	Q9Y2P8	Q9Y2P8	RNA 3'-terminal phosphate cyclase-like protein	RCL1	Homo sapiens	40.842	13	10	+	Cluster 14	20.2333	20.3739	19.679	20.22	19.7104	19.9153	20.0793	18.8802	19.5763	19.6711	19.3399	20.1116	19.3283	19.7559	20.3123	19.5662	20.5852	20.6439	21.2341	20.9286	20.4674	20.808	20.4814	21.1499	20.5761	20.7916	20.9558	21.222	21.0965	20.9886	21.1334	20.7365	-1.72861	0.12597	0.460182	0.827823	0.31463	8.9631
4947	1	Q8NDD1	Q8NDD1	Uncharacterized protein C1orf131	C1orf131	Homo sapiens	32.61	13	11	+	Cluster 14	17.9415	18.3622	17.1419	18.6126	17.5984	15.4865	18.6089	16.0964	14.9914	15.4812	15.1256	15.3167	15.1513	17.6036	18.5129	13.9802	18.3783	18.5516	19.9046	19.0082	18.655	18.7169	18.5175	19.3489	19.0343	18.6775	19.523	20.2682	19.1134	18.3682	19.0513	18.6524	-1.755	0.240991	0.411711	0.757154	0.345141	5.45709
4771	1	P32519	P32519	ETS-related transcription factor Elf-1	ELF1	Homo sapiens	67.498	12	11	+	Cluster 14	19.1029	18.7489	18.2087	18.8264	18.2893	18.16	19.1114	17.0435	18.0016	18.0947	18.0725	18.3324	17.4749	17.9596	19.1811	18.1903	19.1989	19.1541	20.0843	20.2696	18.5188	19.2375	19.431	18.5684	20.6112	19.5599	20.0237	20.1962	19.4368	19.2525	19.0912	19.1953	-1.75134	0.2979	0.377039	0.785778	0.290622	5.46531
4510	1	Q8WVX9	Q8WVX9	Fatty acyl-CoA reductase 1	FAR1	Homo sapiens	59.358	16	12	+	Cluster 14	18.2121	19.6301	18.0286	18.5787	17.9987	18.3314	18.9554	18.041	18.0164	18.3019	18	18.3171	17.2073	17.8925	18.3805	17.9039	18.6859	18.9382	18.3607	18.7643	18.7963	18.9841	18.9814	18.6544	18.7567	19.0155	18.8736	18.1462	18.7316	19.044	19.4556	18.8085	-1.74446	0.0909389	0.453253	0.706957	0.493313	3.20634
4403	1	Q15007	Q15007	Pre-mRNA-splicing regulator WTAP	WTAP	Homo sapiens	44.243	16	12	+	Cluster 14	19.38	19.5358	18.793	19.5277	18.7606	18.5875	19.7527	17.9553	18.4925	18.5089	18.8428	18.6664	17.964	18.4655	19.1937	18.5315	19.4879	19.4912	19.829	20.0046	19.3212	19.5937	19.781	19.7819	19.5579	19.4051	20.0606	19.6724	19.6881	19.945	19.3598	19.5309	-1.75653	0.223309	0.48439	0.724503	0.32433	5.63274
4271	1	O15160	O15160	DNA-directed RNA polymerases I and III subunit RPAC1	POLR1C	Homo sapiens	39.251	18	12	+	Cluster 14	19.3128	19.4183	19.3558	19.5479	19.3239	19.1271	19.606	18.752	19.1332	19.1141	19.1038	19.2414	18.4938	19.1463	19.4197	19.2112	19.8702	20.1536	20.9153	20.8446	19.9595	20.2119	20.4242	19.8719	20.4253	20.0109	20.3957	20.4839	20.0334	20.4209	20.2255	20.2631	-1.75603	0.220558	0.344779	0.736693	0.454002	10.6757
3665	1	Q01167	Q01167	Forkhead box protein K2	FOXK2	Homo sapiens	69.064	21	14	+	Cluster 14	18.4646	17.7718	14.7555	17.9949	18.9272	17.538	17.6104	15.8827	18.6605	14.8726	18.2955	17.5184	14.1602	15.8124	17.9197	18.9277	18.1722	18.0169	18.1918	18.2709	18.0188	18.2413	17.9933	18.6783	18.2647	18.1494	18.6137	18.3019	18.4344	18.429	18.6213	18.3022	-1.68589	0.0178219	0.26249	0.927202	0.478378	2.02321
2553	1	Q9UPN6	Q9UPN6	SR-related and CTD-associated factor 8	SCAF8	Homo sapiens	140.522	30	21	+	Cluster 14	19.939	19.9634	19.5327	19.9744	19.7883	19.4459	19.7627	18.7276	19.325	19.4741	19.6159	19.6338	19.1936	19.3531	19.9468	19.5019	20.0097	20.0346	20.2415	20.3329	19.8713	20.0921	20.2551	20.135	20.1762	20.0878	20.3772	20.2543	20.0195	20.4324	19.9936	20.0641	-1.74403	0.19538	0.437448	0.791643	0.31956	6.14356
2189	1	O15213	O15213	WD repeat-containing protein 46	WDR46	Homo sapiens	68.07	28	20	+	Cluster 14	19.24	19.3744	18.8241	19.0923	19.8381	18.8877	19.3247	17.0088	18.4473	18.7198	18.7849	18.6317	18.0083	18.9548	19.443	17.9717	19.6852	19.6321	20.3809	20.6936	19.4413	19.7622	19.4408	19.9159	19.9047	19.6631	20.341	20.6201	20.0196	19.592	19.9302	19.7231	-1.74923	0.230929	0.414876	0.781917	0.321504	5.54396
2146	1	Q9BZZ5	Q9BZZ5	Apoptosis inhibitor 5	API5	Homo sapiens	59.005	24	21	+	Cluster 14	22.7352	22.7758	22.391	22.8667	22.3422	22.4913	22.884	21.6115	21.9568	22.2181	22.1412	22.2423	21.5353	22.1006	22.7472	22.0437	22.8771	22.8374	23.3665	22.8835	22.9792	23.0065	22.9183	23.2108	23.2849	22.934	23.0421	23.3446	22.9368	23.1196	23.1716	22.9994	-1.72499	0.072421	0.38627	0.817845	0.448448	6.49043
1939	1	Q7Z417	Q7Z417	FMR1-interacting protein NUFIP2	NUFIP2	Homo sapiens	76.122	27	22	+	Cluster 14	18.9553	19.5245	18.4458	19.0719	18.8358	18.614	19.3486	18.0806	18.3487	18.8103	18.5908	18.8926	17.8157	18.6559	19.0354	18.575	19.7546	19.51	19.896	19.9526	19.786	19.6273	20.0447	20.027	19.9537	19.5896	20.0066	19.806	19.8258	19.9899	20.1579	19.7873	-1.75716	0.289296	0.352301	0.760703	0.354857	9.9153
1765	1	Q53GS7	Q53GS7	mRNA export factor GLE1	GLE1	Homo sapiens	79.837	28	23	+	Cluster 14	20.7862	20.6482	20.6659	21.0274	20.6523	20.5205	21.0659	20.5077	20.2375	20.6038	20.7608	20.6772	20.2387	20.7197	20.6599	20.5047	20.8036	21.0298	21.1172	21.1001	20.8182	21.1306	20.9898	21.162	21.1446	20.9763	21.3087	21.2664	21.177	21.2951	20.8432	21.0661	-1.73496	0.135012	0.486781	0.79654	0.316627	6.25378
1507	1	Q14247	Q14247	Src substrate cortactin	CTTN	Homo sapiens	61.585	34	25	+	Cluster 14	23.7732	24.0811	23.5833	23.6375	23.7306	23.5061	23.5134	23.2141	23.7941	23.8428	23.6502	23.7996	23.2439	24.0159	23.7133	23.7983	24.3143	24.1639	24.1603	23.7675	24.5158	24.2151	24.2919	23.8278	24.3903	24.4797	24.0564	24.7199	24.1944	24.087	24.5045	24.1962	-1.74968	0.203809	0.429949	0.769623	0.346295	6.52362
1401	1	Q7Z3B4	Q7Z3B4	Nucleoporin p54	NUP54	Homo sapiens	55.434	35	26	+	Cluster 14	20.3753	20.2515	20.0614	20.2648	20.0513	19.9589	20.2672	19.5627	19.8495	19.934	20.0005	20.0627	19.488	19.9325	20.2568	19.9686	20.4278	20.3872	20.6776	20.4974	20.2301	20.5318	20.2948	20.5792	20.1738	20.6446	20.5783	20.3239	20.6184	20.6039	20.4244	20.5257	-1.7345	0.0755356	0.38896	0.753479	0.516522	6.15318
913	1	O60244	O60244	Mediator of RNA polymerase II transcription subunit 14	MED14	Homo sapiens	160.608	37	31	+	Cluster 14	18.4244	18.5596	17.886	18.4801	17.909	18.0793	18.4135	17.7785	17.929	17.7269	17.5764	18	17.2003	17.6458	18.2844	17.8373	18.2502	18.5167	18.8222	18.7938	18.532	18.6518	18.5537	18.5944	18.5709	18.6429	18.9772	18.7678	18.717	18.8448	18.8029	18.6124	-1.7433	0.102799	0.520237	0.721686	0.398577	6.61429
626	1	Q9Y2L1	Q9Y2L1	Exosome complex exonuclease RRP44	DIS3	Homo sapiens	109.004	48	37	+	Cluster 14	20.1437	20.1798	19.7078	20.1166	19.4306	19.5107	20.0773	18.6047	19.3081	19.3252	19.3998	19.4693	18.9157	19.2019	19.9393	19.4155	20.4255	20.3355	21.3313	21.136	19.8789	20.5884	20.8108	20.7474	19.9464	20.7056	20.8809	20.9979	20.5889	20.5622	20.7216	20.4591	-1.74026	0.191169	0.513778	0.777509	0.257804	7.39527
588	1	Q9UIF9	Q9UIF9	Bromodomain adjacent to zinc finger domain protein 2A	BAZ2A	Homo sapiens	211.2	48	38	+	Cluster 14	18.5453	18.9004	18.1526	18.8871	18.1148	18.2267	18.723	17.2694	17.8308	17.6249	17.7834	18.0222	17.3833	17.6333	18.4147	18.089	18.7213	18.5546	19.4123	19.1778	18.7819	18.7479	18.8482	19.2466	18.9859	18.9685	19.4411	18.9195	18.7918	18.984	18.9325	18.8892	-1.7186	0.0836933	0.26003	0.802913	0.57196	6.0519
536	1	Q68CZ2	Q68CZ2	Tensin-3	TNS3	Homo sapiens	155.268	52	39	+	Cluster 14	20.8343	20.7035	20.5913	20.8167	20.2263	20.2804	20.9941	20.1294	20.3934	20.6832	20.3479	20.1887	20.002	20.6811	20.5549	20.4575	22.6215	20.7822	21.1764	21.2269	20.6352	21.3643	21.7533	21.3101	21.9576	21.1953	21.7972	20.8698	21.9912	21.4349	20.732	21.3402	-1.72047	0.107593	0.245544	0.812755	0.554575	5.75469
436	1	Q7Z2W4	Q7Z2W4	Zinc finger CCCH-type antiviral protein 1	ZC3HAV1	Homo sapiens	101.433	54	43	+	Cluster 14	20.6987	20.8205	20.6522	21.0122	20.5512	20.4323	20.8352	20.2393	20.3592	20.5422	20.5662	20.7293	19.8862	20.8016	20.6956	20.4798	21.2825	20.9948	20.9489	21.1509	21.0918	21.0785	21.1749	22.0258	21.1106	21.1836	21.3201	21.0199	21.1415	21.0902	20.8599	21.0671	-1.7335	0.0648144	0.517207	0.749386	0.402096	6.07502
415	1	Q93074	Q93074	Mediator of RNA polymerase II transcription subunit 12	MED12	Homo sapiens	243.082	56	46	+	Cluster 14	19.962	19.9256	19.5231	19.9228	19.5373	19.5152	19.9584	19.0662	19.3372	19.3691	19.2737	19.5701	18.8597	19.5172	19.8965	19.3833	20.0388	20.0167	20.3616	20.0816	20.2603	20.1426	19.882	20.0444	20.2288	19.9819	20.7386	20.3047	20.2878	20.5963	20.2189	20.107	-1.73489	0.111712	0.481004	0.787905	0.354272	6.68756
212	1	Q9BTC0	Q9BTC0	Death-inducer obliterator 1	DIDO1	Homo sapiens	243.876	73	56	+	Cluster 14	19.874	19.7254	19.5207	19.8851	19.3368	19.4678	19.8181	18.7526	19.2795	19.3208	19.7061	19.5081	18.9017	19.2568	19.9495	19.4146	20.0567	20.2373	20.1611	20.4614	19.6211	20.2639	20.419	19.8749	20.4081	20.1402	20.9217	20.4179	20.2584	20.5405	20.1064	20.303	-1.73609	0.0987993	0.379219	0.772301	0.485771	6.95444
176	1	Q9H583	Q9H583	HEAT repeat-containing protein 1	HEATR1	Homo sapiens	242.375	70	60	+	Cluster 14	19.1258	19.2338	18.6393	19.1797	18.8412	18.999	19.2857	18.0458	18.7381	18.3711	18.4789	19.0373	17.9033	18.7242	19.1158	18.5604	19.7896	19.6989	20.4158	20.6779	19.6741	19.8673	19.4545	20.1744	19.9725	19.9186	20.1436	20.4358	19.8995	20.3679	20.0633	19.7792	-1.74143	0.264292	0.420184	0.813477	0.243475	9.75812
200	1	Q86V48	Q86V48	Leucine zipper protein 1	LUZP1	Homo sapiens	120.276	73	57	+	Cluster 14	19.7591	20.0505	19.8911	20.2428	20.1241	20.0016	19.9622	19.6285	19.8988	20.0056	19.9827	20.1777	18.8889	20.1414	20.1937	19.9443	21.1062	20.1504	20.5199	20.1701	21.0935	20.6029	20.6627	20.7183	21.0944	20.7367	20.0189	20.3977	20.294	20.388	20.8519	20.5997	-1.75814	0.161773	0.463575	0.681022	0.451766	5.37233
7461	1	P62750	P62750	60S ribosomal protein L23a	RPL23A	Homo sapiens	17.695	7	6	+	Cluster 14	24.6296	25.0236	24.7891	25.1873	24.205	23.9778	24.793	24.1208	24.2606	24.3819	24.6669	24.2285	23.9093	23.7936	24.9676	24.506	25.146	24.8303	24.9894	25.3395	24.8749	24.9304	25.0366	25.2003	25.2508	25.0686	25.1483	24.9422	24.921	24.9145	25.0679	24.9883	-1.75456	0.420235	0.185231	0.73328	0.415817	4.84706
6878	1	Q14493	Q14493	Histone RNA hairpin-binding protein	SLBP	Homo sapiens	31.284	10	7	+	Cluster 14	15.8053	17.1233	16.3165	16.7897	15.8279	16.3101	16.3918	14.87	14.8833	14.9531	16.9105	16.2564	14.5886	15.0485	15.276	16.128	17.5925	17.906	17.0431	18.2945	16.534	17.3355	18.3792	18.2061	18.0596	17.1508	17.7819	18.0264	17.5184	17.6903	17.9547	17.5185	-1.70859	0.416907	0.078539	0.893681	0.319468	7.92526
6877	1	Q14320	Q14320	Protein FAM50A	FAM50A	Homo sapiens	40.243	11	9	+	Cluster 14	19.678	19.8983	19.78	20.077	19.7101	19.7839	20.212	19.2409	19.3751	19.5224	19.431	19.7032	18.8344	19.4611	19.7393	19.27	20.458	20.0721	20.5854	20.3108	20.4349	20.3608	20.6715	20.6644	20.7205	20.007	20.9251	20.4186	20.431	20.2274	20.6901	20.4909	-1.71087	0.333073	0.0742279	0.882902	0.420667	8.45958
6171	1	P07910	P07910	Heterogeneous nuclear ribonucleoproteins C1/C2	HNRNPC	Homo sapiens	33.669	17	14	+	Cluster 14	25.439	25.5331	25.149	25.6385	24.63	24.828	25.6939	24.4327	24.6394	24.8502	24.9472	24.5787	24.0589	24.4861	25.239	24.8735	25.374	25.3878	25.7041	25.622	25.0449	25.3629	25.4565	25.8745	25.8503	25.5371	25.721	24.9904	25.5854	25.2015	25.0499	25.3666	-1.71735	0.328896	0.231982	0.90989	0.246587	3.05321
5933	1	Q96G25	Q96G25	Mediator of RNA polymerase II transcription subunit 8	MED8	Homo sapiens	29.078	12	9	+	Cluster 14	17.6166	17.6928	17.1468	17.8601	17.1199	17.2096	17.8158	16.7339	17.1765	17.1408	17.192	17.245	16.719	16.9471	17.5984	17.1252	17.7478	17.9194	18.024	17.8565	17.9103	17.8057	18.0712	17.8628	17.8332	18.194	18.0788	18.0132	17.8167	18.4245	18.2595	17.9683	-1.74409	0.33839	0.160321	0.7684	0.476977	7.3126
5822	1	Q6P4F7	Q6P4F7	Rho GTPase-activating protein 11A	ARHGAP11A	Homo sapiens	113.87	14	12	+	Cluster 14	15.7278	17.7928	14.3235	15.382	15.4283	15.5806	15.8222	15.5162	14.689	15.9147	15.1549	16.0878	13.7583	16.0167	15.7711	15.236	16.8991	17.8555	17.0663	17.3218	16.645	16.8075	17.2015	15.559	17.0521	17.7003	17.4483	16.675	17.6965	17.6254	18.6194	17.0571	-1.69821	0.385459	0.0301941	0.909731	0.372821	5.99033
5797	1	Q2PZI1	Q2PZI1	Probable C-mannosyltransferase DPY19L1	DPY19L1	Homo sapiens	77.319	13	10	+	Cluster 14	19.5942	19.417	19.4696	19.7866	19.3765	19.3012	19.5737	19.0185	19.2551	18.9537	19.1297	19.3519	18.7525	19.3336	19.1743	19.367	20.4132	19.8049	19.7437	19.7595	20.0466	19.7862	20.0581	19.832	20.0146	20.0771	19.9363	19.9853	19.6483	20.2727	19.7151	19.8173	-1.68687	0.240275	0.162157	0.992604	0.291837	7.69639
5129	1	A6H8Y1	A6H8Y1	Transcription factor TFIIIB component B'' homolog	BDP1	Homo sapiens	293.89	10	10	+	Cluster 14	13.8648	12.2182	15.2779	16.2439	14.0794	15.4737	16.9924	12.941	14.7476	15.3653	15.0066	14.242	14.9957	16.9137	15.5595	15.035	16.0226	16.5182	16.4523	16.7248	15.5196	16.2094	16.2476	16.9571	17.2402	16.3437	16.802	16.0579	16.6936	16.716	16.1307	16.436	-1.72768	0.438737	0.0710894	0.803865	0.413986	3.98926
5011	1	Q99439	Q99439	Calponin-2	CNN2	Homo sapiens	33.699	13	11	+	Cluster 14	20.3792	20.4815	20.288	20.1179	20.631	19.7707	20.1919	20.9683	20.0752	20.3228	20.5896	20.237	20.9051	20.9933	20.1569	20.8563	23.8272	21.3161	21.5716	21.5285	21.3466	21.7645	21.3154	21.98	23.3695	21.7428	21.8545	21.6798	22.2038	22.0372	21.5698	21.6524	-1.74879	0.302507	0.230071	0.77794	0.438276	7.63921
5004	1	Q96MU7	Q96MU7	YTH domain-containing protein 1	YTHDC1	Homo sapiens	84.701	13	11	+	Cluster 14	19.007	18.8092	18.9975	19.5865	18.5667	18.8782	19.3092	17.8742	18.5163	18.7448	18.6009	18.7687	17.4922	18.5956	19.1292	18.7721	19.007	19.295	19.7246	19.9506	19.2505	19.2496	19.5916	19.8294	19.4915	19.3847	19.5029	19.2186	19.403	19.4194	19.3919	19.365	-1.73241	0.288788	0.117208	0.767922	0.558492	4.79643
4490	1	Q8ND82	Q8ND82	Zinc finger protein 280C	ZNF280C	Homo sapiens	83.097	15	13	+	Cluster 14	18.5344	18.074	17.984	17.9121	16.0916	18.5475	18.3077	15.553	17.4066	14.5918	18.6462	14.3001	14.0733	15.1181	15.6875	18.3418	18.6473	18.2157	19.098	18.6128	18.7702	18.6148	18.8218	18.337	18.8089	18.155	18.8968	18.9282	19.1346	19.0703	18.235	18.6467	-1.76121	0.364277	0.294395	0.739659	0.362878	3.78841
4046	1	Q14103	Q14103	Heterogeneous nuclear ribonucleoprotein D0	HNRNPD	Homo sapiens	38.435	17	13	+	Cluster 14	23.4993	23.1877	23.1086	23.4409	22.9709	22.9566	23.6889	22.4764	22.6951	22.714	22.9064	23.061	22.4493	22.716	22.9358	23.1356	23.8352	23.195	23.3996	23.4888	23.0921	23.4143	23.4942	23.6511	23.7637	23.3619	23.7387	23.5023	23.6422	23.5647	23.0788	23.4318	-1.71315	0.196204	0.260523	0.919303	0.337116	4.1893
3035	1	Q9Y5J1	Q9Y5J1	U3 small nucleolar RNA-associated protein 18 homolog	UTP18	Homo sapiens	62.006	21	17	+	Cluster 14	19.1533	19.314	18.5363	19.3058	18.3488	18.5363	19.3118	17.7313	18.0981	18.4538	18.489	18.4633	17.8904	18.2362	19.0348	18.39	19.6516	19.7902	20.4571	20.725	19.2711	19.7235	19.4865	20.2034	19.8332	19.6631	20.2063	20.42	19.9183	20.0825	20.0845	19.9399	-1.74688	0.291227	0.187681	0.744608	0.523369	9.04823
3021	1	Q9NY61	Q9NY61	Protein AATF	AATF	Homo sapiens	63.134	23	17	+	Cluster 14	18.0911	18.4505	18.2336	18.4647	17.8521	17.8688	18.6807	17.6661	17.9041	18.1334	18.4291	18.0249	17.0435	17.6199	18.2313	17.8636	18.6098	18.9619	19.8662	19.7148	18.8433	18.9811	18.8249	19.5763	19.1204	18.8229	19.5404	19.806	19.2166	19.3564	19.0951	19.1084	-1.74392	0.2089	0.250417	0.759156	0.525442	8.72418
2866	1	P35249	P35249	Replication factor C subunit 4	RFC4	Homo sapiens	39.681	20	17	+	Cluster 14	19.6745	19.7721	19.147	19.9716	19.2576	19.4277	20.0032	18.5913	18.6574	18.9947	19.2936	19.1735	18.5346	18.9506	19.8127	18.9978	20.0737	20.3364	20.1488	20.7835	19.6416	20.077	20.3057	20.3868	20.4707	19.9142	20.4498	20.4397	20.3835	20.4293	20.3246	20.0672	-1.71226	0.380615	0.219571	0.914315	0.197761	7.39465
2580	1	O75152	O75152	Zinc finger CCCH domain-containing protein 11A	ZC3H11A	Homo sapiens	89.131	42	30	+	Cluster 14	20.5292	20.5822	19.8834	20.5509	19.9739	20.1238	20.5871	19.1019	19.8072	19.7542	19.8782	19.8985	18.9591	19.7071	20.5074	19.8141	20.6593	20.8394	20.7084	20.919	20.5125	20.6513	20.6665	20.7432	21.134	20.7227	20.9085	21.0157	20.8938	21.0092	20.7746	20.6597	-1.73057	0.38136	0.233634	0.860146	0.255434	6.21095
2560	1	Q9Y6X9	Q9Y6X9	ATPase MORC2	MORC2	Homo sapiens	117.825	21	19	+	Cluster 14	19.3373	19.3836	18.986	19.3999	19.2835	19.1391	19.4628	18.5689	18.9222	18.8155	19.0487	19.2677	18.4896	18.6717	19.4059	19.1434	19.7985	19.9872	19.4362	20.2201	19.5054	19.7983	19.8948	19.8482	20.0796	19.7986	20.0453	19.9813	19.9757	20.4118	19.6876	19.8681	-1.74498	0.249208	0.248462	0.786899	0.460415	8.41402
2140	1	Q9BPX3	Q9BPX3	Condensin complex subunit 3	NCAPG	Homo sapiens	114.337	25	21	+	Cluster 14	17.516	18.3151	15.1339	18.2038	17.7364	18.0447	18.3641	16.9044	15.2522	16.2795	17.436	17.6502	13.6272	17.896	17.4915	16.7945	18.543	18.7927	18.4415	19.4407	18.2149	18.4833	18.6566	18.8597	18.8909	19.1307	19.1223	18.0436	18.4949	18.9765	18.7053	18.7166	-1.7187	0.227968	0.116213	0.821324	0.553195	4.42983
2100	1	Q5T8P6	Q5T8P6	RNA-binding protein 26	RBM26	Homo sapiens	113.598	27	21	+	Cluster 14	19.3615	19.1791	19.1692	19.5826	19.1589	19.0949	19.5557	18.271	18.685	18.9432	19.0618	19.1804	18.1736	18.83	19.3678	18.9548	19.7735	19.4938	20.291	20.459	19.3865	19.7671	19.9108	20.1813	19.3034	20.0028	20.367	20.2843	19.9836	19.9457	19.896	19.8888	-1.72457	0.194469	0.175336	0.818072	0.536696	6.89416
2081	1	Q13823	Q13823	Nucleolar GTP-binding protein 2	GNL2	Homo sapiens	83.657	25	21	+	Cluster 14	18.8605	19.6067	18.7174	19.3102	18.8611	18.9154	19.4631	18.5889	18.5443	18.3816	18.7224	19.128	17.9012	18.6889	19.081	18.7285	19.7338	19.7003	20.1163	20.7649	19.4376	19.5708	19.5945	20.2499	19.6212	19.8182	20.0414	19.9603	19.8896	20.2259	20.3541	19.8144	-1.70245	0.347006	-0.00873794	0.841251	0.522934	8.17092
1931	1	Q6NUQ4	Q6NUQ4	Transmembrane protein 214	TMEM214	Homo sapiens	77.151	26	22	+	Cluster 14	20.372	20.7005	19.6387	20.3705	19.8472	19.9545	20.4402	19.6012	19.6937	19.759	19.6787	19.9764	19.1704	19.6778	19.8948	19.6716	20.5356	20.7608	20.2561	21.0496	20.4759	20.3743	20.8856	20.534	20.6313	21.0914	20.9035	20.1412	20.6533	20.7005	20.7882	20.4825	-1.72612	0.393742	0.221196	0.871161	0.240025	6.13328
1328	1	Q9BZF1	Q9BZF1	Oxysterol-binding protein-related protein 8	OSBPL8	Homo sapiens	101.197	38	29	+	Cluster 14	20.8363	20.4943	20.5112	20.6692	20.755	20.4108	21.3297	20.4327	20.5842	20.54	20.4804	20.8539	20.2659	20.5923	20.5098	20.6034	21.45	20.2336	21.0168	21.0488	21.1532	20.8805	21.1603	21.5279	21.5505	21.2592	21.2748	20.7432	21.0899	21.2169	20.9961	21.0919	-1.70394	0.118327	0.246558	0.919787	0.419269	4.46314
1912	1	Q14451	Q14451	Growth factor receptor-bound protein 7	GRB7	Homo sapiens	59.68	29	22	+	Cluster 14	17.4295	17.382	16.8553	17.3549	17.2518	17.14	16.604	16.5788	16.5549	16.575	16.2363	17.5282	15.1716	16.0467	17.0149	16.6935	16.8129	18.1729	17.8817	18.0919	16.8209	17.8775	17.2555	18.1776	18.5732	17.811	18.6502	18.4593	18.2858	18.7395	17.4798	18.0403	-1.71434	0.188652	0.181404	0.883057	0.461232	5.2053
9551	1	P14859	P14859	POU domain, class 2, transcription factor 1	POU2F1	Homo sapiens	76.471	9	7	+	Cluster 14	19.5075	19.2899	19.0696	19.5296	18.7781	19.1315	19.2405	18.6253	18.8058	18.6475	18.6033	18.5753	18.5482	18.0678	18.9928	18.9535	19.3688	19.7432	19.3765	19.6284	19.0868	19.7079	19.3823	19.0681	19.8489	19.5891	20.0542	19.2252	19.792	19.5981	19.3928	19.5131	-1.69761	-0.0683789	0.757676	0.62867	0.379647	4.91601
8947	1	Q4U2R6	Q4U2R6	39S ribosomal protein L51, mitochondrial	MRPL51	Homo sapiens	15.093	4	4	+	Cluster 14	16.9846	16.7231	15.8228	17.4878	16.347	15.7462	16.5377	14.3843	15.705	16.1929	16.3945	17.296	14.5993	15.5963	17.0469	15.7178	15.9665	16.8609	18.028	17.1233	18.0038	17.1902	16.8627	16.0866	16.8461	17.1147	15.9418	17.7209	17.2028	17.83	17.6354	17.1091	-1.68967	-0.127085	0.743604	0.544008	0.529139	2.68462
7514	1	Q15392	Q15392	Delta(24)-sterol reductase	DHCR24	Homo sapiens	60.102	7	6	+	Cluster 14	19.5952	20.3668	19.2336	20.6103	19.0022	19.5949	19.2996	18.348	18.7383	18.8822	18.5107	19.2035	17.2385	18.2849	19.0854	18.9052	19.3779	19.8979	20.5248	20.3053	21.1104	19.3151	20.0822	19.3372	19.946	20.6693	20.2866	19.6999	20.5275	20.2477	20.4029	20.2414	-1.70452	-0.0930737	0.675666	0.566867	0.55506	4.01281
7326	1	O95881	O95881	Thioredoxin domain-containing protein 12	TXNDC12	Homo sapiens	19.205	9	6	+	Cluster 14	21.7054	21.9215	21.5019	21.9651	21.1336	21.3092	22.1707	20.7276	21.106	21.4805	21.1719	21.4008	20.6517	21.1193	21.8343	21.2198	21.9897	21.9815	22.2858	22.5725	22.2471	22.3915	22.2588	22.4316	22.2951	22.6792	22.3698	22.2727	21.9081	22.3773	22.3313	22.2962	-1.6682	-0.193036	0.74094	0.601007	0.519285	7.57899
5860	1	Q8IXZ2	Q8IXZ2	Zinc finger CCCH domain-containing protein 3	ZC3H3	Homo sapiens	101.943	10	9	+	Cluster 14	16.4497	16.4425	15.4049	16.6491	14.215	15.0013	16.3023	15.4525	15.3478	15.5033	15.15	18.3541	15.5487	14.9338	15.4449	15.3876	15.7088	17.2726	16.4276	16.8537	16.6448	16.8292	17.4299	17.4896	17.2343	16.7369	16.7041	16.1834	17.0169	16.6174	16.4634	16.7055	-1.72561	-0.00353004	0.703082	0.540656	0.485404	3.37318
5588	1	Q9Y6I9	Q9Y6I9	Testis-expressed protein 264	TEX264	Homo sapiens	34.189	10	10	+	Cluster 14	19.8421	20.3464	19.5247	20.121	19.4392	19.8164	19.8176	18.4087	19.222	19.1917	19.0338	19.6941	18.4144	19.3231	19.8827	19.3337	19.605	20.1583	19.8496	20.0654	20.4708	20.0582	20.2652	20.223	19.8164	19.9994	19.5906	19.8399	20.2964	19.5864	20.2728	20.0136	-1.68358	-0.13643	0.772019	0.493993	0.553995	2.93006
5216	1	P22223	P22223	Cadherin-3	CDH3	Homo sapiens	91.419	14	10	+	Cluster 14	14.7893	15.0249	14.7145	15.6611	15.3853	14.0636	16.9061	14.3514	15.2354	14.1848	15.8449	15.5712	15.1543	14.3665	14.5045	14.5268	16.16	16.8246	18.6775	18.204	18.0915	17.5626	14.5468	18.2779	18.3021	17.5708	17.6102	17.3753	14.3417	18.6618	18.2035	17.6693	-1.66813	-0.154698	0.845328	0.465421	0.512077	6.14532
5210	1	P18621	P18621	60S ribosomal protein L17	RPL17	Homo sapiens	21.397	12	10	+	Cluster 14	24.5163	24.7301	24.3452	24.8103	24.1797	24.5112	24.8834	23.6089	23.9497	24.0011	24.0701	24.3381	23.3183	23.946	24.6112	24.2833	24.6402	24.5879	24.6348	25.086	24.7964	24.7834	24.8753	24.978	24.7905	24.9085	24.6821	24.5846	24.6569	24.6972	24.9257	24.741	-1.69511	-0.0982193	0.698487	0.66934	0.425502	4.05764
4472	1	Q86YM7	Q86YM7	Homer protein homolog 1	HOMER1	Homo sapiens	40.275	15	13	+	Cluster 14	15.4929	15.3102	15.8216	14.5713	15.9438	15.9776	15.7165	15.7568	14.9013	14.907	15.3897	14.7945	15.0218	17.0406	15.5805	15.8466	17.6881	14.0589	16.6735	17.4666	16.9314	17.1062	16.3708	17.2003	17.4347	17.0358	17.0405	16.6872	17.4686	17.487	17.4305	17.0577	-1.71125	-0.0600538	0.568383	0.705035	0.497884	5.28935
3949	1	O75934	O75934	Pre-mRNA-splicing factor SPF27	BCAS2	Homo sapiens	26.133	15	13	+	Cluster 14	19.9193	20.0854	19.7993	20.1106	19.5853	20.025	20.1635	18.8501	19.3057	19.3058	19.4923	19.9147	19.1372	19.7116	20.0649	19.6101	20.0599	20.1772	20.4659	20.3743	20.1454	20.4033	20.4658	20.3548	20.232	20.345	20.4035	20.4514	20.3483	20.5512	20.3281	20.364	-1.70202	-0.105674	0.640151	0.566501	0.601041	6.23034
3906	1	Q9Y572	Q9Y572	Receptor-interacting serine/threonine-protein kinase 3	RIPK3	Homo sapiens	56.888	21	14	+	Cluster 14	19.3504	19.5126	18.704	19.2603	18.6496	18.7314	19.3537	17.5639	18.5463	18.396	18.732	18.8772	17.7599	18.3121	19.0101	19.016	18.8171	19.3046	19.4261	18.9784	19.6897	19.5228	19.8243	19.2533	19.2772	19.5534	19.7978	19.1719	19.6026	19.0441	19.8306	19.5229	-1.71364	-0.0646448	0.563362	0.651386	0.563538	3.79626
2989	1	Q96NY8	Q96NY8	Nectin-4	NECTIN4	Homo sapiens	55.453	21	17	+	Cluster 14	17.2583	17.7103	14.5742	17.5661	17.0345	15.0536	17.2734	14.7687	17.1219	15.6164	14.595	14.7149	15.1548	15.5374	16.5	17.2078	14.1224	18.4221	16.9583	17.4486	17.6803	17.4307	17.5186	17.4986	17.5602	17.9874	18.4677	17.4267	17.505	18.0091	17.4864	17.3523	-1.66986	-0.180188	0.631164	0.747105	0.471776	2.76158
2712	1	Q8N3X1	Q8N3X1	Formin-binding protein 4	FNBP4	Homo sapiens	110.267	22	18	+	Cluster 14	18.2323	18.1396	17.9096	18.456	18.0686	17.9554	18.5846	16.904	17.3261	17.707	17.6959	17.9518	17.0709	17.7513	18.263	17.5724	18.4039	18.3945	18.4416	18.8408	18.2243	18.6014	18.5982	19.1317	18.5633	18.5453	18.7353	18.8141	18.5579	18.7254	18.622	18.5924	-1.7064	-0.0893283	0.585271	0.655683	0.554771	5.78069
2312	1	Q96I25	Q96I25	Splicing factor 45	RBM17	Homo sapiens	44.96	25	20	+	Cluster 14	20.736	20.7583	20.2254	21.0055	20.1738	20.0348	21.1907	19.2158	19.7379	20.1003	20.1271	20.1232	19.0484	19.8968	20.9614	19.8532	20.86	20.6097	21.4099	21.3032	21.1928	21.3891	21.0446	21.1158	21.2976	20.8742	21.1965	21.5588	21.061	21.5254	21.3402	21.3333	-1.66048	-0.205142	0.672403	0.461161	0.732062	5.87312
76	1	Q8WWI1	Q8WWI1	LIM domain only protein 7	LMO7	Homo sapiens	192.702	107	81	+	Cluster 14	20.6973	21.2021	20.4801	21.0887	20.5609	20.4808	20.6359	18.2156	19.8892	20.4749	19.9135	20.1734	18.6243	19.7304	20.5722	20.1349	21.3891	20.9974	22.5757	23.1315	21.9294	21.5648	22.0459	22.6803	21.1572	22.067	22.3054	21.8431	21.5027	21.5362	21.5656	21.7613	-1.67903	-0.15239	0.752495	0.607904	0.471017	6.94577
1690	1	O00231	O00231	26S proteasome non-ATPase regulatory subunit 11	PSMD11	Homo sapiens	47.464	33	23	+	Cluster 14	21.5712	21.8657	21.7038	21.7791	21.402	21.6761	21.9142	21.4143	21.4594	21.6291	21.5322	21.4708	21.3202	21.3985	21.4959	21.6021	21.8746	21.6169	21.8002	21.8445	21.9457	21.9619	21.8104	22.0546	21.9517	21.8846	21.9924	21.6447	21.7464	21.7363	22.0064	21.8968	-1.6859	-0.0995509	0.82917	0.439093	0.517193	4.931
11290	1	P05386	P05386	60S acidic ribosomal protein P1	RPLP1	Homo sapiens	11.513	2	1	+	Cluster 14	22.4616	22.5988	21.814	22.3662	21.7391	22.0322	22.5482	20.7719	21.267	21.8968	21.8965	22.0824	21.6371	21.4637	21.5749	22.0193	22.7653	22.4224	21.9926	22.6329	22.1235	22.5142	22.7028	22.2886	22.3698	22.4821	22.5714	22.2243	22.687	22.2827	22.6058	22.496	-1.77342	0.229052	0.578581	0.456369	0.509414	3.65521
10083	1	Q9H3T3	Q9H3T3	Semaphorin-6B	SEMA6B	Homo sapiens	95.285	4	3	+	Cluster 14	19.7658	20.1756	14.773	16.65	15.239	15.6466	20.3475	15.1961	20.5367	20.2289	15.6455	14.6509	14.9655	15.4986	20.2271	14.5387	19.8444	19.2917	19.2444	19.5291	19.8474	20.1604	19.8396	14.4811	19.9925	20.5774	15.1071	14.2156	20.0538	19.9921	20.0029	19.7642	-1.7706	0.208077	0.509714	0.588241	0.464573	1.35788
9263	1	Q9NPC7	Q9NPC7	Myoneurin	MYNN	Homo sapiens	68.68	6	4	+	Cluster 14	16.0682	16.0068	14.9473	16.6734	14.4116	14.7815	15.216	15.2783	15.3246	15.2782	15.1837	16.2295	13.9346	13.3362	17.3214	14.4287	16.4107	16.2514	16.7097	16.649	16.1588	17.334	17.0156	16.7283	16.634	16.0684	16.5396	17.1189	16.6706	16.4646	16.6837	16.5411	-1.76218	0.17842	0.575837	0.611952	0.395976	4.65945
7876	1	Q9P2W1	Q9P2W1	Homologous-pairing protein 2 homolog	PSMC3IP	Homo sapiens	24.906	7	6	+	Cluster 14	15.0616	15.9986	15.3821	16.3184	16.2038	14.9744	15.7015	14.9661	15.5978	15.1293	14.509	15.4041	13.6457	17.1117	14.9801	15.0929	16.3884	16.6818	16.3543	17.4294	16.253	16.6575	15.8823	16.837	16.6032	15.7725	16.8723	16.403	16.0525	16.7899	16.5196	16.5815	-1.76293	0.185491	0.648466	0.411284	0.51769	4.64791
7423	1	P46776	P46776	60S ribosomal protein L27a	RPL27A	Homo sapiens	16.561	8	6	+	Cluster 14	26.3048	26.4395	25.5679	26.5059	25.6513	25.4847	26.3607	25.0898	25.3546	25.4038	25.5063	25.8949	24.7194	25.3678	26.1449	25.471	26.6079	26.3093	26.3387	26.6129	26.3306	26.4617	26.3107	26.548	26.3146	26.4693	26.6249	26.4039	26.268	26.4866	26.6382	26.4332	-1.77373	0.226309	0.533191	0.552107	0.462121	5.31775
6574	1	Q9HBM1	Q9HBM1	Kinetochore protein Spc25	SPC25	Homo sapiens	26.15	8	8	+	Cluster 14	15.1143	16.2048	15.6614	16.2674	15.5643	15.2726	16.5536	14.397	16.5916	14.5059	15.087	15.2746	14.9241	15.9653	15.6218	15.057	16.9852	16.5844	16.9822	17.8209	16.9565	17.2099	16.2988	16.2382	17.42	17.4267	17.3153	17.4155	16.6999	17.4705	17.1121	17.1334	-1.7675	0.215961	0.504892	0.638771	0.407876	7.96188
6308	1	Q06609	Q06609	DNA repair protein RAD51 homolog 1	RAD51	Homo sapiens	36.966	11	8	+	Cluster 14	16.3162	16.848	14.6214	14.9201	14.7651	15.1156	17.1661	15.4015	13.5836	14.8902	15.3769	15.7651	13.4372	14.3597	15.3117	14.3787	17.0578	18.3714	17.2936	18.217	17.5956	17.2687	17.5852	17.6712	18.2864	17.741	17.603	17.5476	17.4079	17.3231	17.681	17.6052	-1.77634	0.239645	0.507187	0.513792	0.515716	9.42368
5751	1	P67809	P67809	Y-box-binding protein 1	YBX1	Homo sapiens	35.921	13	9	+	Cluster 14	23.2347	23.8264	22.7957	23.6477	23.1236	23.0779	23.6602	21.6434	22.5472	22.6607	22.7416	23.2052	21.3083	22.6129	23.1117	22.6125	23.7642	23.6889	23.9494	23.9658	24.482	23.9778	23.6392	24.0419	23.5856	23.8647	23.7321	23.9247	24.0053	23.9494	24.1476	23.9303	-1.75823	0.131046	0.618977	0.497681	0.510526	5.79749
5749	1	P62753	P62753	40S ribosomal protein S6	RPS6	Homo sapiens	28.679	10	9	+	Cluster 14	23.3142	23.5089	22.8651	23.4474	22.7828	22.8849	23.5632	22.1378	22.7439	22.8029	22.8629	22.6704	21.9462	22.524	23.1967	22.7251	23.5821	23.4779	23.3796	23.7014	23.5914	23.5004	23.5993	23.6781	23.5904	23.6655	23.4065	23.2842	23.5384	23.3939	23.5766	23.514	-1.77011	0.248298	0.603529	0.557105	0.361177	5.33309
5272	1	P62316	P62316	Small nuclear ribonucleoprotein Sm D2	SNRPD2	Homo sapiens	13.525	14	10	+	Cluster 14	22.5338	22.5756	22.0323	22.7618	22.0726	21.9763	22.6899	21.0663	21.7183	21.6815	21.9512	22.0982	21.1916	21.753	22.7051	21.9283	22.7476	22.4902	23.043	23.0098	22.6296	22.891	22.7626	23.1017	22.8352	22.5832	23.0587	22.949	22.7342	22.8342	22.699	22.8522	-1.77112	0.218854	0.60268	0.4508	0.498787	5.56486
4592	1	Q9HCE5	Q9HCE5	N6-adenosine-methyltransferase non-catalytic subunit	METTL14	Homo sapiens	52.152	14	12	+	Cluster 14	19.4167	19.599	18.6392	19.3881	18.9634	18.9739	19.6806	18.7111	18.7069	18.834	18.9737	19.5193	19.4663	19.0124	19.982	18.8109	19.5439	19.7769	19.4147	19.7294	19.3461	19.6959	19.7373	20.1775	19.7211	19.4601	19.5685	19.5632	19.5849	19.745	19.8418	19.6961	-1.74178	0.0449364	0.538247	0.619834	0.538766	3.85807
4535	1	Q96RE7	Q96RE7	Nucleus accumbens-associated protein 1	NACC1	Homo sapiens	57.261	16	13	+	Cluster 14	19.6727	19.8077	19.5007	20.1271	19.9617	19.6259	19.914	18.8672	19.3284	19.5074	19.2957	20.2067	18.552	19.737	20.2277	19.4053	20.3325	20.159	20.4102	20.5276	20.4322	20.5443	20.2802	20.5423	20.473	20.4893	20.3939	20.2996	20.0855	20.7167	20.5171	20.464	-1.75399	0.118443	0.65321	0.503502	0.478838	6.61415
4372	1	P62424	P62424	60S ribosomal protein L7a	RPL7A	Homo sapiens	29.994	15	12	+	Cluster 14	24.2419	24.4346	23.6936	24.3666	23.6228	23.7494	24.4024	22.862	23.299	23.581	23.6544	23.6813	23.121	23.3807	23.9987	23.7573	24.3979	24.2633	24.1225	24.5542	24.1471	24.4328	24.3747	24.5053	24.3911	24.4085	24.5257	24.2947	24.2338	24.3308	24.4654	24.4034	-1.74999	0.0883142	0.629521	0.496491	0.535664	4.93971
4120	1	Q8IYB3	Q8IYB3	Serine/arginine repetitive matrix protein 1	SRRM1	Homo sapiens	102.336	14	13	+	Cluster 14	21.2892	21.4375	20.9772	21.6164	20.6464	20.8002	21.6237	19.6125	20.1778	20.5545	20.7312	20.8751	19.4371	20.2013	21.3423	20.4838	21.1848	21.2723	21.4235	21.7176	21.216	21.4379	21.4188	21.8352	21.2369	21.6096	21.4495	21.407	21.2034	21.3221	21.5531	21.4131	-1.74019	0.0376796	0.61877	0.551856	0.531883	3.4072
2508	1	Q96R06	Q96R06	Sperm-associated antigen 5	SPAG5	Homo sapiens	134.425	21	19	+	Cluster 14	16.3635	17.6435	18.5076	17.4058	14.4389	15.1035	17.9887	15.3091	14.4895	15.6699	15.3907	15.6886	15.1353	15.3924	18.5107	15.1692	17.8787	17.8237	17.7521	18.5106	17.8595	18.4442	18.4126	18.5077	18.3196	17.82	18.6558	17.7904	17.835	18.1726	18.6144	18.159	-1.75548	0.138965	0.651728	0.548768	0.416021	5.38743
2326	1	Q9BW04	Q9BW04	Specifically androgen-regulated gene protein	SARG	Homo sapiens	63.963	28	20	+	Cluster 14	18.1295	18.6599	17.7936	17.8466	17.9888	17.3326	17.3998	16.1	17.4335	17.8656	17.6759	17.6126	15.5475	16.7139	18.0303	17.3109	17.8374	18.681	19.7803	18.3178	18.9388	19.6467	18.5638	18.9445	19.6609	19.2119	18.7741	18.7221	18.702	19.642	20.2485	18.9159	-1.75409	0.100342	0.561564	0.571618	0.520568	6.22971
2116	1	Q8N7H5	Q8N7H5	RNA polymerase II-associated factor 1 homolog	PAF1	Homo sapiens	59.975	25	21	+	Cluster 14	19.7391	19.9189	19.2169	19.906	19.2888	19.22	19.8001	18.4649	18.7754	18.9941	19.0944	19.3795	18.5419	18.9893	19.6622	19.2436	19.7767	19.8428	19.957	19.924	19.5188	19.961	19.9181	20.2553	20.0689	19.8839	20.1902	19.9079	19.8326	20.0273	19.9181	19.8692	-1.77706	0.289663	0.564309	0.544226	0.378859	5.21311
2027	1	O95470	O95470	Sphingosine-1-phosphate lyase 1	SGPL1	Homo sapiens	63.524	26	21	+	Cluster 14	21.2669	21.3351	20.9383	21.7822	20.7218	20.954	21.6564	19.7855	20.4285	20.8184	20.672	20.912	19.4612	20.6277	21.2585	20.6463	21.8129	21.2707	21.4265	21.7219	21.3985	21.5289	21.3993	21.2609	21.2406	21.4864	22.0081	20.8642	21.5232	21.6784	21.5879	21.4693	-1.773	0.257638	0.628241	0.474495	0.412626	3.35002
1892	1	P57678	P57678	Gem-associated protein 4	GEMIN4	Homo sapiens	120.037	29	22	+	Cluster 14	19.421	19.6814	19.3731	19.7146	19.5598	19.3731	19.705	19.1084	19.2921	18.9113	19.3354	19.6098	19.2759	19.0582	19.5261	19.2282	19.987	19.9706	20.2728	20.6462	19.9557	20.1445	19.7488	19.8869	20.1493	20.2667	20.334	20.1795	19.5772	20.1351	20.0798	20.1284	-1.75424	0.100792	0.576899	0.548368	0.528178	8.43938
1756	1	Q12996	Q12996	Cleavage stimulation factor subunit 3	CSTF3	Homo sapiens	82.923	29	23	+	Cluster 14	19.5918	19.6568	19.171	19.6732	18.9493	18.9453	19.8334	18.4114	18.7124	19.1504	19.1993	19.0627	18.3506	18.7933	19.3497	19.0208	19.9586	19.7759	20.3825	20.2904	19.7529	20.0505	19.9501	20.0908	20.2124	19.8176	20.2367	19.8499	20.2148	20.2693	20.0282	20.0054	-1.77608	0.280501	0.50243	0.599668	0.39348	8.05665
1642	1	Q8IXT5	Q8IXT5	RNA-binding protein 12B	RBM12B	Homo sapiens	118.103	28	24	+	Cluster 14	18.6832	18.629	18.5341	18.6672	18.6036	18.551	18.883	18.458	18.4525	18.2262	18.2212	18.5251	18.2255	18.3103	18.4684	18.7715	18.8415	18.9115	18.4684	19.126	18.7713	18.922	18.855	18.8882	19.186	18.9324	19.082	18.8022	19.0546	19.3691	18.8327	18.9244	-1.74714	0.0669617	0.535041	0.59573	0.549409	5.83946
1541	1	Q9BVJ6	Q9BVJ6	U3 small nucleolar RNA-associated protein 14 homolog A	UTP14A	Homo sapiens	87.978	44	35	+	Cluster 14	20.5344	20.8963	20.1495	20.8452	20.2644	20.4331	21.121	19.3973	19.7889	20.0713	19.9978	20.2623	19.484	19.9633	20.8464	20.0329	21.1033	21.2228	22.2455	21.7739	21.0508	21.5148	21.066	21.7469	21.3925	21.549	21.8988	22.1497	21.4452	21.1396	21.8627	21.4568	-1.74276	0.0583503	0.575514	0.6361	0.472797	8.39647
1230	1	Q9H2Y7	Q9H2Y7	Zinc finger protein 106	ZNF106	Homo sapiens	208.886	38	28	+	Cluster 14	17.641	18.1093	17.6244	18.185	17.3459	17.4743	18.2048	14.6955	14.8138	15.6291	16.843	17.7595	15.6966	17.0339	18.3567	17.4626	18.1373	19.1861	18.2723	18.6171	18.0254	18.3995	18.6537	18.5111	18.5428	18.3381	18.3675	18.2997	18.1352	18.6963	18.3383	18.3831	-1.77514	0.235407	0.553663	0.473469	0.512598	3.99797
1151	1	O43264	O43264	Centromere/kinetochore protein zw10 homolog	ZW10	Homo sapiens	88.83	39	28	+	Cluster 14	19.7361	19.8728	19.3302	19.7427	19.5108	19.4601	19.8908	19.0021	19.1629	19.4238	19.4428	19.5405	19.1148	19.4076	19.7556	19.4068	19.8154	19.9932	19.7974	19.8607	19.7677	20.2335	20.0225	19.8529	19.6531	19.9559	19.8311	19.7184	19.8233	20.0833	20.0219	19.8283	-1.779	0.307538	0.567334	0.522761	0.381364	5.04893
729	1	O60318	O60318	Germinal-center associated nuclear protein	MCM3AP	Homo sapiens	218.405	42	34	+	Cluster 14	18.5944	18.3712	18.1229	18.6251	18.2796	18.3884	18.555	17.7413	17.7976	17.9868	17.9446	18.4095	17.4285	18.243	18.7304	17.974	18.6467	18.6761	18.758	18.7606	18.5165	18.7611	18.5361	18.7217	18.792	18.5762	18.9895	18.846	18.6677	18.804	18.7399	18.7234	-1.769	0.20912	0.612187	0.513191	0.434497	5.15271
326	1	Q86VI3	Q86VI3	Ras GTPase-activating-like protein IQGAP3	IQGAP3	Homo sapiens	184.7	58	47	+	Cluster 14	17.0956	19.0617	16.808	17.9412	17.761	17.6625	18.462	13.7969	16.0783	16.2839	16.6767	18.6426	14.0612	18.6599	18.0845	16.009	19.2779	19.1025	19.1682	19.5256	19.3489	19.9108	19.2606	19.8194	19.4645	19.2972	19.7304	18.4545	18.4571	19.6202	20.2552	19.2412	-1.76382	0.237693	0.637534	0.569182	0.31941	5.45623
224	1	O14497	O14497	AT-rich interactive domain-containing protein 1A	ARID1A	Homo sapiens	242.048	69	56	+	Cluster 14	20.0137	19.9437	19.5734	20.1082	19.4511	19.4877	20.0544	18.755	19.264	19.2384	19.5616	19.5111	18.6271	19.3385	19.8522	19.4417	20.0776	20.0689	20.1196	20.289	19.7852	20.2336	20.1657	18.7384	20.4525	20.1615	20.2797	20.1696	20.0061	20.0257	19.6764	20.1304	-1.75616	0.192343	0.718292	0.475213	0.370314	2.85951
291	1	Q5SRE5	Q5SRE5	Nucleoporin NUP188	NUP188	Homo sapiens	196.046	61	49	+	Cluster 14	19.7353	19.6607	19.4315	19.7725	19.5472	19.4507	19.8452	18.9499	19.2752	19.3533	19.2323	19.6484	18.8157	19.5466	19.593	19.27	19.7689	20.2707	20.0261	20.1777	19.9017	20.1385	19.9108	20.1879	20.0924	20.1422	20.2228	20.0973	19.9382	20.3286	20.1067	20.0737	-1.76686	0.215766	0.638125	0.518566	0.394398	8.13513
10819	1	Q8TCT6	Q8TCT6	Signal peptide peptidase-like 3	SPPL3	Homo sapiens	42.261	3	2	+	Cluster 14	17.2817	17.2031	14.7909	17.3594	16.716	16.1033	15.4215	14.4152	14.809	14.7318	14.1734	15.3336	14.3422	15.0297	15.1779	16.4119	16.3776	16.6018	14.4426	16.8306	16.5725	16.8601	16.7377	16.0778	15.3057	17.0877	16.8098	16.392	16.3877	17.0446	16.8004	16.555	-1.72078	0.0412942	0.752737	0.606812	0.319941	1.86173
10591	1	Q15388	Q15388	Mitochondrial import receptor subunit TOM20 homolog	TOMM20	Homo sapiens	16.295	2	2	+	Cluster 14	19.5622	19.5207	19.0578	19.179	18.5364	18.4467	19.2679	17.4943	18.3059	19.1789	18.6359	18.8966	18.1146	18.134	19.1319	18.5385	19.3879	19.9482	19.2982	19.5265	19.9015	19.5688	19.3949	19.6035	19.2464	19.4582	19.7373	19.8719	19.8311	19.3251	19.6111	19.4525	-1.72966	0.0940853	0.625001	0.726838	0.283735	5.05958
10392	1	P0CG13	P0CG13	Chromosome transmission fidelity protein 8 homolog	CHTF8	Homo sapiens	13.312	4	2	+	Cluster 14	14.0536	18.7832	14.4625	18.5285	15.1756	15.4251	18.2707	13.491	13.6244	15.559	16.4518	14.3898	15.7202	15.0024	15.6835	14.7631	16.7555	18.0592	18.7739	18.532	18.9548	19.1497	18.4162	18.6558	18.618	18.2412	18.899	19.1373	17.1264	18.4957	18.5989	18.2609	-1.73929	0.153959	0.76857	0.52435	0.292416	6.2683
9111	1	Q8WV24	Q8WV24	Pleckstrin homology-like domain family A member 1	PHLDA1	Homo sapiens	45.017	4	4	+	Cluster 14	15.0484	15.0366	14.1904	14.7661	13.7186	13.927	15.8492	15.6304	15.1982	16.5181	15.4944	16.3441	14.4143	14.7066	14.9701	14.2905	16.4865	16.3283	16.2764	16.7007	15.7819	17.0512	16.4511	17.1376	16.6572	16.7012	16.6021	15.9803	16.1241	16.7294	17.4107	16.4404	-1.74547	0.146053	0.677711	0.615662	0.306045	6.75099
7591	1	Q6UXD5	Q6UXD5	Seizure 6-like protein 2	SEZ6L2	Homo sapiens	97.561	9	6	+	Cluster 14	16.3987	16.8118	15.7673	15.4264	17.0822	15.0249	15.9711	14.7053	16.2174	15.3941	16.3138	15.6233	15.2407	15.5975	16.1128	16.41	15.2297	17.6376	16.5873	16.5252	16.8558	17.0355	18.3216	16.2046	17.0425	16.7695	14.9529	18.2529	15.9833	17.7418	16.7633	16.6567	-1.7263	0.100851	0.783775	0.564393	0.277278	2.45572
7472	1	P83731	P83731	60S ribosomal protein L24	RPL24	Homo sapiens	17.778	6	6	+	Cluster 14	24.3373	24.3593	23.5401	24.3099	23.604	23.7747	24.1639	22.7935	23.0878	23.4382	23.3813	23.8591	22.8511	23.5921	24.0983	23.3112	24.2752	24.161	24.051	24.5386	24.3711	24.2999	24.1803	24.4445	24.2399	24.4269	24.2934	24.3095	24.0454	24.3793	24.6746	24.2588	-1.73373	0.0682168	0.740823	0.543496	0.381197	4.49545
5292	1	Q13310	Q13310	Polyadenylate-binding protein 4	PABPC4	Homo sapiens	70.782	13	11	+	Cluster 14	21.2086	20.9434	20.5758	21.3103	20.5541	20.6802	21.2375	20.2509	20.2107	20.4108	20.4892	20.7892	20.0708	20.519	21.0744	20.4633	21.2467	20.9319	21.7739	21.6797	21.4888	21.208	21.5176	21.7382	21.5127	21.4851	21.2738	21.0304	21.1644	21.5195	21.0753	21.3607	-1.72721	0.045404	0.674822	0.66521	0.341771	5.96511
4204	1	Q9H6Y2	Q9H6Y2	WD repeat-containing protein 55	WDR55	Homo sapiens	42.068	18	13	+	Cluster 14	18.8224	18.8294	18.6745	19.1688	17.7373	18.4976	18.8728	17.3654	18.012	18.2216	17.3321	18.5355	17.1581	18.2018	18.8791	17.7238	18.8902	18.8677	19.2099	19.4462	18.2073	18.9883	18.9661	19.5479	18.5672	18.9048	18.3055	19.143	19.037	19.4171	19.655	18.8921	-1.74012	0.208493	0.568543	0.747539	0.215546	3.39234
3674	1	Q12905	Q12905	Interleukin enhancer-binding factor 2	ILF2	Homo sapiens	43.064	16	14	+	Cluster 14	23.9437	23.7464	23.2836	23.9146	23.5499	23.5125	23.7407	22.7063	22.9648	23.1557	23.1697	23.2603	22.669	23.321	23.6457	23.119	23.9429	23.9157	24.1829	24.2888	23.9057	24.2083	24.0303	23.9667	24.4288	24.2734	24.196	24.0287	24.1479	24.2033	23.9604	24.0471	-1.71903	0.0360986	0.763333	0.597885	0.32171	7.21805
3588	1	O94886	O94886	CSC1-like protein 1	TMEM63A	Homo sapiens	92.13	15	14	+	Cluster 14	19.1386	18.8038	18.6651	18.9952	18.9248	18.4467	18.7235	17.8459	18.4455	18.8729	18.3566	18.605	18.0795	18.2522	18.6752	18.2969	18.8526	20.0844	19.4871	19.1261	19.8139	20.0019	19.8538	19.8121	20.0091	19.7111	19.7291	20.1412	19.9465	19.7189	19.6953	19.6946	-1.72306	-0.00289488	0.656825	0.653178	0.415947	9.85129
3393	1	Q15738	Q15738	Sterol-4-alpha-carboxylate 3-dehydrogenase, decarboxylating	NSDHL	Homo sapiens	41.9	20	15	+	Cluster 14	20.7629	21.1395	20.3061	20.4986	20.3902	20.5375	19.9107	19.4642	20.2591	19.9198	19.712	20.2854	19.4193	19.8972	20.0563	19.9403	20.9204	20.9208	21.0439	21.1957	21.7829	20.7989	20.8317	19.5613	20.8918	21.3662	21.2004	21.1465	21.3564	21.2017	21.1964	21.0197	-1.72008	0.0527885	0.69149	0.693191	0.282609	5.05864
2493	1	Q8WZA1	Q8WZA1	Protein O-linked-mannose beta-1,2-N-acetylglucosaminyltransferase 1	POMGNT1	Homo sapiens	75.253	24	19	+	Cluster 14	17.5718	17.6533	17.1163	17.4961	17.1495	17.0593	17.6871	16.0336	16.5924	17.0793	16.832	17.2465	14.0303	17.2427	17.6379	16.6408	17.8409	17.5343	17.7863	18.0374	18.2128	18.0393	18.0538	18.1012	17.7738	18.0167	17.8241	18.2492	17.7904	18.1315	18.4565	17.9374	-1.71766	-0.00962876	0.651913	0.689885	0.385494	4.04407
2327	1	Q9BWU0	Q9BWU0	Kanadaptin	SLC4A1AP	Homo sapiens	88.817	29	20	+	Cluster 14	19.1392	19.2817	18.5717	19.2329	18.558	18.4539	19.2672	17.5154	18.3714	18.4642	18.7451	18.7497	17.9072	18.426	19.2705	18.4997	19.5872	19.2412	19.3989	19.6382	19.0054	19.7327	19.7458	19.4256	19.6121	19.3489	19.6538	19.7804	19.5954	19.6516	19.2782	19.4778	-1.7447	0.136569	0.676242	0.617366	0.314523	6.15092
2080	1	Q13573	Q13573	SNW domain-containing protein 1	SNW1	Homo sapiens	61.494	24	21	+	Cluster 14	20.0723	20.0137	19.5831	20.2226	19.5944	19.5699	20.1771	18.8146	19.338	19.421	19.4746	19.5354	18.5315	19.2706	20.1696	19.4694	20.2684	20.2606	20.4604	20.4374	20.4227	20.2786	20.2707	20.4184	20.4853	20.2325	20.5459	20.5003	20.2549	20.5401	20.466	20.3044	-1.74556	0.176059	0.590265	0.706601	0.272635	6.51965
1092	1	Q07617	Q07617	Sperm-associated antigen 1	SPAG1	Homo sapiens	103.641	41	29	+	Cluster 14	20.0485	20.1312	19.1753	19.4679	19.5003	19.3826	19.3008	17.8791	18.9352	19.3688	18.3791	19.1079	17.8083	18.7757	19.1652	19.2465	19.5624	20.1402	19.982	20.0046	20.9294	20.2582	19.83	19.2232	19.6913	20.2187	20.1003	20.8702	20.5953	20.4556	20.3528	20.0273	-1.71729	0.10043	0.75133	0.658329	0.207202	4.93481
770	1	Q9UMN6	Q9UMN6	Histone-lysine N-methyltransferase 2B	KMT2B	Homo sapiens	293.517	43	34	+	Cluster 14	18.4687	18.3696	18.0874	18.6887	18.484	18.6659	18.5465	14.709	18.112	17.8883	19.0987	17.8125	15.6038	18.1436	18.8597	17.9792	18.6174	18.613	18.7169	18.7064	18.7026	19.3307	18.5923	18.2986	18.7157	18.4442	19.0294	18.6007	18.7477	18.9269	18.8403	18.6544	-1.74924	0.143449	0.609955	0.658656	0.337185	1.76757
689	1	P57740	P57740	Nuclear pore complex protein Nup107	NUP107	Homo sapiens	106.375	45	35	+	Cluster 14	20.053	19.8997	19.8869	20.2194	19.6537	19.8873	20.1497	19.1611	19.6618	19.4743	19.7314	19.9013	19.1178	19.5691	19.8959	19.7131	20.1	20.1656	20.4682	20.4149	20.2477	20.2698	20.1548	20.2558	20.3178	20.1633	20.4563	20.4301	20.1307	20.438	20.2703	20.2175	-1.74345	0.0991046	0.637567	0.639874	0.366907	6.28609
695	1	Q15652	Q15652	Probable JmjC domain-containing histone demethylation protein 2C	JMJD1C	Homo sapiens	284.529	45	35	+	Cluster 14	17.4612	17.605	17.5142	17.6898	17.5808	17.7083	17.9274	16.9188	16.8237	17.3924	17.4176	17.9628	14.9742	17.2206	17.7992	17.4115	17.8608	17.9313	18.026	18.2438	17.8069	18.1258	18.1374	18.0436	17.9194	18.0606	18.0956	18.299	18.1097	18.347	17.9269	18.0177	-1.7116	-0.00115897	0.748658	0.632364	0.331737	3.42307
10212	1	Q9Y3C7	Q9Y3C7	Mediator of RNA polymerase II transcription subunit 31	MED31	Homo sapiens	15.803	4	3	+	Cluster 14	15.8336	16.2448	16.3922	16.6349	15.284	14.2078	16.7533	14.6623	15.3592	15.5123	14.7224	16.019	14.5263	15.0349	16.416	15.7568	16.5103	16.2786	16.8333	16.8442	16.8832	16.4654	16.1404	17.1938	16.6798	16.2952	16.3233	16.7018	16.0061	16.6333	16.5237	16.6379	-1.71307	0.172564	0.891512	0.201571	0.447424	4.08526
9011	1	Q6ZSJ8	Q6ZSJ8	Uncharacterized protein C1orf122	C1orf122	Homo sapiens	11.469	4	4	+	Cluster 14	17.4707	18.1945	16.8401	17.7701	17.1294	17.3774	17.9774	16.9608	16.4451	17.104	17.2227	17.5358	16.9477	17.1041	17.9099	17.578	17.9569	18.4865	18.4281	19.0435	18.7635	17.9122	17.8007	18.1325	18.5328	18.1255	18.5371	18.3289	18.6141	18.4465	18.7641	18.6243	-1.73825	0.198532	0.774284	0.230087	0.535351	7.40164
7744	1	Q96MF7	Q96MF7	E3 SUMO-protein ligase NSE2	NSMCE2	Homo sapiens	27.933	8	6	+	Cluster 14	17.8632	17.928	17.4352	17.9925	17.2919	17.3426	18.3096	16.1714	16.9292	17.2902	17.2424	17.6229	16.2835	17.4422	17.9522	17.2607	17.8	18.6711	17.9294	18.1057	17.443	18.2904	18.1793	17.7613	18.0859	17.8761	17.9537	17.9642	18.3837	18.2323	17.745	17.9835	-1.73763	0.197223	0.828015	0.321712	0.390681	3.25184
7466	1	P63220	P63220	40S ribosomal protein S21	RPS21	Homo sapiens	9.109	7	6	+	Cluster 14	22.765	22.9861	22.2433	22.8642	22.3134	22.1384	22.9565	21.4271	21.8583	22.0224	22.0041	22.3596	21.4892	21.9071	22.7275	22.2825	22.9735	22.8912	22.8342	23.1099	22.9887	23.1695	22.9162	22.8938	22.9598	22.8525	22.9321	22.9009	22.7245	22.8064	23.0318	22.9825	-1.72411	0.187921	0.8533	0.217253	0.465634	5.00781
6620	1	Q9UBV7	Q9UBV7	Beta-1,4-galactosyltransferase 7	B4GALT7	Homo sapiens	37.405	9	8	+	Cluster 14	17.9867	17.9393	17.0398	17.9408	17.3357	17.5801	17.7437	15.8972	16.5059	16.6542	16.396	17.3531	16.0064	17.3173	17.9774	17.0289	18.1056	18.1521	18.5776	17.9676	18.7315	18.3462	18.1891	18.0303	17.6559	18.4623	18.0951	18.2875	18.0374	18.6021	18.3498	18.2074	-1.7596	0.264283	0.740153	0.355155	0.400007	5.45703
6319	1	Q13151	Q13151	Heterogeneous nuclear ribonucleoprotein A0	HNRNPA0	Homo sapiens	30.841	12	8	+	Cluster 14	22.2533	22.545	22.1432	22.8444	22.3752	21.9832	22.4024	21.9321	22.1974	22.0439	22.0499	22.2851	21.1159	22.0357	22.6791	22.1917	22.8287	22.7907	23.0866	23.3251	22.299	23.0175	22.7303	22.6268	22.8662	22.8419	22.818	22.9475	22.4431	22.8969	22.5984	22.8996	-1.73329	0.23965	0.826886	0.206425	0.460333	5.18149
6257	1	P52298	P52298	Nuclear cap-binding protein subunit 2	NCBP2	Homo sapiens	18.001	10	8	+	Cluster 14	19.3311	18.5105	18.5972	19.839	19.1492	19.2147	18.782	18.0479	19.0528	18.5238	18.731	18.777	17.6178	18.9917	19.7381	18.5908	19.6242	20.145	19.6957	19.9302	19.8967	20.0274	19.5258	19.228	20.0526	19.5347	19.3454	19.9141	19.7049	19.6745	19.9592	19.7513	-1.74385	0.287048	0.806679	0.239883	0.410245	5.63858
5904	1	Q92830	Q92830	Histone acetyltransferase KAT2A	KAT2A	Homo sapiens	93.926	13	12	+	Cluster 14	17.0015	16.9587	16.3619	17.1606	16.9166	15.9764	17.3119	15.0343	15.8811	15.4114	14.9816	16.5506	15.0492	14.4668	17.1938	16.3109	16.854	17.4654	17.4954	17.8938	17.3203	17.823	17.1675	17.7511	17.567	17.217	17.9866	17.9389	17.4145	17.5439	17.7385	17.6095	-1.7442	0.179141	0.788235	0.352181	0.424644	5.45349
5888	1	Q8TBZ6	Q8TBZ6	tRNA methyltransferase 10 homolog A	TRMT10A	Homo sapiens	39.719	12	9	+	Cluster 14	15.9169	16.4609	16.8288	16.9722	16.4018	16.3858	16.6693	15.5845	15.3529	15.9322	15.3564	16.1673	14.726	16.3398	16.8287	16.207	17.1302	16.7155	16.9873	17.4356	17.264	17.2337	17.4871	17.1223	16.8313	17.0005	17.0341	16.6693	16.7855	17.1642	17.9122	17.14	-1.71991	0.122649	0.836913	0.243488	0.516862	5.42135
3834	1	Q9H981	Q9H981	Actin-related protein 8	ACTR8	Homo sapiens	70.483	18	14	+	Cluster 14	17.1311	16.9943	16.8967	17.1823	16.881	17.151	17.5167	16.8078	16.5377	17.0872	16.5041	17.1812	15.6761	16.6161	16.7499	16.5069	17.1341	17.3828	17.3201	17.5301	17.2007	17.6274	17.3889	17.2447	17.4104	17.3472	17.2352	17.1379	17.2198	17.451	17.3886	17.4514	-1.68398	0.0505384	0.895185	0.159619	0.578639	4.03581
2969	1	Q8WX92	Q8WX92	Negative elongation factor B	NELFB	Homo sapiens	65.699	22	17	+	Cluster 14	20.0775	20.0986	19.7225	20.0999	19.6926	20.0624	20.0289	19.0196	19.652	19.4734	19.6241	19.7617	18.7125	19.5176	19.9423	19.6928	20.1745	20.7304	20.0902	20.3105	19.9874	20.3027	20.0829	19.7209	20.7218	20.1912	20.2092	20.4545	20.4576	20.6162	19.7017	20.2605	-1.75189	0.180447	0.711218	0.324088	0.536139	3.9655
1815	1	Q9H9B1	Q9H9B1	Histone-lysine N-methyltransferase EHMT1	EHMT1	Homo sapiens	141.469	32	24	+	Cluster 14	18.3026	18.5296	17.839	18.5706	18.0389	18.1576	18.8643	16.9012	17.494	17.6354	18.0449	18.2914	17.0836	18.0261	18.8236	17.7814	18.6684	19.1352	18.6422	18.9433	18.2454	19.0302	18.8914	18.746	19.0123	18.7868	18.6798	18.2103	18.5755	18.7944	18.6621	18.7928	-1.71314	0.0860393	0.875288	0.308756	0.443054	4.1869
981	1	O00515	O00515	Ladinin-1	LAD1	Homo sapiens	57.132	39	30	+	Cluster 14	21.6123	22.2898	21.021	22.0064	21.2899	21.774	21.589	19.1617	20.5195	21.0439	20.6933	21.772	19.0077	20.6684	21.9474	20.5612	21.3294	22.2893	22.7316	22.5754	22.6913	22.3712	22.2407	22.1583	22.1725	22.7686	22.667	22.5186	22.001	22.3762	22.9401	22.4044	-1.75854	0.224091	0.729431	0.377619	0.427395	4.88006
1547	1	Q9H4L7	Q9H4L7	SWI/SNF-related matrix-associated actin-dependent regulator of chromatin subfamily A containing DEAD/H box 1	SMARCAD1	Homo sapiens	117.403	36	25	+	Cluster 14	17.253	17.4931	17.0661	17.4334	16.4662	16.6245	17.5982	15.8386	16.4181	16.5881	16.8081	16.9952	16.8005	16.4642	17.2298	16.9578	18.0148	17.8089	17.9359	18.7448	17.1255	18.2233	17.6829	18.3438	17.7951	18.0068	17.9649	17.173	17.9086	17.9652	18.4118	18.0774	-1.74839	0.222754	0.760866	0.277102	0.487666	6.91547
11215	1	O43194	O43194	G-protein coupled receptor 39	GPR39	Homo sapiens	51.33	2	1	+	Cluster 14	16.9711	16.4992	16.3715	17.3746	16.9291	15.613	15.8541	15.409	15.7875	16.5015	16.3543	16.5134	14.2824	16.021	17.1608	16.2135	16.8727	17.0959	17.9544	17.5068	17.7783	17.4708	17.325	16.6843	17.1549	17.4747	17.9131	17.4596	16.919	17.4429	17.1851	17.2804	-1.68953	-0.0410825	0.88284	0.474005	0.37377	4.93154
9024	1	Q7Z6J8	Q7Z6J8	E3 ubiquitin-protein ligase E3D	UBE3D	Homo sapiens	43.659	4	4	+	Cluster 14	15.6982	15.6826	15.3109	15.5945	15.1229	15.6266	15.9302	15.8115	15.0466	15.3047	16.097	15.3565	15.1496	13.829	14.3677	14.2173	15.4234	15.969	16.699	16.2722	15.4083	16.581	16.2484	16.1662	16.1048	15.805	16.4329	15.7458	16.0883	16.8337	15.3989	16.1103	-1.70969	0.0300216	0.860443	0.402095	0.417134	3.69683
8860	1	P60866	P60866	40S ribosomal protein S20	RPS20	Homo sapiens	13.369	5	4	+	Cluster 14	22.4821	22.718	22.1889	22.9379	21.7178	21.7871	23.1481	21.2969	21.6725	22.1285	22.0205	21.915	20.8886	21.7688	22.8939	21.7279	22.6638	22.6704	23.0685	23.1124	22.9139	22.9335	22.9896	23.158	23.1141	22.7963	22.783	22.7953	22.5295	22.8231	22.8473	22.7752	-1.73383	0.094752	0.779504	0.492141	0.367438	4.51047
8332	1	Q8IZL2	Q8IZL2	Mastermind-like protein 2	MAML2	Homo sapiens	125.198	5	5	+	Cluster 14	16.666	16.5617	16.3186	16.1589	13.9475	14.9371	15.0173	15.4566	15.5117	14.8478	15.5584	14.2314	14.1839	15.114	17.2552	14.9998	17.2317	16.3087	13.9006	16.9108	16.8692	17.3213	16.5875	15.7202	17.1505	15.1408	16.2616	16.7284	16.3477	17.5361	16.8053	16.5589	-1.6798	-0.0345747	0.933255	0.413528	0.367588	2.42687
7549	1	Q5T6C5	Q5T6C5	Ataxin-7-like protein 2	ATXN7L2	Homo sapiens	77.183	6	6	+	Cluster 14	14.6809	15.4891	15.0041	15.2006	14.7424	14.7974	16.4998	15.6082	13.8799	15.4816	16.7476	15.9113	14.3886	16.7234	16.0835	15.5274	16.7771	15.4261	16.4049	16.4637	16.8383	16.9176	16.3195	16.4922	16.7851	16.3157	16.6112	16.8566	16.8716	16.8548	16.5278	16.5786	-1.71002	0.040412	0.865389	0.433091	0.371127	4.6548
6724	1	O94864	O94864	STAGA complex 65 subunit gamma	SUPT7L	Homo sapiens	46.194	8	7	+	Cluster 14	17.4401	17.6395	17.1517	17.509	17.2426	17.1782	17.6661	16.2416	16.9932	16.8181	17.1646	17.0993	15.746	16.4734	17.5582	16.6744	17.5743	17.8334	18.0685	18.1627	17.6542	18.0992	17.639	17.801	17.5739	17.9132	18.2456	18.2632	17.7076	17.9577	18.2899	17.9331	-1.72488	0.126073	0.854744	0.344664	0.399399	5.82208
6611	1	Q9P0I2	Q9P0I2	ER membrane protein complex subunit 3	EMC3	Homo sapiens	29.951	11	8	+	Cluster 14	19.2611	19.5568	18.9875	19.7112	18.886	19.2679	19.2937	18.582	18.8132	18.9647	18.8674	19.3346	18.3796	19.1785	19.7594	18.8606	19.3731	19.5124	19.6052	19.7092	20.3546	19.6254	19.7252	19.8336	19.8641	19.6261	19.6184	19.4939	19.6263	19.3349	19.652	19.6033	-1.71541	0.0225975	0.818951	0.483586	0.390277	4.53342
5523	1	Q9NQ11	Q9NQ11	Polyamine-transporting ATPase 13A2	ATP13A2	Homo sapiens	128.794	12	10	+	Cluster 14	17.389	17.2489	15.9534	17.1804	14.7842	15.057	17.061	14.5135	13.6772	15.7644	16.2612	16.81	13.9738	15.3392	16.6115	16.6638	17.1135	17.4046	17.3473	17.5334	18.049	17.7986	17.3055	17.6176	17.2584	17.5427	17.8192	17.293	18.0369	17.2752	18.1616	17.4142	-1.72616	0.160086	0.846684	0.45745	0.26194	5.03784
5404	1	Q8NBZ7	Q8NBZ7	UDP-glucuronic acid decarboxylase 1	UXS1	Homo sapiens	47.579	12	10	+	Cluster 14	17.7867	17.9614	17.0281	17.6251	16.9505	17.277	17.6146	14.766	17.0792	17.4684	16.0374	17.3477	15.2881	17.0659	17.483	17.129	17.9331	17.5535	18.2034	18.2551	18.2563	17.7197	17.9042	18.2785	18.1845	18.2184	18.0267	18.0476	17.6997	18.0934	18.2665	18.0779	-1.71916	0.0498226	0.830176	0.438354	0.40081	4.12323
4784	1	P51530	P51530	DNA replication ATP-dependent helicase/nuclease DNA2	DNA2	Homo sapiens	120.417	14	11	+	Cluster 14	14.9293	16.3374	14.8096	14.887	15.0027	14.7404	16.2686	15.4715	15.115	16.6191	14.1165	14.9733	15.2539	15.3407	15.6821	15.3208	15.6062	16.8232	16.0934	17.5026	15.8363	16.5949	16.3086	15.6383	15.347	16.5309	16.6406	16.5284	16.0778	16.655	16.2935	16.3886	-1.69076	-0.0374028	0.874744	0.353954	0.499466	4.30261
4177	1	Q9BST9	Q9BST9	Rhotekin	RTKN	Homo sapiens	62.667	17	13	+	Cluster 14	19.4498	20.1173	20.6022	19.8831	18.6523	18.8925	19.5018	14.7143	19.8823	19.5209	19.2429	18.6894	15.393	18.4006	19.4933	19.4724	20.2191	20.445	20.6209	21.0393	20.886	20.8352	20.2817	19.9251	20.6674	20.6329	21.3106	20.2455	20.0804	20.6559	21.1378	20.6475	-1.71637	0.0548476	0.848797	0.393245	0.419482	3.67478
3786	1	Q96A35	Q96A35	39S ribosomal protein L24, mitochondrial	MRPL24	Homo sapiens	24.914	17	14	+	Cluster 14	20.9158	20.8525	20.5138	20.9814	20.5032	20.5039	20.5796	19.3163	20.1289	20.1416	20.0465	20.516	19.5621	20.0883	20.7681	19.9472	20.0287	20.8778	21.4393	21.0059	21.0177	21.0101	20.6608	20.3944	20.6602	20.9448	20.0552	21.1893	20.9465	21.0065	21.0065	20.9523	-1.74072	0.0989021	0.748781	0.428088	0.46495	2.49542
3643	1	P38432	P38432	Coilin	COIL	Homo sapiens	62.61	18	14	+	Cluster 14	17.9594	18.265	17.7092	18.2019	17.8372	17.9526	17.9475	16.7069	16.9878	17.1227	17.6659	17.7378	16.4108	18.0037	18.1622	17.6707	18.0916	18.5208	18.6098	19.1912	18.916	18.6003	18.4675	18.7256	18.5141	18.2069	18.8836	18.7005	18.6766	19.3364	18.8678	18.6741	-1.69145	0.00229889	0.915214	0.417552	0.356388	6.52581
3635	1	P32322	P32322	Pyrroline-5-carboxylate reductase 1, mitochondrial	PYCR1	Homo sapiens	33.36	19	15	+	Cluster 14	19.2163	20.3211	19.0049	20.2292	18.9612	19.5256	20.1982	18.0552	17.8302	18.9676	18.6339	19.9357	16.8438	18.4494	19.6939	19.066	20.4105	20.8392	21.6516	20.9844	22.7047	21.5441	21.3653	21.1486	21.577	21.2419	20.7169	22.2984	21.0268	21.2519	21.5376	21.0731	-1.72751	0.0912236	0.801916	0.507309	0.327058	8.42034
1597	1	P43490	P43490	Nicotinamide phosphoribosyltransferase	NAMPT	Homo sapiens	55.523	30	24	+	Cluster 14	22.9405	22.7007	22.4209	23.4342	22.4233	23.0865	23.7154	22.392	22.1482	22.6679	22.7031	23.3201	22.1722	22.8132	23.6003	22.038	24.0345	23.3187	24.3981	24.5216	24.5895	24.7186	24.1995	25.1195	24.2278	23.9016	24.3034	25.3458	24.8349	24.3054	23.7229	24.1652	-1.71666	0.103264	0.861257	0.470441	0.281693	8.86204
776	1	O14776	O14776	Transcription elongation regulator 1	TCERG1	Homo sapiens	123.903	43	35	+	Cluster 14	20.9298	20.834	20.7763	21.1447	20.5335	20.6346	21.1624	19.9058	20.4217	20.4143	20.4263	20.518	19.6007	20.2875	20.9151	20.4987	21.0765	21.0103	21.5573	21.4842	21.277	21.0843	21.0351	21.0563	21.1513	21.2614	21.1427	21.2669	21.1946	21.2273	20.8309	21.1198	-1.72925	0.159246	0.846722	0.41563	0.307652	5.14007
702	1	Q6UB35	Q6UB35	Monofunctional C1-tetrahydrofolate synthase, mitochondrial	MTHFD1L	Homo sapiens	105.788	44	35	+	Cluster 14	18.8054	19.3216	18.4011	19.249	18.3623	18.7054	19.5381	17.5874	17.562	18.2647	17.9583	18.6024	17.3642	18.2647	18.7925	18.0356	20.213	19.9339	21.5496	21.1538	20.8469	20.0411	20.3417	20.6549	20.3984	20.5024	19.7134	20.7535	20.6679	20.1515	20.7343	20.5545	-1.74174	0.11486	0.757564	0.408256	0.461059	10.9291
699	1	Q5VTR2	Q5VTR2	E3 ubiquitin-protein ligase BRE1A	RNF20	Homo sapiens	113.663	43	35	+	Cluster 14	20.239	20.3264	19.7341	20.2546	19.8132	19.8614	20.421	19.0977	19.4419	19.4623	19.4139	19.9944	18.8693	19.5847	19.9942	19.4449	20.1616	20.2954	20.2694	20.6137	19.9794	20.4609	20.3743	20.3104	20.3088	20.2853	20.4097	20.4241	20.3806	20.5162	20.5916	20.3957	-1.73322	0.0479748	0.735894	0.447399	0.501948	4.834
445	1	O14578	O14578	Citron Rho-interacting kinase	CIT	Homo sapiens	231.435	48	41	+	Cluster 14	16.9362	17.7984	17.1681	17.1205	17.4174	17.1775	17.8506	16.9154	16.0848	16.6313	16.7699	17.0872	15.2248	17.1715	17.1441	16.7866	18.3249	18.2598	18.6652	19.529	18.3872	18.8398	18.0688	17.8664	18.5278	18.4012	19.7998	18.9043	18.0676	19.0994	18.7732	18.5836	-1.72251	0.0718646	0.828553	0.37008	0.452017	8.44883
505	1	Q92797	Q92797	Symplekin	SYMPK	Homo sapiens	141.151	50	40	+	Cluster 14	20.5708	20.4553	20.0883	20.7696	20.0017	20.2581	20.7781	19.409	19.8908	19.9283	20.0327	20.1548	19.3103	19.7968	20.2951	19.9926	20.747	20.7969	21.0711	21.242	20.6238	21.059	20.8226	20.9562	20.9519	20.8135	21.1769	20.8049	20.9091	21.0105	20.7566	20.9082	-1.7383	0.12704	0.791075	0.411172	0.409017	7.27072
10332	1	O60828	O60828	Polyglutamine-binding protein 1	PQBP1	Homo sapiens	30.473	2	2	+	Cluster 14	20.0399	20.2477	19.7376	20.3585	20.0237	19.7961	20.2023	18.8719	19.4869	19.8285	19.538	19.9561	18.5463	19.8168	20.3117	20.0011	20.6784	20.7013	21.2094	21.0731	21.0422	20.5257	20.6409	20.5218	20.8842	20.6264	21.1158	21.3821	20.6548	21.0582	20.9567	21.0349	-1.71174	-0.0202693	0.692497	0.36214	0.677374	7.86566
8157	1	P62314	P62314	Small nuclear ribonucleoprotein Sm D1	SNRPD1	Homo sapiens	13.28	8	5	+	Cluster 14	21.8439	21.8035	21.4967	22.1722	21.2736	21.406	21.8921	20.5957	21.2226	21.0825	21.2949	20.9729	20.2475	21.0861	21.7912	21.1566	21.8023	21.8483	22.3204	22.2561	21.8269	22.1341	21.9881	21.8771	22.328	21.9808	21.9121	21.6299	21.9225	22.0797	22.0226	22.0311	-1.70277	-0.0220294	0.8295	0.37263	0.522666	4.56597
7175	1	Q9NVA1	Q9NVA1	Ubiquinol-cytochrome-c reductase complex assembly factor 1	UQCC1	Homo sapiens	34.601	8	7	+	Cluster 14	20.6269	20.617	20.2036	20.5062	20.6219	20.0876	20.4141	19.1845	19.7628	19.8387	20.0928	20.0189	19.4452	19.7628	20.3788	20.2392	20.4845	20.8585	21.1006	21.531	21.196	20.9066	20.2857	19.9196	20.3525	20.6329	21.2421	21.7586	21.5287	21.2064	21.072	21.1939	-1.6989	-0.0801322	0.688774	0.406253	0.684006	4.73662
6587	1	Q9NQG7	Q9NQG7	BLOC-3 complex member HPS4	HPS4	Homo sapiens	76.92	9	8	+	Cluster 14	16.4931	16.559	14.1862	16.6199	14.4912	15.9347	16.6993	15.4162	16.5113	17.3359	14.9349	15.2816	15.4785	14.5392	16.4289	14.3301	16.3104	16.2608	15.6411	16.5383	16.7978	16.4706	16.4713	17.4981	16.0527	16.3312	16.4134	16.2079	16.462	16.4849	16.3759	16.5538	-1.68408	-0.0968493	0.698165	0.340321	0.742447	1.96515
6550	1	Q9H116	Q9H116	GDNF-inducible zinc finger protein 1	GZF1	Homo sapiens	80.492	10	8	+	Cluster 14	16.0517	16.033	17.2931	17.1233	17.2362	15.1263	16.6935	16.1148	18.0427	15.0908	15.1681	15.7153	15.0315	14.866	15.9855	16.3163	17.0011	16.5919	17.0957	17.4681	17.3707	17.0714	17.0939	17.8683	17.5472	17.014	17.028	17.6854	16.5334	17.0779	17.0122	17.352	-1.70602	0.0594232	0.740081	0.200891	0.705621	3.60869
5035	1	Q9BYD3	Q9BYD3	39S ribosomal protein L4, mitochondrial	MRPL4	Homo sapiens	34.917	15	11	+	Cluster 14	20.9107	21.1164	20.4057	20.9011	20.7817	20.656	20.6085	19.2813	20.1208	20.3856	20.3596	20.4008	19.664	20.3021	20.9988	19.9127	20.2365	20.9511	21.5005	21.1477	21.4798	21.0932	20.8081	20.4471	20.8905	21.0916	20.2985	21.261	21.0843	21.2264	21.3359	21.1107	-1.73651	0.0378458	0.674563	0.469273	0.554832	2.98673
4824	1	Q12800	Q12800	Alpha-globin transcription factor CP2	TFCP2	Homo sapiens	57.256	19	14	+	Cluster 14	19.4188	19.5623	19.4557	19.5241	19.4668	19.2656	19.3793	19.0582	19.3114	19.4506	19.5157	19.6041	19.1154	19.4986	19.6121	19.5453	19.6822	19.3544	20.0785	19.7591	19.551	19.8376	19.6281	19.5416	19.8291	19.7232	19.8794	19.8237	19.449	19.7724	19.6906	19.7541	-1.73315	0.0500884	0.671337	0.380989	0.630738	4.31774
4281	1	O75419	O75419	Cell division control protein 45 homolog	CDC45	Homo sapiens	65.572	13	12	+	Cluster 14	15.3841	16.7408	15.1482	15.7371	14.6676	14.9628	16.8135	14.3065	14.9946	16.208	15.8818	15.128	15.4565	16.8586	15.0392	15.0019	16.6733	17.4377	16.7766	18.4216	17.317	17.1895	16.8711	17.7736	16.297	16.8981	17.5339	17.1045	16.8201	17.7662	17.6867	17.277	-1.73248	0.0331346	0.664834	0.41646	0.618048	7.38579
2540	1	Q9P015	Q9P015	39S ribosomal protein L15, mitochondrial	MRPL15	Homo sapiens	33.417	21	19	+	Cluster 14	20.7204	20.7296	20.1043	20.7106	20.3207	20.3289	20.2177	18.9087	19.9129	19.9305	19.8933	19.9914	19.4015	19.8103	20.7491	19.912	19.7627	20.6235	21.0319	20.7694	21.0506	20.8657	20.4876	19.9562	20.7126	20.7174	20.0453	20.9263	20.9758	20.9115	20.8737	20.8696	-1.70245	-0.0038542	0.710851	0.273144	0.72231	2.79644
2357	1	Q9UQR1	Q9UQR1	Zinc finger protein 148	ZNF148	Homo sapiens	88.977	29	20	+	Cluster 14	18.9589	18.8271	18.8499	19.0036	18.7563	18.5736	19.0206	18.0885	18.5681	18.4512	18.6779	18.7742	18.1002	18.4367	19.0689	18.6872	19.0391	18.9617	19.1456	19.6168	18.9515	19.1528	19.0907	19.083	19.5914	19.1309	18.8851	19.0336	19.0925	19.2191	18.961	19.1709	-1.71434	0.022029	0.644064	0.304686	0.743564	4.66575
2308	1	Q96A33	Q96A33	PAT complex subunit CCDC47	CCDC47	Homo sapiens	55.874	26	20	+	Cluster 14	21.5443	21.8929	21.3976	21.7845	21.2278	21.2546	21.804	20.4916	20.9713	21.2234	21.11	21.2062	20.1456	20.8008	21.496	21.2479	21.4496	21.6177	21.6469	21.5706	22.3433	21.7689	21.7376	21.4471	21.464	21.8135	21.336	21.5062	21.6861	21.7877	21.7667	21.7539	-1.71958	0.021952	0.715241	0.335577	0.646814	2.72155
2219	1	P20839	P20839	Inosine-5'-monophosphate dehydrogenase 1	IMPDH1	Homo sapiens	55.406	27	20	+	Cluster 14	19.035	18.8401	18.8104	19.0326	18.4806	18.5883	19.8233	18.6604	18.5731	18.7312	18.5156	18.6576	18.0742	18.8183	18.8012	18.6027	20.2243	19.3162	19.6479	19.8937	19.6616	19.8926	19.3311	20.3987	19.8585	19.6779	19.9927	19.0035	19.7202	19.8363	19.419	19.8527	-1.7528	0.174205	0.66941	0.320568	0.588617	7.92139
1981	1	Q9H6T3	Q9H6T3	RNA polymerase II-associated protein 3	RPAP3	Homo sapiens	75.72	28	22	+	Cluster 14	20.0234	20.0325	19.9836	20.0997	19.687	19.9127	20.3545	19.2672	19.4842	19.5533	19.6636	19.8775	19.1167	19.7245	20.082	19.699	20.5081	20.21	21.0743	20.6667	20.7127	20.8099	20.2296	20.2348	20.371	20.543	20.9641	20.7323	20.2191	20.726	20.5464	20.6914	-1.73707	0.151992	0.698385	0.245057	0.641635	7.63961
1558	1	Q9UKF6	Q9UKF6	Cleavage and polyadenylation specificity factor subunit 3	CPSF3	Homo sapiens	77.486	28	25	+	Cluster 14	20.0718	20.0802	19.5584	20.0134	19.637	19.7161	20.0096	18.6602	19.2682	19.2635	19.5256	19.5066	18.8618	19.4915	19.8424	19.5232	20.1726	20.1859	20.409	20.6603	19.8429	20.4328	20.1182	20.2065	20.0763	20.213	20.5104	20.2247	20.3452	20.3894	20.1273	20.373	-1.70995	0.103052	0.798076	0.179224	0.6296	6.07998
1452	1	Q9Y5B6	Q9Y5B6	PAX3- and PAX7-binding protein 1	PAXBP1	Homo sapiens	104.806	37	26	+	Cluster 14	18.4836	18.4707	17.971	18.5757	17.9933	18.2563	18.5682	17.1195	17.7692	18.1225	17.9152	18.1081	17.5797	18.0704	18.4693	17.9051	18.4091	18.6625	18.9485	18.9294	18.8789	18.7599	18.4403	18.6904	18.8484	18.6878	18.7719	19.2779	18.771	18.9074	18.6511	18.8381	-1.73036	0.0449049	0.715395	0.381207	0.588849	6.14561
1269	1	P23246	P23246	Splicing factor, proline- and glutamine-rich	SFPQ	Homo sapiens	76.151	32	27	+	Cluster 14	23.6486	23.8104	23.2447	24.0132	23.4081	23.3077	24.046	22.4464	23.0645	23.0268	23.2212	23.4623	22.3531	23.16	23.8205	23.281	23.808	23.8512	24.0095	24.1808	23.793	24.0302	24.0361	24.053	23.9028	23.9403	24.1986	24.048	23.9173	23.8874	23.8089	24.0467	-1.73131	0.060025	0.635946	0.346546	0.688794	4.7436
1027	1	Q53EP0	Q53EP0	Fibronectin type III domain-containing protein 3B	FNDC3B	Homo sapiens	132.89	38	30	+	Cluster 14	24.3462	24.5461	23.9086	24.3074	23.566	23.8745	24.4719	23.6364	23.4847	23.7798	23.9704	23.7842	23.5539	23.8306	24.1655	23.7985	25.6435	24.2521	24.6266	24.9094	24.9068	24.5645	24.7285	24.7141	25.247	24.7404	24.8732	24.1761	24.9536	24.8117	24.1207	24.8263	-1.73464	0.0848201	0.743397	0.352246	0.554177	6.38461
970	1	Q9NYF8	Q9NYF8	Bcl-2-associated transcription factor 1	BCLAF1	Homo sapiens	106.124	41	31	+	Cluster 14	22.2527	22.5425	22.2418	22.7588	21.9245	22.1773	22.5734	21.195	21.791	21.7892	22.0624	21.9589	20.7114	21.6641	22.6198	21.8169	22.4388	22.6521	23.3007	23.3148	22.5091	22.9493	22.7865	22.757	22.6714	22.8539	22.9953	23.0286	22.6596	22.9704	22.7913	22.8538	-1.71284	0.00192613	0.796143	0.373902	0.540866	5.50807
894	1	Q9UKN8	Q9UKN8	General transcription factor 3C polypeptide 4	GTF3C4	Homo sapiens	91.982	41	32	+	Cluster 14	19.4317	19.487	18.9763	19.3936	18.9926	18.9355	19.2041	18.2102	18.6303	18.5786	18.7865	18.9853	18.0188	18.6278	19.2452	18.7758	19.3664	20.2518	19.497	19.8637	19.1769	19.7219	19.4444	19.4041	19.8957	19.4221	19.6131	19.8351	19.5789	19.9277	19.5862	19.6655	-1.71977	0.0379516	0.768636	0.327762	0.585421	5.87542
718	1	Q9HC35	Q9HC35	Echinoderm microtubule-associated protein-like 4	EML4	Homo sapiens	108.916	43	35	+	Cluster 14	21.5573	21.8077	21.1142	21.6696	20.9629	21.1581	21.2173	20.2187	20.7026	20.6901	20.6388	21.2688	20.1596	20.6943	21.2775	20.7224	21.5889	21.6576	21.3939	21.9063	20.8877	21.7848	21.6964	20.8563	21.4958	21.5635	21.6545	21.9291	21.7766	21.5769	21.8703	21.7207	-1.73459	0.104888	0.759895	0.324278	0.545529	3.58844
713	1	Q96CN9	Q96CN9	GRIP and coiled-coil domain-containing protein 1	GCC1	Homo sapiens	87.812	44	35	+	Cluster 14	19.1645	19.248	18.9049	19.256	19.0342	18.964	19.293	17.8775	18.4409	18.7255	18.7166	18.9995	17.679	18.7795	19.0751	18.4555	19.1217	19.4814	19.3755	19.5059	19.7101	19.621	19.6287	19.6218	19.2361	19.6619	19.448	19.4591	19.4646	19.4744	19.5582	19.5299	-1.68747	-0.0430553	0.872288	0.325645	0.532594	5.45356
515	1	Q9Y6J0	Q9Y6J0	Calcineurin-binding protein cabin-1	CABIN1	Homo sapiens	246.357	50	40	+	Cluster 14	17.819	17.957	17.9139	18.0516	18.1314	17.5872	18.1564	16.8475	17.5954	17.5889	17.6591	17.853	17.0668	17.5442	18.0191	17.552	18.1877	18.1615	17.8613	18.7028	18.1389	18.3644	18.1733	18.2057	18.1492	17.9652	18.1112	18.5404	18.2174	18.3174	18.4213	18.3081	-1.69095	0.02326	0.846595	0.202788	0.618306	4.73378
520	1	P12956	P12956	X-ray repair cross-complementing protein 6	XRCC6	Homo sapiens	69.844	54	39	+	Cluster 14	24.6346	24.5897	24.319	24.7667	24.1632	24.2732	24.7954	23.4212	23.9679	24.0043	24.2458	24.2409	23.5333	23.8821	24.7111	24.0884	24.6503	24.6399	24.6703	25.3105	24.5468	24.8219	24.6059	24.8177	24.6668	24.511	25.0279	24.8935	24.7887	24.6173	24.7664	24.8321	-1.70962	-0.0508434	0.648388	0.422134	0.68994	4.21056
10589	1	Q15155	Q15155	BOS complex subunit NOMO1	NOMO1	Homo sapiens	134.323	61	40	+	Cluster 14	21.3742	21.5642	20.9827	21.5858	20.8951	21.1636	21.5902	20.4974	20.814	20.92	20.8948	21.3234	20.2978	20.8313	21.3199	21.1755	21.6215	21.4793	21.6345	21.5313	21.8307	21.4165	21.9371	21.5821	21.6233	21.6588	21.4599	21.0775	21.4758	21.4198	21.8755	21.6537	-1.75577	0.540944	0.163183	0.375745	0.675899	4.2163
10137	1	Q9NWS9	Q9NWS9	Zinc finger protein 446	ZNF446	Homo sapiens	48.956	3	3	+	Cluster 14	16.0466	16.2531	14.821	16.442	15.1431	14.5367	16.7005	14.7326	14.9555	15.3217	15.0487	14.7735	14.3618	16.7471	15.4067	16.6591	16.3765	16.13	16.449	16.2366	13.8398	16.6213	16.5648	16.587	16.3602	16.3534	16.5997	15.9459	16.4174	16.4159	16.2269	16.639	-1.72583	0.357635	0.102888	0.429541	0.835768	2.00564
8387	1	Q969G9	Q969G9	Protein naked cuticle homolog 1	NKD1	Homo sapiens	52.285	6	5	+	Cluster 14	14.8012	16.402	13.5688	15.7537	14.8137	15.0008	16.0097	14.7738	15.0664	14.8935	16.519	15.5523	15.4879	14.3867	15.9245	16.0487	17.0527	18.0079	17.7376	17.9441	17.375	16.2816	14.9148	14.7068	17.5729	17.7516	19.9466	17.7342	17.6452	17.1586	15.2289	18.1759	-1.72667	0.451382	0.130381	0.305544	0.839359	4.44297
7748	1	Q96QF0	Q96QF0	Rab-3A-interacting protein	RAB3IP	Homo sapiens	53.02	8	6	+	Cluster 14	16.9541	16.8279	16.3874	16.4538	16.5035	16.5204	16.5695	14.7357	16.1853	15.7053	15.0918	16.4986	13.9408	16.0694	15.5631	16.1172	16.6984	17.0494	17.7186	16.6359	17.3123	16.9192	16.8241	17.4797	16.9371	17.0947	17.1736	17.4187	16.7724	16.9458	17.331	17.135	-1.74037	0.43467	0.0634638	0.563798	0.678438	4.58747
7667	1	Q8N954	Q8N954	G patch domain-containing protein 11	GPATCH11	Homo sapiens	33.277	8	6	+	Cluster 14	17.8458	17.4297	16.8824	17.8262	17.0498	17.2498	17.6512	16.1248	16.4806	16.8574	16.8187	16.8287	16.0806	16.6286	17.2142	16.6253	17.9355	17.3285	17.9004	17.997	16.982	17.7365	17.457	17.4344	17.6768	17.4297	17.9906	18.0304	17.8499	18.0332	17.8189	17.9372	-1.7615	0.557692	0.188943	0.374324	0.640538	4.3926
7582	1	Q6PI98	Q6PI98	INO80 complex subunit C	INO80C	Homo sapiens	20.642	9	6	+	Cluster 14	18.0173	17.672	17.4058	17.8611	17.3167	17.6116	17.4022	15.2612	16.8244	16.8717	17.1118	15.8363	15.772	15.4127	17.6652	16.9613	17.7483	17.942	18.4274	17.9508	17.3973	17.7883	17.7239	17.5819	17.9079	17.7077	18.0674	17.6369	18.1993	18.031	18.0008	18.0025	-1.73508	0.532864	0.0539917	0.426764	0.721461	3.51822
6284	1	P62888	P62888	60S ribosomal protein L30	RPL30	Homo sapiens	12.784	10	8	+	Cluster 14	24.5063	24.6367	23.7557	24.2038	23.6579	23.4603	24.1853	22.9437	23.4603	23.1507	23.4778	23.6156	23.1777	23.3289	23.8693	23.9353	24.8379	24.5089	24.2682	24.6392	24.3543	24.3931	24.2331	24.5506	24.4804	24.4097	24.5357	24.413	24.7066	24.3584	24.5177	24.6386	-1.7446	0.445398	0.154505	0.373648	0.771047	5.9511
6015	1	Q9NQU5	Q9NQU5	Serine/threonine-protein kinase PAK 6	PAK6	Homo sapiens	74.87	12	9	+	Cluster 14	14.9374	19.2317	14.9124	14.9582	15.996	14.7655	15.8961	14.2328	13.6473	14.7203	15.1382	16.0106	15.821	15.0286	15.988	15.929	19.9127	20.493	19.6828	19.126	19.4305	19.1402	19.6519	20.7602	19.6355	19.7395	19.5689	19.677	19.7022	19.8901	19.4595	20.2728	-1.75509	0.51492	0.151811	0.404146	0.68421	13.3226
4449	1	Q6UN15	Q6UN15	Pre-mRNA 3'-end-processing factor FIP1	FIP1L1	Homo sapiens	66.529	14	12	+	Cluster 14	20.4448	20.4078	19.9708	20.5432	19.849	20.0054	20.4638	19.099	19.8499	19.9926	19.7868	19.8209	18.5621	19.4888	20.2383	19.9549	20.6703	20.7989	20.6407	21.1831	20.361	20.5368	20.6263	20.2264	20.6731	20.7266	20.9029	20.3693	20.7817	20.7553	20.2891	20.792	-1.71976	0.436836	0.0299087	0.445289	0.807727	4.81944
3929	1	O43663	O43663	Protein regulator of cytokinesis 1	PRC1	Homo sapiens	71.608	19	13	+	Cluster 14	15.9015	17.4332	15.0061	16.8258	15.9955	15.7245	17.1881	15.0309	14.9662	16.4826	14.5954	15.3127	15.166	16.7082	17.5679	15.5291	17.6552	18.6275	17.343	18.8434	17.1979	17.3925	17.6422	17.2364	18.2447	17.9596	18.0712	17.3271	17.5585	17.7898	17.6685	17.9689	-1.73724	0.41549	0.108553	0.431026	0.782173	6.793
3551	1	Q9Y383	Q9Y383	Putative RNA-binding protein Luc7-like 2	LUC7L2	Homo sapiens	46.515	24	18	+	Cluster 14	22.6984	22.4365	21.9534	22.4331	21.9473	21.9636	22.5098	21.2601	21.5361	21.8311	22.1067	22.0199	21.2772	21.7824	22.3847	21.8204	22.7247	22.8171	22.8839	22.942	22.5992	22.6873	22.5945	22.8439	22.918	22.6194	23.0741	22.9572	22.871	22.4032	22.5112	22.9442	-1.74066	0.419923	0.093369	0.487529	0.739839	6.70858
3322	1	P09661	P09661	U2 small nuclear ribonucleoprotein A'	SNRPA1	Homo sapiens	28.415	18	15	+	Cluster 14	22.47	22.3645	21.7584	22.4036	21.6894	21.9788	22.5939	20.9771	21.5288	21.567	21.5508	21.8229	20.8047	21.4222	21.9949	21.6146	22.3108	22.79	22.6844	23.2524	22.3278	22.5306	22.6811	22.6475	22.6021	22.6957	22.655	22.6264	22.5692	22.5231	22.2788	22.7507	-1.75559	0.525318	0.159995	0.387477	0.682799	5.86203
3155	1	Q14498	Q14498	RNA-binding protein 39	RBM39	Homo sapiens	59.379	22	18	+	Cluster 14	20.9352	20.9014	20.4571	20.9379	20.5924	20.3435	20.9379	19.6071	20.2446	20.1759	20.3092	20.2179	19.6495	20.1257	20.482	20.2486	21.2248	21.1899	21.6228	21.4009	21.0536	21.1023	21.0835	21.159	21.4337	21.207	21.3951	21.2799	21.3794	21.3943	21.0663	21.4135	-1.72742	0.36144	0.076568	0.48946	0.799957	8.19339
3025	1	Q9UHB7	Q9UHB7	AF4/FMR2 family member 4	AFF4	Homo sapiens	127.461	24	17	+	Cluster 14	17.8584	18.2578	18.1392	18.0756	17.9171	17.7738	18.2148	17.5587	18.0881	17.6989	17.6151	17.9294	17.1277	17.5337	17.8828	17.7688	18.0557	18.5687	18.8298	18.9016	18.3212	18.4606	18.3694	18.6161	18.4468	18.5382	18.5319	18.7633	18.6026	18.7001	19.0078	18.695	-1.72975	0.392856	0.0640918	0.495824	0.776975	8.13347
2904	1	Q12872	Q12872	Splicing factor, suppressor of white-apricot homolog	SFSWAP	Homo sapiens	104.822	22	17	+	Cluster 14	18.9133	18.9138	18.6697	19.1125	18.2907	18.5825	19.1166	18.2953	18.3451	18.2304	18.3639	18.4848	17.4685	18.2113	18.9889	18.4364	19.2131	19.054	19.3612	19.1227	18.885	19.0921	19.2085	19.2009	19.2211	19.1701	19.184	19.2466	18.9715	19.3931	19.0196	19.2632	-1.7572	0.50167	0.138517	0.46489	0.652123	5.49832
2771	1	Q9NYH9	Q9NYH9	U3 small nucleolar RNA-associated protein 6 homolog	UTP6	Homo sapiens	70.195	22	18	+	Cluster 14	18.8999	19.2472	18.4801	18.8345	18.4047	18.5604	19.1954	17.6175	18.0965	18.4556	18.2358	18.5353	18.3511	18.3623	18.9197	18.2934	19.3662	19.4901	19.9957	20.1611	18.8506	19.319	19.1648	19.7896	19.2212	19.2097	19.8019	19.9425	19.7099	18.8713	19.4203	19.5775	-1.74877	0.522501	0.142211	0.367434	0.716627	6.79259
2769	1	Q9NXE4	Q9NXE4	Sphingomyelin phosphodiesterase 4	SMPD4	Homo sapiens	97.809	20	18	+	Cluster 14	19.6322	19.5907	19.4229	19.6681	19.5165	19.5009	19.6366	18.6991	19.0831	18.941	19.1532	19.3754	19.0304	19.2714	19.5036	19.3019	19.5873	19.9334	19.9062	20.0489	19.6504	19.8296	19.6449	19.602	19.9807	19.8246	20.0243	20.0926	19.8637	20.1615	19.7262	19.9247	-1.763	0.555615	0.205317	0.361589	0.640481	6.22555
1988	1	Q9NW13	Q9NW13	RNA-binding protein 28	RBM28	Homo sapiens	85.738	26	22	+	Cluster 14	19.8348	20.0542	19.036	20.0107	19.5226	19.4167	20.0728	18.0401	18.8441	19.0426	19.3145	19.3618	18.5056	19.3214	19.952	19.2757	20.5298	21.0965	21.0811	21.4442	20.7251	20.4933	20.2781	21.0313	20.8555	20.4982	21.0201	21.4235	21.0105	21.0773	21.1181	21.2259	-1.73793	0.522888	0.060243	0.443653	0.711147	9.78311
1971	1	Q99615	Q99615	DnaJ homolog subfamily C member 7	DNAJC7	Homo sapiens	56.439	28	22	+	Cluster 14	19.7221	20.0562	19.4644	19.6695	19.2259	19.2544	19.9328	18.6297	19.0267	18.862	19.0519	19.388	18.656	19.4421	19.5641	19.1422	19.996	20.0107	20.0626	20.4863	19.4798	19.9183	19.791	20.1649	19.7751	19.6003	20.3602	19.4932	20.2344	20.1633	19.9711	20.0891	-1.75204	0.481433	0.182211	0.353069	0.73533	4.82174
1703	1	O75448	O75448	Mediator of RNA polymerase II transcription subunit 24	MED24	Homo sapiens	110.306	31	23	+	Cluster 14	17.868	17.9624	17.8093	18.0059	17.6695	17.8307	18.296	16.9384	17.4146	17.4601	17.6963	17.6187	17.08	17.5704	17.8968	17.4681	18.0819	18.2993	18.5082	18.499	18.1637	18.1399	18.1156	18.2472	18.1461	18.1988	18.6036	18.4619	18.2878	18.6812	18.5653	18.3947	-1.7114	0.473712	-0.00713066	0.432826	0.81199	6.86825
1695	1	O43660	O43660	Pleiotropic regulator 1	PLRG1	Homo sapiens	57.195	28	23	+	Cluster 14	19.298	19.2973	18.9753	19.4712	18.8527	18.7821	19.4374	18.2556	18.5511	18.5921	18.6769	18.8371	18.1532	18.5375	19.0652	18.9543	19.5394	19.5761	19.8578	19.7464	19.25	19.4552	19.539	19.5725	19.6595	19.7103	19.5783	19.5357	19.6619	19.7068	19.433	19.6793	-1.73781	0.446094	0.0848227	0.452538	0.754351	7.0648
1662	1	Q9BQ39	Q9BQ39	ATP-dependent RNA helicase DDX50	DDX50	Homo sapiens	82.563	24	24	+	Cluster 14	19.1728	19.3488	19.0353	19.5707	19.0614	19.0319	19.5442	18.4987	18.6083	18.9985	19.1366	19.2225	18.3381	19.0243	19.4836	18.8103	19.8038	19.7327	20.0626	20.0416	19.5242	19.7241	19.3477	19.9338	19.8149	19.8499	19.6959	20.1069	19.7158	20.2109	19.9081	19.8989	-1.75846	0.395753	0.168566	0.527126	0.667018	7.57707
1428	1	Q96Q89	Q96Q89	Kinesin-like protein KIF20B	KIF20B	Homo sapiens	210.635	31	26	+	Cluster 14	15.1308	16.4202	14.6923	16.2843	16.1705	14.5254	16.555	14.6313	15.1906	14.7107	14.8773	15.137	14.0268	15.8353	16.2218	14.5212	16.3989	16.9579	16.5156	17.1493	16.3747	16.1327	16.5401	16.4225	16.3558	16.6308	16.5559	16.3992	16.4136	16.7776	16.6351	16.7571	-1.74835	0.388766	0.170745	0.426609	0.762228	5.7281
1196	1	Q2NL82	Q2NL82	Pre-rRNA-processing protein TSR1 homolog	TSR1	Homo sapiens	91.811	41	28	+	Cluster 14	19.6008	19.8723	19.5296	19.8674	19.2469	19.5421	19.9498	19.0379	19.1671	19.2492	19.2225	19.3312	19.0609	19.2318	19.6337	19.3812	19.8928	20.336	20.3893	21.125	20.136	20.2264	19.8193	21.0111	20.5853	20.3826	20.5469	19.5934	19.7327	20.1295	20.7367	20.4826	-1.75212	0.392335	0.152326	0.494275	0.713186	6.79385
930	1	P52272	P52272	Heterogeneous nuclear ribonucleoprotein M	HNRNPM	Homo sapiens	77.518	39	31	+	Cluster 14	24.7664	24.6914	24.356	24.9636	24.1478	24.2518	25.0122	23.5811	24.1214	24.1763	24.2495	24.1863	23.3305	23.8029	24.4912	24.3569	25.0787	24.8636	25.2914	25.2697	24.7253	24.9991	25.0102	25.1894	25.1369	25.1039	25.0983	25.1737	25.1422	24.9897	24.83	25.194	-1.75921	0.400057	0.192595	0.465828	0.700734	6.46625
796	1	P49915	P49915	GMP synthase [glutamine-hydrolyzing]	GMPS	Homo sapiens	76.718	44	33	+	Cluster 14	20.8762	21.0537	20.6989	21.1133	20.7436	20.7751	21.1832	20.2277	20.3953	20.5445	20.5984	20.755	20.1099	20.393	20.8332	20.5868	21.6775	21.363	22.1086	22.1137	21.5204	21.3744	21.181	21.7269	21.7943	21.5245	21.4667	21.6374	21.4532	22.0282	21.6775	21.729	-1.75841	0.526726	0.151253	0.43067	0.649764	9.86128
642	1	Q13435	Q13435	Splicing factor 3B subunit 2	SF3B2	Homo sapiens	100.23	45	36	+	Cluster 14	22.762	22.7614	22.3516	22.9481	22.3179	22.3694	22.8784	21.5747	22.1091	22.1562	22.2569	22.3155	21.4903	21.9817	22.6658	22.2405	23.0086	22.8933	23.0801	23.1782	22.6328	22.9026	22.8874	22.8696	22.9409	23.0939	22.9919	23.2824	23.0063	23.0765	22.7887	23.1376	-1.72682	0.426877	0.0969555	0.374718	0.828275	5.71022
89	1	O75691	O75691	Small subunit processome component 20 homolog	UTP20	Homo sapiens	318.389	96	74	+	Cluster 14	19.2741	19.511	18.9266	19.5052	18.8079	19.0274	19.6679	18.2327	18.6542	18.7832	18.9007	18.7948	18.0118	18.5463	19.4568	18.8678	19.6667	20.0828	20.8268	20.4637	19.6577	19.908	19.4067	20.1319	20	19.9344	20.471	20.8269	20.1396	20.1112	20.2081	20.243	-1.7457	0.420821	0.104809	0.509655	0.710419	8.06615
227	1	Q5UIP0	Q5UIP0	Telomere-associated protein RIF1	RIF1	Homo sapiens	274.472	67	54	+	Cluster 14	18.1912	18.67	17.9789	18.4124	18.0335	18.0017	18.804	17.2911	17.643	17.9817	18.0369	18.1289	17.2704	17.7833	18.4785	17.9283	19.2874	19.2481	19.5324	20.2068	18.5731	19.0485	18.8975	19.2279	19.4533	19.0227	19.8085	19.6032	19.2647	19.8457	19.2659	19.3959	-1.74378	0.503217	0.0803278	0.465054	0.695181	9.33533
10602	1	Q16514	Q16514	Transcription initiation factor TFIID subunit 12	TAF12	Homo sapiens	17.922	2	2	+	Cluster 14	17.9596	18.1407	17.8433	18.5216	15.1394	17.1519	18.2768	16.7884	17.3182	17.8664	17.9961	14.455	14.9825	15.6535	18.623	17.2597	18.169	18.6081	18.8227	19.0224	18.2718	18.5643	18.6836	18.8373	18.7145	18.3638	18.5323	19.1285	18.6996	18.5298	18.1083	18.7512	-1.76926	0.35214	0.26165	0.508009	0.647456	3.82535
9489	1	O95059	O95059	Ribonuclease P protein subunit p14	RPP14	Homo sapiens	13.692	4	3	+	Cluster 14	17.3516	17.4177	17.0461	17.6457	17.117	16.6336	16.7495	15.9911	16.605	16.5395	16.5216	17.0582	15.9108	17.1045	17.2557	16.7077	17.8282	17.9239	18.421	18.5671	17.8246	17.8226	17.7039	17.5723	17.9661	17.7892	17.9001	18.5413	17.7157	18.2722	18.1173	18.1281	-1.73944	0.392775	0.186346	0.343303	0.817012	8.22983
9170	1	Q96HV5	Q96HV5	Transmembrane protein 41A	TMEM41A	Homo sapiens	29.664	4	4	+	Cluster 14	17.7087	17.989	17.2843	17.6872	17.6501	17.4404	17.5874	17.4024	17.6954	17.5083	16.3853	17.8123	17.2991	17.2296	17.0952	18.1734	18.3376	18.217	18.4593	18.7696	18.2741	17.9361	17.7225	18.3944	18.3555	18.2989	18.8736	18.3383	18.0371	18.9516	18.7372	18.4322	-1.76719	0.407952	0.23325	0.457404	0.668581	6.72819
8980	1	Q6IPM2	Q6IPM2	IQ domain-containing protein E	IQCE	Homo sapiens	77.3	5	4	+	Cluster 14	15.6159	15.2033	14.2332	14.8716	15.558	15.3139	15.2291	15.095	16.1377	15.5656	18.1497	17.264	14.2678	14.0444	16.1965	18.153	17.9079	17.8229	17.9534	17.7805	18.2612	14.847	18.0822	17.8642	17.8505	18.1339	17.7319	18.118	17.4844	16.9871	16.4098	18.2328	-1.76786	0.411117	0.298806	0.36051	0.697427	4.63517
8218	1	Q15853	Q15853	Upstream stimulatory factor 2	USF2	Homo sapiens	36.955	6	6	+	Cluster 14	18.5562	18.5375	17.7416	18.3861	18.0523	18.0885	18.4265	17.2806	17.6721	17.7739	18.012	17.9099	17.6863	17.7379	18.4062	18.1382	18.4322	18.617	18.506	18.3574	18.5029	18.8957	18.435	18.5602	18.5609	18.435	18.7453	18.1102	18.5001	18.5573	18.5168	18.5682	-1.77613	0.364966	0.350976	0.413994	0.646198	4.48023
5851	1	Q86WR7	Q86WR7	Proline and serine-rich protein 2	PROSER2	Homo sapiens	45.801	11	9	+	Cluster 14	16.7692	17.8385	15.3165	16.7765	16.8867	14.4405	16.4116	13.9412	14.8836	15.2209	14.5061	16.6918	15.3324	17.1495	18.5688	14.888	17.7415	17.8661	17.4744	17.8071	17.0608	17.7731	17.5402	17.0318	17.6285	17.8842	17.9323	17.8989	17.7111	17.7869	17.6932	18.0421	-1.76865	0.356379	0.392331	0.321841	0.698103	4.61002
5542	1	Q9NYZ3	Q9NYZ3	G2 and S phase-expressed protein 1	GTSE1	Homo sapiens	76.645	14	10	+	Cluster 14	13.7604	15.5483	16.5764	14.4242	15.9817	14.7312	16.0579	15.1147	14.734	14.5249	13.5237	13.8373	15.036	15.9765	15.7654	14.3807	17.137	16.8784	16.7027	17.5235	16.7885	15.8252	17.2663	16.9603	17.1144	16.9078	17.1097	17.1098	16.3371	16.2999	16.9473	17.3071	-1.75091	0.328053	0.234221	0.413487	0.77515	7.60635
4871	1	Q53EZ4	Q53EZ4	Centrosomal protein of 55 kDa	CEP55	Homo sapiens	54.18	15	11	+	Cluster 14	14.3709	17.315	15.7133	14.6886	14.3333	14.8888	17.2385	15.1584	16.2281	16.3947	15.3988	16.3183	14.9225	14.944	15.8442	16.0719	18.0619	17.6401	18.2209	18.6963	17.7889	17.1886	16.7811	17.6573	17.9338	18.1028	18.1589	17.3378	17.7904	17.9961	18.4993	18.2095	-1.77101	0.500155	0.252792	0.38409	0.633977	8.8823
4778	1	P41223	P41223	Protein BUD31 homolog	BUD31	Homo sapiens	17.001	13	11	+	Cluster 14	18.5639	18.6139	18.1497	18.5944	18.2111	18.2945	18.7234	17.4046	17.9	17.9545	18.0226	18.3736	17.3544	18.272	18.4166	18.2241	18.7483	18.9513	19.2231	19.0574	18.568	18.8855	19.0517	18.8847	18.809	18.6811	19.0676	18.9026	19.0435	18.5194	18.6699	19.0224	-1.75918	0.488603	0.278467	0.275967	0.71614	6.09968
4041	1	Q13416	Q13416	Origin recognition complex subunit 2	ORC2	Homo sapiens	65.971	15	13	+	Cluster 14	18.27	18.3663	18.2781	18.429	18.0931	18.0876	18.2989	17.0065	17.5595	17.2686	17.6833	17.9034	17.0215	17.8084	18.638	17.7525	18.4121	18.9646	19.4682	19.6718	18.8581	18.8423	18.8004	18.083	18.9937	18.8062	19.5525	19.6696	18.7188	19.4127	18.894	19.0749	-1.75605	0.477459	0.232121	0.314777	0.73169	6.62184
3700	1	Q15717	Q15717	ELAV-like protein 1	ELAVL1	Homo sapiens	36.091	17	15	+	Cluster 14	22.783	22.7797	22.2644	22.8968	22.3347	22.2678	22.6945	21.6166	22.044	22.1239	22.3389	22.2909	21.5426	22.0483	22.5792	22.2035	22.8918	22.7557	23.0391	23.0914	22.7175	22.8757	22.9188	22.5832	23.1419	22.9496	22.9813	22.8638	22.922	22.9531	22.9155	23.0397	-1.74714	0.301207	0.247501	0.402465	0.795962	5.78292
2854	1	P23396	P23396	40S ribosomal protein S3	RPS3	Homo sapiens	26.684	22	17	+	Cluster 14	24.6397	24.8737	24.4964	24.996	24.1551	24.2991	24.9042	23.7106	24.1404	24.3889	24.3721	24.2302	23.5262	23.9203	24.772	24.1777	24.9339	24.8924	24.7828	25.02	24.8715	24.8688	24.9598	24.8103	24.9836	25.0976	24.861	24.5667	24.7579	24.7605	24.93	24.936	-1.77696	0.453042	0.369215	0.327145	0.627557	4.35964
2277	1	Q5C9Z4	Q5C9Z4	Nucleolar MIF4G domain-containing protein 1	NOM1	Homo sapiens	96.259	24	20	+	Cluster 14	17.4933	18.1158	17.3217	18.1923	17.8008	17.8171	18.0347	17.0055	17.0261	17.0434	17.8347	17.5678	17.0053	17.4352	17.6016	17.597	18.3298	18.8002	18.9049	19.1065	18.6423	18.7795	18.0524	19.1581	18.8342	18.3843	18.6815	18.935	18.7963	19.3118	18.812	18.9644	-1.77382	0.374978	0.338409	0.395756	0.664681	9.93031
2158	1	Q9NVR2	Q9NVR2	Integrator complex subunit 10	INTS10	Homo sapiens	82.238	26	21	+	Cluster 14	18.8033	18.7661	18.0855	18.6673	18.3257	18.3046	18.5726	17.6218	18.077	17.9264	18.0668	18.2364	17.6097	18.0309	18.4693	17.86	18.8654	18.8071	18.9691	18.9591	18.4374	18.8027	18.6313	18.5195	18.5601	18.9569	19.118	19.0549	18.8729	18.9311	18.6115	18.9675	-1.75937	0.403947	0.211205	0.42683	0.71739	5.44975
1911	1	Q14157	Q14157	Ubiquitin-associated protein 2-like	UBAP2L	Homo sapiens	114.536	30	22	+	Cluster 14	20.2123	20.3775	20.0391	20.3167	20.2309	19.9597	20.1461	19.9271	20.0323	20.1899	20.3426	20.3407	19.8512	20.4178	20.5392	20.1802	21.3391	20.6721	21.0455	21.4255	20.9551	20.7633	20.8852	20.7103	21.2327	21.0451	20.9926	20.7454	20.7412	21.1153	21.2716	21.1908	-1.74065	0.433838	0.201103	0.297714	0.807992	10.883
1259	1	O94776	O94776	Metastasis-associated protein MTA2	MTA2	Homo sapiens	75.024	43	30	+	Cluster 14	21.1892	21.3358	20.8018	21.5634	20.6652	20.8618	21.385	19.9794	20.5132	20.4686	20.7125	20.7186	19.8265	20.4295	21.1136	20.7033	21.5226	21.4029	21.8303	21.5488	21.3648	21.5226	21.5551	21.3567	21.647	21.7694	21.7212	21.4547	21.5735	21.6686	21.4417	21.7226	-1.75043	0.279794	0.279731	0.40793	0.782976	6.34977
1127	1	Q9H6R4	Q9H6R4	Nucleolar protein 6	NOL6	Homo sapiens	127.594	43	29	+	Cluster 14	18.8454	19.0714	18.5151	18.9984	18.4082	18.5649	19.1637	17.6553	18.0626	18.1984	18.1971	18.34	17.3481	18.2475	18.8119	18.1776	19.4186	19.6544	20.1764	20.0961	19.6039	19.4685	19.0137	19.8722	19.5272	19.7297	19.6609	20.2927	19.7533	19.9149	20.1493	19.852	-1.76676	0.340456	0.257377	0.50318	0.665747	9.3287
996	1	P11387	P11387	DNA topoisomerase 1	TOP1	Homo sapiens	90.726	42	35	+	Cluster 14	22.3566	22.5058	21.7142	22.6033	21.748	21.8501	22.612	20.7012	21.2688	21.392	21.5725	21.8324	20.652	21.4738	22.2873	21.6457	23.053	22.6199	24.0322	23.9764	22.9481	22.7614	23.2	23.0721	23.1161	23.0034	23.4556	22.5899	23.2936	23.5559	22.8547	23.2891	-1.75343	0.360726	0.192828	0.461535	0.738344	7.8197
632	1	O94913	O94913	Pre-mRNA cleavage complex 2 protein Pcf11	PCF11	Homo sapiens	173.054	47	36	+	Cluster 14	18.2384	18.2619	17.6321	18.4114	17.7381	17.717	18.4798	16.6451	17.2832	17.2067	17.4488	17.6598	16.6241	17.7385	18.2167	17.4423	18.3072	18.3852	18.6119	18.3074	18.3834	18.4209	18.4245	18.0881	18.282	18.334	18.4182	18.6092	18.5886	18.6103	18.3241	18.568	-1.74477	0.280695	0.27545	0.376694	0.811928	4.74776
521	1	P25205	P25205	DNA replication licensing factor MCM3	MCM3	Homo sapiens	90.981	52	39	+	Cluster 14	20.4737	21.2258	19.9815	21.0296	19.8806	20.1387	21.2195	19.307	19.3116	19.2391	19.9167	20.1299	18.824	19.2321	20.5946	19.6706	21.2693	21.9149	21.3335	22.3986	20.3504	21.3577	21.1647	21.4228	21.2584	21.3214	21.7527	21.1036	21.043	21.5133	21.6983	21.6014	-1.76154	0.334436	0.371025	0.316095	0.73998	6.39424
395	1	O75150	O75150	E3 ubiquitin-protein ligase BRE1B	RNF40	Homo sapiens	113.682	60	47	+	Cluster 14	19.8618	19.9348	19.3257	20.0102	19.3931	19.672	19.9188	18.7382	19.2689	19.1798	19.3689	19.3929	18.8297	19.2615	19.5485	19.3788	19.7908	20.0597	19.9564	20.1353	19.4651	19.9553	19.9344	19.9306	19.9106	19.9697	20.0227	19.9354	20.0281	20.0898	20.1375	20.0222	-1.77933	0.371363	0.367035	0.421486	0.619445	4.77721
343	1	Q15393	Q15393	Splicing factor 3B subunit 3	SF3B3	Homo sapiens	135.578	59	46	+	Cluster 14	22.5983	22.6239	22.2155	22.7392	22.0337	22.1544	22.7191	21.4226	21.8338	21.8994	21.9993	22.0194	21.3562	21.6993	22.3606	22.0307	22.8213	22.897	23.133	23.213	22.4931	22.8512	22.7577	22.8817	22.9165	22.7964	23.0735	22.9907	22.8602	22.8432	22.459	22.9682	-1.77622	0.451466	0.333381	0.356634	0.634738	6.49889
157	1	Q9Y520	Q9Y520	Protein PRRC2C	PRRC2C	Homo sapiens	316.918	79	64	+	Cluster 14	20.5429	20.7499	20.2312	20.5076	20.2865	20.1673	20.7882	19.706	20.1563	20.2977	20.3129	20.3607	19.488	20.2925	20.6522	20.2323	21.3978	20.9799	21.0841	21.3549	21.0016	20.9649	21.1594	21.0416	21.3382	21.0438	21.0198	21.014	21.0027	21.1634	21.2717	21.1719	-1.76046	0.464836	0.232168	0.350995	0.712463	9.25926
269	1	Q9BQG0	Q9BQG0	Myb-binding protein 1A	MYBBP1A	Homo sapiens	148.856	70	51	+	Cluster 14	19.715	19.8057	18.867	19.7078	19.2769	19.1921	20.0379	18.1863	18.8629	18.9268	19.1479	19.4278	18.2509	19.1396	19.7608	18.9728	20.2007	20.6779	21.1648	21.4853	20.3145	20.6123	20.1392	20.8855	21.2485	20.3896	21.123	20.542	20.3184	20.6694	21.1596	20.9436	-1.75922	0.372152	0.279357	0.360058	0.747649	9.42187
9615	1	P42766	P42766	60S ribosomal protein L35	RPL35	Homo sapiens	14.551	4	3	+	Cluster 14	24.6209	25.1268	24.4401	24.8329	24.0965	24.7143	24.9312	23.995	24.4269	24.3409	24.2798	24.2883	23.0526	23.814	24.2107	24.1421	24.7649	24.9577	24.4215	24.9163	24.5635	24.7471	25.0423	24.8	24.8767	25.1351	24.8328	24.2698	24.5837	24.636	24.8499	24.8736	-1.74218	0.259189	0.180107	0.560795	0.74209	2.50833
9439	1	O43286	O43286	Beta-1,4-galactosyltransferase 5	B4GALT5	Homo sapiens	45.12	4	4	+	Cluster 14	15.7108	16.7259	15.5088	16.3235	14.458	16.7636	16.4349	14.4649	13.407	14.7434	15.4012	14.6558	14.7676	14.2023	15.69	14.9719	16.5506	16.8874	17.5474	17.0092	16.7897	16.6966	17.7094	17.1572	16.6553	17.3293	17.0956	16.0693	17.1607	17.3021	17.6009	17.2898	-1.73774	0.26432	0.149376	0.586064	0.73798	6.72859
7776	1	Q9BTT4	Q9BTT4	Mediator of RNA polymerase II transcription subunit 10	MED10	Homo sapiens	15.688	6	6	+	Cluster 14	20.7204	20.9475	20.5963	20.9655	20.1539	20.0778	21.0239	19.7194	19.931	19.9792	20.1975	20.1521	19.4244	19.705	20.459	20.1146	20.527	20.7817	20.7838	20.8277	20.7586	20.7845	20.6225	20.445	20.9675	20.6968	21.105	20.3117	20.9378	21.1433	20.8994	20.968	-1.73512	0.197954	0.206558	0.55983	0.770777	3.34212
7410	1	P33240	P33240	Cleavage stimulation factor subunit 2	CSTF2	Homo sapiens	60.96	8	6	+	Cluster 14	20.6417	20.644	20.1659	20.6128	19.8739	19.9696	20.5876	19.0138	19.8233	19.7312	20.0317	20.0648	19.181	19.7048	20.6449	20.2282	20.9631	20.9489	21.4201	21.5075	20.926	20.9262	20.9101	20.9677	21.2241	20.92	21.3814	21.1296	21.2307	21.1626	21.5203	21.2323	-1.72127	0.203334	0.125564	0.622799	0.769573	8.08919
6593	1	Q9NV31	Q9NV31	U3 small nucleolar ribonucleoprotein protein IMP3	IMP3	Homo sapiens	21.849	11	8	+	Cluster 14	19.0789	19.4204	19.185	19.6584	18.9939	18.9815	19.9729	18.0769	18.5374	18.4642	18.7996	19.0138	18.0907	18.9707	19.3644	18.7223	19.8532	19.8673	20.5817	20.9922	19.7484	19.9473	19.6417	20.4776	19.9556	19.7872	20.3108	20.8131	20.1335	19.9603	20.5675	20.2026	-1.71863	0.0811483	0.244769	0.625655	0.767056	7.54977
6456	1	Q8WVK2	Q8WVK2	U4/U6.U5 small nuclear ribonucleoprotein 27 kDa protein	SNRNP27	Homo sapiens	18.86	11	8	+	Cluster 14	19.8033	19.8147	19.3457	20.0901	19.2519	19.1116	19.4398	18.4557	18.7916	19.2661	19.6139	19.0711	17.2478	18.8891	19.9344	19.1974	19.9316	19.8198	20.2432	20.2622	19.9089	19.7836	20.1122	20.1509	20.3141	19.9498	20.2492	20.4505	19.8507	20.0509	20.0923	20.1119	-1.7207	0.190088	0.125366	0.702984	0.702258	4.53355
6397	1	Q7Z3D4	Q7Z3D4	LysM and putative peptidoglycan-binding domain-containing protein 3	LYSMD3	Homo sapiens	34.539	9	8	+	Cluster 14	16.6531	16.585	16.6926	16.7344	15.041	16.4226	16.1968	14.8317	14.5673	15.2337	14.9542	15.3631	15.6618	14.9014	16.1584	15.2205	16.3599	16.3047	16.2411	15.9875	16.4766	16.3376	16.7797	16.9363	16.1916	16.5459	15.9011	16.6592	16.7329	16.305	15.8095	16.5005	-1.73419	0.153571	0.232063	0.728303	0.620255	2.54547
6001	1	Q9HCI7	Q9HCI7	E3 ubiquitin-protein ligase MSL2	MSL2	Homo sapiens	62.541	10	9	+	Cluster 14	17.8786	17.7142	17.6948	17.5662	17.3572	17.0253	17.6632	16.1375	17.0693	16.945	17.3485	16.507	16.219	16.9075	17.6123	17.159	17.6087	17.7938	18.3442	17.7468	17.3662	17.8345	17.3854	16.9478	18.1669	17.8156	17.8978	18.0273	18.0753	18.2164	17.647	17.9692	-1.70106	0.218697	0.0514758	0.588611	0.842281	3.29674
5516	1	Q9HC62	Q9HC62	Sentrin-specific protease 2	SENP2	Homo sapiens	67.853	12	10	+	Cluster 14	16.7467	16.2838	15.1132	17.6061	14.8599	15.3227	16.6833	14.9743	17.5235	16.6812	14.9546	14.9823	15.7062	15.5779	17.1937	15.0148	16.6487	16.8968	17.5917	17.5404	16.8765	16.5898	17.0655	17.4729	17.2511	16.8947	17.4999	17.2203	17.3391	17.7724	17.0412	17.3544	-1.7011	0.135611	0.105879	0.654178	0.80543	4.27523
4642	1	Q9Y2B0	Q9Y2B0	Protein canopy homolog 2	CNPY2	Homo sapiens	20.652	14	12	+	Cluster 14	21.7675	21.4809	21.2261	21.8848	20.9593	21.2699	21.4476	20.5457	20.9657	21.0393	21.1469	21.0854	20.4654	20.822	20.8804	21.4153	21.6693	21.4439	21.6392	21.7304	21.3091	21.6703	21.869	21.6257	21.5624	21.8382	21.8113	21.2533	21.8636	21.7377	21.166	21.7893	-1.74703	0.179303	0.293886	0.541914	0.731923	3.66045
4413	1	Q15758	Q15758	Neutral amino acid transporter B(0)	SLC1A5	Homo sapiens	56.599	13	12	+	Cluster 14	20.3119	20.8065	19.1365	19.9225	19.5167	19.9794	20.2936	18.3546	18.8344	19.2147	18.6884	19.8027	18.1873	19.3257	20.1809	19.0366	20.538	20.4319	21.0092	20.4449	20.1246	21.2699	20.6538	20.0775	20.4821	21.0874	21.8225	20.1683	20.3254	20.7603	21.1268	20.7252	-1.7523	0.339705	0.165399	0.55667	0.690522	5.19355
4018	1	P85037	P85037	Forkhead box protein K1	FOXK1	Homo sapiens	75.459	17	13	+	Cluster 14	19.3987	19.2058	19.3865	19.3302	19.0773	19.1805	19.5346	18.6244	18.9926	18.9437	19.2729	19.1539	18.6208	19.127	19.5074	18.8334	19.9047	19.6327	20.2576	19.8513	19.6817	20.1252	19.6517	20.1809	20.0863	19.6641	19.8143	20.3475	20.1888	20.4239	19.8043	20.2378	-1.6603	0.134335	0.0045487	0.576339	0.945077	9.0854
3930	1	O43683	O43683	Mitotic checkpoint serine/threonine-protein kinase BUB1	BUB1	Homo sapiens	122.377	16	13	+	Cluster 14	15.399	14.0287	15.1255	14.8111	15.9569	15.2143	16.3476	15.3467	15.1692	15.5457	15.8473	15.6634	14.6103	15.8701	14.2955	14.5585	15.865	16.1325	16.0834	16.6701	16.1031	16.0648	16.2618	16.6456	17.3844	16.2996	16.4513	15.614	15.5731	16.1198	16.0989	16.3176	-1.73685	0.176573	0.223589	0.601937	0.73475	4.77547
3861	1	Q9NVX2	Q9NVX2	Notchless protein homolog 1	NLE1	Homo sapiens	53.321	20	14	+	Cluster 14	18.4944	18.8548	18.5367	18.6643	18.3489	18.6519	18.9406	17.6887	18.1049	17.9617	18.4188	18.3756	17.7819	18.2333	18.6824	18.1188	19.3666	19.3207	19.607	19.9046	18.5638	19.344	18.8397	19.8554	18.9432	18.9509	19.7215	19.4258	19.8614	19.6404	19.5997	19.7293	-1.70153	0.151498	0.108171	0.59708	0.844778	7.87828
3502	1	Q9H0H5	Q9H0H5	Rac GTPase-activating protein 1	RACGAP1	Homo sapiens	71.027	20	15	+	Cluster 14	19.012	18.8974	19.2333	18.9862	19.2306	18.0917	19.4906	14.3627	18.9665	15.2336	19.8994	15.7212	18.3053	19.631	18.671	19.0582	20.2744	19.9518	20.0507	21.2477	19.7962	19.989	20.1467	20.1846	20.7549	19.8483	21.4283	20.0996	19.627	20.7399	20.3497	20.2414	-1.75473	0.31215	0.193547	0.569886	0.67915	4.12941
3246	1	Q9H5H4	Q9H5H4	Zinc finger protein 768	ZNF768	Homo sapiens	60.227	18	16	+	Cluster 14	18.0435	17.8438	17.5625	18.5605	17.8823	17.8123	17.3807	16.6888	17.615	17.6396	17.4937	17.6476	14.82	17.1704	18.4688	17.1975	17.8603	18.6344	18.0021	17.9974	17.9005	18.3159	17.9722	17.7545	18.5029	17.9317	17.839	18.2687	18.5174	18.2134	18.1051	18.1148	-1.71863	0.164556	0.14116	0.682292	0.730617	2.09293
3114	1	P40938	P40938	Replication factor C subunit 3	RFC3	Homo sapiens	40.555	23	16	+	Cluster 14	19.8094	20.0387	19.1838	20.0261	18.9771	19.2956	19.9391	18.7515	19.0573	19.1162	19.1386	18.9648	18.4573	18.8896	19.2436	19.5352	19.9672	20.5814	20.094	20.6446	19.5984	19.9635	20.3687	20.1766	20.2291	19.9984	20.1859	20.3608	20.349	20.21	20.2134	20.2476	-1.73226	0.353337	0.0615791	0.620406	0.69694	6.95919
2849	1	P19338	P19338	Nucleolin	NCL	Homo sapiens	76.615	25	17	+	Cluster 14	25.029	25.0279	24.461	25.0561	24.202	24.5848	25.1911	23.5755	24.1359	24.1417	24.4408	24.3227	23.4489	23.8783	24.8247	24.258	25.2367	25.2538	25.5114	26.0534	25.2636	24.977	25.0162	25.5439	25.4551	25.1283	25.7406	25.4776	25.6423	25.4628	25.3032	25.4435	-1.74567	0.20771	0.229681	0.675826	0.632452	6.73759
2726	1	Q8TED0	Q8TED0	U3 small nucleolar RNA-associated protein 15 homolog	UTP15	Homo sapiens	58.415	21	18	+	Cluster 14	18.7188	19.1228	18.4743	18.8977	18.359	18.5247	19.1648	17.5814	17.774	17.9811	18.1951	18.5701	17.9726	18.336	19.0876	18.1177	19.5829	19.4472	20.4615	20.4761	19.1652	19.6124	19.2118	20.0378	19.6078	19.5389	19.9109	20.4285	19.9427	20.0736	19.7523	19.9211	-1.72863	0.15171	0.199256	0.68062	0.697045	9.06974
2663	1	Q13895	Q13895	Bystin	BYSL	Homo sapiens	49.601	28	18	+	Cluster 14	19.1324	19.4883	18.8837	19.0781	19.0469	18.8487	19.4113	17.8315	18.7187	18.66	18.794	18.7668	18.3378	18.9387	19.1192	18.6716	19.5608	19.8423	20.3095	20.179	19.4986	19.7212	21.3515	20.1537	19.887	20.1101	20.0939	20.0745	19.6416	19.4749	20.2324	20.1868	-1.67084	0.191144	-0.039817	0.67119	0.848328	7.89968
2517	1	Q9BVI4	Q9BVI4	Nucleolar complex protein 4 homolog	NOC4L	Homo sapiens	58.47	23	19	+	Cluster 14	19.1918	19.3737	18.8258	19.4989	19.0117	18.8887	19.8938	18.2112	18.338	18.6955	18.9236	18.8038	17.8417	18.7849	19.2306	19.093	19.6814	20.0239	20.6011	20.5198	19.7885	20.0218	20.0265	20.6296	20.1476	20.2072	20.3635	20.6627	20.2473	19.7431	20.6094	20.2764	-1.74818	0.227662	0.223926	0.622544	0.674047	9.01163
2228	1	P35269	P35269	General transcription factor IIF subunit 1	GTF2F1	Homo sapiens	58.243	25	20	+	Cluster 14	19.8821	20.0915	19.4435	20.1842	19.5987	19.6424	19.9691	18.6191	19.1857	19.5045	19.5027	19.5379	18.2618	19.3749	20.0472	19.31	20.4718	20.6098	21.5231	21.3681	20.6737	20.556	20.4975	20.447	21.2162	21.0702	21.3078	21.0471	20.8174	20.894	20.8535	21.0019	-1.7227	0.11785	0.225915	0.598261	0.780676	9.28278
1960	1	Q92541	Q92541	RNA polymerase-associated protein RTF1 homolog	RTF1	Homo sapiens	80.315	26	22	+	Cluster 14	19.7225	19.8433	19.6198	19.8658	19.4172	19.4621	19.8727	18.699	19.3971	19.4418	19.4672	19.35	18.8037	19.1418	19.7033	19.4415	20.0336	20.4726	19.7869	20.3231	19.6241	20.0686	20.0936	20.3425	20.2806	20.0155	20.356	19.6022	20.2378	20.1722	20.1037	20.2258	-1.73258	0.138837	0.251511	0.585007	0.757227	6.02895
1234	1	Q9NVP1	Q9NVP1	ATP-dependent RNA helicase DDX18	DDX18	Homo sapiens	75.408	35	28	+	Cluster 14	20.0569	20.355	19.5547	20.4173	19.7494	19.5888	20.321	19.067	19.4782	19.4132	19.5689	19.7432	18.764	19.313	20.0824	19.469	20.7519	20.7532	21.5271	21.8154	20.776	20.4732	20.5587	21.0484	20.6876	20.8155	21.0031	21.3515	20.8102	21.2241	20.9714	21.0674	-1.74526	0.205794	0.2436	0.568154	0.727715	9.07615
1032	1	Q8NI36	Q8NI36	WD repeat-containing protein 36	WDR36	Homo sapiens	105.324	40	30	+	Cluster 14	19.8602	20.2014	19.477	20.0732	19.387	19.5005	20.2228	18.5081	19.2561	19.2678	19.2196	19.5066	18.2501	19.2656	20.1029	19.1619	20.4205	20.5249	21.3408	21.4088	20.4244	20.6154	20.3292	20.9507	20.5482	20.5919	20.878	21.4067	20.7268	20.9857	21.1902	20.9925	-1.70315	0.0585077	0.204479	0.627846	0.812317	8.47857
876	1	Q8IY37	Q8IY37	Probable ATP-dependent RNA helicase DHX37	DHX37	Homo sapiens	129.546	36	32	+	Cluster 14	18.5172	18.3908	18.1227	18.8097	18.0999	18.4294	18.6955	17.7961	18.0341	18.1909	18.1806	18.243	17.5939	17.8863	18.6905	17.7656	18.7769	18.8989	19.1568	19.4335	18.7376	18.8755	18.4844	19.0588	18.8644	19.0854	19.3825	19.1252	18.7207	19.0056	19.4574	19.0151	-1.74653	0.259039	0.193148	0.708636	0.585708	7.11358
696	1	Q5JTH9	Q5JTH9	RRP12-like protein	RRP12	Homo sapiens	143.703	41	35	+	Cluster 14	19.7688	20.0552	19.0169	19.9448	19.3982	19.3543	20.0631	18.2409	18.9004	19	18.878	19.231	18.3381	18.8747	19.7911	19.2369	20.2426	20.5812	21.1248	21.0717	20.5367	19.9928	20.0819	20.938	20.4122	20.8269	20.5542	21.3175	20.6807	20.8209	21.5421	21.0364	-1.71481	0.197873	0.134658	0.538179	0.8441	8.56298
229	1	Q7LBC6	Q7LBC6	Lysine-specific demethylase 3B	KDM3B	Homo sapiens	191.584	72	56	+	Cluster 14	19.0259	19.1969	18.718	19.2802	18.834	18.7954	19.1403	17.9959	18.445	18.6432	18.6338	18.7937	17.7341	18.5621	19.109	18.7683	19.1233	19.4544	19.8036	20.1326	18.7957	19.4155	18.6988	19.5401	19.1051	19.4856	19.7918	19.7834	19.4955	19.849	19.703	19.5571	-1.75903	0.324017	0.203831	0.589202	0.641976	4.99336
601	1	Q14562	Q14562	ATP-dependent RNA helicase DHX8	DHX8	Homo sapiens	139.314	45	37	+	Cluster 14	19.8471	19.9767	19.4496	19.8796	19.4218	19.1363	19.9974	18.3494	19.1117	19.032	19.4486	19.4053	18.684	19.175	19.7065	19.2116	20.0419	19.9924	20.2556	20.4138	19.3935	19.9851	20.1858	20.0255	20.1924	19.9324	20.5993	20.1599	20.2166	20.3183	20.1987	20.2703	-1.68314	0.181913	0.0132321	0.628398	0.859593	5.63693
10001	1	Q96JA3	Q96JA3	Pleckstrin homology domain-containing family A member 8	PLEKHA8	Homo sapiens	58.262	8	7	+	Cluster 14	16.529	16.2838	16.0082	16.9857	14.8402	14.451	14.9969	15.198	14.1232	13.9884	13.9935	15.1084	15.1675	16.7705	14.9344	15.3962	17.1052	16.287	16.4223	17.3081	16.5684	16.3918	16.622	16.5442	15.7585	16.8492	17.1661	16.4845	17.0187	16.4076	16.4805	16.9235	-1.72137	0.150176	0.363056	0.327747	0.880394	4.83056
9142	1	Q96BD8	Q96BD8	Spindle and kinetochore-associated protein 1	SKA1	Homo sapiens	29.481	5	4	+	Cluster 14	14.642	15.3338	15.518	15.0613	13.819	15.4601	15.6435	15.1872	14.96	15.9868	15.4464	15.2314	15.0484	15.3888	15.1054	13.948	16.0327	15.4124	16.2445	17.7075	14.6926	16.1118	15.8181	15.558	15.3641	16.2328	16.8997	16.7066	15.7334	16.068	16.551	16.3371	-1.71995	0.187353	0.370677	0.26931	0.892609	3.82441
8979	1	Q6IEG0	Q6IEG0	U11/U12 small nuclear ribonucleoprotein 48 kDa protein	SNRNP48	Homo sapiens	39.962	5	4	+	Cluster 14	15.3302	15.6233	14.9893	15.8768	15.0135	15.6751	15.4882	13.1129	15.0746	16.2529	15.7258	15.6317	14.8571	15.7603	15.773	15.2689	15.6835	15.9605	16.3299	16.1499	15.8709	15.9734	15.9841	16.2605	16.1405	15.9198	16.1761	15.9449	15.8325	16.0605	16.126	16.1805	-1.65946	0.0611376	0.115854	0.486124	0.996347	3.23387
7464	1	P62857	P62857	40S ribosomal protein S28	RPS28	Homo sapiens	7.839	8	6	+	Cluster 14	24.0046	24.11	23.2814	24.0385	23.3647	23.1689	23.3562	22.3902	22.6794	23.1449	22.8101	23.551	22.3433	23.1198	23.5093	23.2504	24.2046	23.9459	23.5906	24.0283	23.9011	23.9906	24.0162	23.5404	23.9484	23.6958	24.0752	23.6405	24.1462	24.1293	24.0761	24.18	-1.73226	0.186748	0.312843	0.385251	0.847416	4.38302
7139	1	Q9H5U6	Q9H5U6	rRNA N6-adenosine-methyltransferase ZCCHC4	ZCCHC4	Homo sapiens	59.01	8	7	+	Cluster 14	17.0072	16.9853	16.5876	16.7799	15.3654	16.2193	16.7	15.5934	16.4901	16.5142	16.5574	16.2639	15.1378	14.9109	16.5995	16.715	16.9012	17.1807	17.1618	17.8601	17.2167	17.196	17.7665	17.205	17.284	17.0791	17.3325	17.2355	17.0007	17.0881	17.3194	17.3942	-1.72712	0.159909	0.325231	0.381791	0.860194	5.37947
7118	1	Q9BZX2	Q9BZX2	Uridine-cytidine kinase 2	UCK2	Homo sapiens	29.3	9	7	+	Cluster 14	18.666	19.4778	18.5112	18.8673	18.3674	18.4034	18.7999	17.956	18.0047	18.3396	17.9007	18.3722	17.7753	18.1826	18.6494	18.2562	19.5291	19.3292	19.2403	19.5293	19.3546	19.1993	19.3873	19.5811	19.1083	19.1254	19.5437	19.2327	19.125	19.6318	19.5615	19.5979	-1.74448	0.252809	0.305677	0.373762	0.812236	8.54122
6699	1	O43709	O43709	Probable 18S rRNA (guanine-N(7))-methyltransferase	BUD23	Homo sapiens	31.88	12	7	+	Cluster 14	18.3094	18.6416	17.882	18.0784	17.7988	17.8333	18.1674	17.4646	17.5812	17.7282	17.658	17.5752	17.7321	17.3791	18.2519	17.98	18.3329	19.2613	18.6249	18.6342	17.9534	18.6653	18.6031	18.5563	18.2877	18.8502	18.8121	18.8349	18.7059	18.5842	18.7418	18.8692	-1.73735	0.230789	0.253391	0.427928	0.825242	6.86329
5758	1	Q01844	Q01844	RNA-binding protein EWS	EWSR1	Homo sapiens	68.481	13	9	+	Cluster 14	23.6503	23.6791	23.2969	23.8969	23.2928	23.3333	23.8935	22.6348	23.1045	22.8775	23.1545	23.3763	22.4711	22.8315	23.8304	23.1088	23.6003	23.7392	23.7758	24.1288	23.6639	23.7921	23.9024	24.0455	23.5547	23.6989	23.8199	24.1639	24.0077	23.7533	23.5941	23.9414	-1.7067	0.0875344	0.301283	0.413657	0.904227	4.11886
5646	1	O95365	O95365	Zinc finger and BTB domain-containing protein 7A	ZBTB7A	Homo sapiens	61.442	13	9	+	Cluster 14	18.5265	18.9511	17.277	18.4444	17.8562	18.1733	18.4059	16.7005	17.3714	16.9358	17.3952	18.31	16.8531	17.1507	18.6001	18.0363	18.5612	19.1429	18.6462	18.6765	18.5455	18.7231	18.6746	18.7249	18.5057	18.4737	18.6009	18.2661	19.0021	18.8837	19.1201	18.901	-1.71592	0.212913	0.296622	0.29124	0.915144	4.39206
5563	1	Q9UKK9	Q9UKK9	ADP-sugar pyrophosphatase	NUDT5	Homo sapiens	24.329	14	10	+	Cluster 14	22.596	22.5161	22.1167	22.5367	21.8612	22.1989	22.3891	21.3808	21.6668	22.0903	21.8452	22.044	21.5347	21.9767	22.4292	21.6352	22.6035	22.377	22.863	22.2197	22.7264	22.6588	22.7415	22.4738	22.4348	22.8082	22.5309	23.0773	22.512	22.7138	22.8768	22.9136	-1.66122	0.0384802	0.213552	0.388062	1.02112	5.25291
5543	1	Q9NZ63	Q9NZ63	Splicing factor C9orf78	C9orf78	Homo sapiens	33.688	14	10	+	Cluster 14	17.2432	17.4867	17.2197	17.7141	17.4503	17.1732	17.4948	16.2542	16.5991	17.1953	17.0848	17.6061	16.3497	17.6376	18.281	16.4685	17.6601	18.6479	18.2669	18.7735	18.1327	18.4004	18.378	18.4055	18.6814	18.1825	18.3817	18.5106	17.8664	18.5628	18.6601	18.7093	-1.71409	0.113304	0.348886	0.357897	0.894004	7.6281
5494	1	Q9H0G5	Q9H0G5	Nuclear speckle splicing regulatory protein 1	NSRP1	Homo sapiens	66.395	11	10	+	Cluster 14	17.3878	17.2245	17.1892	17.5865	16.832	17.3086	17.4075	16.0595	16.6544	16.9364	16.9738	17.1081	15.8192	16.8109	17.5497	17.0414	18.0317	17.9833	18.1867	18.8039	17.4706	18.065	18.3221	18.777	18.0844	17.7146	18.4029	18.1887	18.3966	18.1589	18.1121	18.4513	-1.6975	0.132705	0.196415	0.433109	0.935269	8.26206
5491	1	Q9GZT3	Q9GZT3	SRA stem-loop-interacting RNA-binding protein, mitochondrial	SLIRP	Homo sapiens	12.347	12	10	+	Cluster 14	20.8994	21.1746	20.5072	21.0275	20.2146	20.4852	20.6873	19.1365	20.0917	20.1574	19.99	20.1987	19.0263	19.757	20.7338	20.232	20.0206	21.1209	21.085	21.2828	21.117	20.9423	21.1201	20.5491	20.4784	21.0355	20.471	21.695	21.3266	21.2137	21.4197	21.381	-1.72262	0.225504	0.297772	0.304848	0.894496	3.43075
5406	1	Q8NCW6	Q8NCW6	Polypeptide N-acetylgalactosaminyltransferase 11	GALNT11	Homo sapiens	68.916	12	10	+	Cluster 14	18.131	18.009	18.2921	17.7515	17.5425	17.9532	18.0684	15.4549	14.1205	14.314	14.4037	17.4444	15.4381	17.6084	18.1188	17.0491	17.9763	18.0562	17.4233	17.9514	18.0062	18.5899	18.0812	17.9612	18.0598	18.0009	18.0195	18.07	18.0271	18.0982	17.8727	18.1354	-1.71745	0.150026	0.289296	0.38674	0.891393	2.2671
5013	1	Q99674	Q99674	Cell growth regulator with EF hand domain protein 1	CGREF1	Homo sapiens	33.456	15	11	+	Cluster 14	18.4759	18.3352	14.7623	14.6586	17.9253	17.1913	18.0439	15.983	15.9916	17.4369	18.4637	16.6963	14.2517	15.7326	16.6669	18.1242	19.2088	19.5276	18.4675	18.1598	19.6774	19.3219	19.7352	15.0224	19.5291	20.6936	18.7112	18.0144	19.7978	20.1307	18.7829	20.3242	-1.67909	0.113379	0.202833	0.366851	0.996029	4.22812
4664	1	O00566	O00566	U3 small nucleolar ribonucleoprotein protein MPP10	MPHOSPH10	Homo sapiens	78.864	18	11	+	Cluster 14	18.5573	18.9936	18.3939	18.9563	18.3697	18.322	19.2309	17.3561	17.8569	18.1589	18.2215	18.2598	17.4034	18.1869	18.9217	18.1624	19.3945	19.3619	19.9767	20.3436	19.2863	19.4252	19.3292	19.8614	19.3996	19.2398	19.7218	20.1718	19.5699	19.549	19.8931	19.7443	-1.73571	0.191235	0.244977	0.497498	0.802004	8.63057
3807	1	Q96RN5	Q96RN5	Mediator of RNA polymerase II transcription subunit 15	MED15	Homo sapiens	86.753	18	14	+	Cluster 14	17.8691	18.0644	17.7029	18.003	17.9067	17.6562	17.9466	16.5366	17.4068	17.5824	18.2181	17.9155	17.3641	18.0884	18.3619	18.0228	18.4687	18.2737	18.2531	18.4463	18.2992	18.2332	18.0206	18.1688	18.2696	18.2045	18.3419	18.5676	18.414	18.8174	18.6848	18.4313	-1.70626	0.111619	0.239292	0.453514	0.901831	4.4491
3662	1	P61289	P61289	Proteasome activator complex subunit 3	PSME3	Homo sapiens	29.504	18	14	+	Cluster 14	20.9729	21.6489	20.6715	21.5704	20.4357	20.9518	21.6581	19.6434	20.1791	20.5309	20.3317	20.7926	19.5757	20.1284	20.9194	20.4814	21.7701	21.8183	22.297	22.8003	21.5911	22.041	21.613	21.7549	21.9119	21.7292	22.4878	22.1967	22.0269	22.5245	22.3201	22.4263	-1.69758	0.0511305	0.371126	0.350752	0.924574	7.98694
3577	1	O60870	O60870	DNA/RNA-binding protein KIN17	KIN	Homo sapiens	45.372	19	14	+	Cluster 14	19.1212	19.3136	18.8245	19.3681	18.5157	18.9849	19.4791	17.9658	18.7265	19.0404	18.8162	18.7577	18.5075	18.6507	19.3186	18.6261	19.3227	19.2645	19.6846	19.657	19.2237	19.3402	19.6247	19.4321	19.4525	19.2405	19.6805	19.7979	19.375	19.6465	18.9706	19.5692	-1.67876	0.0759835	0.137105	0.528993	0.936677	4.75929
3002	1	Q9BY77	Q9BY77	Polymerase delta-interacting protein 3	POLDIP3	Homo sapiens	46.091	21	17	+	Cluster 14	20.0954	20.3748	19.737	20.4932	19.7448	19.5551	20.1039	18.7352	19.353	19.5587	19.5627	19.577	18.2844	19.358	20.3368	19.4463	20.3916	20.3207	20.1568	20.8436	20.3951	20.2244	20.5648	20.5205	20.1859	20.184	20.7258	20.5021	20.5341	20.3514	20.5643	20.6736	-1.69883	0.0578314	0.231988	0.525433	0.883582	4.87398
2874	1	P46777	P46777	60S ribosomal protein L5	RPL5	Homo sapiens	34.361	21	17	+	Cluster 14	23.2771	23.4879	22.8163	23.421	22.7294	22.9818	23.544	22.2019	22.6876	22.5628	22.7611	22.8417	21.859	22.5108	23.2695	22.8548	23.3771	23.243	23.2951	23.6406	23.2742	23.3697	23.4863	23.5225	23.3358	23.5531	23.3782	23.3012	23.3017	23.2415	23.4546	23.4754	-1.73121	0.100669	0.393797	0.427388	0.809353	3.9013
2782	1	Q9ULX6	Q9ULX6	A-kinase anchor protein 8-like	AKAP8L	Homo sapiens	71.639	21	18	+	Cluster 14	18.5507	18.1745	18.0048	18.5622	17.9446	17.7664	18.4321	17.4502	17.6581	17.7481	17.6697	17.8601	16.9916	17.5257	18.2313	17.9236	18.4922	18.6091	19.4885	18.9624	18.6398	18.2998	18.3859	19.0391	18.671	18.8181	18.3513	18.6631	18.7552	18.9051	18.5348	18.9094	-1.70101	0.169118	0.249151	0.330586	0.952155	6.19893
2757	1	Q9H3P2	Q9H3P2	Negative elongation factor A	NELFA	Homo sapiens	57.276	22	18	+	Cluster 14	19.6147	19.6685	19.0267	19.5661	19.0458	18.9934	19.3226	18.5024	18.7935	18.9173	18.7563	18.8146	18.1609	18.8138	19.4862	18.8787	19.5933	20.3808	19.7643	20.0473	19.5376	19.7674	19.984	19.5033	20.3223	19.818	19.8448	20.2433	19.8888	20.0102	19.6602	20.1025	-1.69759	0.157401	0.164491	0.442815	0.932883	7.14834
2530	1	Q9HCG8	Q9HCG8	Pre-mRNA-splicing factor CWC22 homolog	CWC22	Homo sapiens	105.468	22	19	+	Cluster 14	18.1306	18.1927	17.682	18.342	17.6603	17.8891	18.2675	17.117	17.4922	17.1202	17.203	17.7169	17.0495	17.3151	17.8754	17.295	18.3298	18.2079	18.4084	18.7223	18.1208	18.3591	18.2243	18.7322	18.4104	18.4088	18.7298	18.3617	18.3264	18.794	18.5452	18.5226	-1.74565	0.211645	0.298499	0.451076	0.784432	6.61804
2302	1	Q8N6R0	Q8N6R0	eEF1A lysine and N-terminal methyltransferase	METTL13	Homo sapiens	78.768	28	20	+	Cluster 14	18.805	18.8227	18.5229	18.9198	18.5096	18.9278	18.9228	18.0712	18.2548	18.3311	18.3706	18.7613	18.002	18.8253	19.2969	18.5105	19.1344	18.9398	19.1473	19.184	18.8491	19.2846	19.1501	18.3155	19.4237	19.0376	19.3134	19.253	19.1359	19.4589	19.3035	19.3765	-1.69272	0.0583291	0.234649	0.480084	0.919655	4.28399
2193	1	O43823	O43823	A-kinase anchor protein 8	AKAP8	Homo sapiens	76.109	24	20	+	Cluster 14	19.2623	19.5588	19.2783	19.4969	19.1714	19.0456	19.4586	18.5601	18.9851	18.9121	19.0024	19.114	18.315	18.79	19.3372	19.1001	19.5284	19.5491	19.7687	19.8425	19.5697	19.4552	19.4367	19.9455	19.5091	19.7086	19.356	19.4026	19.5995	19.6162	19.7188	19.6995	-1.73153	0.192025	0.281829	0.411339	0.846341	5.34354
2130	1	Q96DI7	Q96DI7	U5 small nuclear ribonucleoprotein 40 kDa protein	SNRNP40	Homo sapiens	39.31	26	21	+	Cluster 14	21.1693	21.1636	20.7768	21.1999	20.8662	20.6994	21.423	20.243	20.4974	20.4956	20.5778	20.792	20.0105	20.5469	20.9965	20.8305	21.3566	21.3135	21.6435	21.6445	21.2149	21.3621	21.221	21.4885	21.5248	21.3662	21.5796	21.553	21.3358	21.4164	21.3017	21.528	-1.73787	0.23093	0.249732	0.436506	0.820707	6.61173
2093	1	Q53GS9	Q53GS9	U4/U6.U5 tri-snRNP-associated protein 2	USP39	Homo sapiens	65.379	27	21	+	Cluster 14	20.5962	20.4842	19.9556	20.6154	20.1817	20.2312	20.5625	19.3452	19.7513	19.7133	19.8898	20.0454	19.4632	19.8471	20.3001	20.0649	20.7603	20.671	21.0383	21.2	20.5882	20.7141	20.6477	20.8343	20.9081	20.887	21.3247	21.0037	20.8124	21.1397	20.7949	21.049	-1.68087	0.177138	0.0551688	0.510858	0.937703	7.62168
1894	1	P98194	P98194	Calcium-transporting ATPase type 2C member 1	ATP2C1	Homo sapiens	100.577	29	22	+	Cluster 14	19.4186	19.6933	19.0037	19.2462	19.0316	18.7864	19.3076	17.92	18.5333	19.007	18.4538	18.7792	17.5766	18.5302	18.9974	18.9177	19.4146	19.5277	19.5823	19.3428	19.5417	19.8526	19.5347	19.7492	19.4439	19.9024	19.2844	19.5853	19.5405	19.6685	19.7586	19.7076	-1.73534	0.218311	0.266351	0.415707	0.834972	5.12314
1880	1	P30414	P30414	NK-tumor recognition protein	NKTR	Homo sapiens	165.678	28	22	+	Cluster 14	18.8573	18.6362	18.4114	18.7656	18.6547	18.7327	18.8578	18.1186	18.047	18.4938	18.4449	18.5498	16.8801	18.3292	18.8841	18.0821	18.848	18.7152	19.2631	19.2806	18.5759	18.8696	18.8871	18.889	18.7627	19.0324	19.2711	19.112	18.7178	18.7756	18.8621	18.9973	-1.69362	0.130025	0.250673	0.348218	0.964704	3.14228
1825	1	Q9UFC0	Q9UFC0	Leucine-rich repeat and WD repeat-containing protein 1	LRWD1	Homo sapiens	70.861	29	23	+	Cluster 14	18.4824	18.295	18.099	18.5421	17.8879	18.0473	18.4407	17.1071	17.6254	17.7325	17.7116	17.8311	17.3747	17.7202	18.2462	17.6508	18.3827	18.8769	19.3537	19.3764	18.6847	18.8619	18.7343	18.3867	18.9512	18.7933	19.0377	19.4535	18.8328	19.1075	18.9464	19.1774	-1.73322	0.259505	0.230079	0.395582	0.848052	8.00482
1819	1	Q9NVH2	Q9NVH2	Integrator complex subunit 7	INTS7	Homo sapiens	106.835	33	23	+	Cluster 14	18.499	18.3515	18.1507	18.5979	18.1281	18.1182	18.6455	17.6222	18.0038	17.9396	18.0817	18.1934	17.8647	17.809	18.1136	18.0391	18.5846	18.4876	18.7607	18.8276	18.5505	18.5296	18.6382	18.3652	18.6626	18.6453	18.9769	18.621	18.6998	18.7259	18.6129	18.7623	-1.69015	0.214776	0.0764847	0.461807	0.937087	6.58205
1511	1	Q15833	Q15833	Syntaxin-binding protein 2	STXBP2	Homo sapiens	66.453	37	25	+	Cluster 14	20.8017	20.9694	20.3834	21.1474	20.1842	20.443	21.1242	19.5378	19.9485	20.3884	19.7593	20.6081	19.5067	20.0014	20.7372	19.881	20.8417	20.6085	20.9862	20.408	20.9254	20.8872	21.0067	21.5819	20.5606	21.0929	20.9052	20.9607	20.7716	20.5115	20.9932	21.0691	-1.68996	0.0486451	0.22228	0.502825	0.916207	2.94333
1430	1	Q9BXP5	Q9BXP5	Serrate RNA effector molecule homolog	SRRT	Homo sapiens	100.669	32	26	+	Cluster 14	20.9567	20.8025	20.5602	21.1383	20.2769	20.5646	20.9885	19.7535	20.1651	20.2799	20.4201	20.2666	19.6552	20.171	20.6806	20.2019	20.8647	20.908	21.091	21.1953	20.5887	20.9797	21.0216	21.0971	20.9496	21.0048	21.3248	21.0641	21.0434	21.0173	20.854	21.1958	-1.68821	0.0529044	0.276818	0.407439	0.951052	4.81406
1350	1	O43252	O43252	Bifunctional 3'-phosphoadenosine 5'-phosphosulfate synthase 1	PAPSS1	Homo sapiens	70.832	32	26	+	Cluster 14	20.8757	20.539	20.6095	21.0315	20.5977	20.8067	21.1351	19.7878	20.1183	20.2117	19.9798	20.4056	19.6231	20.0867	20.5589	20.7005	21.468	20.3453	20.988	20.9721	21.0697	21.2253	21.0812	21.667	21.3519	21.009	20.9945	20.9751	20.8232	21.1417	21.2976	21.2248	-1.68755	0.0214592	0.339249	0.383818	0.943027	4.62881
616	1	Q96KR1	Q96KR1	Zinc finger RNA-binding protein	ZFR	Homo sapiens	117.013	49	37	+	Cluster 14	20.3774	20.3332	19.9473	20.2736	20.0262	20.0798	20.2392	19.1581	19.7928	19.8628	19.9219	19.7014	19.3118	19.7186	20.2172	20.1107	20.5288	20.536	20.7908	20.6956	20.3377	20.5962	20.3579	19.968	20.6431	20.5873	20.7354	20.8075	20.7347	20.8711	20.4462	20.8416	-1.66987	0.0476252	0.235944	0.382759	1.00354	6.10275
492	1	Q08J23	Q08J23	RNA cytosine C(5)-methyltransferase NSUN2	NSUN2	Homo sapiens	86.473	52	40	+	Cluster 14	20.8902	21.2784	20.7038	20.9565	20.6692	20.6457	21.0822	19.6301	20.173	20.084	20.0725	20.4735	19.4861	20.2182	20.8576	20.4296	21.0751	21.4515	22.136	21.5329	21.5214	21.2566	21.0641	21.7916	21.597	21.3612	21.2549	22.0155	21.5244	21.5089	21.8911	21.8077	-1.71299	0.165462	0.312749	0.318951	0.915829	7.26712
364	1	Q9H2P0	Q9H2P0	Activity-dependent neuroprotector homeobox protein	ADNP	Homo sapiens	123.565	53	45	+	Cluster 14	20.1431	20.2109	19.6781	20.3045	19.8775	19.7008	20.1535	18.6496	19.4099	19.551	19.6593	19.7765	19.2876	19.4711	20.2331	19.5013	20.6177	20.6485	21.4458	21.224	20.292	20.67	20.331	20.122	21.0107	20.5589	21.043	20.8816	20.852	20.9147	20.1188	21.1314	-1.67167	0.0923116	0.131942	0.466747	0.980674	6.99618
256	1	O94906	O94906	Pre-mRNA-processing factor 6	PRPF6	Homo sapiens	106.929	66	51	+	Cluster 14	20.7468	20.6859	20.4388	20.7784	20.405	20.43	20.9407	19.6677	20.0882	20.0421	20.3	20.3681	19.6073	20.1738	20.6029	20.3341	21.0114	20.9502	21.4434	21.5485	20.7534	21.0419	21.0297	21.1089	21.1814	20.8954	21.4226	21.2207	21.0601	21.3829	20.8137	21.247	-1.72116	0.157167	0.248738	0.450169	0.865088	7.161
151	1	P24928	P24928	DNA-directed RNA polymerase II subunit RPB1	POLR2A	Homo sapiens	217.18	78	62	+	Cluster 14	21.7918	21.7368	21.3874	21.8998	21.2465	21.3422	21.9186	20.429	21.0306	21.094	21.1608	21.3643	20.4977	20.8347	21.6501	21.2962	21.7072	21.6553	21.8229	21.7828	21.4702	21.8968	21.8202	21.8934	21.855	21.6877	22.0252	21.664	21.7633	21.7953	21.6623	21.8954	-1.70642	0.0323864	0.371234	0.427092	0.875707	3.53257
220	1	Q14839	Q14839	Chromodomain-helicase-DNA-binding protein 4	CHD4	Homo sapiens	218.008	94	72	+	Cluster 14	20.9151	21.0188	20.7378	21.1692	20.5571	20.5632	21.187	19.7165	20.2548	20.2418	20.4664	20.5542	19.6969	20.2853	20.7989	20.5049	21.2297	21.2588	21.8255	21.6008	21.0061	21.2308	21.15	21.127	21.5718	21.2588	21.5842	21.3903	21.2726	21.4959	21.0422	21.4761	-1.7187	0.284958	0.205241	0.324317	0.904186	6.41414
9894	1	Q8N8R3	Q8N8R3	Mitochondrial basic amino acids transporter	SLC25A29	Homo sapiens	32.063	3	3	+	Cluster 14	18.7326	18.4452	14.7709	18.0998	18.2886	18.1747	18.7299	14.3819	17.5634	15.1405	17.5084	14.9867	13.4986	18.1937	17.8077	18.1351	18.7342	18.6104	18.6619	19.0315	18.6704	18.8133	18.8759	19.0606	18.7138	19.0606	15.3079	18.6395	18.9339	18.7783	19.4573	18.9502	-1.72608	0.0269564	0.401744	0.556701	0.740679	2.51041
8108	1	P40199	P40199	Carcinoembryonic antigen-related cell adhesion molecule 6	CEACAM6	Homo sapiens	37.236	9	5	+	Cluster 14	17.4802	16.9631	16.5294	18.7102	18.3018	17.9033	18.472	18.1523	17.0504	18.6641	16.0233	19.4271	18.4215	17.8071	17.7302	16.222	20.6505	18.3411	21.8108	21.1663	22.5866	21.5515	19.5157	21.6946	22.5494	20.4761	24.7629	20.9213	21.8979	23.1703	20.7955	21.8417	-1.71808	-0.0409091	0.499665	0.585549	0.67378	8.73251
7479	1	Q01105	Q01105	Protein SET	SET	Homo sapiens	33.487	15	12	+	Cluster 14	24.1553	24.0626	23.5623	24.2526	23.0628	23.5897	24.4486	22.3682	23.0058	23.2397	23.2502	23.3798	22.3816	22.9494	23.8212	23.3562	24.3306	24.7099	24.1745	24.5852	23.963	24.6565	24.6689	24.5682	24.8101	24.7016	24.6335	23.8354	24.556	24.7284	24.1747	24.6906	-1.73208	0.0163056	0.478921	0.566529	0.67032	6.07539
7234	1	Q9Y3U8	Q9Y3U8	60S ribosomal protein L36	RPL36	Homo sapiens	12.251	7	7	+	Cluster 14	22.6194	22.8045	22.265	22.4859	22.1111	21.6037	22.7633	20.2207	21.394	21.7765	21.7504	21.8015	22.1871	21.6741	22.3175	22.1059	22.7254	22.4719	22.5904	22.8301	22.4457	22.7161	22.7373	22.9353	22.631	22.7013	22.9427	22.6989	22.9561	22.6489	22.9744	22.7499	-1.73913	0.0366142	0.500098	0.578054	0.624366	4.06742
6636	1	Q9ULM6	Q9ULM6	CCR4-NOT transcription complex subunit 6	CNOT6	Homo sapiens	63.308	11	8	+	Cluster 14	16.8947	16.9994	15.8955	17.1332	15.9356	16.0479	16.9566	15.5924	15.8572	15.1556	14.5501	15.9683	14.8855	14.0392	16.2684	15.2641	16.6442	16.6568	17.1226	17.9049	17.0615	16.833	16.8275	17.2357	16.6466	17.0128	16.8461	17.1461	16.9741	17.1659	17.5333	17.1891	-1.65241	-0.214094	0.571105	0.476656	0.818744	4.64715
6487	1	Q96CB8	Q96CB8	Integrator complex subunit 12	INTS12	Homo sapiens	48.809	8	8	+	Cluster 14	18.1245	17.9961	17.1585	17.7916	17.6619	17.4942	18.2184	17.0329	17.1665	17.4288	17.6827	17.4116	16.8534	17.2611	18.1574	17.331	18.1644	18.219	18.7515	18.7011	18.3782	18.3999	18.6295	18.0764	18.3704	18.4703	18.8118	18.6471	18.4011	18.6268	18.3024	18.4764	-1.73543	0.0316942	0.453629	0.617884	0.632225	7.92022
6205	1	P19387	P19387	DNA-directed RNA polymerase II subunit RPB3	POLR2C	Homo sapiens	31.442	13	8	+	Cluster 14	20.9681	21.1229	20.888	21.1898	20.5588	20.4955	21.1947	19.9549	20.4931	20.3223	20.5214	20.7263	20.127	20.388	20.9497	20.8062	21.0593	20.9895	21.0157	21.0796	20.5902	21.2237	21.1989	21.0716	21.1604	20.9264	21.4767	20.7437	21.1843	21.1444	20.9709	21.1303	-1.73509	0.0633882	0.371696	0.683865	0.616139	3.04814
5870	1	Q8N4J0	Q8N4J0	Carnosine N-methyltransferase	CARNMT1	Homo sapiens	47.186	10	9	+	Cluster 14	18.1358	18.4881	18.1865	18.6215	18.3032	18.2093	18.5433	17.4705	17.6548	18.0168	17.8365	18.0735	17.8656	18.1612	17.9768	17.9767	18.7819	19.2994	18.5671	20.0819	18.5043	19.0792	19.1909	19.8081	19.1411	18.9375	19.1987	18.8878	18.5024	18.92	19.4085	19.2039	-1.671	-0.177138	0.478823	0.615337	0.753975	7.62335
5737	1	P55036	P55036	26S proteasome non-ATPase regulatory subunit 4	PSMD4	Homo sapiens	40.738	15	11	+	Cluster 14	21.8424	21.9262	21.6063	21.6757	21.3534	21.6085	21.8222	21.0843	21.4714	21.4435	21.6504	21.7426	21.386	21.7226	21.6819	21.7348	22.1508	21.7371	21.9856	21.713	22.0696	22.1245	21.78	22.2794	22.1119	22.0054	22.3266	22.0602	22.0612	21.8264	21.8628	22.0988	-1.73981	0.0562139	0.5245	0.472178	0.686916	5.48335
4298	1	O96005	O96005	Putative lipid scramblase CLPTM1	CLPTM1	Homo sapiens	76.098	14	12	+	Cluster 14	20.2792	20.5664	20.0463	20.3963	20.0473	20.2858	20.4922	19.453	19.9782	19.8962	19.6741	20.2925	19.2409	19.9865	19.6094	20.0993	20.5716	20.3752	20.0391	20.4398	20.5306	21.0607	20.7039	20.0733	20.2526	20.7972	20.6197	19.5419	20.4981	20.6003	20.4048	20.5612	-1.68561	-0.128858	0.6079	0.453839	0.752729	2.57881
3010	1	Q9NPG3	Q9NPG3	Ubinuclein-1	UBN1	Homo sapiens	121.522	23	17	+	Cluster 14	17.5126	17.6333	16.8048	17.5479	16.8254	16.8363	17.5512	13.7182	16.604	15.8419	15.9077	17.3716	14.7591	15.1455	17.8142	16.8754	17.5908	17.9165	17.3241	17.9137	17.6552	17.731	18.0528	18.0139	17.5584	17.5959	17.4431	18.0756	17.8692	17.8394	17.9607	17.9177	-1.71274	0.00652608	0.323695	0.636312	0.746203	3.54605
2905	1	Q12907	Q12907	Vesicular integral-membrane protein VIP36	LMAN2	Homo sapiens	40.23	21	17	+	Cluster 14	24.173	23.9225	23.6238	24.0837	23.5363	23.6235	24.213	22.9319	23.2288	23.3238	23.1169	23.5101	22.6336	23.117	23.6466	23.4626	23.6816	23.8378	23.9756	23.7927	23.9377	23.9658	24.2952	23.9466	23.3853	24.1436	23.7712	23.9037	24.0716	23.9893	24.1266	23.9782	-1.70184	-0.079755	0.43534	0.701784	0.644474	2.67754
2584	1	O95391	O95391	Pre-mRNA-splicing factor SLU7	SLU7	Homo sapiens	68.388	22	18	+	Cluster 14	18.4154	18.556	18.1999	18.6787	18.1505	18.3373	18.8589	17.7193	18.1204	18.2301	18.1885	18.2745	17.0004	17.9267	18.7244	18.066	18.8071	18.6968	19.4337	19.6054	18.8916	18.8871	18.8598	19.3188	18.8543	18.8726	19.0285	19.361	18.8991	19.1147	19.1993	19.0008	-1.72446	0.0555203	0.309703	0.721283	0.637954	6.51002
2000	1	Q9UPW5	Q9UPW5	Cytosolic carboxypeptidase 1	AGTPBP1	Homo sapiens	138.45	29	23	+	Cluster 14	16.5501	16.8266	16.0186	16.5066	16.8785	16.0782	17.1527	16.6947	16.3881	15.9516	16.2435	16.7268	16.0566	16.4532	16.7391	16.3303	17.0993	16.9117	16.4397	17.0687	16.2242	17.2863	17.0571	17.8755	17.3436	17.0312	16.6762	17.2673	16.9664	17.0778	16.9661	17.1128	-1.71196	-0.0550008	0.547562	0.502795	0.716608	3.78338
1957	1	Q8WTT2	Q8WTT2	Nucleolar complex protein 3 homolog	NOC3L	Homo sapiens	92.547	28	22	+	Cluster 14	18.2517	18.2226	17.8148	18.4725	18.3385	18.0709	18.8785	17.4911	17.6439	17.5433	17.7006	17.7754	17.2263	17.9719	18.5381	17.9427	18.7646	18.742	19.5255	19.6749	19.1193	18.616	18.5276	19.9349	18.7143	18.9943	19.0823	19.188	18.9564	19.636	19.9869	19.2545	-1.68001	-0.135777	0.542625	0.471945	0.801219	7.49461
1785	1	Q8IWZ8	Q8IWZ8	SURP and G-patch domain-containing protein 1	SUGP1	Homo sapiens	72.472	28	23	+	Cluster 14	19.016	19.2251	18.7106	19.1922	18.7891	18.7135	19.331	17.6036	18.3547	18.4419	18.581	18.6368	17.8775	18.3596	19.115	18.4218	19.2198	19.2345	19.3927	19.3725	19.0489	19.3619	19.3958	19.4462	19.3448	19.2799	19.3822	19.3698	19.2745	19.4922	19.2652	19.447	-1.7351	0.0545584	0.461269	0.486457	0.73282	5.35077
1582	1	P12429	P12429	Annexin A3	ANXA3	Homo sapiens	36.376	33	24	+	Cluster 14	21.1507	21.1748	21.1824	21.1498	21.9736	20.8563	21.8318	23.6354	21.2359	21.5882	22.1522	23.1042	22.7418	23.0266	21.6641	21.3209	22.2795	22.4818	22.5269	22.7214	22.5435	23.3367	22.4317	24.856	23.4695	22.7863	22.7959	21.7572	22.0781	22.9627	22.2886	22.7666	-1.73273	0.0108327	0.49912	0.631487	0.591293	2.54345
1568	1	Q9Y606	Q9Y606	Pseudouridylate synthase 1 homolog	PUS1	Homo sapiens	47.471	30	25	+	Cluster 14	19.5952	19.5364	19.0526	19.7502	19.0376	19.1705	19.3869	18.3473	18.7602	18.8637	18.7194	19.1339	18.3919	18.6659	19.3418	18.6008	19.5054	19.8156	20.8607	20.096	19.9446	19.6409	19.4295	19.9885	20.0697	19.8348	19.9558	20.4259	19.9724	20.0913	20.1131	20.1029	-1.73524	0.0856933	0.390541	0.494339	0.764665	7.1646
1323	1	Q96ST2	Q96ST2	Protein IWS1 homolog	IWS1	Homo sapiens	91.956	34	27	+	Cluster 14	20.1405	20.285	19.9125	20.3823	20.0273	19.8519	20.5025	18.8772	19.5637	19.6161	20.1026	19.996	18.8908	19.6252	20.0949	19.7365	20.3949	20.2904	20.5896	20.7637	20.2663	20.5726	20.446	20.0348	20.6592	20.4493	20.8349	20.5943	20.5009	20.6749	20.6777	20.6064	-1.7005	-0.107107	0.535624	0.614253	0.657734	5.00199
1114	1	Q8IX12	Q8IX12	Cell division cycle and apoptosis regulator protein 1	CCAR1	Homo sapiens	132.823	38	29	+	Cluster 14	20.8767	20.9054	20.5851	21.059	20.4595	20.4586	21.0404	19.5524	20.0102	20.1871	20.4355	20.3814	19.6608	20.1377	20.6613	20.4148	20.9509	20.745	21.1739	21.034	21.02	21.127	21.1074	21.0651	20.899	20.9755	21.1213	21.2614	21.1928	21.1225	21.026	21.1392	-1.72882	0.0537094	0.347602	0.607538	0.719972	5.23101
646	1	Q15648	Q15648	Mediator of RNA polymerase II transcription subunit 1	MED1	Homo sapiens	168.48	46	36	+	Cluster 14	18.9059	19.0125	18.6757	19.1098	18.6141	18.5504	19.001	17.7542	18.426	18.339	18.2636	18.6047	17.866	18.4918	18.9627	18.3687	19.0217	19.1542	19.44	19.4072	19.2053	19.2593	18.9347	19.1731	19.2091	19.0821	19.49	19.3244	19.3049	19.6768	19.3685	19.3568	-1.73896	0.0745367	0.404858	0.548169	0.711392	6.54562
502	1	Q8NI27	Q8NI27	THO complex subunit 2	THOC2	Homo sapiens	182.778	48	40	+	Cluster 14	19.728	19.8083	19.3739	20.0677	19.3099	19.2844	20.0492	18.6595	19.1151	19.2817	19.3431	19.4387	18.3471	19.0659	19.6835	19.1802	19.8358	19.925	20.5722	20.1299	19.9204	20.1854	20.1785	20.2093	20.1555	20.0472	20.2191	20.2651	20.1134	20.2084	20.3538	20.2621	-1.68537	-0.118698	0.417577	0.622914	0.763577	6.51866
324	1	Q14966	Q14966	Zinc finger protein 638	ZNF638	Homo sapiens	220.628	58	47	+	Cluster 14	20.031	19.9517	19.5891	20.0349	19.711	19.6555	19.8794	18.9722	19.4487	19.4392	19.5129	19.7759	18.8304	19.3512	20.026	19.6844	20.1072	20.1577	19.998	20.5843	19.9205	20.2271	20.2675	20.1415	20.2234	20.0557	20.6843	20.2638	20.1245	20.284	20.1451	20.2794	-1.73088	0.023267	0.504201	0.489425	0.713983	5.72329
153	1	Q12830	Q12830	Nucleosome-remodeling factor subunit BPTF	BPTF	Homo sapiens	338.27	70	62	+	Cluster 14	19.2267	19.3722	18.8266	19.6485	19.095	19.0224	19.6862	18.691	18.8653	19.0928	19.0604	19.0436	18.1732	18.7599	19.4707	18.8515	19.5029	19.4031	19.6699	20.0018	19.4593	19.6115	19.4501	19.6221	19.8458	19.4079	20.0792	19.379	19.661	19.6927	19.0916	19.6486	-1.74401	0.0621553	0.497045	0.539358	0.645451	4.33743
195	1	O15027	O15027	Protein transport protein Sec16A	SEC16A	Homo sapiens	251.897	71	57	+	Cluster 14	21.0789	21.2975	20.5624	20.8792	20.8633	20.4554	20.9482	19.7203	20.4002	20.581	20.4762	20.6959	19.8502	20.5255	20.9172	20.7423	21.1663	21.6993	20.4132	21.1724	21.4265	21.3164	21.6416	21.4509	21.3141	21.5204	20.8292	20.8914	21.2365	21.3595	21.1021	21.3284	-1.74268	0.0459832	0.554574	0.546799	0.595324	4.29843
11425	1	P61956	P61956	Small ubiquitin-related modifier 2	SUMO2	Homo sapiens	10.869	2	2	+	Cluster 14	24.6056	24.1249	24.2931	24.401	24.3575	23.9734	24.7828	23.8137	24.0229	23.9561	24.0067	24.2362	23.8951	24.0547	24.3669	24.2359	24.8166	24.4801	24.8077	24.9264	24.4792	24.8357	24.814	24.8618	25.0099	24.6495	25.3341	24.6569	25.0791	25.0392	24.4459	24.8908	-1.77943	0.307348	0.40064	0.487561	0.583886	7.04232
10498	1	P50219	P50219	Motor neuron and pancreas homeobox protein 1	MNX1	Homo sapiens	40.572	2	2	+	Cluster 14	15.7539	15.4024	13.9514	16.9351	15.4306	14.8713	15.5765	14.5051	13.7014	14.104	15.565	15.655	14.2117	15.299	17.5062	14.7028	17.1085	16.9265	16.9849	17.0575	17.2456	17.1061	17.2323	17.0718	17.2847	16.9395	17.5672	17.2231	15.6739	17.47	17.1704	17.2326	-1.77478	0.255186	0.405753	0.551037	0.562805	6.77031
8509	1	Q9H8W3	Q9H8W3	Protein FAM204A	FAM204A	Homo sapiens	27.021	7	5	+	Cluster 14	14.5269	16.6138	15.296	17.1054	16.0845	14.1936	15.1098	14.0873	15.1836	15.9898	16.8684	15.4743	14.1502	14.3218	17.3853	15.0133	16.6743	16.4043	16.9493	17.2961	16.8185	16.5137	16.8015	17.1107	16.8606	16.8735	17.1701	17.5587	16.3833	16.9563	17.51	17.0741	-1.75276	0.162427	0.354982	0.539032	0.696324	4.75038
8198	1	Q14153	Q14153	Protein FAM53B	FAM53B	Homo sapiens	45.767	5	5	+	Cluster 14	16.7908	16.4731	17.0555	16.4878	14.1267	14.63	16.887	15.1907	15.3803	14.3092	14.32	14.7018	14.2984	16.3786	15.2746	17.0789	17.0222	16.6533	16.3643	16.7218	16.9495	16.8097	16.5408	17.2575	16.9697	16.8878	16.9118	16.9763	16.7114	16.9023	17.0987	16.9573	-1.76256	0.177596	0.40649	0.55595	0.622522	3.976
7916	1	Q9Y3A4	Q9Y3A4	Ribosomal RNA-processing protein 7 homolog A	RRP7A	Homo sapiens	32.335	12	9	+	Cluster 14	17.809	18.3698	18.2013	18.3937	18.0241	18.151	18.9649	17.3225	17.5002	17.9465	17.7179	17.8082	16.8185	17.8975	18.6678	17.5195	18.5475	18.8613	19.6344	19.4726	18.9532	18.928	18.5293	19.8489	18.9803	19.0145	19.1041	19.9247	18.9563	19.2765	19.5383	19.0742	-1.75348	0.159471	0.346814	0.654079	0.593114	7.35463
6987	1	Q8N5Y2	Q8N5Y2	Male-specific lethal 3 homolog	MSL3	Homo sapiens	59.825	10	9	+	Cluster 14	17.0603	16.5086	16.0237	16.641	16.4841	16.316	16.6939	15.0353	15.8603	15.8556	16.3948	16.214	14.4476	17.2361	17.2731	15.8787	16.8006	16.6654	17.0421	16.8952	16.4317	16.9911	16.3755	16.8127	17.1555	16.7611	16.917	16.7218	17.1367	17.244	17.0792	16.9207	-1.75187	0.0946685	0.486971	0.577363	0.59287	2.47121
4957	1	Q8TEL6	Q8TEL6	Short transient receptor potential channel 4-associated protein	TRPC4AP	Homo sapiens	90.854	13	11	+	Cluster 14	15.7797	16.292	15.8414	16.0051	16.2447	15.3835	16.2849	15.4539	14.795	15.8461	15.8416	16.1964	14.5777	16.0807	16.7145	15.834	17.233	16.7446	18.5301	17.4795	17.6333	17.3652	16.6164	16.5437	17.5688	17.0823	17.4369	17.6542	17.6776	18.2159	16.6156	17.5357	-1.76586	0.178029	0.522895	0.463321	0.601619	8.05337
4383	1	Q05519	Q05519	Serine/arginine-rich splicing factor 11	SRSF11	Homo sapiens	53.54	17	12	+	Cluster 14	19.8939	19.6234	19.2697	19.9028	19.2718	19.3461	19.6946	18.6471	19.1573	19.2178	19.1686	19.1557	18.349	18.8074	19.7289	19.2702	19.8578	19.9305	20.1474	20.2612	19.8288	20.0424	19.8849	19.977	20.2061	20.194	20.133	20.1762	19.9703	19.9987	20.0245	20.0709	-1.76704	0.185734	0.51667	0.463814	0.600825	6.75624
3463	1	Q96AG4	Q96AG4	Leucine-rich repeat-containing protein 59	LRRC59	Homo sapiens	34.931	18	15	+	Cluster 14	23.4368	23.94	22.9521	23.7846	22.9214	23.1463	23.3011	21.9486	22.6045	22.7287	22.7399	22.9366	21.8504	22.7433	23.2518	22.7374	23.782	23.6934	23.5461	23.93	23.8347	23.7042	23.6924	23.5563	23.6119	23.8162	23.8163	23.6217	24.031	23.9547	24.0167	23.8612	-1.76501	0.168244	0.525497	0.478693	0.592574	5.61016
3156	1	Q15003	Q15003	Condensin complex subunit 2	NCAPH	Homo sapiens	82.566	18	16	+	Cluster 14	16.8743	18.3576	17.2676	18.4021	17.1942	17.5914	18.748	18.3146	17.365	17.0805	17.4532	17.7806	14.8261	15.9846	17.5921	17.249	18.8048	18.5154	18.6893	19.6054	18.2492	18.704	18.8238	19.1033	19.1431	18.8456	19.3264	18.2234	18.4618	18.8441	18.7727	18.9424	-1.76401	0.272935	0.296299	0.51913	0.675644	5.34412
3019	1	Q9NX58	Q9NX58	Cell growth-regulating nucleolar protein	LYAR	Homo sapiens	43.635	24	17	+	Cluster 14	20.4176	20.5705	20.0577	20.6856	20.0011	20.3801	20.8397	19.119	19.673	19.6866	19.7789	20.096	19.3675	20.0641	20.2592	19.8876	21.3141	20.9941	21.4096	21.561	21.445	20.6277	21.5461	21.9326	21.3247	20.9855	21.2112	21.6895	21.5201	21.3135	21.5377	21.5633	-1.76877	0.210725	0.417532	0.536187	0.604327	9.68893
2259	1	Q13123	Q13123	Protein Red	IK	Homo sapiens	65.602	21	20	+	Cluster 14	19.6959	19.6325	19.469	20.0463	19.461	19.5842	19.9601	18.63	18.9642	19.1663	19.3146	19.6113	18.36	19.2249	20.0106	19.4038	19.9495	20.0974	20.3166	20.4972	20.1392	20.2083	20.0609	20.1886	20.2142	19.9636	20.3296	20.4344	20.0682	20.3447	20.1776	20.2408	-1.76482	0.176148	0.516489	0.455989	0.616193	6.37415
1814	1	Q9H8H0	Q9H8H0	Nucleolar protein 11	NOL11	Homo sapiens	81.125	27	23	+	Cluster 14	19.0076	19.3042	18.5505	19.286	18.7026	18.5919	19.4514	17.715	18.1352	18.257	18.4692	18.5773	17.6868	18.199	19.065	18.2465	19.7652	19.6071	20.3318	20.702	19.5237	19.8762	19.4576	20.2043	19.7708	19.4979	20.2053	20.4277	19.9696	20.2103	19.9661	19.9154	-1.77456	0.24767	0.434506	0.591743	0.500641	8.8323
1509	1	Q14684	Q14684	Ribosomal RNA processing protein 1 homolog B	RRP1B	Homo sapiens	84.428	35	25	+	Cluster 14	19.1487	19.2433	18.6713	19.3749	18.5803	18.4716	19.4138	17.8828	18.3131	18.3631	18.9658	18.7871	17.6129	18.4858	19.1816	18.2983	19.8737	19.6384	20.4644	20.6363	20.0337	19.5509	19.3802	20.5546	19.9276	19.8962	20.1344	20.1427	19.8408	20.4575	20.8207	20.2265	-1.75311	0.144258	0.387548	0.540644	0.680661	8.80527
1404	1	Q86YP4	Q86YP4	Transcriptional repressor p66-alpha	GATAD2A	Homo sapiens	68.063	37	29	+	Cluster 14	19.3557	19.6624	18.8776	19.6781	18.9344	18.9461	19.7678	18.0231	18.7479	18.7682	18.7731	18.8293	17.6665	18.5515	19.6217	18.8125	19.6465	19.8109	20.2762	20.1096	19.8578	19.8539	19.7147	19.6521	20.0159	20.125	19.9178	19.9341	19.796	20.0731	19.9205	19.9872	-1.77097	0.265851	0.365568	0.498859	0.640692	6.35825
1162	1	O96028	O96028	Histone-lysine N-methyltransferase NSD2	NSD2	Homo sapiens	152.262	37	28	+	Cluster 14	18.7509	19.2701	18.708	19.4972	19.0542	18.7217	19.2572	18.4835	18.4732	18.7177	18.782	18.8692	19.974	19.5799	19.5799	18.8486	19.3926	19.5002	19.2556	20.0561	18.9233	19.4161	19.9208	19.4959	19.9338	19.4397	19.7719	19.4698	19.2836	19.3896	19.64	19.5154	-1.756	0.209149	0.295703	0.589531	0.661617	3.08757
1040	1	Q99575	Q99575	Ribonucleases P/MRP protein subunit POP1	POP1	Homo sapiens	114.711	41	30	+	Cluster 14	18.9288	19.1798	18.5653	19.2645	18.4022	18.3998	19.1584	17.6329	18.0778	18.5108	18.0823	18.4096	17.5242	17.9677	18.7427	18.6074	19.7586	19.611	19.6587	20.7388	19.7977	19.4346	19.4113	19.7231	19.9403	19.7613	19.4489	19.6657	20.0035	20.1054	19.8433	19.8902	-1.77139	0.244002	0.477628	0.416476	0.633286	8.98919
1005	1	P46379	P46379	Large proline-rich protein BAG6	BAG6	Homo sapiens	119.41	39	30	+	Cluster 14	20.7514	20.938	20.7181	20.5884	20.6057	20.5243	20.8024	20.1749	20.5791	20.6051	20.5037	20.7012	20.1701	20.428	20.632	20.721	20.9482	21.1285	21.0257	21.0879	21.0967	21.1404	20.9136	20.6916	21.2049	21.353	21.1013	21.1981	21.1479	21.0914	20.9467	21.1597	-1.74828	0.124365	0.440989	0.461191	0.721731	7.83804
961	1	Q96T37	Q96T37	RNA-binding protein 15	RBM15	Homo sapiens	107.191	37	31	+	Cluster 14	20.1759	20.1868	19.751	20.4033	19.6405	19.8576	20.3079	18.8272	19.5112	19.5271	19.6672	19.7403	18.9083	19.4252	19.9319	19.6729	20.2038	20.276	20.5269	20.4714	20.1861	20.3009	20.3627	20.0768	20.5277	20.5754	20.4672	20.2892	20.393	20.3139	20.3279	20.3551	-1.77346	0.271932	0.361496	0.583676	0.556357	5.19856
933	1	Q15459	Q15459	Splicing factor 3A subunit 1	SF3A1	Homo sapiens	88.887	41	31	+	Cluster 14	22.0981	22.1595	21.6516	22.2402	21.6173	21.5842	22.2456	20.8251	21.3668	21.4718	21.5879	21.5323	20.957	21.224	21.8652	21.5726	22.1746	22.0649	22.325	22.4193	22.0069	22.2214	22.1403	22.2884	22.0867	22.253	22.3489	22.3034	22.2975	22.2525	21.9809	22.3001	-1.76717	0.229258	0.387775	0.49515	0.654987	5.06785
889	1	Q9NVM9	Q9NVM9	Integrator complex subunit 13	INTS13	Homo sapiens	80.227	42	32	+	Cluster 14	19.4479	19.435	19.1166	19.5751	19.0605	19.1689	19.7406	18.0745	18.6077	18.9048	18.9359	18.923	18.2147	18.9026	19.3028	18.9062	19.5825	19.571	19.9689	19.8344	19.6453	19.654	19.6221	19.5465	19.4261	19.6057	20.0037	20.1499	19.8424	19.8833	19.6751	19.7688	-1.74657	0.152069	0.384274	0.452826	0.7574	5.63625
525	1	P42694	P42694	Probable helicase with zinc finger domain	HELZ	Homo sapiens	218.974	49	39	+	Cluster 14	18.4498	18.3915	18.1257	18.4254	18.1445	18.1433	18.5334	17.3537	17.7007	17.815	17.906	18.2953	16.9613	18.1219	18.0918	18.0538	18.7929	18.3535	18.6514	18.995	18.754	18.7571	18.5138	18.5104	18.7254	18.431	18.9339	18.5363	18.8127	18.8202	18.9392	18.767	-1.76399	0.170258	0.557923	0.441639	0.594169	5.72043
446	1	O43795	O43795	Unconventional myosin-Ib	MYO1B	Homo sapiens	131.986	49	41	+	Cluster 14	21.01	21.2986	20.9133	21.489	20.7399	20.9917	21.3031	19.7805	20.4386	20.4611	20.5992	20.8805	19.9451	20.4716	21.2715	20.3503	21.8537	21.4635	21.1874	21.6092	21.3982	21.999	21.7035	21.6126	21.6264	21.6552	21.5039	21.8195	21.5582	21.4673	20.9097	21.6491	-1.75222	0.0978636	0.510598	0.520164	0.623594	5.71649
508	1	Q9NR30	Q9NR30	Nucleolar RNA helicase 2	DDX21	Homo sapiens	87.344	49	42	+	Cluster 14	21.3184	21.9562	20.7626	21.6669	20.6034	20.9354	22.2058	20.109	20.1242	20.4321	20.5672	20.9748	19.4793	20.3474	21.5449	20.5	22.6422	22.6439	23.6525	23.7414	22.7901	22.4127	21.7255	23.4408	22.5626	22.7314	22.5202	23.4713	22.9338	23.4023	23.2623	22.9608	-1.77354	0.249187	0.400034	0.548251	0.576068	9.47712
9913	1	Q8TBZ8	Q8TBZ8	Zinc finger protein 564	ZNF564	Homo sapiens	63.736	5	4	+	Cluster 14	15.4325	16.0009	14.9598	16.0995	14.7936	15.8435	15.9467	14.5087	15.4223	14.6887	14.5079	15.1838	14.6678	16.1173	17.5183	15.0434	15.8246	16.1292	16.1732	16.2695	14.51	16.8832	16.1018	16.0258	15.8688	16.1895	16.3031	15.7312	16.0155	16.8237	16.2529	16.2743	-1.75483	0.279811	0.625469	0.212397	0.637151	2.02633
7120	1	Q9C0B9	Q9C0B9	Zinc finger CCHC domain-containing protein 2	ZCCHC2	Homo sapiens	125.938	7	7	+	Cluster 14	15.8004	16.3127	14.7313	15.4573	15.4827	16.6812	15.495	14.3377	14.9955	14.819	14.9436	15.1492	14.0277	14.9248	15.4531	15.7241	16.387	16.1252	14.9479	16.2914	15.5347	16.3569	15.9785	16.855	15.4297	16.0315	16.3436	15.2485	15.6177	16.6086	16.4075	16.17	-1.73746	0.359781	0.782761	0.121233	0.473685	2.81589
6921	1	Q5VTB9	Q5VTB9	E3 ubiquitin-protein ligase RNF220	RNF220	Homo sapiens	62.766	10	7	+	Cluster 14	18.6245	18.9734	18.4939	18.7009	18.1512	18.0649	18.6787	17.2606	18.0996	18.2694	18.4867	18.2192	18.0405	17.874	18.7665	18.2203	18.6921	19.0873	18.8482	18.9851	18.5298	19.0598	18.7967	18.73	18.7971	18.6952	19.0753	18.9864	18.7427	19.0038	19.2233	18.9728	-1.72536	0.258375	0.708358	0.0904693	0.668154	4.73647
6026	1	Q9NWU5	Q9NWU5	39S ribosomal protein L22, mitochondrial	MRPL22	Homo sapiens	23.64	10	9	+	Cluster 14	21.4956	21.7349	21.0485	21.6317	21.1239	21.0034	21.3897	19.8476	20.5282	20.9226	20.8805	20.7794	20.2084	20.411	21.445	20.9479	20.7609	21.6536	22.1333	21.7084	22.106	21.8272	21.3759	21.2877	21.3316	21.6173	20.9601	22.0046	21.6297	21.7741	21.6356	21.7881	-1.72953	0.235446	0.738519	0.130339	0.625223	3.33935
6020	1	Q9NVI7	Q9NVI7	ATPase family AAA domain-containing protein 3A	ATAD3A	Homo sapiens	71.371	39	31	+	Cluster 14	21.3146	21.4141	21.0125	21.3841	21.0326	21.0731	21.3664	20.4222	20.7084	20.9862	20.9473	21.135	20.2115	21.0039	21.218	20.777	21.0752	21.7131	21.9464	21.8438	22.1387	21.5679	21.3799	21.6446	21.6072	21.6276	21.2871	22.4485	21.7036	21.2186	21.6845	21.757	-1.7376	0.3665	0.764722	0.105959	0.500415	5.28519
4231	1	Q9UBP6	Q9UBP6	tRNA (guanine-N(7)-)-methyltransferase	METTL1	Homo sapiens	31.472	16	13	+	Cluster 14	18.6419	18.8013	17.724	18.6742	16.7232	18.1435	18.7271	16.9892	17.2884	17.5277	17.7938	17.844	16.7237	17.2484	18.3556	17.4015	19.5258	19.1763	20.4315	19.9373	19.7278	19.3751	18.8532	19.1508	19.27	19.6106	19.2536	19.9909	19.3215	19.7872	19.3393	19.614	-1.7587	0.413325	0.661552	0.16208	0.521743	8.83958
2974	1	Q92544	Q92544	Transmembrane 9 superfamily member 4	TM9SF4	Homo sapiens	74.519	26	17	+	Cluster 14	22.6404	22.7274	21.7284	22.1194	21.9776	21.6241	22.1267	19.9184	21.2408	21.7283	20.9184	21.603	20.2142	21.065	21.8629	21.6535	22.4156	22.6807	23.0549	22.1441	23.0089	22.7939	22.5504	21.7411	21.9822	22.7547	22.5252	23.0759	22.6197	22.9999	22.2571	22.8173	-1.74247	0.371809	0.613656	0.0934965	0.663509	4.29459
2546	1	Q9UJX5	Q9UJX5	Anaphase-promoting complex subunit 4	ANAPC4	Homo sapiens	92.118	23	19	+	Cluster 14	18.3541	18.4164	18.2177	18.3966	18.0524	18.1083	18.2507	17.7278	17.8939	18.2055	17.8717	18.1491	17.7708	18.0862	18.0974	17.894	18.4842	18.759	18.6263	18.8987	18.2503	18.6966	18.7138	18.3392	18.5846	18.4814	18.6337	18.6297	18.4989	18.6757	18.3539	18.7054	-1.75294	0.330992	0.611053	0.165156	0.645739	7.22008
1905	1	Q13283	Q13283	Ras GTPase-activating protein-binding protein 1	G3BP1	Homo sapiens	52.164	27	22	+	Cluster 14	21.8692	22.2774	21.509	22.0207	21.261	21.5194	22.3239	20.5289	21.1402	21.4411	21.3876	21.4163	20.5682	21.0294	21.666	21.5089	22.438	22.6207	22.9186	22.79	23.1937	22.3449	22.2581	22.5704	22.5477	22.6752	22.4275	22.3761	22.4452	22.4294	22.7619	22.6841	-1.73897	0.407969	0.725146	0.0791462	0.526714	8.1437
1812	1	Q9H089	Q9H089	Large subunit GTPase 1 homolog	LSG1	Homo sapiens	75.225	27	23	+	Cluster 14	19.2342	19.4972	19.2325	19.4704	19.1733	18.722	19.3566	18.5206	18.8563	18.9794	18.6839	19.0501	18.1527	18.7756	19.3753	19.1026	19.4853	19.7081	20.4103	20.2202	19.8843	19.1737	19.4912	19.5389	19.7656	19.7043	19.6362	19.5718	18.8769	19.8436	20.0507	19.7712	-1.71227	0.295088	0.855014	0.0666306	0.495539	4.89439
255	1	O60610	O60610	Protein diaphanous homolog 1	DIAPH1	Homo sapiens	141.35	62	51	+	Cluster 14	21.1991	21.2488	20.8181	21.2167	20.6123	20.7344	21.5271	20.0448	20.3637	20.5103	20.3461	20.7724	19.7505	20.4818	20.8597	20.4374	21.4192	21.2749	21.4989	21.5794	22.8311	21.2022	21.4049	21.653	21.2443	21.5596	21.2404	21.7944	21.3756	21.546	21.2488	21.5345	-1.75243	0.261672	0.69444	0.223237	0.573084	5.31378
1394	1	Q5ST30	Q5ST30	Valine--tRNA ligase, mitochondrial	VARS2	Homo sapiens	118.49	35	26	+	Cluster 14	18.6742	18.9912	18.4876	18.931	17.7372	18.2467	18.6593	16.7158	17.833	17.9974	17.8305	18.102	17.2114	17.921	18.868	17.7229	18.118	18.9571	19.9399	19.1841	19.1314	19.2847	18.3327	17.9171	18.6157	19.0243	18.6185	19.0233	19.2512	18.9346	19.0519	19.1117	-1.74166	0.239436	0.735052	0.190283	0.576885	3.30803
9664	1	P62861	P62861	FAU ubiquitin-like and ribosomal protein S30	FAU	Homo sapiens	14.389	3	3	+	Cluster 14	24.0697	24.4497	23.3026	24.2701	23.5533	23.0742	23.0669	22.7416	23.2903	23.7759	23.3992	23.5963	22.652	23.578	24.2535	22.9084	24.1627	24.1558	24.0835	24.4138	24.2441	24.124	24.2638	24.1857	24.3016	24.0823	24.1267	23.9999	23.7761	24.3538	24.4627	24.3391	-1.75167	0.219303	0.475388	0.306039	0.750939	4.37915
7438	1	P52434	P52434	DNA-directed RNA polymerases I, II, and III subunit RPABC3	POLR2H	Homo sapiens	17.142	6	6	+	Cluster 14	19.9816	20.3003	19.9725	20.2484	20.1886	20.0014	19.6824	19.319	19.5374	19.7303	19.6245	20.0846	19.2311	19.8348	20.0977	19.7582	20.4951	20.6043	20.2952	20.6995	20.3402	20.5487	20.1305	20.4034	20.2243	20.4989	20.7273	20.3668	20.6117	20.8537	21.0317	20.5862	-1.77301	0.312419	0.501298	0.325653	0.633635	6.87532
7346	1	P06454	P06454	Prothymosin alpha	PTMA	Homo sapiens	12.201	8	6	+	Cluster 14	24.4891	24.5839	21.6757	24.3388	24.2707	24.5572	24.5104	22.2049	23.571	23.3845	23.6222	24.2365	22.7676	23.727	24.2937	23.7626	24.5461	24.4915	24.136	24.1387	24.5622	24.8361	24.3931	23.529	24.3886	24.7584	24.6902	24.9885	24.726	24.285	24.4891	24.5869	-1.76043	0.271282	0.562942	0.261271	0.664933	2.3487
6994	1	Q8NBT2	Q8NBT2	Kinetochore protein Spc24	SPC24	Homo sapiens	22.442	8	7	+	Cluster 14	15.4014	16.679	16.1511	17.1417	15.4591	16.7803	17.1883	15.6188	14.1697	15.3077	17.0785	16.3564	16.1999	15.7121	16.58	15.8145	17.7145	17.2052	17.5177	18.5221	17.6084	17.791	17.241	17.0326	17.9944	17.6801	17.8312	17.5897	17.3137	17.6098	17.7284	17.8656	-1.75273	0.181218	0.575018	0.313935	0.682561	6.9347
6568	1	Q9H714	Q9H714	Protein associated with UVRAG as autophagy enhancer	RUBCNL	Homo sapiens	73.457	10	8	+	Cluster 14	16.8015	15.4421	15.1515	14.9754	16.6732	15.5289	16.8384	14.5703	14.9284	15.5045	16.7887	15.9229	15.6819	15.0757	15.4709	16.2764	17.2232	16.7637	18.1288	17.4134	17.3728	17.2299	17.3771	14.825	13.1343	17.8872	16.9768	17.6352	17.2002	17.434	15.1967	17.6458	-1.74878	0.274465	0.451736	0.247162	0.775419	2.19818
6430	1	Q8NB91	Q8NB91	Fanconi anemia group B protein	FANCB	Homo sapiens	97.73	9	8	+	Cluster 14	14.9581	18.2445	14.968	18.4078	15.3935	15.4978	18.3573	15.2172	15.1071	14.5836	16.1593	15.4178	15.601	15.0408	19.5964	15.1354	14.2383	17.5384	17.3036	17.7987	16.6665	17.838	17.6213	16.2473	18.3862	17.5347	17.6723	17.2486	17.0544	17.6102	17.3167	17.9637	-1.73506	0.0988778	0.577238	0.3222	0.73674	1.72908
5653	1	O95707	O95707	Ribonuclease P protein subunit p29	POP4	Homo sapiens	25.422	11	9	+	Cluster 14	18.7824	19.073	18.3033	18.9915	18.4508	18.6328	18.758	17.3474	17.7156	18.1322	18.0748	18.8982	17.2905	18.2713	18.777	17.7428	18.9648	19.2583	19.5944	19.8434	19.3821	19.2152	19.0748	19.0759	19.4587	18.9725	19.3455	19.3995	19.2836	19.3981	19.5247	19.4713	-1.76266	0.204154	0.480429	0.398671	0.679407	6.44561
5544	1	Q9NZ71	Q9NZ71	Regulator of telomere elongation helicase 1	RTEL1	Homo sapiens	133.685	13	10	+	Cluster 14	14.293	15.4938	16.0697	15.7849	15.6931	12.8008	15.6754	13.9276	16.3429	15.1147	14.1356	14.7607	14.1472	15.35	16.1796	15.026	16.0376	14.9341	16.8124	16.1841	16.0424	16.6165	16.1319	16.8148	16.2546	15.8671	16.0049	16.1679	15.9136	16.5379	15.9983	16.2423	-1.75947	0.172632	0.524175	0.398875	0.663786	3.59476
5367	1	Q6PIW4	Q6PIW4	Fidgetin-like protein 1	FIGNL1	Homo sapiens	74.078	13	10	+	Cluster 14	17.0405	17.4942	16.191	16.6006	16.4514	14.8822	17.4485	15.8875	14.065	15.6276	14.8194	15.04	14.4946	15.8847	17.0852	17.1347	17.4335	17.7909	17.8911	18.5883	17.0392	18.1418	17.8714	17.307	17.9757	17.7525	18.2915	17.8001	17.4471	17.8674	17.3632	18.1614	-1.75206	0.231238	0.628515	0.241612	0.650696	5.96279
5158	1	O75528	O75528	Transcriptional adapter 3	TADA3	Homo sapiens	48.904	14	10	+	Cluster 14	17.071	17.5875	16.8677	17.7492	16.9748	16.6688	17.6169	16.0871	16.1095	17.092	16.6714	16.7552	15.8134	16.5811	17.2587	16.6745	17.4167	17.5791	17.8275	17.8881	17.0102	17.6523	17.5677	17.9298	17.7902	17.4398	17.9317	18.0314	17.5082	17.5186	16.9829	17.7169	-1.76503	0.306533	0.504156	0.27573	0.67861	4.41739
5121	1	Q9Y5A9	Q9Y5A9	YTH domain-containing family protein 2	YTHDF2	Homo sapiens	62.333	17	12	+	Cluster 14	18.8424	19.2209	18.4929	19.0586	18.7994	18.6814	19.3744	18.3539	18.8576	19.0285	18.9205	18.9645	18.1092	18.6912	18.9797	18.696	19.3969	19.4796	19.6243	19.7946	19.6112	19.4875	19.3863	19.4201	19.7462	19.6529	19.5005	19.5126	19.1647	19.2417	19.7771	19.634	-1.74974	0.199878	0.607306	0.264609	0.677949	7.95196
4770	1	P31513	P31513	Flavin-containing monooxygenase 3	FMO3	Homo sapiens	60.036	14	12	+	Cluster 14	14.3493	14.8578	15.3808	17.8639	14.2232	18.4145	15.6776	17.0353	14.9717	17.6069	18.4088	18.6222	17.1619	15.3542	18.2795	16.885	18.9124	18.0749	18.181	17.5	18.447	18.8789	18.3066	15.2288	18.3755	18.9288	17.6509	17.9279	19.6565	17.3652	18.3397	18.4894	-1.75584	0.163753	0.582082	0.361253	0.648753	2.72562
4518	1	Q96AT1	Q96AT1	Uncharacterized protein KIAA1143	KIAA1143	Homo sapiens	17.465	15	12	+	Cluster 14	19.2476	18.9242	18.7883	19.0126	19.032	19.0132	18.9417	17.9163	18.495	18.6329	19.2033	18.8389	18.5903	18.8904	19.5978	18.3028	19.4324	19.5471	20.0742	20.148	19.2427	19.6567	19.5669	19.2443	19.5109	19.3886	19.58	19.9892	19.3306	19.3368	19.6602	19.7086	-1.73289	0.250998	0.590992	0.138877	0.752022	6.07022
4117	1	Q8IX03	Q8IX03	Protein KIBRA	WWC1	Homo sapiens	125.302	15	13	+	Cluster 14	17.23	18.0637	18.1635	17.5279	13.3757	16.1664	16.9167	14.5764	17.7128	15.482	14.5577	15.9084	13.9676	15.3021	16.0065	18.1149	17.0405	17.5697	18.2129	18.331	17.8409	17.9904	17.6478	18.3448	16.7123	17.7145	17.6541	17.361	17.8751	17.7321	18.6014	18.0264	-1.73744	0.115219	0.640625	0.296023	0.68557	3.32416
3214	1	Q8TF74	Q8TF74	WAS/WASL-interacting protein family member 2	WIPF2	Homo sapiens	46.288	19	16	+	Cluster 14	19.9367	20.3713	19.762	19.9777	19.9546	19.6803	19.9908	19.0013	20.1102	20.0759	19.8118	19.8379	19.3254	19.791	20.1007	20.0831	19.565	20.3822	20.3071	20.06	20.3735	20.4036	20.3269	19.6919	20.2693	20.2958	20.2108	20.4944	20.4515	20.4979	20.6158	20.3778	-1.76405	0.225306	0.590375	0.334357	0.614016	3.15305
3105	1	P30260	P30260	Cell division cycle protein 27 homolog	CDC27	Homo sapiens	91.87	22	16	+	Cluster 14	18.4116	18.5938	18.0857	18.5141	18.3881	18.2772	18.5075	17.9716	18.0011	18.1146	18.3544	18.3762	17.552	18.3348	18.5668	17.945	19.0749	18.6853	18.8831	19.3782	18.5858	19.0138	18.7225	19.2041	18.9668	18.7815	19.6339	18.9681	19.0987	19.4049	18.9108	19.0826	-1.73449	0.083262	0.524449	0.370058	0.756721	7.95456
2398	1	P11172	P11172	Uridine 5'-monophosphate synthase	UMPS	Homo sapiens	52.22	23	19	+	Cluster 14	20.8113	21.2302	20.726	20.9995	20.6512	20.8361	20.9321	20.212	20.6847	20.7311	20.5151	20.6811	20.2869	20.6841	20.8445	20.6682	20.9853	21.2689	21.9405	21.5919	21.2962	21.3326	21.193	20.9925	21.5729	21.277	20.8387	21.3099	21.0887	21.2728	21.2664	21.3743	-1.76425	0.289406	0.521447	0.280135	0.673263	6.21718
1813	1	Q9H7F0	Q9H7F0	Polyamine-transporting ATPase 13A3	ATP13A3	Homo sapiens	138.046	27	23	+	Cluster 14	17.9854	18.1631	17.4668	18.0834	17.6808	17.6494	18.4298	17.1956	17.874	17.4888	18.0297	17.7505	15.0688	17.4319	18.1497	17.1742	18.4706	18.0039	18.3222	19.1119	18.2672	18.3959	18.2959	18.1617	18.5129	18.2272	18.7106	18.4716	18.3414	18.4797	18.3245	18.4426	-1.76638	0.263265	0.509689	0.327372	0.666056	3.43422
1338	1	Q9UBB9	Q9UBB9	Tuftelin-interacting protein 11	TFIP11	Homo sapiens	96.821	35	27	+	Cluster 14	19.1803	19.1656	18.9485	19.3429	18.9267	18.9839	19.4144	18.1743	18.4299	18.5205	18.6228	18.6929	17.9338	18.7732	19.2657	18.7503	19.1792	19.4745	19.763	19.87	19.5527	19.6412	19.4182	19.7049	19.5123	19.4892	19.5148	19.9003	19.3648	19.7344	19.5783	19.6856	-1.72841	0.122498	0.616395	0.24171	0.747809	6.65471
1336	1	Q9NYV4	Q9NYV4	Cyclin-dependent kinase 12	CDK12	Homo sapiens	164.158	38	29	+	Cluster 14	18.6995	18.8033	18.262	18.7114	18.2474	18.2501	18.963	17.1252	18.0617	17.9811	18.5021	18.5139	16.9564	17.8558	18.7444	18.3084	19.1615	19.2949	19.6484	19.9636	19.0068	19.5041	19.1595	19.4099	19.3354	19.0691	19.6812	19.7045	19.6998	20.1113	19.3794	19.6574	-1.73489	0.118558	0.502654	0.329592	0.784089	7.78528
1060	1	O15042	O15042	U2 snRNP-associated SURP motif-containing protein	U2SURP	Homo sapiens	118.29	35	29	+	Cluster 14	20.2728	20.2334	19.7813	20.3439	19.726	19.7697	20.2854	18.8789	19.4729	19.4278	19.5924	19.6609	19.1746	19.3637	20.0111	19.7052	20.3359	20.4577	20.8649	20.7991	20.33	20.5369	20.2693	20.4443	20.6856	20.5072	20.5401	20.4705	20.5298	20.6378	20.3864	20.6821	-1.74524	0.204516	0.412368	0.334312	0.794042	7.09419
47	1	O75643	O75643	U5 small nuclear ribonucleoprotein 200 kDa helicase	SNRNP200	Homo sapiens	244.511	130	102	+	Cluster 14	21.5143	21.5566	21.2176	21.6648	21.1483	21.1673	21.677	20.5886	20.9703	20.8662	20.9741	21.1246	20.4789	20.9114	21.3806	21.0816	21.6914	21.7453	22.0055	22.1972	21.4634	21.8473	21.7276	21.9517	21.8063	21.701	22.121	21.8362	21.6793	21.7577	21.7744	21.8868	-1.75867	0.218391	0.549631	0.312826	0.67782	6.88032
62	1	Q6P2Q9	Q6P2Q9	Pre-mRNA-processing-splicing factor 8	PRPF8	Homo sapiens	273.605	113	88	+	Cluster 14	21.9304	21.9043	21.6711	22.1713	21.5094	21.6038	22.1752	20.8186	21.3422	21.2204	21.3529	21.5033	20.7054	21.1726	21.6702	21.3423	21.9927	22.1078	22.3664	22.5753	21.8952	22.1924	22.1216	22.3501	22.2761	22.2059	22.5277	22.1181	22.0716	22.1342	22.1634	22.2341	-1.76805	0.221504	0.50147	0.405512	0.63956	6.00324
11082	1	Q9UGY1	Q9UGY1	Nucleolar protein 12	NOL12	Homo sapiens	24.66	2	2	+	Cluster 14	15.4796	16.6334	14.8635	17.6999	14.6757	14.912	17.7561	14.4319	16.3121	16.0864	16.5986	14.4821	13.9981	14.855	14.6832	17.9241	17.7254	17.7503	18.1469	18.4744	18.0878	17.7882	17.9987	17.869	17.7822	17.9132	18.2669	18.2381	17.6906	17.3399	18.2122	18.1768	-1.77356	0.259004	0.527568	0.388627	0.598363	6.75885
10046	1	Q9BTD8	Q9BTD8	RNA-binding protein 42	RBM42	Homo sapiens	50.414	3	3	+	Cluster 14	19.0444	18.589	17.739	17.9037	18.3692	18.0784	18.4699	16.9159	17.836	18.1431	18.0258	18.0506	16.5858	17.8492	19.3747	18.1181	18.6671	18.9038	19.0281	18.9915	19.0954	18.8813	18.7127	18.6444	18.9805	19.037	18.7912	19.1197	18.7337	19.3204	19.0146	19.0182	-1.77915	0.274158	0.488909	0.46203	0.55405	4.5155
9910	1	Q8TAP8	Q8TAP8	Protein phosphatase 1 regulatory subunit 35	PPP1R35	Homo sapiens	27.951	3	3	+	Cluster 14	14.929	17.7923	14.3723	17.5539	17.6966	17.8374	13.9285	14.8959	14.4231	15.0652	18.096	15.7521	15.1129	17.9861	17.6126	14.9905	18.1467	17.7814	17.4783	17.759	17.7583	17.7131	14.8827	18.286	17.7736	17.7915	17.672	17.8783	17.8871	17.6984	17.8306	17.9607	-1.78381	0.40716	0.385597	0.416583	0.57447	2.79826
9531	1	P0C7X2	P0C7X2	Zinc finger protein 688	ZNF688	Homo sapiens	30.574	3	3	+	Cluster 14	17.3913	15.2732	18.3515	17.4821	15.3646	15.4649	17.2122	14.3677	14.8285	14.6186	17.6031	16.3055	15.1241	14.1447	15.9426	16.9225	13.9441	17.756	18.148	18.4282	17.6105	18.0239	17.8912	15.3081	17.5111	17.1078	17.9562	18.0777	18.2488	17.8973	14.9301	17.8735	-1.78044	0.312371	0.585578	0.45026	0.43223	1.95676
9445	1	O43513	O43513	Mediator of RNA polymerase II transcription subunit 7	MED7	Homo sapiens	27.244	5	3	+	Cluster 14	16.5391	16.4205	15.8624	16.5511	16.1246	15.6888	16.592	14.6561	15.2662	14.2645	15.6126	16.4474	16.1313	16.5191	16.1314	15.5179	16.8685	17.0637	17.0188	17.0464	17.5764	16.878	16.4615	16.6911	16.0261	16.5674	17.1265	17.2762	16.9903	17.4709	16.9958	17.0391	-1.78622	0.434546	0.503296	0.363299	0.485077	4.97002
8771	1	P18827	P18827	Syndecan-1	SDC1	Homo sapiens	32.462	5	4	+	Cluster 14	20.6387	20.3761	18.7912	20.1198	18.7353	19.0408	19.5997	16.9526	18.4411	19.1562	18.5421	18.8668	17.3223	18.8207	20.1528	18.8038	19.8163	20.3471	19.4539	18.9648	20.2568	19.9161	20.2213	18.3269	19.2989	19.6683	19.7569	20.6119	20.5071	19.8577	19.9216	19.8534	-1.78337	0.348165	0.566847	0.438881	0.429475	1.90766
7448	1	P56282	P56282	DNA polymerase epsilon subunit 2	POLE2	Homo sapiens	59.539	8	6	+	Cluster 14	14.9849	17.6541	15.1557	16.415	16.4857	16.1741	17.1128	15.3132	14.9824	13.719	14.7702	15.7637	14.6611	15.9633	15.3298	15.4226	16.8868	17.8399	17.1868	17.4075	16.9208	17.665	17.3452	17.2712	17.0334	17.1297	16.9029	17.2464	17.3924	17.7218	17.6601	17.3497	-1.7806	0.310033	0.564918	0.407489	0.49816	6.50763
6922	1	Q5VTE6	Q5VTE6	Protein angel homolog 2	ANGEL2	Homo sapiens	62.338	8	7	+	Cluster 14	17.9217	17.4066	17.2334	17.6635	16.8625	17.2076	17.5668	15.1493	16.6409	16.8423	16.7888	16.6984	16.1689	16.4603	17.6681	16.7694	17.7798	17.5075	18.0935	17.9692	17.5109	17.8839	17.5426	16.7632	17.9709	17.6546	17.8966	18.0733	18.0159	17.8287	17.6829	17.8492	-1.78232	0.319538	0.555528	0.43037	0.476881	3.75138
6838	1	P61923	P61923	Coatomer subunit zeta-1	COPZ1	Homo sapiens	20.196	11	7	+	Cluster 14	22.5785	22.9126	21.9651	22.6454	21.8831	21.984	22.6155	20.8217	21.5495	21.9909	21.7489	21.9032	20.8878	21.5341	22.2992	21.8395	22.5651	22.6774	22.3972	22.3858	22.84	22.634	23.0268	22.611	22.2337	22.8905	22.4775	22.1415	22.5873	22.5472	22.8049	22.6446	-1.77839	0.303855	0.531059	0.377172	0.566308	3.50959
6418	1	Q8N567	Q8N567	Zinc finger CCHC domain-containing protein 9	ZCCHC9	Homo sapiens	30.478	8	8	+	Cluster 14	16.7617	17.0823	15.7193	16.849	15.8284	15.4822	16.7717	15.3827	15.9399	14.2537	16.3954	17.0685	14.0256	15.1834	17.3924	16.1308	17.6584	17.1996	18.3487	17.8352	16.9623	17.6199	17.0289	17.6425	17.1548	17.3768	17.9005	18.2473	17.6825	17.646	18.182	17.7597	-1.78417	0.428888	0.376324	0.411997	0.566958	5.91062
5863	1	Q8IZT6	Q8IZT6	Abnormal spindle-like microcephaly-associated protein	ASPM	Homo sapiens	409.809	10	9	+	Cluster 14	19.2628	19.7721	14.1336	20.0168	15.1874	16.486	18.1346	14.7839	15.2917	15.1297	14.5691	15.6855	14.7642	15.9046	14.8583	15.0355	18.1342	18.6436	19.24	18.879	18.6046	19.5777	18.5414	18.6235	19.544	19.178	19.5189	18.37	18.8418	18.8422	18.9578	18.8207	-1.78596	0.350602	0.498348	0.475271	0.461737	5.09916
5765	1	Q07666	Q07666	KH domain-containing, RNA-binding, signal transduction-associated protein 1	KHDRBS1	Homo sapiens	48.225	13	11	+	Cluster 14	23.7701	23.7818	23.3551	24.0825	23.3367	23.3308	23.7916	22.5136	22.9981	23.2718	23.153	23.2086	22.21	23.0447	23.9361	23.1989	24.017	23.9637	24.3116	24.3178	23.7729	24.0525	24.0471	24.0563	24.3123	24.0056	24.234	24.4357	23.906	23.9024	24.1117	24.065	-1.78617	0.354736	0.460883	0.472254	0.498302	5.74617
5478	1	Q9BVC5	Q9BVC5	Ashwin	C2orf49	Homo sapiens	25.857	14	10	+	Cluster 14	18.7792	18.8937	18.6014	18.6711	18.1784	18.1306	18.8306	18.039	18.0646	17.8888	17.7906	18.2723	17.8506	18.2323	18.771	18.4314	19.1431	19.0456	19.3754	19.6146	19.2268	19.1838	19.0511	19.0616	19.1568	19.1721	19.4365	19.3034	19.2151	19.3413	18.9633	19.2476	-1.78018	0.317079	0.51432	0.385515	0.563267	8.87181
5002	1	Q96LT9	Q96LT9	RNA-binding region-containing protein 3	RNPC3	Homo sapiens	58.575	12	11	+	Cluster 14	18.1327	18.223	17.4409	18.308	17.6391	17.9439	18.252	17.5168	17.3576	17.4691	17.4997	17.5248	14.9449	17.6118	18.1717	17.7421	18.0598	18.3607	18.5562	18.3754	18.4348	18.3962	18.3493	18.1185	18.3425	18.2694	18.3843	18.6531	18.3495	18.4705	18.0047	18.4053	-1.78453	0.395223	0.50043	0.361471	0.527407	3.01704
4991	1	Q96EA4	Q96EA4	Protein Spindly	SPDL1	Homo sapiens	70.174	12	11	+	Cluster 14	15.7112	16.9984	14.6097	15.7023	14.8621	14.9527	16.5891	15.3427	15.4528	13.892	16.229	16.2894	12.8792	13.6819	16.1977	16.3742	17.8995	17.0534	17.1647	17.4155	16.1669	17.1747	17.1335	17.1681	17.4479	17.3114	17.2172	16.7452	16.8303	17.1619	17.6952	17.2044	-1.78843	0.428593	0.442495	0.433333	0.484004	5.81572
4022	1	Q02878	Q02878	60S ribosomal protein L6	RPL6	Homo sapiens	32.728	14	13	+	Cluster 14	23.9922	24.274	23.9603	24.4194	23.4852	23.4911	24.5412	23.0205	23.1982	23.7405	23.546	23.4819	22.7782	23.2566	24.1434	23.4848	24.323	24.0644	24.2792	24.6948	24.2066	24.3637	24.3623	24.5643	24.4045	24.3763	24.1716	24.3189	23.9682	24.272	24.3586	24.3453	-1.78125	0.288956	0.518758	0.504894	0.468641	4.37099
3877	1	Q9UHL9	Q9UHL9	General transcription factor II-I repeat domain-containing protein 1	GTF2IRD1	Homo sapiens	106.058	17	14	+	Cluster 14	15.1057	17.3424	19.2761	18.3565	15.9437	15.8562	17.6174	14.77	14.6263	17.8805	16.9732	15.6101	19.7068	13.483	18.4929	14.3445	18.0817	18.6487	18.5318	18.4517	18.6715	18.5459	18.601	18.7459	18.8477	18.4462	18.4389	18.3959	17.9968	18.6083	17.9028	18.5349	-1.78718	0.465356	0.480669	0.372416	0.468734	3.36624
2042	1	P14866	P14866	Heterogeneous nuclear ribonucleoprotein L	HNRNPL	Homo sapiens	64.135	25	21	+	Cluster 14	23.7136	23.5611	23.2546	23.8334	23.3456	23.2703	23.4596	22.4302	23.0193	22.9256	23.1966	23.3289	22.4893	22.958	23.6282	23.3006	23.8035	23.8721	23.9349	23.8929	23.6929	24.0821	23.7704	23.4928	23.9066	23.7893	24.0475	24.0306	24.0166	23.9476	23.3852	23.9003	-1.78682	0.370147	0.446323	0.496686	0.473665	5.35931
1493	1	P55199	P55199	RNA polymerase II elongation factor ELL	ELL	Homo sapiens	68.263	31	25	+	Cluster 14	17.9771	18.179	17.7457	18.3149	17.2816	17.8556	18.0582	17.4003	17.5594	17.5593	16.757	17.8067	17.4206	17.3117	17.6152	18.0511	18.4506	18.1367	18.3051	18.4096	18.2607	18.343	18.3265	18.6026	18.6528	18.5238	18.2716	18.1945	18.3221	18.6184	18.3184	18.4096	-1.77363	0.307062	0.433334	0.37812	0.655118	6.55435
1276	1	P49756	P49756	RNA-binding protein 25	RBM25	Homo sapiens	100.186	34	27	+	Cluster 14	20.7991	20.77	20.3914	20.8937	20.3348	20.3052	20.871	19.5163	19.8657	19.9181	20.0296	20.3724	19.1538	19.9894	20.6657	20.1722	20.8559	20.9862	20.9408	20.9815	20.8178	21.1703	20.8718	20.9656	20.9041	20.9278	20.9068	20.9546	21.0342	21.1985	21.137	21.0106	-1.78138	0.33921	0.478203	0.386283	0.577686	5.49086
1016	1	Q13263	Q13263	Transcription intermediary factor 1-beta	TRIM28	Homo sapiens	88.553	37	30	+	Cluster 14	22.6895	22.5617	22.2583	22.8282	22.1591	22.2646	22.8641	21.4836	21.9834	22.011	22.2354	22.0555	21.4082	21.8206	22.5599	22.2653	23.2097	23.1894	23.7523	23.2713	22.2667	24.0274	22.7293	23.244	23.3089	23.2554	23.987	22.3684	23.0952	23.325	22.9939	23.2847	-1.78522	0.351392	0.488214	0.427589	0.51802	6.0433
963	1	Q9BUQ8	Q9BUQ8	Probable ATP-dependent RNA helicase DDX23	DDX23	Homo sapiens	95.582	36	31	+	Cluster 14	20.9509	20.9072	20.3471	21.0616	20.4578	20.3673	20.9513	19.6476	20.0536	20.0968	20.2768	20.2741	19.6102	20.0971	20.7877	20.312	21.1659	21.0949	21.3415	21.5576	20.776	21.184	21.1503	21.2455	21.1934	21.099	21.6656	21.342	21.1828	21.2047	21.0918	21.2637	-1.78081	0.353671	0.399906	0.423905	0.60333	6.8484
774	1	Q9Y6D9	Q9Y6D9	Mitotic spindle assembly checkpoint protein MAD1	MAD1L1	Homo sapiens	83.067	44	34	+	Cluster 14	18.8007	18.7263	18.6518	19.0509	18.6039	18.7453	19.0501	18.055	18.1993	18.4845	18.4889	18.8539	18.1514	18.4126	18.7491	18.4838	18.9396	19.0509	19.0895	19.0897	18.7608	19.1949	18.9995	19.0793	19.1573	18.9186	19.1565	19.1808	19.2049	18.9514	18.8748	19.1101	-1.77909	0.290409	0.479851	0.428952	0.579876	5.40769
566	1	P33992	P33992	DNA replication licensing factor MCM5	MCM5	Homo sapiens	82.284	52	38	+	Cluster 14	23.1897	23.9377	22.9035	24.0881	22.8789	23.0177	24.0411	21.7292	21.9856	22.2651	22.8324	23.0146	21.2668	22.4654	23.5724	22.4156	24.1785	24.6375	24.257	25.2933	23.3518	24.3807	23.9001	24.3294	24.0617	24.0667	24.4261	24.3047	23.7875	24.5421	24.6359	24.3236	-1.78455	0.35303	0.546582	0.427722	0.457218	6.09809
533	1	Q5VWN6	Q5VWN6	Protein TASOR 2	TASOR2	Homo sapiens	268.849	48	39	+	Cluster 14	19.0238	19.1401	18.6251	19.1681	18.5152	18.3638	19.4195	17.1673	18.2121	18.3631	18.4235	19.0853	17.5911	18.4561	19.0075	18.5416	19.3454	19.3697	19.7053	19.5095	19.3217	19.5903	19.3704	19.4194	19.8904	19.3691	19.4447	19.729	19.3823	19.8324	19.6933	19.5164	-1.77106	0.228004	0.560184	0.40625	0.576627	6.10265
530	1	Q15029	Q15029	116 kDa U5 small nuclear ribonucleoprotein component	EFTUD2	Homo sapiens	109.439	48	39	+	Cluster 14	21.7175	21.8228	21.4269	21.9988	21.3137	21.4278	21.961	20.6977	21.0457	21.1672	21.2383	21.3423	20.5351	21.0282	21.6916	21.2399	21.9904	22.0648	22.3167	22.4799	21.7081	22.0768	21.9208	22.2865	22.148	21.9202	22.4428	22.0112	22.0746	22.0802	22.031	22.1494	-1.78015	0.367526	0.402534	0.395913	0.614176	6.45925
118	1	O75533	O75533	Splicing factor 3B subunit 1	SF3B1	Homo sapiens	145.831	83	67	+	Cluster 14	23.0677	23.0615	22.6227	23.1396	22.6896	22.6309	23.0652	21.8345	22.4136	22.3303	22.3598	22.6514	21.8047	22.2382	22.8547	22.4379	23.0591	23.201	23.2718	23.4114	22.9856	23.2492	23.2054	23.2196	23.2659	23.2444	23.3727	23.3003	23.1697	23.3695	22.9849	23.2462	-1.78413	0.320669	0.497337	0.479726	0.486396	5.86878
340	1	P49736	P49736	DNA replication licensing factor MCM2	MCM2	Homo sapiens	101.897	57	46	+	Cluster 14	20.3496	21.2315	20.0735	21.2595	20.0939	20.1851	21.3892	19.1773	19.3387	19.325	20.0539	20.1587	18.7031	19.6756	20.8029	19.6704	21.3731	21.8988	21.5961	22.6484	20.542	21.5948	21.2365	21.7505	21.4899	21.2766	21.8065	21.5593	21.1242	21.7658	21.7303	21.596	-1.78836	0.461244	0.459349	0.406595	0.461176	6.49975
11427	1	P63165	P63165	Small ubiquitin-related modifier 1	SUMO1	Homo sapiens	11.559	2	2	+	Cluster 14	20.052	20.0205	19.9075	20.2582	19.3731	19.7512	20.5872	19.1571	19.4347	19.4484	20.1663	19.747	19.3478	19.6165	19.9711	19.672	20.6149	20.2208	20.8769	20.7735	19.9129	20.7629	20.3675	20.887	20.6382	20.3795	20.9604	21.0776	20.3057	20.7037	20.5948	20.7066	-1.77163	0.28662	0.638438	0.34198	0.504594	6.75682
10006	1	Q96KC2	Q96KC2	ADP-ribosylation factor-like protein 5B	ARL5B	Homo sapiens	20.375	5	5	+	Cluster 14	18.8813	19.4972	17.8959	18.9232	18.2287	13.8502	18.5009	17.5038	18.3033	16.353	18.0744	14.5746	15.5318	17.4606	17.9048	18.069	18.9319	19.2597	18.6655	19.0983	19.2612	18.7326	19.4059	18.9348	18.9925	19.2788	18.701	18.9609	18.8113	18.6497	18.5252	19.0406	-1.76731	0.290395	0.652888	0.296895	0.527135	3.02443
9585	1	P25815	P25815	Protein S100-P	S100P	Homo sapiens	10.4	3	3	+	Cluster 14	22.2234	20.7018	20.1357	18.607	20.32	20.2605	22.6557	18.7163	18.7872	19.6345	18.2983	21.9796	20.6768	19.2543	18.3596	20.932	21.6265	25.0925	24.1009	23.6545	25.6704	24.5274	23.8416	24.4414	24.0288	22.9263	24.7768	25.2526	23.574	22.8009	25.5011	24.2159	-1.77889	0.379802	0.61572	0.339963	0.443407	9.48309
9183	1	Q96NB1	Q96NB1	Centrosomal protein 20	CEP20	Homo sapiens	19.776	5	4	+	Cluster 14	13.6669	16.8401	16.5995	17.0168	14.1207	14.7782	17.7141	14.8094	14.8841	15.0896	15.4301	15.5327	14.6586	15.9397	18.0217	15.4405	16.3232	16.9148	16.7933	17.1579	16.8142	16.8412	17.1766	15.6312	16.673	16.7377	17.2459	16.4084	15.4442	16.5856	16.6944	16.8681	-1.77546	0.442956	0.521117	0.246344	0.565045	2.1637
9109	1	Q8WUA8	Q8WUA8	Tsukushi	TSKU	Homo sapiens	37.808	6	4	+	Cluster 14	14.5579	16.5755	17.0575	16.1601	16.716	16.0016	16.5416	13.978	14.9041	15.4916	14.582	16.029	15.1389	14.4868	15.915	15.0042	14.409	16.4676	16.6196	16.5278	16.8345	16.1844	16.2625	17.1057	16.234	16.9254	16.214	16.4972	16.0907	16.4448	16.5379	16.488	-1.78203	0.404234	0.576306	0.338894	0.462595	2.13779
8033	1	P08579	P08579	U2 small nuclear ribonucleoprotein B''	SNRPB2	Homo sapiens	25.487	7	5	+	Cluster 14	21.5464	21.5614	21.4439	21.6816	21.1553	20.9918	21.734	20.0356	20.8645	21.3009	21.2772	21.2119	20.1948	20.9367	21.6761	21.0166	22.0065	21.9186	21.9779	22.4892	21.9133	22.0347	21.9961	21.6967	22.0684	21.6245	21.9658	22.1706	21.9816	21.9019	21.9462	22.0522	-1.77866	0.357983	0.52347	0.322705	0.574503	6.08355
7081	1	Q99618	Q99618	Cell division cycle-associated protein 3	CDCA3	Homo sapiens	29.001	8	7	+	Cluster 14	20.6837	18.4772	15.382	14.5739	14.6617	16.1776	18.3576	14.4055	15.9046	15.2488	14.9487	16.0441	15.4726	15.3187	14.4474	16.2364	20.3564	19.6398	19.5972	20.3173	20.3694	14.0497	19.6537	19.3026	21.0107	19.2518	19.7897	20.0611	19.7192	20.5417	20.4952	20.0667	-1.77428	0.289919	0.621898	0.363366	0.499095	6.07879
6798	1	P37108	P37108	Signal recognition particle 14 kDa protein	SRP14	Homo sapiens	14.572	8	7	+	Cluster 14	23.4558	23.5185	23.0909	23.8765	23.0674	23.035	23.0759	22.4474	22.6475	22.9189	23.1472	23.1234	21.7967	22.9217	23.7315	22.9523	23.7608	24.1374	23.6392	23.8991	23.6342	23.7787	23.6895	23.3182	23.8641	23.7172	23.9902	23.219	23.8835	23.9619	23.6295	23.7893	-1.78177	0.443169	0.501033	0.302385	0.535184	4.71057
5842	1	Q7LGA3	Q7LGA3	Heparan sulfate 2-O-sulfotransferase 1	HS2ST1	Homo sapiens	41.88	9	9	+	Cluster 14	18.7269	18.993	18.4621	19.1121	18.4476	18.208	19.0496	17.5369	17.8087	18.3541	17.8453	18.3769	16.788	18.2614	18.687	18.013	19.4069	18.4512	19.431	19.1894	19.9091	19.5093	19.3539	19.2933	19.3663	19.3704	18.7533	19.7548	19.1509	19.3607	19.4099	19.4718	-1.77618	0.381347	0.593415	0.285636	0.515782	5.77936
5810	1	Q68CZ1	Q68CZ1	Protein fantom	RPGRIP1L	Homo sapiens	151.204	10	9	+	Cluster 14	16.4746	15.4372	13.9567	16.5413	15.5859	20.4236	14.7978	15.436	14.0255	14.3646	14.6265	14.8328	15.6201	15.3462	14.2572	14.3228	20.8597	21.5093	21.0655	21.8726	13.9081	21.662	15.8183	20.5386	15.3772	20.6703	20.0746	20.8685	20.6521	20.9527	20.9812	21.3143	-1.77271	0.403852	0.621102	0.253281	0.49447	6.05214
4965	1	Q8WWH5	Q8WWH5	Pseudouridylate synthase TRUB1	TRUB1	Homo sapiens	37.251	14	11	+	Cluster 14	18.1671	18.2383	17.8942	18.4302	17.8865	18.2766	18.1884	17.0445	17.3449	17.2442	17.8742	18.2241	16.9751	17.624	18.2853	17.698	18.0345	18.4849	19.0496	19.2721	18.5728	18.5937	18.222	18.6159	18.4395	18.3341	18.4822	19.0222	18.4251	18.5867	18.8812	18.5465	-1.76555	0.295932	0.673328	0.286733	0.509562	5.0559
3448	1	Q8TCG1	Q8TCG1	Protein CIP2A	CIP2A	Homo sapiens	102.184	20	15	+	Cluster 14	15.6063	16.4444	15.5072	16.598	15.7946	15.8705	16.8003	16.3894	15.2481	14.9217	15.4289	16.1699	15.0592	15.4465	16.3117	15.4793	17.6378	17.0848	17.6802	18.4523	17.0382	17.7617	17.0679	17.3209	17.6892	17.127	17.8913	17.6384	17.014	17.6639	17.5273	17.8532	-1.77198	0.379482	0.517035	0.256719	0.618745	10.1681
3439	1	Q8IWX8	Q8IWX8	Calcium homeostasis endoplasmic reticulum protein	CHERP	Homo sapiens	103.703	20	15	+	Cluster 14	20.9774	20.8884	20.4604	20.862	20.5008	20.4722	20.8496	19.9983	20.0548	20.2012	20.3042	20.2473	19.7908	20.1724	20.7741	20.4201	20.9237	21.1352	21.4521	21.2734	21.0703	21.238	20.908	21.2184	21.0562	20.9705	20.9153	21.2749	21.0894	21.2935	21.1079	21.1794	-1.76341	0.363509	0.678012	0.223155	0.498738	7.23214
1827	1	Q9UHR4	Q9UHR4	Brain-specific angiogenesis inhibitor 1-associated protein 2-like protein 1	BAIAP2L1	Homo sapiens	56.884	26	23	+	Cluster 14	20.0632	20.4021	19.4987	20.156	19.3034	19.4885	19.7042	17.5691	19.017	19.285	18.7877	19.5484	17.8872	18.5591	19.8774	18.9598	20.0626	20.7686	20.906	20.1651	21.2732	20.9502	20.714	20.348	20.8362	20.9693	20.7799	21.4963	20.3952	20.6047	20.717	20.9453	-1.76621	0.324738	0.601434	0.246101	0.593938	6.90841
1539	1	Q9BRR8	Q9BRR8	G patch domain-containing protein 1	GPATCH1	Homo sapiens	103.345	32	25	+	Cluster 14	17.5443	17.7855	17.1049	18.0292	17.2427	17.1603	17.9591	14.8386	16.7039	17.2231	17.0497	17.2476	19.1272	17.1396	18.051	17.3416	17.7617	18.1559	18.5078	18.1897	18.2224	18.5337	18.136	17.8328	18.1057	18.09	18.1901	18.0926	17.8852	18.0972	17.976	18.1972	-1.7763	0.417172	0.577462	0.264848	0.516823	2.74426
1472	1	P17844	P17844	Probable ATP-dependent RNA helicase DDX5	DDX5	Homo sapiens	69.148	30	25	+	Cluster 14	21.1892	21.8298	20.9325	21.4398	20.883	20.7616	21.8721	20.3514	20.5705	20.61	20.5553	21.0245	20.1873	20.5255	21.0463	20.8512	21.9347	21.7583	22.308	22.5095	22.0924	21.8509	21.9464	21.9582	22.0749	22.0444	22.1996	21.9453	21.9611	22.2054	21.6598	22.0152	-1.77632	0.314467	0.623459	0.36615	0.472248	8.73139
733	1	P33991	P33991	DNA replication licensing factor MCM4	MCM4	Homo sapiens	96.56	43	34	+	Cluster 14	19.9408	20.9671	19.7784	20.8987	19.6025	19.6055	21.0279	18.7502	18.7501	19.1123	19.7733	19.8185	18.4104	19.0714	20.503	19.2229	21.1147	21.5561	21.1958	22.2003	20.2491	21.2239	20.9277	21.4168	21.1023	20.8355	21.4976	21.0824	20.7733	21.3071	21.4225	21.2146	-1.7842	0.463405	0.505384	0.323921	0.491487	6.46611
727	1	E9PAV3	E9PAV3	Nascent polypeptide-associated complex subunit alpha, muscle-specific form	NACA	Homo sapiens	205.426	43	35	+	Cluster 14	23.8121	24.0647	23.5796	23.9594	23.4397	23.2576	23.9248	23.0113	23.434	23.2642	23.5312	23.1109	23.0342	23.214	23.2454	23.7182	24.1135	24.0012	24.1316	24.3712	24.0033	24.1694	23.8856	24.143	24.1247	24.0901	24.2757	23.8557	23.9702	24.0384	24.2837	24.1213	-1.78102	0.412418	0.59384	0.336772	0.437986	6.80968
631	1	O75179	O75179	Ankyrin repeat domain-containing protein 17	ANKRD17	Homo sapiens	274.262	60	53	+	Cluster 14	21.2401	21.6095	20.9043	21.3319	20.9361	20.807	21.2608	20.1406	20.5733	20.6928	20.5581	20.9186	19.9901	20.8225	21.2138	20.7617	21.726	21.613	21.4856	21.9238	21.6625	21.5084	21.3942	21.2752	21.5329	21.6399	21.6111	21.0007	21.5144	21.588	21.6938	21.6807	-1.76396	0.414155	0.557785	0.181366	0.610655	5.67956
274	1	O60841	O60841	Eukaryotic translation initiation factor 5B	EIF5B	Homo sapiens	138.829	62	50	+	Cluster 14	21.1814	21.4164	21.0456	21.3981	21.1237	21.0155	21.4061	20.7539	20.9001	21.0929	20.94	21.2093	20.414	21.2492	21.2296	21.0747	21.924	21.595	22.0086	22.1378	21.9372	21.8276	21.7642	21.2502	21.6574	21.8328	21.9997	21.9575	21.7307	21.9294	22.0553	21.9689	-1.77155	0.465607	0.501818	0.21537	0.588751	9.28203
630	1	O60568	O60568	Multifunctional procollagen lysine hydroxylase and glycosyltransferase LH3	PLOD3	Homo sapiens	84.787	45	36	+	Cluster 14	20.1656	20.7911	20.7313	21.0929	20.5932	20.6827	21.0285	20.2082	20.4437	20.7275	20.4655	20.8353	19.9728	20.8581	20.8269	20.2692	21.8128	21.0595	22.4603	22.1841	21.91	21.7708	21.6893	20.78	22.4557	21.8282	21.4612	22.1081	21.5288	21.6995	22.0001	21.8178	-1.7688	0.44777	0.642212	0.221044	0.457773	8.86041
10109	1	Q9HCU8	Q9HCU8	DNA polymerase delta subunit 4	POLD4	Homo sapiens	12.429	4	3	+	Cluster 14	17.0502	17.5693	16.6968	18.0217	17.61	14.8072	16.5031	15.1098	16.9281	17.0118	14.7972	15.6131	15.3361	16.4616	16.701	17.0669	17.398	17.8173	17.7608	17.3541	18.0694	17.7141	17.5772	18.0018	17.131	17.5287	17.5194	17.7891	17.631	17.6893	17.9387	17.728	-1.77889	0.560078	0.457104	0.27406	0.487649	4.15286
8575	1	Q9UD71	Q9UD71	Protein phosphatase 1 regulatory subunit 1B	PPP1R1B	Homo sapiens	22.963	7	5	+	Cluster 14	20.4918	21.0698	19.3539	20.0849	20.2177	19.7686	19.5759	17.5058	19.9925	19.9533	19.4307	20.092	17.8721	19.86	21.107	19.8221	19.5131	21.4362	20.8448	18.9681	20.7803	20.8167	20.6256	20.2179	20.1425	20.762	20.0212	22.2565	21.0157	21.5091	21.3844	20.8197	-1.78299	0.553144	0.392443	0.346816	0.490589	2.26571
8166	1	P83369	P83369	U7 snRNA-associated Sm-like protein LSm11	LSM11	Homo sapiens	39.5	5	5	+	Cluster 14	17.9929	15.0413	14.2173	16.0155	15.4335	15.8361	16.9032	13.2072	15.5019	14.5762	15.5207	15.7967	14.64	14.1707	14.1675	14.7696	17.5208	17.9244	18.0616	17.5986	18.311	17.5166	16.6656	14.9752	17.9337	17.4862	17.8024	17.4764	17.5714	17.9161	17.4005	17.6041	-1.76874	0.690235	0.392122	0.289261	0.397121	6.41523
7231	1	Q9Y3C1	Q9Y3C1	Nucleolar protein 16	NOP16	Homo sapiens	21.189	9	7	+	Cluster 14	18.581	19.0307	18.228	18.9947	18.388	18.4759	19.0255	17.5586	17.9091	17.8739	18.2029	18.4663	17.055	18.5914	18.9989	18.3638	19.146	19.7331	19.9578	20.4001	19.4828	19.3109	19.1047	19.9525	19.0737	19.4187	19.4943	19.9598	19.3145	19.7889	20.23	19.655	-1.75257	0.705032	0.233932	0.255571	0.558031	7.49834
6842	1	P62487	P62487	DNA-directed RNA polymerase II subunit RPB7	POLR2G	Homo sapiens	19.294	8	7	+	Cluster 14	19.583	19.5206	19.3857	19.716	19.2198	18.5962	19.555	18.6339	18.9319	18.9171	18.9722	19.0858	18.4763	18.9928	19.1901	18.9895	19.7986	19.6961	20.0202	19.6632	19.1608	19.6811	19.5977	19.7105	19.7373	19.5272	19.9861	19.6388	19.6942	19.6067	19.5332	19.7533	-1.74859	0.713048	0.274182	0.194968	0.566394	5.12845
6304	1	Q04837	Q04837	Single-stranded DNA-binding protein, mitochondrial	SSBP1	Homo sapiens	17.257	11	8	+	Cluster 14	22.7817	22.5486	22.7832	22.9696	22.8651	21.928	22.5791	21.9279	22.3028	22.6689	22.4981	22.2806	21.9843	22.5248	22.3288	22.3822	22.8259	23.6618	24.0321	23.2668	23.5159	23.5837	23.0356	23.4881	23.4597	23.1523	23.4779	23.9078	23.8026	23.2141	22.5853	23.5093	-1.76512	0.710593	0.39646	0.275667	0.382402	7.69513
5238	1	P39023	P39023	60S ribosomal protein L3	RPL3	Homo sapiens	46.112	14	11	+	Cluster 14	24.1428	24.1698	23.691	24.2796	23.5968	23.5017	24.2467	23.1583	23.3888	23.3967	23.5666	23.3971	22.5556	23.2871	23.5567	23.7122	24.2665	24.0496	24.1855	24.4884	24.0471	24.13	24.275	24.2547	24.1988	24.1134	24.0857	23.9538	24.0993	23.8717	24.1267	24.2032	-1.77161	0.544975	0.338885	0.277313	0.610442	4.14707
4867	1	Q3B726	Q3B726	DNA-directed RNA polymerase I subunit RPA43	POLR1F	Homo sapiens	37.429	13	11	+	Cluster 14	17.2813	17.6691	16.9332	17.6099	17.3579	16.4984	17.4589	16.506	16.8578	17.0055	16.9754	17.6629	14.0424	16.8611	17.7972	16.5881	18.3663	18.5739	18.8197	18.5269	17.8748	18.8802	18.0648	18.3444	18.4415	18.2433	18.5133	18.9435	18.3467	18.7457	18.4585	18.5386	-1.78436	0.524331	0.455842	0.331358	0.472825	6.59577
4457	1	Q6ZW49	Q6ZW49	PAX-interacting protein 1	PAXIP1	Homo sapiens	121.341	14	12	+	Cluster 14	17.1898	17.5474	17.0266	17.2306	17.0224	17.0307	17.4786	17.7154	16.6498	16.9298	16.7644	16.7061	16.9589	16.6308	17.2282	17.0038	17.3345	17.7137	17.7706	17.8518	16.9263	17.6054	17.318	16.8027	17.7047	17.4682	17.8498	17.8887	17.7356	17.5944	17.3046	17.6702	-1.76202	0.680628	0.296854	0.257801	0.526736	3.53948
4352	1	P42574	P42574	Caspase-3	CASP3	Homo sapiens	31.609	16	12	+	Cluster 14	20.8337	21.1659	20.4192	20.6891	20.4515	20.0239	20.5888	19.0713	19.7818	19.9742	19.3865	20.0933	18.9968	20.0555	19.9647	20.0609	21.018	20.7664	20.3975	20.3079	20.6985	20.6792	20.8749	20.3242	20.1278	20.9956	20.6474	19.7579	20.8354	20.7173	20.688	20.7369	-1.77588	0.608129	0.314669	0.344199	0.508879	2.17419
3960	1	P04183	P04183	Thymidine kinase, cytosolic	TK1	Homo sapiens	25.468	14	13	+	Cluster 14	17.0858	18.8583	16.466	17.5333	16.9393	16.5677	18.3119	14.5824	16.8432	14.4801	16.8669	17.2606	15.5315	16.4214	17.2765	16.4178	19.1671	19.7578	18.9615	19.4382	19.0056	18.5502	18.4435	18.7912	19.0863	19.078	19.8673	19.4019	18.9702	20.1241	19.3629	19.0414	-1.78556	0.538882	0.376529	0.457611	0.412541	8.20804
3857	1	Q9NV06	Q9NV06	DDB1- and CUL4-associated factor 13	DCAF13	Homo sapiens	51.403	17	14	+	Cluster 14	17.9302	18.8373	17.7439	18.0662	17.5258	18.0921	18.5611	17.7521	17.3492	16.9671	17.4133	17.7892	16.442	17.8602	18.2808	17.6263	19.0542	19.2571	19.7827	19.9897	18.5583	19.0521	18.5752	19.057	18.9622	18.9133	19.4037	19.7719	19.4334	19.1275	19.075	19.1942	-1.77219	0.624511	0.293839	0.330791	0.523045	8.36354
3579	1	O75167	O75167	Phosphatase and actin regulator 2	PHACTR2	Homo sapiens	69.7	18	14	+	Cluster 14	18.4184	18.1248	17.9697	18.4001	18.0311	17.9909	18.4334	16.8834	17.8235	18.1133	18.0381	18.1522	16.7216	18.0678	18.4721	17.5197	18.4279	18.0461	18.9425	18.3519	18.6445	18.3876	18.3975	18.2539	18.7453	18.6198	18.6918	18.363	18.229	18.419	18.3795	18.3982	-1.78061	0.604679	0.348447	0.411522	0.415963	3.01269
3555	1	Q9Y6I4	Q9Y6I4	Ubiquitin carboxyl-terminal hydrolase 3	USP3	Homo sapiens	58.896	20	15	+	Cluster 14	24.6101	24.6863	24.0492	24.5896	23.8866	23.7285	24.489	23.4635	23.8448	23.6397	24.0402	23.9738	23.357	23.5047	24.1103	23.744	24.7402	25.3212	24.4487	24.9427	24.0633	24.6628	24.6175	24.7563	24.7933	24.6951	24.5275	24.0485	24.6819	24.1746	24.477	24.656	-1.77283	0.656411	0.42415	0.288346	0.403922	4.19569
3148	1	Q13111	Q13111	Chromatin assembly factor 1 subunit A	CHAF1A	Homo sapiens	106.911	22	16	+	Cluster 14	16.1377	17.0559	15.9673	16.9661	16.1927	16.6953	17.0811	14.8917	15.479	15.0067	15.5199	15.9952	14.8767	14.6069	16.7942	14.8224	17.568	17.6099	17.8694	17.9219	16.9845	17.3228	17.2303	17.7355	17.5437	17.3404	17.308	16.9595	17.0907	17.5387	17.0736	17.5019	-1.75607	0.702017	0.268695	0.246414	0.538946	6.61551
2937	1	Q6VMQ6	Q6VMQ6	Activating transcription factor 7-interacting protein 1	ATF7IP	Homo sapiens	136.396	23	17	+	Cluster 14	17.9476	17.9204	17.7128	17.7964	17.3684	17.6414	18.3292	16.253	17.3546	17.1711	17.3498	17.6241	16.6456	17.3493	17.933	17.1322	18.2245	18.3314	18.5585	18.273	17.9137	18.8835	17.902	18.2648	18.5223	18.2479	18.4443	18.199	18.3105	18.6143	18.2805	18.3571	-1.78064	0.502233	0.342688	0.363267	0.572449	5.89048
2936	1	Q6PCB5	Q6PCB5	Lysine-specific demethylase RSBN1L	RSBN1L	Homo sapiens	94.871	22	17	+	Cluster 14	17.6014	17.6767	17.513	17.6653	17.5175	17.4379	17.5144	16.4771	17.129	17.099	17.2004	17.629	16.5612	17.1483	17.9299	17.2699	17.8999	18.0966	17.9904	18.2814	17.7438	17.9261	18.0656	17.6759	17.9973	17.56	17.8059	18.6341	17.9615	18.1606	17.1873	17.989	-1.77633	0.55109	0.260452	0.420391	0.544401	4.29918
2910	1	Q14978	Q14978	Nucleolar and coiled-body phosphoprotein 1	NOLC1	Homo sapiens	73.604	20	17	+	Cluster 14	21.1903	21.6463	20.8145	21.1099	20.894	21.0208	21.5488	19.8063	20.3916	20.4951	20.5469	20.8725	19.6512	20.5237	21.1098	20.6677	21.6361	22.5352	22.3687	22.6406	22.1737	21.1594	21.6612	22.8351	21.8152	22.1835	21.7783	21.965	22.3414	22.5264	22.2839	22.2757	-1.77489	0.630351	0.322764	0.338185	0.483594	8.04063
2180	1	O00139	O00139	Kinesin-like protein KIF2A	KIF2A	Homo sapiens	79.955	28	23	+	Cluster 14	19.8924	19.7242	19.7308	19.7242	19.6438	19.6244	19.7689	19.0747	19.3035	19.3473	19.3273	19.6688	18.846	19.4539	19.603	19.4	20.4235	19.7646	20.706	21.2522	20.1615	20.3579	20.0804	20.5583	20.3354	20.2709	20.4966	20.4344	20.0877	20.3485	20.069	20.3738	-1.78078	0.594257	0.401893	0.336043	0.448588	8.06395
1494	1	P61978	P61978	Heterogeneous nuclear ribonucleoprotein K	HNRNPK	Homo sapiens	50.979	31	25	+	Cluster 14	24.6636	24.6152	23.9172	24.6201	24.1133	23.8441	24.3659	23.3628	23.9111	23.8219	23.9292	23.979	23.3579	23.6671	24.4808	23.9862	24.8383	24.7995	24.7201	24.9777	24.3493	24.7121	24.7152	24.6914	24.8595	24.7016	24.8768	24.7947	24.7942	24.631	24.6935	24.8133	-1.77405	0.5521	0.311591	0.320162	0.590198	6.46292
1345	1	Q9Y2X3	Q9Y2X3	Nucleolar protein 58	NOP58	Homo sapiens	59.581	32	27	+	Cluster 14	22.7819	22.6422	22.2586	22.6765	22.1677	22.0367	22.7865	21.1948	21.6971	21.706	21.7211	21.9737	21.5778	21.9205	22.5318	21.9964	22.7708	23.1159	23.6205	23.4096	22.9752	22.6933	22.474	23.0623	23.0657	22.6088	22.9726	22.8683	23.0906	22.8882	22.7791	22.988	-1.75857	0.719317	0.402137	0.206038	0.431082	6.07895
1303	1	Q6ZU65	Q6ZU65	Ubinuclein-2	UBN2	Homo sapiens	146.091	34	27	+	Cluster 14	19.72	19.4785	14.9822	19.3324	14.1211	15.503	19.1062	13.8255	15.3255	14.7438	19.541	15.3464	15.5562	15.931	19.8693	19.344	19.8068	20.258	20.2567	20.7889	19.5164	20.1432	19.7955	19.8986	20.0981	20.0028	20.1911	20.5822	20.0718	20.3025	19.9797	20.3166	-1.7868	0.476629	0.419672	0.383867	0.506636	5.03262
1203	1	Q68E01	Q68E01	Integrator complex subunit 3	INTS3	Homo sapiens	118.072	36	28	+	Cluster 14	18.4208	18.5015	18.3001	18.5486	18.3153	18.4604	18.5464	17.4952	18.2211	17.6791	17.7534	18.1782	17.4402	17.8212	18.2948	18.0576	18.7645	18.8974	18.945	19.0285	18.8541	18.6202	18.8319	18.3076	18.676	18.8552	19.0814	19.003	18.8693	19.0198	18.7446	18.8672	-1.7852	0.552075	0.393647	0.397928	0.441551	6.74778
871	1	Q6PJT7	Q6PJT7	Zinc finger CCCH domain-containing protein 14	ZC3H14	Homo sapiens	82.878	43	32	+	Cluster 14	19.6236	19.7143	19.2934	19.8388	19.3179	19.2275	19.6806	18.4149	18.9947	19.0644	19.0367	19.3802	18.2672	19.0327	19.629	19.1667	19.6585	20.1411	19.9473	19.9306	19.7834	19.9677	19.9983	19.8809	19.9086	19.7696	19.9687	19.79	19.9317	20.1255	19.8538	19.9867	-1.78107	0.458263	0.403948	0.33204	0.586819	5.82927
602	1	Q14566	Q14566	DNA replication licensing factor MCM6	MCM6	Homo sapiens	92.889	47	37	+	Cluster 14	20.249	21.3805	20.0624	21.2392	19.8794	20.296	21.2345	19.1126	19.0259	19.3578	20.0542	20.1075	18.2831	19.5309	20.7695	19.5471	21.4965	21.9004	21.59	22.6126	20.5722	21.576	21.2047	21.5838	21.3879	21.3615	21.7615	21.5033	21.0762	21.6904	21.6743	21.5999	-1.78604	0.48006	0.459389	0.351797	0.49479	6.26492
460	1	Q12769	Q12769	Nuclear pore complex protein Nup160	NUP160	Homo sapiens	162.123	51	41	+	Cluster 14	20.0661	20.1611	19.6021	20.067	19.8733	19.747	20.0082	19.2027	19.5261	19.4463	19.523	19.8573	19.0411	19.6027	19.7369	19.6549	20.2257	20.4062	20.3121	20.22	20.2173	20.1577	20.1195	20.1104	20.2022	20.269	20.328	20.209	20.2498	20.443	20.0729	20.2727	-1.76383	0.675727	0.300418	0.267668	0.520014	6.60915
410	1	Q8IZH2	Q8IZH2	5'-3' exoribonuclease 1	XRN1	Homo sapiens	194.109	54	43	+	Cluster 14	19.3688	19.334	19.1004	19.343	19.3703	19.1732	19.4904	18.66	18.9067	18.8886	18.8902	19.2581	18.461	19.1531	19.1858	19.0569	19.8215	19.1853	19.7531	19.8848	19.6963	19.3514	19.597	20.1481	19.6924	19.501	20.0568	19.5913	19.952	19.7519	19.5518	19.682	-1.7773	0.637321	0.40481	0.38889	0.346282	6.33909
169	1	Q12789	Q12789	General transcription factor 3C polypeptide 1	GTF3C1	Homo sapiens	238.879	75	60	+	Cluster 14	19.917	20.0355	19.4095	20.0634	19.3866	19.5887	19.9705	18.5278	19.1207	19.3102	19.3263	19.5566	18.5714	19.1873	19.8282	19.2841	19.8476	20.6369	20.3161	20.5867	19.7519	20.249	20.2479	19.6819	20.3433	20.1365	20.345	20.2401	19.9621	20.359	20.3613	20.2848	-1.78423	0.552035	0.381266	0.378611	0.472315	5.47424
64	1	Q96T58	Q96T58	Msx2-interacting protein	SPEN	Homo sapiens	402.254	110	87	+	Cluster 14	19.504	19.6034	19.1492	19.5137	19.0636	19.0294	19.7155	18.3469	18.9747	19.0097	18.9887	19.1533	18.5534	18.8862	19.3805	18.9405	19.7023	19.7737	19.9692	19.9583	19.5226	19.7555	19.7448	19.7308	19.7568	19.7342	20.0461	20.0036	19.664	19.6809	19.7684	19.8112	-1.78346	0.453276	0.397291	0.364344	0.568543	6.90446
82	1	Q8NFC6	Q8NFC6	Biorientation of chromosomes in cell division protein 1-like 1	BOD1L1	Homo sapiens	330.471	102	78	+	Cluster 14	18.6765	18.4879	18.1694	18.5513	18.3352	18.2674	18.829	17.5055	17.9981	17.9285	18.0953	18.2471	17.4023	18.0176	18.6359	18.1118	18.8607	18.7404	18.5805	18.8474	18.0357	18.7069	19.08	18.6294	18.95	18.6626	18.8066	18.4821	18.804	18.7014	18.2429	18.6993	-1.784	0.571705	0.423285	0.399197	0.389816	3.44766
10061	1	Q9BXK1	Q9BXK1	Krueppel-like factor 16	KLF16	Homo sapiens	25.431	6	3	+	Cluster 14	16.3504	17.0534	15.2946	16.5314	14.4657	16.2185	16.2714	14.5704	15.4291	14.8571	14.3582	15.3437	14.1542	15.6728	14.3565	16.2274	18.008	17.7809	17.8927	18.3601	17.9452	17.2475	17.3637	17.5681	17.7162	17.9973	17.3273	17.9037	18.0443	17.6351	17.6517	17.7579	-1.77889	0.51882	0.566976	0.29786	0.39523	9.92636
9866	1	Q8IZR5	Q8IZR5	CKLF-like MARVEL transmembrane domain-containing protein 4	CMTM4	Homo sapiens	25.828	3	3	+	Cluster 14	19.6538	19.4805	19.2339	19.4204	15.2603	14.6277	18.7446	15.1937	14.1435	15.1784	16.6167	14.8737	15.6606	16.1857	19.2245	14.8551	15.1058	19.1307	19.1005	19.2728	19.711	18.6423	19.5025	14.4812	18.7883	18.5682	17.9862	19.54	18.3718	18.9646	19.7871	19.016	-1.77505	0.483632	0.606135	0.261732	0.42355	1.90059
9110	1	Q8WUX1	Q8WUX1	Sodium-coupled neutral amino acid transporter 5	SLC38A5	Homo sapiens	51.458	4	4	+	Cluster 14	16.4115	17.2129	14.4604	16.7856	15.7323	16.6272	17.1051	15.2425	16.9336	15.2245	16.1112	15.0278	14.8588	15.1709	16.7191	15.345	17.9676	17.8699	17.791	17.8223	18.4797	17.9618	17.35	14.7733	17.8891	18.4399	17.9097	17.559	17.7751	18.7716	14.7459	17.8067	-1.7828	0.464734	0.570747	0.355419	0.391897	3.95872
8224	1	Q16763	Q16763	Ubiquitin-conjugating enzyme E2 S	UBE2S	Homo sapiens	23.844	6	5	+	Cluster 14	15.7198	16.7248	15.4508	16.0676	15.7818	15.262	17.0626	14.6549	14.5337	16.1903	14.1841	16.0012	16.4966	14.6678	16.016	14.7406	18.3477	18.0256	18.3939	18.2282	18.3328	18.6106	17.1773	18.7934	18.1007	18.0703	18.5738	17.7545	17.7104	18.3996	17.8032	18.2512	-1.78021	0.531592	0.518338	0.284656	0.44562	11.1827
7864	1	Q9NYL4	Q9NYL4	Peptidyl-prolyl cis-trans isomerase FKBP11	FKBP11	Homo sapiens	22.18	8	6	+	Cluster 14	21.0515	20.565	19.5503	20.586	19.4174	19.9139	20.6417	18.9746	18.959	19.5314	19.631	19.4006	19.1956	19.3913	20.2549	19.7478	21.3344	20.7951	19.9109	20.4465	20.75	20.7438	21.2237	20.7596	20.2639	21.1248	20.1676	19.2254	21.4155	20.609	19.9798	20.6571	-1.77004	0.629514	0.527316	0.25873	0.354483	3.00928
7649	1	Q8IZF2	Q8IZF2	Adhesion G protein-coupled receptor F5	ADGRF5	Homo sapiens	149.457	7	6	+	Cluster 14	15.0139	14.4408	15.3896	15.9435	16.0154	15.3711	16.7352	14.9361	14.6805	14.6812	15.4995	13.8551	15.3791	15.7516	16.6078	14.4873	17.2771	16.1636	16.4396	16.6397	16.5026	16.5276	17.3319	16.9617	16.9132	17.0357	15.5698	16.1888	16.2692	16.4357	16.3015	16.3762	-1.77756	0.433608	0.616421	0.425549	0.301984	5.25325
6137	1	O75319	O75319	RNA/RNP complex-1-interacting phosphatase	DUSP11	Homo sapiens	43.71	12	8	+	Cluster 14	17.1913	17.7551	17.4119	18.0021	17.7154	17.7821	18.0667	16.2236	17.0024	17.394	16.9797	17.5838	17.454	17.8385	18.0352	16.498	18.0049	17.8278	17.9954	18.2901	17.7173	17.9828	17.8593	18.1583	17.8438	17.9519	18.3346	18.2517	17.6437	17.8584	18.242	17.9534	-1.7812	0.566055	0.503968	0.3517	0.359479	3.27825
4141	1	Q8WWY3	Q8WWY3	U4/U6 small nuclear ribonucleoprotein Prp31	PRPF31	Homo sapiens	55.456	16	13	+	Cluster 14	20.3353	20.2396	20.085	20.4571	19.8633	19.7089	20.4229	19.6313	19.7443	19.8228	19.8538	19.6585	19.1427	19.684	20.0033	19.9503	20.5136	20.2633	20.7125	20.6703	20.3474	20.5316	20.1506	20.5939	20.4501	20.3854	20.8692	20.3835	20.4417	20.4445	20.3225	20.4851	-1.77619	0.516051	0.579203	0.264515	0.416419	5.62264
4087	1	Q6SJ93	Q6SJ93	Serine protease FAM111B	FAM111B	Homo sapiens	84.673	16	13	+	Cluster 14	15.2063	16.6614	16.0453	15.625	14.9182	15.3395	16.605	15.2183	14.8013	14.3854	14.8674	15.3734	15.9928	13.9388	15.6931	16.2174	17.0347	17.5496	17.499	17.4314	16.5311	17.4704	17.4384	15.0049	17.104	17.2948	17.5637	17.6995	16.6965	17.2103	15.5107	17.2774	-1.77404	0.603922	0.528793	0.283421	0.357908	5.73757
3884	1	Q9ULH7	Q9ULH7	Myocardin-related transcription factor B	MRTFB	Homo sapiens	118.131	17	14	+	Cluster 14	18.4498	18.4139	18.0315	18.5975	18.2066	17.9959	18.2977	17.1758	17.9197	17.9499	17.9706	18.2141	17.6006	17.9548	18.4456	17.7798	18.4256	18.8666	18.6691	18.65	18.7139	18.3397	18.6877	18.1107	18.4696	18.6274	18.2731	18.6592	18.596	18.3097	18.6604	18.5659	-1.76851	0.620222	0.550439	0.35379	0.244054	4.18187
3690	1	Q14444	Q14444	Caprin-1	CAPRIN1	Homo sapiens	78.364	17	14	+	Cluster 14	20.9958	21.6455	21.0737	21.5388	20.7539	20.9258	21.8876	20.4782	20.6775	20.9857	20.9939	21.1441	19.9072	20.532	21.1036	20.8527	21.9367	21.7505	21.989	21.9481	22.1712	21.7782	21.78	22.1247	22.0098	21.7535	21.6118	21.9097	21.6542	21.6876	22.0957	21.7925	-1.75402	0.619959	0.648651	0.227055	0.258359	7.24036
3613	1	P14373	P14373	Zinc finger protein RFP	TRIM27	Homo sapiens	58.49	19	15	+	Cluster 14	20.6789	20.9452	20.9952	21.101	20.6532	20.7356	21.2887	14.9708	15.1018	14.8302	15.208	20.8006	14.1759	20.0059	20.7718	20.1237	20.9091	21.3456	22.2933	21.898	20.6753	21.3294	21.0128	20.9567	21.3953	21.2616	21.506	21.3086	21.4197	21.0582	21.2296	21.2409	-1.7672	0.621863	0.565054	0.326541	0.253739	2.66443
3118	1	P49005	P49005	DNA polymerase delta subunit 2	POLD2	Homo sapiens	51.288	20	16	+	Cluster 14	19.7486	20.3579	19.4711	20.1988	19.4531	19.3716	20.1823	18.8446	19.0045	19.3215	19.4265	19.644	18.3471	19.0661	19.9886	19.1597	20.2363	20.7352	20.6031	20.5439	20.5514	20.7786	20.4728	20.5719	20.2203	20.5558	20.3212	20.3752	20.4237	20.5299	20.7291	20.5169	-1.78045	0.581246	0.476249	0.316724	0.406232	7.45583
2915	1	Q15397	Q15397	Pumilio homolog 3	PUM3	Homo sapiens	73.585	19	17	+	Cluster 14	19.3854	19.5489	18.9074	19.3641	18.9936	18.9599	19.7121	17.9628	18.4762	18.7592	18.67	18.871	17.9953	18.874	19.23	18.4936	19.7047	20.6119	20.3151	20.9457	20.4052	20.0422	19.9754	20.4734	20.5862	20.1335	20.1851	20.4322	20.2216	20.791	20.1634	20.2434	-1.77731	0.474081	0.616371	0.326181	0.360681	10.0687
2152	1	Q9H7N4	Q9H7N4	Splicing factor, arginine/serine-rich 19	SCAF1	Homo sapiens	139.274	27	21	+	Cluster 14	18.5849	18.3046	18.1069	18.5255	18.1594	17.9418	18.4834	17.3845	17.7718	17.8838	18.3379	18.3713	17.0691	17.8418	18.3259	18.0829	18.7482	18.6067	18.7696	18.5219	18.744	18.9287	18.4416	18.5798	18.6845	18.651	18.9398	18.7161	18.8185	18.9071	18.5307	18.673	-1.77371	0.580278	0.564123	0.33668	0.292632	5.49713
1450	1	Q9UPN9	Q9UPN9	E3 ubiquitin-protein ligase TRIM33	TRIM33	Homo sapiens	122.533	34	27	+	Cluster 14	19.447	19.5874	19.0532	19.6152	19.2495	19.1138	19.6802	18.3702	18.657	18.8776	19.0313	19.2087	18.164	18.6904	19.5976	18.8551	19.8283	19.9495	20.2192	19.9766	19.5607	20.0153	19.8239	19.512	19.8865	19.7048	20.0265	20.121	19.8445	19.7164	20.0979	19.8547	-1.76731	0.557707	0.630509	0.275852	0.303239	6.47677
1431	1	Q9BXW9	Q9BXW9	Fanconi anemia group D2 protein	FANCD2	Homo sapiens	164.13	30	26	+	Cluster 14	15.5444	16.3227	15.9073	16.4417	15.4691	15.8841	16.6635	13.6174	14.8137	15.7282	15.4318	17.1355	14.3275	15.7538	16.4652	14.4802	16.6552	18.0536	17.8183	19.0421	16.7743	17.7463	17.287	17.4606	18.2491	17.3626	17.6506	17.2159	17.1269	17.622	18.0076	17.4854	-1.75868	0.661826	0.577888	0.244984	0.27398	7.2408
1296	1	Q2NKX8	Q2NKX8	DNA excision repair protein ERCC-6-like	ERCC6L	Homo sapiens	141.104	29	27	+	Cluster 14	16.3494	16.8751	16.0839	17.1899	16.5022	16.3127	17.0366	16.6452	15.3166	14.0959	15.4212	15.8191	14.8411	14.6591	16.2789	15.6752	17.9838	17.4668	17.825	18.587	17.9226	17.6339	17.4525	17.8134	17.6365	17.8394	18.1331	17.6871	17.6993	17.9006	17.7192	17.7164	-1.7765	0.484282	0.618533	0.338768	0.334919	8.24159
707	1	Q8NFD5	Q8NFD5	AT-rich interactive domain-containing protein 1B	ARID1B	Homo sapiens	243.945	43	35	+	Cluster 14	18.9907	18.7263	18.5352	18.9449	18.6774	18.5008	18.8313	18.0541	18.43	18.6967	18.7201	18.69	17.8664	18.2326	19.0141	18.6181	18.9705	19.0873	19.0946	19.3277	18.7822	19.1109	19.08	18.8024	19.273	19.1064	19.4558	18.9521	18.8754	19.2264	18.9352	19.0541	-1.77747	0.467903	0.599094	0.427303	0.283166	4.75673
635	1	P33993	P33993	DNA replication licensing factor MCM7	MCM7	Homo sapiens	81.31	50	36	+	Cluster 14	20.5749	21.5335	20.4078	21.6274	20.2853	20.518	21.7661	19.2812	19.2937	19.7816	20.5111	20.5556	18.8422	19.8137	21.2182	19.9393	21.7505	22.2292	21.9983	23.0059	20.9907	22.1019	21.7654	22.1038	21.8045	21.6016	22.2614	21.8652	21.3846	22.0802	22.2648	21.9207	-1.7736	0.482673	0.634559	0.2875	0.368864	6.43117
354	1	P28340	P28340	DNA polymerase delta catalytic subunit	POLD1	Homo sapiens	123.63	60	45	+	Cluster 14	19.2527	19.7915	18.7515	19.6875	18.9625	19.128	19.6442	18.102	18.1808	18.378	18.6787	19.1945	17.475	18.5027	19.2658	18.6094	19.5225	20.2384	19.9689	19.9097	19.9362	20.3487	19.813	20.0413	19.6237	20.0257	19.7381	19.8817	19.6479	20.0408	19.9965	19.906	-1.78466	0.541775	0.47338	0.359298	0.410209	6.24826
100	1	P27708	P27708	CAD protein	CAD	Homo sapiens	242.985	89	71	+	Cluster 14	21.4903	21.6655	21.0416	21.5566	20.9701	21.1324	21.634	20.6655	20.7654	20.8444	20.8672	21.1374	20.3319	20.828	21.2495	21.0019	22.2122	21.8296	22.0185	22.4903	21.2366	22.019	21.7089	21.9694	22.0129	21.9719	22.2659	21.8238	21.7959	22.1693	22.0699	21.9829	-1.78678	0.493398	0.49462	0.386784	0.411978	7.90672
184	1	Q92621	Q92621	Nuclear pore complex protein Nup205	NUP205	Homo sapiens	227.922	72	59	+	Cluster 14	20.0169	19.9725	19.7262	20.0727	19.8328	19.8347	19.9938	19.368	19.68	19.5525	19.5137	19.85	19.1942	19.6854	19.7693	19.7064	20.0135	20.3717	20.3411	20.3597	20.1095	20.4875	19.967	20.0579	20.2259	20.3437	20.5641	20.4594	20.2927	20.6713	20.2695	20.2928	-1.77708	0.519842	0.592029	0.332365	0.332845	7.40833
10948	1	Q9BSR8	Q9BSR8	Protein YIPF4	YIPF4	Homo sapiens	27.082	3	2	+	Cluster 14	19.8582	20.3516	19.1925	19.7138	19.4009	19.2367	19.7243	17.9817	18.7426	18.6434	18.404	19.5614	18.1901	18.8911	19.0528	19.4299	19.4439	19.8951	20.1183	18.965	19.8682	19.9534	20.236	19.4973	18.7967	19.9284	19.5239	20.1405	19.6912	20.1487	20.0046	19.9302	-1.78272	0.412183	0.325544	0.519696	0.5253	2.45987
10626	1	Q58FG1	Q58FG1	Putative heat shock protein HSP 90-alpha A4	HSP90AA4P	Homo sapiens	47.712	2	2	+	Cluster 14	19.9791	18.178	20.5491	19.8683	18.171	18.4314	21.0774	19.5712	15.2928	20.056	16.6854	21.6224	17.7363	17.766	17.0781	19.0772	20.337	18.9005	21.361	21.8873	20.1347	20.2027	20.4808	22.5268	20.8483	20.4814	21.8715	20.4189	20.05	20.3228	19.6898	20.278	-1.7703	0.460008	0.270719	0.66262	0.376949	3.06502
8113	1	P43235	P43235	Cathepsin K	CTSK	Homo sapiens	36.964	5	5	+	Cluster 14	16.6976	16.1046	14.4464	18.3075	15.026	14.9753	14.781	14.2891	14.8376	17.2693	15.4382	15.7388	16.4731	16.3058	16.813	14.2505	19.4819	16.8128	17.0127	16.9839	16.5326	17.4403	17.1481	16.8026	18.9259	17.0561	17.0987	17.0313	17.8597	17.3013	16.2315	17.1332	-1.78121	0.377944	0.334323	0.508294	0.560647	3.83471
7732	1	Q96F44	Q96F44	E3 ubiquitin-protein ligase TRIM11	TRIM11	Homo sapiens	52.775	6	6	+	Cluster 14	16.713	17.1154	16.2163	15.4923	15.9348	14.9987	16.8818	14.8902	15.3122	16.0835	14.5086	15.4794	15.4736	15.3115	15.2233	14.4554	16.9849	17.2821	17.0373	17.1527	16.8471	16.9491	16.5062	16.8173	16.9255	16.8247	17.0861	17.4763	17.2774	17.2515	17.2027	17.1717	-1.7774	0.411014	0.287388	0.479517	0.599482	6.8139
6532	1	Q9BWU1	Q9BWU1	Cyclin-dependent kinase 19	CDK19	Homo sapiens	56.802	14	11	+	Cluster 14	17.3636	16.9881	17.1982	17.319	16.8575	16.8398	17.8114	16.7491	16.6352	16.8654	17.0699	15.9038	16.2036	16.5706	17.5066	16.8953	17.6375	17.5269	17.9422	17.7528	16.8525	17.6055	17.8286	17.1782	17.9916	17.6063	17.8725	18.1265	17.5317	17.7424	17.4082	17.6654	-1.77038	0.371329	0.280685	0.668094	0.45027	4.68409
6424	1	Q8N8D1	Q8N8D1	Programmed cell death protein 7	PDCD7	Homo sapiens	54.699	10	8	+	Cluster 14	17.095	17.3095	16.8119	17.3723	18.2081	17.1991	17.235	15.1778	14.4715	16.7817	15.1564	15.9943	14.1848	14.9388	13.9424	14.6093	16.8602	17.3823	17.673	17.6641	17.2349	17.416	17.2266	17.3717	17.5122	17.4234	17.5132	17.6307	17.487	17.5824	17.2281	17.4614	-1.78225	0.329989	0.4017	0.552476	0.498088	3.41616
5368	1	Q6PK04	Q6PK04	Coiled-coil domain-containing protein 137	CCDC137	Homo sapiens	33.231	12	10	+	Cluster 14	17.6015	17.9243	16.3422	18.3005	14.5616	15.6743	17.7378	15.2405	17.2005	15.4522	14.9932	15.1631	15.5811	14.3672	17.5085	16.404	18.3531	19.3227	18.891	19.8567	18.7433	17.8907	18.2185	18.7448	18.9489	18.6499	19.3511	19.1927	18.919	19.209	18.6345	18.7823	-1.78587	0.491592	0.374894	0.513675	0.405709	7.68388
5364	1	Q6P2H3	Q6P2H3	Centrosomal protein of 85 kDa	CEP85	Homo sapiens	85.64	12	10	+	Cluster 14	20.7196	21.6354	22.444	21.1096	15.4223	21.2628	21.4043	13.3606	20.9794	15.4422	14.8026	15.8584	14.3676	15.4755	21.0666	15.8977	21.2488	21.6531	21.3951	21.7052	21.3105	21.2615	21.3064	21.7577	21.0524	21.4964	21.3643	21.4865	21.1636	21.3171	21.5336	21.5247	-1.78595	0.443884	0.382806	0.421683	0.537577	3.27669
5336	1	Q53HL2	Q53HL2	Borealin	CDCA8	Homo sapiens	31.324	14	10	+	Cluster 14	14.2504	17.407	14.7804	17.2386	15.2229	13.9532	17.8312	15.2793	15.0249	15.358	14.3665	15.7629	15.5297	16.2825	17.1469	15.017	17.6381	17.995	18.2155	18.1875	17.716	17.8577	17.8938	17.8468	18.2455	18.0972	18.1008	18.0459	17.8581	18.4035	18.3224	18.1278	-1.78206	0.425377	0.312105	0.509684	0.534898	8.01276
4601	1	Q9NQ55	Q9NQ55	Suppressor of SWI4 1 homolog	PPAN	Homo sapiens	53.195	13	12	+	Cluster 14	20.0634	20.3713	19.7478	20.4407	19.5031	19.663	20.4108	19.0057	19.2902	19.4973	19.4853	19.6723	18.4724	19.3906	20.1854	19.3437	20.6785	21.1709	21.783	21.6092	21.0718	20.3759	20.4437	21.6425	21.0947	20.8638	21.2182	21.1407	20.9043	21.2007	21.4656	21.165	-1.78599	0.495086	0.352662	0.451709	0.486534	8.93988
4245	1	Q9UKD2	Q9UKD2	mRNA turnover protein 4 homolog	MRTO4	Homo sapiens	27.56	14	13	+	Cluster 14	20.5539	20.8152	20.2825	20.7795	20.1409	20.0817	21.1028	19.211	19.723	19.8952	20.0001	20.1906	18.8884	19.9452	20.4973	19.7336	21.2552	21.3341	21.8719	21.9573	21.1776	21.2589	21.0879	21.7463	21.3523	21.1262	21.2869	21.9017	21.3306	21.163	21.7034	21.3491	-1.78512	0.475828	0.336664	0.469209	0.50342	8.32837
4192	1	Q9GZL7	Q9GZL7	Ribosome biogenesis protein WDR12	WDR12	Homo sapiens	47.709	16	13	+	Cluster 14	18.748	18.8614	18.6047	18.9903	18.7324	18.5701	19.3178	17.9382	18.1047	18.4349	18.3871	18.8954	17.8243	18.5459	18.7568	18.2955	19.874	19.8268	20.3131	20.4362	19.8423	19.5627	19.3333	20.4129	19.6954	19.4984	19.8791	19.9235	20.056	20.2672	20.0544	19.903	-1.78637	0.426445	0.371972	0.511583	0.476374	11.1126
4010	1	P55081	P55081	Microfibrillar-associated protein 1	MFAP1	Homo sapiens	51.958	16	13	+	Cluster 14	20.459	20.2559	19.99	20.5479	19.9879	20.1582	20.4115	18.8333	19.7257	19.6172	19.9212	20.0952	18.6247	19.7844	20.3443	19.7557	20.4496	20.7232	20.6119	20.825	20.523	20.5545	20.6027	20.6326	20.4889	20.5457	20.8348	20.623	20.5228	20.7503	20.8353	20.6118	-1.78031	0.487135	0.27842	0.527681	0.487072	4.94857
3692	1	Q14686	Q14686	Nuclear receptor coactivator 6	NCOA6	Homo sapiens	219.149	17	14	+	Cluster 14	20.4306	20.5673	19.8988	20.0731	20.1301	19.4635	20.319	17.9876	19.3617	19.6982	19.6907	19.9203	19.1656	19.7782	20.4649	19.6486	20.5969	20.9141	21.364	21.2158	20.7122	20.9055	20.5176	19.7936	21.0394	20.8016	21.1308	21.1627	20.9939	21.0254	20.7839	21.0193	-1.78024	0.357469	0.340267	0.516001	0.566503	5.818
3461	1	Q92979	Q92979	Ribosomal RNA small subunit methyltransferase NEP1	EMG1	Homo sapiens	26.718	18	15	+	Cluster 14	20.3149	20.6774	19.9557	20.4562	19.5394	19.6485	20.6711	19.235	19.3902	19.6422	19.6281	19.5116	19.0003	19.4523	20.258	19.8195	20.6241	20.8547	21.4616	21.0476	20.2999	20.7176	20.4582	21.257	21.0186	20.778	21.1642	20.938	20.9041	20.9561	20.9804	20.9249	-1.76398	0.425421	0.177149	0.608936	0.55247	7.4261
3041	1	Q9Y6E2	Q9Y6E2	eIF5-mimic protein 1	BZW2	Homo sapiens	48.163	18	17	+	Cluster 14	20.5933	21.1548	20.8546	20.7948	20.5513	20.567	20.7992	20.1678	20.6431	20.8994	20.2679	20.6334	19.8416	20.793	20.9557	20.787	21.1837	21.2966	21.6688	21.2089	21.3062	21.9069	21.2219	21.2234	21.4964	21.4174	21.2719	21.998	21.3979	21.6224	21.3059	21.3297	-1.77074	0.313578	0.347971	0.676877	0.432317	7.82144
2673	1	Q15637	Q15637	Splicing factor 1	SF1	Homo sapiens	68.332	25	18	+	Cluster 14	21.5293	21.5534	21.2171	21.6474	21.2889	21.2856	21.6984	20.5692	20.9655	21.1431	21.1788	21.4824	20.4572	20.9984	21.5831	21.1278	21.6777	21.6411	21.8373	21.6637	21.4045	21.6937	21.6508	21.8817	21.8136	21.6021	21.9189	21.7381	21.7146	21.7373	21.6513	21.7015	-1.77142	0.356085	0.286275	0.653809	0.475249	4.61112
2550	1	Q9ULG1	Q9ULG1	Chromatin-remodeling ATPase INO80	INO80	Homo sapiens	176.755	23	19	+	Cluster 14	17.3273	17.3521	16.9019	17.5811	17.1252	17.1354	17.4944	16.4892	16.5047	16.6628	16.6438	16.7806	15.9972	16.8585	17.565	16.6981	17.3304	17.6438	17.4437	17.4325	17.0013	17.4102	17.1838	17.4783	17.5647	17.3695	17.6437	17.166	17.4987	17.5694	17.3736	17.4725	-1.7789	0.41574	0.285042	0.550435	0.527682	3.25384
2495	1	Q92925	Q92925	SWI/SNF-related matrix-associated actin-dependent regulator of chromatin subfamily D member 2	SMARCD2	Homo sapiens	58.921	29	22	+	Cluster 14	20.8516	20.895	20.4722	21.1615	20.2766	20.2622	21.1248	19.6335	20.1356	20.3272	20.4544	20.4529	19.7946	20.0905	20.7421	20.2138	20.7512	21.0184	21.1851	21.1369	20.595	20.9568	21.0569	20.5648	21.2838	21.0136	21.353	21.0584	20.926	20.7599	20.685	21.0253	-1.78006	0.499013	0.275473	0.481642	0.523933	3.75428
2331	1	Q9H0E9	Q9H0E9	Bromodomain-containing protein 8	BRD8	Homo sapiens	135.338	25	20	+	Cluster 14	18.5092	18.559	18.4827	18.5321	18.1859	18.2128	18.8861	17.8655	18.1981	18.0276	18.2572	18.1416	18.4862	18.0542	18.3909	18.2074	18.6293	18.7803	18.9175	18.9007	18.2198	18.7335	18.7781	18.706	18.6339	18.7707	18.888	18.94	18.7323	18.9942	18.4435	18.7586	-1.78391	0.528751	0.330247	0.487992	0.436918	5.0285
2019	1	O75400	O75400	Pre-mRNA-processing factor 40 homolog A	PRPF40A	Homo sapiens	108.806	32	22	+	Cluster 14	21.0534	21.0629	20.8822	21.2673	20.5631	20.6966	21.2651	19.8322	20.3441	20.4035	20.5353	20.7223	19.8575	20.1846	21.0379	20.6177	21.3609	21.4183	21.5442	21.6485	21.3449	21.4252	21.164	21.385	21.449	21.2696	21.6883	21.4559	21.3141	21.559	21.4534	21.4374	-1.78783	0.405983	0.426038	0.494681	0.461124	6.75556
1714	1	P06400	P06400	Retinoblastoma-associated protein	RB1	Homo sapiens	106.162	27	23	+	Cluster 14	19.2162	19.6331	18.9303	19.8014	18.9788	19.089	19.8984	18.2502	18.5174	18.9276	18.9156	19.3215	17.9265	18.8291	19.4642	18.9581	20.2587	20.3986	20.9548	21.7855	19.5408	20.3109	20.9807	20.2363	19.8566	20.7682	20.827	21.4522	20.3704	20.4767	20.3727	20.4229	-1.78112	0.439574	0.303458	0.560781	0.477308	8.11985
1628	1	Q68CQ4	Q68CQ4	U3 small nucleolar RNA-associated protein 25 homolog	UTP25	Homo sapiens	87.058	28	24	+	Cluster 14	18.653	19.1104	18.337	18.7976	17.7476	18.2692	19.188	16.8595	17.9344	18.4197	18.5646	17.9214	16.9891	18.0856	18.6737	18.3738	19.2569	19.6374	20.421	20.1435	19.1124	19.6135	19.299	19.5124	19.8827	19.2908	20.1702	20.2915	19.8355	19.5417	19.785	19.6595	-1.77768	0.382938	0.342727	0.631749	0.420272	7.88577
1445	1	Q9UBD5	Q9UBD5	Origin recognition complex subunit 3	ORC3	Homo sapiens	82.254	31	26	+	Cluster 14	18.3221	18.2262	17.5926	18.5019	18.1769	18.4298	18.3714	16.9319	17.4534	17.3321	17.3066	17.9112	16.8372	17.7273	18.4798	17.6849	18.293	18.8042	19.3056	19.4196	18.5208	18.7193	18.6185	18.2966	18.9311	18.6906	19.0195	19.4247	18.3591	19.2391	18.8171	18.8555	-1.77745	0.45611	0.263664	0.485257	0.572414	5.84759
1393	1	Q5QJE6	Q5QJE6	Deoxynucleotidyltransferase terminal-interacting protein 2	DNTTIP2	Homo sapiens	84.469	34	26	+	Cluster 14	20.8872	21.0366	20.5203	20.9806	20.4621	20.454	21.2644	19.8265	20.2403	20.2319	20.493	20.5801	20.1294	20.32	21.0801	20.4161	21.4361	21.5851	22.1833	22.4104	21.3451	21.5339	21.4078	22.061	21.7083	21.4794	21.7615	22.1019	21.7766	21.1444	21.7312	21.6427	-1.77084	0.369001	0.270169	0.651332	0.480341	9.14758
1178	1	P46087	P46087	Probable 28S rRNA (cytosine(4447)-C(5))-methyltransferase	NOP2	Homo sapiens	89.303	36	28	+	Cluster 14	20.6041	20.9842	20.0135	20.8642	19.8992	20.1524	20.9648	19.4185	19.7299	19.9445	20.2266	20.2055	18.9035	19.9453	20.7018	20.0111	21.6487	21.678	22.3856	22.1468	21.6695	21.289	21.2094	22.2856	22.2893	21.6359	22.1939	21.7772	21.6979	22.0162	21.6508	21.8606	-1.77901	0.353407	0.342072	0.48603	0.597497	10.4033
965	1	Q9H307	Q9H307	Pinin	PNN	Homo sapiens	81.629	35	31	+	Cluster 14	21.5173	21.4816	21.0464	21.6344	20.9775	21.092	21.637	20.2295	20.8394	20.8545	20.9185	20.8868	20.116	20.6574	21.3515	20.925	21.6982	21.6268	21.9473	21.9132	21.5965	21.7039	21.6762	22.0126	21.9066	21.7278	21.8168	21.6836	21.7737	21.9936	21.7182	21.7631	-1.78051	0.341351	0.357481	0.555903	0.525776	6.62756
823	1	Q9H4L5	Q9H4L5	Oxysterol-binding protein-related protein 3	OSBPL3	Homo sapiens	101.224	40	33	+	Cluster 14	19.3119	19.0123	18.6712	19.4793	18.2284	18.8158	19.5431	17.7039	18.2141	18.3027	18.3545	18.9558	17.5735	18.3163	19.0926	18.3909	19.9871	20.1036	19.8481	19.8591	19.7717	20.2629	20.1093	20.208	20.0714	19.7808	19.8587	20.0696	20.1204	19.923	19.8912	19.9506	-1.77658	0.475881	0.277815	0.603528	0.419359	9.31365
740	1	Q12906	Q12906	Interleukin enhancer-binding factor 3	ILF3	Homo sapiens	95.341	48	39	+	Cluster 14	24.1887	24.1038	23.8517	24.378	23.453	23.6693	24.3017	23.0824	23.5168	23.5615	23.7511	23.5272	23.0386	23.2358	23.946	23.7168	24.4787	24.2876	24.7127	24.722	24.0903	24.396	24.3063	24.5479	24.6463	24.4991	24.5964	24.0457	24.5602	24.2491	24.3335	24.522	-1.77251	0.456545	0.221968	0.514497	0.579495	6.34128
645	1	Q14692	Q14692	Ribosome biogenesis protein BMS1 homolog	BMS1	Homo sapiens	145.811	47	36	+	Cluster 14	19.0379	19.0553	18.4092	18.8708	18.6089	18.5529	19.1176	17.4982	18.0238	18.1568	18.1322	18.5468	17.5838	18.2196	19.0378	18.1713	19.1327	19.4091	19.7801	19.3952	18.855	19.3262	19.122	19.7111	19.2618	19.3431	19.5256	19.9627	19.5749	19.4806	19.5862	19.4382	-1.76404	0.404563	0.211353	0.675914	0.472206	6.91877
589	1	O00267	O00267	Transcription elongation factor SPT5	SUPT5H	Homo sapiens	121.002	51	37	+	Cluster 14	19.6844	19.746	19.4843	19.8879	19.4002	19.3941	19.8839	18.7189	19.1403	19.1745	19.2437	19.496	18.7448	19.325	19.8871	19.3074	19.9699	19.8064	20.2602	19.9554	20.0598	19.6785	19.9306	20.0142	20.054	19.9496	20.3385	19.7407	19.9768	20.0048	19.9856	19.9803	-1.78707	0.435278	0.379389	0.496385	0.476016	5.57243
576	1	Q7Z6E9	Q7Z6E9	E3 ubiquitin-protein ligase RBBP6	RBBP6	Homo sapiens	201.569	48	38	+	Cluster 14	18.4324	18.5113	18.0061	18.6405	17.9262	17.8947	18.5112	17.2997	17.6866	17.6025	17.8647	17.9451	17.274	17.8051	18.3956	17.9277	18.7552	18.926	19.3768	19.212	18.9194	18.7701	18.9162	19.104	19.3846	18.8031	19.1658	19.1682	18.7929	19.038	18.8673	18.957	-1.77961	0.371436	0.357371	0.61265	0.438151	9.09743
334	1	O95347	O95347	Structural maintenance of chromosomes protein 2	SMC2	Homo sapiens	135.661	56	46	+	Cluster 14	18.7063	19.6178	18.5685	19.7579	18.512	18.8735	19.8329	18.1055	18.2706	18.3683	18.7949	19.0209	17.8519	18.3406	19.2013	18.4537	20.0401	20.1246	20.0369	20.937	19.6505	19.9829	20.1978	20.1896	20.3976	20.1499	20.3089	19.9922	19.757	20.2821	20.2578	20.1424	-1.77405	0.366201	0.278885	0.606732	0.522236	8.7451
84	1	P49792	P49792	E3 SUMO-protein ligase RanBP2	RANBP2	Homo sapiens	358.206	150	118	+	Cluster 14	21.1931	21.1847	20.7849	21.1227	20.6596	20.7029	21.1869	20.0448	20.4533	20.4648	20.552	20.8434	20.2121	20.4898	20.9593	20.7532	21.2312	21.3832	21.5524	21.44	21.1829	21.3773	21.1119	21.4072	21.3619	21.3333	21.5352	21.5674	21.4128	21.5514	21.1157	21.4303	-1.7845	0.391939	0.372518	0.47165	0.54839	6.86012
293	1	Q9NTJ3	Q9NTJ3	Structural maintenance of chromosomes protein 4	SMC4	Homo sapiens	147.183	60	49	+	Cluster 14	18.8826	19.7941	18.6655	19.9572	18.6639	19.0625	20.1562	18.1256	18.3033	18.7042	18.9235	19.2209	17.8121	18.69	19.4806	18.666	20.3211	20.3225	20.2815	21.2076	19.9053	20.2449	20.2988	20.6129	20.541	20.4529	20.5396	20.3369	19.9999	20.5343	20.4115	20.3906	-1.77787	0.399862	0.291263	0.587798	0.498947	8.43852
11032	1	Q9NR33	Q9NR33	DNA polymerase epsilon subunit 4	POLE4	Homo sapiens	12.209	2	2	+	Cluster 14	15.05	20.1149	15.3637	19.8587	15.4353	15.5709	14.5751	15.4171	14.8907	15.6693	15.491	19.2966	13.0577	14.7063	19.8487	19.8046	19.3547	20.7528	19.4422	18.7295	19.6273	20.0297	19.954	15.7755	19.8135	19.6488	19.7191	19.9727	19.454	19.9929	20.1596	19.5616	-1.78418	0.355186	0.454744	0.554858	0.419392	4.13815
9714	1	Q13889	Q13889	General transcription factor IIH subunit 3	GTF2H3	Homo sapiens	34.38	4	3	+	Cluster 14	16.5011	16.6893	17.2649	16.8496	17.5087	17.5854	17.3452	15.6585	15.4508	15.7133	15.0274	14.7801	15.7359	17.5061	16.6815	13.0582	17.8748	17.2542	17.4909	17.3666	17.523	17.5155	17.0614	17.1733	17.5623	17.3896	17.2396	17.5145	17.7442	18.0763	17.9116	17.4704	-1.78697	0.429608	0.490288	0.487858	0.379211	3.50348
9660	1	P62304	P62304	Small nuclear ribonucleoprotein E	SNRPE	Homo sapiens	10.8	3	3	+	Cluster 14	20.5746	20.2302	19.6543	20.2322	20.017	19.6981	20.5068	18.5884	19.253	19.3861	19.3916	19.6738	18.9609	19.8699	20.3025	19.2579	20.5604	20.2042	20.6978	20.6669	20.4123	20.7966	20.4219	20.7884	20.6847	20.5241	20.9398	21.0023	20.6014	20.9565	20.2829	20.538	-1.76785	0.317782	0.571568	0.614127	0.264369	5.72794
9403	1	E9PRG8	E9PRG8	Uncharacterized protein C11orf98	C11orf98	Homo sapiens	14.232	4	3	+	Cluster 14	20.1233	20.4309	19.4778	20.5932	19.9187	20.2609	20.4328	18.6978	19.1882	19.5584	19.6414	19.8894	18.4226	19.7501	20.3247	19.1338	20.7053	20.3887	21.1174	20.7486	20.5012	20.6907	20.5138	21.1038	20.2598	20.4483	20.8125	20.9756	20.8432	21.3128	21.2161	20.6557	-1.76168	0.395592	0.359956	0.731416	0.274712	5.60751
9304	1	Q9NZQ7	Q9NZQ7	Programmed cell death 1 ligand 1	CD274	Homo sapiens	33.276	7	4	+	Cluster 14	14.8929	14.769	13.4377	15.4712	15.2045	15.8435	18.2474	15.3766	14.4529	15.672	15.5512	15.0857	17.37	15.8831	15.4482	18.9301	18.7482	15.2728	18.0493	18.0688	18.5374	18.2426	18.2154	19.7708	18.3255	18.2511	18.7692	17.8578	18.9041	18.4847	17.2649	18.1456	-1.78246	0.330185	0.487915	0.555544	0.408814	5.67647
9295	1	Q9NXF7	Q9NXF7	DDB1- and CUL4-associated factor 16	DCAF16	Homo sapiens	24.193	5	4	+	Cluster 14	14.9244	17.7592	14.4371	14.9795	16.7395	14.9963	17.7568	15.7106	15.476	15.9066	15.1622	14.9459	15.0671	14.6984	14.5641	15.3304	18.3634	18.0676	18.1048	18.7846	18.4457	18.5274	19.0852	18.8845	17.9362	18.6779	18.3354	18.4989	18.2857	18.1368	18.4331	18.0934	-1.77247	0.314077	0.608974	0.543236	0.306183	10.993
9123	1	Q92521	Q92521	GPI mannosyltransferase 3	PIGB	Homo sapiens	65.056	5	4	+	Cluster 14	14.7966	16.5529	15.3112	16.7987	15.8567	14.7133	16.3323	14.5246	14.7657	15.7587	14.4311	16.403	14.4377	15.7277	15.1673	16.2107	16.9997	15.6858	16.4791	16.4704	14.2974	16.8892	16.7662	16.5439	16.6412	16.4979	16.6117	15.7384	14.9381	16.2977	16.2481	16.4143	-1.78403	0.478217	0.457808	0.52252	0.325483	1.92589
8903	1	Q13227	Q13227	G protein pathway suppressor 2	GPS2	Homo sapiens	36.687	4	4	+	Cluster 14	17.44	17.6437	16.3625	17.8165	16.8814	16.3776	17.4185	16.0141	16.1594	16.4426	16.8331	16.0683	14.5677	16.2272	17.4733	16.2365	18.0513	17.9312	18.2138	18.4744	17.6268	17.9903	18.0243	17.8062	18.0333	17.9517	18.0687	18.021	17.8969	18.0328	17.9782	17.9094	-1.78389	0.528045	0.442161	0.485446	0.328239	6.50124
8714	1	O95229	O95229	ZW10 interactor	ZWINT	Homo sapiens	31.294	5	4	+	Cluster 14	14.6774	17.0103	16.0941	16.2902	16.1316	15.2465	17.2237	15.392	15.0957	14.6055	14.7981	15.0064	15.6182	15.9035	16.3727	14.4798	16.7406	17.1735	16.7498	17.4992	16.073	16.7977	17.2397	15.7569	16.8331	16.9142	17.3913	16.4258	16.5743	16.8452	17.5127	16.6623	-1.7761	0.419481	0.503894	0.587674	0.265047	4.53461
6971	1	Q8IYA6	Q8IYA6	Cytoskeleton-associated protein 2-like	CKAP2L	Homo sapiens	83.59	9	7	+	Cluster 14	15.9913	15.1763	14.9704	15.2714	14.7043	15.886	15.868	14.5649	14.2997	14.7179	15.8671	15.2843	15.2534	14.8145	15.8527	13.6882	17.0628	16.8202	17.0926	17.6908	16.9366	17.0147	17.389	16.687	17.9342	17.1671	17.5798	16.9991	16.6319	17.2541	17.3535	17.0217	-1.77687	0.413971	0.356886	0.640755	0.365261	11.1304
6959	1	Q86V81	Q86V81	THO complex subunit 4	ALYREF	Homo sapiens	26.887	9	7	+	Cluster 14	21.8782	22.0854	21.7819	22.3817	21.7303	21.6345	21.9689	20.883	21.3019	21.7037	21.6769	21.5728	20.0156	21.2589	22.1861	21.3994	21.8621	22.5039	22.6859	22.9794	22.4464	22.09	22.2945	22.2219	22.7588	22.3571	22.7422	22.7249	22.3743	22.4943	22.6151	22.4242	-1.78083	0.550345	0.385587	0.522883	0.322011	5.38765
6902	1	Q4W5G0	Q4W5G0	Tigger transposable element-derived protein 2	TIGD2	Homo sapiens	59.622	9	7	+	Cluster 14	16.6572	17.277	15.3289	16.9957	14.6786	16.4596	16.413	15.0689	15.2679	15.3286	14.607	15.7998	16.398	14.7304	16.6975	14.1296	16.7069	17.8041	17.0587	16.7439	17.1843	17.0104	17.0598	16.3664	17.4783	16.6482	17.0063	16.8419	17.0954	17.5328	17.1767	16.8885	-1.77844	0.528518	0.453931	0.530229	0.265759	4.65143
6839	1	P62263	P62263	40S ribosomal protein S14	RPS14	Homo sapiens	16.271	9	7	+	Cluster 14	24.17	24.2998	23.7564	24.4815	23.6367	23.9139	24.3098	23.0708	23.5262	23.5854	23.54	23.841	22.904	23.2394	24.1554	23.6164	24.3302	24.3139	24.2394	24.5146	24.3457	24.3988	24.4037	24.3776	24.339	24.6331	24.3565	24.0812	24.1497	24.4783	24.5577	24.2969	-1.77004	0.330533	0.619371	0.54747	0.272669	4.77801
6652	1	Q9Y3A2	Q9Y3A2	Probable U3 small nucleolar RNA-associated protein 11	UTP11	Homo sapiens	30.447	9	8	+	Cluster 14	18.2198	18.3254	17.8869	18.3912	18.0995	17.3607	18.3427	16.2022	14.9432	17.2359	17.3133	17.068	14.8554	17.8802	18.4973	17.2867	18.7914	18.9444	19.4297	19.5361	18.4966	18.8505	18.4029	19.1548	18.748	18.5779	19.2828	19.467	18.8941	18.3964	19.0898	18.8252	-1.78309	0.562354	0.396093	0.473364	0.351277	4.86793
5948	1	Q96NL6	Q96NL6	Sodium channel and clathrin linker 1	SCLT1	Homo sapiens	80.912	12	9	+	Cluster 14	17.6542	18.2189	15.1975	15.5202	14.277	17.5561	18.5612	14.7204	15.4107	15.9742	16.893	16.0384	14.2997	15.9208	16.2284	17.572	18.5902	17.6596	17.969	18.1791	17.8986	18.1979	18.3096	17.2317	18.2172	18.5543	18.5335	17.6463	18.653	18.3963	18.1316	18.0657	-1.77304	0.274455	0.493575	0.629696	0.375315	5.05074
4531	1	Q96N46	Q96N46	Tetratricopeptide repeat protein 14	TTC14	Homo sapiens	88.319	12	12	+	Cluster 14	16.0511	16.6726	16.8599	16.7947	17.2844	17.7729	16.9152	15.589	14.5229	14.3755	14.5313	15.8168	14.3563	17.0499	16.1399	15.2179	16.4938	16.7363	16.9476	16.7708	16.6573	16.8678	17.1548	16.5059	16.8361	16.7915	16.9069	17.0372	16.7016	16.7244	16.1813	16.7453	-1.78412	0.363329	0.479027	0.548319	0.393442	1.87512
4432	1	Q5SXH7	Q5SXH7	Pleckstrin homology domain-containing family S member 1	PLEKHS1	Homo sapiens	52.462	17	12	+	Cluster 14	14.3774	13.9396	14.1287	16.6751	15.5571	16.6055	16.248	17.7674	16.0467	14.8618	16.068	17.1123	15.7533	14.6766	14.637	14.9693	16.6304	18.0059	17.9141	17.8378	17.7703	18.3675	17.3894	18.8676	17.5958	17.6542	16.5563	18.0818	18.0446	18.8576	17.9997	17.7561	-1.78152	0.482661	0.406145	0.568432	0.324282	6.98042
3979	1	P23193	P23193	Transcription elongation factor A protein 1	TCEA1	Homo sapiens	33.97	18	15	+	Cluster 14	21.0912	20.8375	20.4151	20.7244	20.3502	20.2482	20.7256	19.5524	19.9386	20.3328	20.2515	20.2256	19.7121	20.1644	20.5577	20.4691	20.8687	21.3093	20.6065	20.9481	20.7242	20.915	20.9901	21.4977	21.165	20.6904	20.9663	20.5583	21.4332	20.7566	20.952	20.8774	-1.76849	0.292931	0.474055	0.674526	0.32698	4.57895
3657	1	P52292	P52292	Importin subunit alpha-1	KPNA2	Homo sapiens	57.864	18	14	+	Cluster 14	18.6025	19.7019	18.4103	18.8223	18.5038	18.2955	19.7982	17.7148	17.8464	18.4119	18.4791	18.7156	17.4674	18.8771	18.7984	18.2698	20.59	20.4107	20.4165	21.4541	20.4379	20.1891	20.0791	20.3488	20.5884	20.1804	21.2198	19.9939	20.4669	20.9811	20.7899	20.2862	-1.78303	0.462804	0.487778	0.521632	0.310812	11.0706
3360	1	P49366	P49366	Deoxyhypusine synthase	DHPS	Homo sapiens	40.969	18	15	+	Cluster 14	17.817	18.2167	17.7829	17.8398	17.4494	17.1686	17.9848	17.576	17.5617	17.9339	17.5211	17.4915	16.8958	17.3857	17.8319	17.5804	18.1929	18.3913	19.1299	18.3269	18.8681	18.3512	18.1865	19.3627	18.1857	18.6166	19.1803	18.326	18.3946	18.3549	19.2614	18.3113	-1.78052	0.528138	0.414219	0.537371	0.300792	7.32933
3149	1	Q13415	Q13415	Origin recognition complex subunit 1	ORC1	Homo sapiens	97.351	21	16	+	Cluster 14	14.8183	15.6034	14.8017	14.6093	15.2274	15.854	17.7184	15.9357	14.7712	16.1296	14.8619	15.8345	15.3373	15.616	15.0755	16.4588	17.507	18.6092	17.8389	17.918	17.3557	18.0586	17.9091	18.1267	17.3893	17.6956	17.5748	18.1154	17.0013	17.9741	18.1159	17.5961	-1.7752	0.465953	0.540735	0.53232	0.236193	10.4804
2916	1	Q15398	Q15398	Disks large-associated protein 5	DLGAP5	Homo sapiens	95.117	20	17	+	Cluster 14	14.9159	16.0898	15.3161	14.785	14.3893	15.901	16.7259	15.02	15.2828	15.9004	13.6555	14.6448	14.7046	15.3693	15.2242	15.1049	17.4419	17.1203	17.0532	17.3915	17.0833	17.0533	17.1758	16.9714	17.8544	17.181	17.4527	16.6368	16.9615	17.7439	17.6502	16.8377	-1.76791	0.517647	0.474414	0.588531	0.187321	10.4494
2512	1	Q99661	Q99661	Kinesin-like protein KIF2C	KIF2C	Homo sapiens	81.317	25	20	+	Cluster 14	15.7711	17.2786	15.6711	17.1822	15.7375	16.049	17.7851	14.598	15.2902	15.8013	16.4521	16.3916	15.0302	15.5058	16.6344	14.6808	18.1269	18.2221	18.8044	18.8906	17.9952	18.2708	18.5375	18.5435	19.2244	18.6438	18.7763	18.0965	17.7452	18.9665	18.9796	18.2467	-1.7688	0.335289	0.377353	0.699565	0.356589	10.2986
2231	1	P38398	P38398	Breast cancer type 1 susceptibility protein	BRCA1	Homo sapiens	207.726	22	20	+	Cluster 14	14.6226	16.8096	15.1771	16.1234	16.3045	15.4308	16.3414	14.9836	14.8436	15.2533	15.4249	15.2636	14.4715	16.8654	15.9107	14.3583	17.0262	17.9056	17.195	18.0849	16.2753	17.1142	17.1198	17.0202	17.4634	16.9661	17.7276	17.5339	17.2316	17.8381	17.1142	17.0825	-1.78398	0.494167	0.394781	0.539253	0.355776	7.96426
2176	1	Q9Y6A5	Q9Y6A5	Transforming acidic coiled-coil-containing protein 3	TACC3	Homo sapiens	90.36	28	21	+	Cluster 14	17.213	17.1431	16.4067	16.9715	15.8753	15.9296	18.1077	15.777	15.317	15.889	16.4996	16.6981	14.9102	15.9709	17.0121	16.1327	18.7793	18.0437	17.5971	18.4114	17.8341	17.9375	18.6665	18.3337	18.3256	17.8496	18.4184	17.8125	17.8555	18.1157	18.1295	17.9124	-1.77778	0.493029	0.35703	0.602804	0.324919	8.30057
2142	1	Q9BW19	Q9BW19	Kinesin-like protein KIFC1	KIFC1	Homo sapiens	73.746	24	21	+	Cluster 14	16.0913	16.6145	15.5568	16.2644	14.8985	15.6052	17.2622	15.684	15.1452	15.2676	15.4812	15.243	16.8641	15.0326	16.3236	15.0286	17.5867	17.7796	17.9043	18.5251	17.0778	17.7535	17.3937	17.7545	18.583	17.8126	18.089	17.9667	17.4803	17.9652	17.6505	17.569	-1.78025	0.497852	0.470729	0.532044	0.279628	10.3341
1758	1	Q14137	Q14137	Ribosome biogenesis protein BOP1	BOP1	Homo sapiens	83.628	30	23	+	Cluster 14	19.0693	19.3781	18.7184	19.3121	18.7621	18.9288	19.5508	17.9092	18.377	18.3222	18.744	18.8651	17.6364	18.6535	19.1056	18.7529	19.9368	20.1128	20.565	21.0168	20.3232	19.9054	19.6364	20.7753	19.8444	19.8657	20.1464	20.3413	20.4564	20.9056	20.4431	20.1099	-1.76386	0.276821	0.593649	0.620866	0.272525	9.66643
1746	1	Q00839	Q00839	Heterogeneous nuclear ribonucleoprotein U	HNRNPU	Homo sapiens	90.588	31	23	+	Cluster 14	24.7841	24.583	24.1993	24.8063	24.2229	23.9581	24.5961	23.4911	24.0001	23.9096	24.058	24.1092	23.4351	23.8901	24.4893	24.2456	24.8274	24.8715	25.1838	25.0087	24.624	24.9124	24.7522	24.845	24.9751	24.6472	25.1461	25.1446	25.0193	24.9056	24.534	24.8234	-1.77835	0.423963	0.549389	0.528746	0.276254	6.30401
1655	1	Q92547	Q92547	DNA topoisomerase 2-binding protein 1	TOPBP1	Homo sapiens	170.681	29	24	+	Cluster 14	16.6485	17.3335	13.2798	16.9343	15.1295	15.4712	17.3	17.4267	15.064	17.4972	15.086	14.6659	15.1781	14.4396	16.5274	15.9859	17.4797	17.5784	17.7552	18.3962	17.3162	17.6757	17.3813	17.7533	17.938	17.5783	17.5709	17.8158	17.3077	17.8634	17.7128	17.5429	-1.78294	0.388211	0.502306	0.545954	0.346468	5.2903
1508	1	Q14671	Q14671	Pumilio homolog 1	PUM1	Homo sapiens	126.475	33	27	+	Cluster 14	20.4411	20.5866	19.9333	20.4871	20.1849	20.0612	20.4365	19.4471	19.8863	19.8583	20.0614	20.0421	19.352	20.0031	20.3512	19.8393	20.8138	20.8937	21.0836	21.2859	20.8597	20.9343	20.8042	20.9408	21.2304	20.9527	20.8171	20.9836	20.5512	20.6035	21.098	20.8088	-1.77168	0.44117	0.547712	0.564833	0.217962	8.73206
1075	1	P17480	P17480	Nucleolar transcription factor 1	UBTF	Homo sapiens	89.408	38	29	+	Cluster 14	21.0169	20.86	20.7022	21.0614	20.501	20.5963	21.2483	19.6961	20.3334	20.2482	20.5033	20.3946	19.8047	20.24	21.0512	20.4799	21.0312	20.8609	21.1755	21.1612	20.6813	21.0308	20.8489	20.78	21.1311	20.7977	20.9294	21.1915	21.0793	21.2531	21.2275	21.0072	-1.7782	0.419966	0.418095	0.619874	0.320269	3.33866
1039	1	Q99459	Q99459	Cell division cycle 5-like protein	CDC5L	Homo sapiens	92.252	40	30	+	Cluster 14	21.2439	21.4058	20.9097	21.4055	21.075	21.0451	21.3869	20.2008	20.783	20.7668	21.0777	20.9406	20.4228	20.767	21.4016	20.9079	21.3935	21.5335	21.6435	21.6709	21.3867	21.5402	21.8327	21.3862	21.5771	21.5682	21.6092	21.507	21.5166	21.6629	21.6126	21.5307	-1.7838	0.398082	0.425177	0.573776	0.386767	6.12884
546	1	Q9H0A0	Q9H0A0	RNA cytidine acetyltransferase	NAT10	Homo sapiens	115.732	48	39	+	Cluster 14	20.2151	20.2965	19.7771	20.3405	19.7419	19.978	20.5938	19.1777	19.4865	19.4623	19.8544	19.7376	18.2126	19.4448	20.0569	19.6777	20.4596	20.9117	21.3942	20.9488	20.9971	20.8206	20.506	20.9175	20.9918	20.7851	20.9366	21.2194	20.9337	21.2374	21.1598	20.8016	-1.77733	0.467697	0.540062	0.516296	0.253271	7.94796
514	1	Q9UKV3	Q9UKV3	Apoptotic chromatin condensation inducer in the nucleus	ACIN1	Homo sapiens	151.864	47	40	+	Cluster 14	21.1014	21.1556	20.9067	21.3124	20.6214	20.7399	21.2379	20.1013	20.529	20.6035	20.6993	20.5757	19.8466	20.2996	20.9344	20.624	21.156	21.2397	21.2978	21.2782	20.9127	21.2553	21.2966	21.5378	21.3551	21.3397	21.4074	20.9242	21.3035	21.2316	21.2626	21.1871	-1.76668	0.41638	0.475336	0.657399	0.21757	4.65783
497	1	Q15021	Q15021	Condensin complex subunit 1	NCAPD2	Homo sapiens	157.186	54	40	+	Cluster 14	18.1421	19.2444	17.9235	19.4126	18.0541	18.5347	19.6072	17.3063	17.9713	17.2761	18.385	18.8526	17.3639	17.849	18.7198	17.5058	19.7828	19.7461	19.6949	20.5265	19.4402	19.7151	19.7639	19.8583	20.0209	19.7118	20.195	19.4898	19.4442	20.0611	20.0641	19.6339	-1.77819	0.455014	0.413036	0.607105	0.303033	7.93899
467	1	Q5JSZ5	Q5JSZ5	Protein PRRC2B	PRRC2B	Homo sapiens	242.969	47	41	+	Cluster 14	17.23	17.6184	16.843	17.3448	17.0911	17.2289	17.6977	16.8424	17.2525	17.4096	17.6249	17.1503	17.0398	17.2659	17.5821	17.3161	18.2987	18.6296	17.7073	18.462	18.3356	18.0809	18.4198	18.4392	18.672	18.0873	18.2173	18.0583	18.0304	18.4381	18.5359	18.3342	-1.78141	0.346275	0.421881	0.594267	0.418984	11.4524
452	1	P18583	P18583	Protein SON	SON	Homo sapiens	263.835	56	41	+	Cluster 14	20.4037	20.4299	20.0695	20.4257	19.8461	20.0324	20.7249	19.2808	19.6953	19.8105	20.0313	20.0101	19.1147	19.7142	20.4297	20.0375	20.6348	20.6903	20.7657	20.7069	20.6919	20.6125	20.6479	20.9266	20.7133	20.7194	20.7407	20.44	20.6673	20.8459	20.7711	20.6757	-1.78632	0.433091	0.438259	0.531127	0.383841	6.23008
207	1	P49454	P49454	Centromere protein F	CENPF	Homo sapiens	357.532	65	56	+	Cluster 14	15.7101	17.243	13.1203	17.194	15.1049	16.1057	17.2838	15.1396	16.0812	13.5714	16.0266	14.3574	15.2837	13.4132	17.4606	14.9105	17.6507	17.7924	17.7688	18.1099	17.7116	17.7556	17.6657	17.961	18.621	17.9439	18.3154	17.6907	17.7298	18.2513	17.5957	17.5305	-1.77017	0.461316	0.448312	0.633268	0.227278	6.60045
263	1	Q7KZF4	Q7KZF4	Staphylococcal nuclease domain-containing protein 1	SND1	Homo sapiens	101.999	64	51	+	Cluster 14	22.9846	22.9528	22.5546	23.2015	22.3692	22.6438	23.2438	22.2032	22.274	22.3497	22.4124	22.7154	21.7878	22.3495	22.8144	22.4607	23.6179	22.9594	23.3427	23.3757	23.3339	23.2932	23.5567	23.3945	23.2066	23.3607	23.4893	23.2731	23.5491	23.2253	23.1391	23.238	-1.7736	0.508746	0.484507	0.557954	0.222394	7.17495
11022	1	Q9HCZ1	Q9HCZ1	Zinc finger protein 334	ZNF334	Homo sapiens	79.65	2	2	+	Cluster 14	16.9469	17.5293	17.9403	17.4141	16.6074	15.5523	17.5079	16.1188	15.3809	15.4344	16.1981	15.4059	16.0317	16.2871	14.1989	17.4223	17.1096	17.6891	17.8278	17.1469	16.8748	17.7194	17.2101	17.1201	16.5861	16.8676	17.3209	18.1133	17.6191	17.5711	17.2968	17.4563	-1.66714	0.943428	-0.0350964	0.23542	0.523389	2.83381
10935	1	Q9BQ48	Q9BQ48	39S ribosomal protein L34, mitochondrial	MRPL34	Homo sapiens	10.164	2	2	+	Cluster 14	21.0415	21.0553	19.9915	20.8278	20.6846	20.8146	20.2604	19.1468	19.9665	19.9932	19.4752	20.3037	19.194	19.8292	20.6997	20.0059	19.754	21.1229	21.1504	20.838	20.9785	20.9024	20.4981	20.2755	20.3554	21.0535	20.2082	20.9661	20.818	20.9733	20.9141	21.0178	-1.70861	0.831817	0.265722	0.0491761	0.56189	2.16919
10168	1	Q9UHA3	Q9UHA3	Probable ribosome biogenesis protein RLP24	RSL24D1	Homo sapiens	19.62	3	3	+	Cluster 14	17.4576	17.8427	17.2661	18.1061	16.9143	16.634	18.0065	16.1504	17.1302	16.9425	17.1135	17.0951	16.7344	16.2955	17.0417	17.2824	18.4997	18.8314	19.4412	19.1641	18.3836	18.1956	18.1835	19.1167	18.2797	18.2426	18.8689	17.9078	18.6137	18.1872	18.8236	18.6949	-1.68985	0.838137	0.182676	0.0305851	0.638453	8.65562
8964	1	Q5T9A4	Q5T9A4	ATPase family AAA domain-containing protein 3B	ATAD3B	Homo sapiens	72.573	9	7	+	Cluster 14	19.2495	20.4541	19.7274	20.2915	18.8533	20.2018	20.5596	18.6101	19.3244	19.3983	19.5879	20.2378	18.3661	19.7722	19.8458	19.3709	19.9053	20.8447	20.9891	20.8277	20.3847	20.5472	20.2138	22.2444	20.4549	20.7715	20.4097	21.6341	20.2293	20.2841	21.1571	20.5832	-1.69325	0.951984	0.288938	0.0832385	0.369087	4.67869
8572	1	Q9UBM7	Q9UBM7	7-dehydrocholesterol reductase	DHCR7	Homo sapiens	54.49	6	5	+	Cluster 14	20.5067	20.9289	20.1095	20.5259	20.3096	20.1261	19.8157	19.3789	19.8324	19.6519	19.7542	19.91	19.1883	19.378	19.7041	19.7885	20.757	21.0775	21.0794	20.7712	21.8303	20.7479	20.7384	20.4629	20.6507	21.3648	20.6066	21.8027	20.6148	21.2489	21.1306	20.8935	-1.72076	0.856435	0.226825	0.159316	0.478187	6.80518
8474	1	Q9BYJ9	Q9BYJ9	YTH domain-containing family protein 1	YTHDF1	Homo sapiens	60.871	7	5	+	Cluster 14	18.4902	18.7739	18.6143	18.6958	18.3486	18.175	18.5255	18.5356	18.0494	18.1299	17.9963	17.9388	18.4142	18.5603	18.627	18.2869	19.9276	19.4553	20.5309	20.0181	19.4661	19.1262	19.5064	19.107	19.8992	19.2635	19.6544	19.8009	19.5349	19.7211	19.459	19.795	-1.69257	0.847889	0.0533007	0.171737	0.619643	11.5749
7148	1	Q9H936	Q9H936	Mitochondrial glutamate carrier 1	SLC25A22	Homo sapiens	34.469	10	8	+	Cluster 14	20.3648	20.2331	19.7313	19.8534	19.8304	19.7073	19.505	19.3581	19.5212	19.4684	19.5562	19.5239	19.8766	19.5191	19.7616	20.0278	20.3448	20.4289	20.5701	19.3354	20.6316	20.1746	20.2285	20.9381	20.4874	20.138	19.7909	20.6097	20.6058	20.0303	19.9848	20.3217	-1.67232	0.933906	-3.5e-05	0.198152	0.540293	4.11655
6928	1	Q6AHZ1	Q6AHZ1	Zinc finger protein 518A	ZNF518A	Homo sapiens	166.784	9	7	+	Cluster 14	15.9658	16.0518	14.0986	15.741	15.7331	15.1474	15.9323	14.5547	14.144	13.6814	15.5296	15.8235	14.3759	14.5385	14.6397	15.3339	16.321	16.8938	16.186	16.3253	15.7536	16.0332	15.7881	15.0055	15.1863	15.95	16.3024	16.4734	16.7487	16.0342	14.8038	16.0922	-1.6838	0.965019	0.259395	0.0554271	0.403963	3.10759
6352	1	Q49AR2	Q49AR2	UPF0489 protein C5orf22	C5orf22	Homo sapiens	49.968	11	8	+	Cluster 14	18.0498	18.2868	17.0241	17.8085	17.0375	16.6328	17.931	16.5425	16.4871	17.0535	17.3965	17.609	16.1886	16.0811	17.525	16.729	18.2796	18.0848	18.9253	18.0282	18.0751	17.744	17.8598	18.5538	17.4617	18.0717	17.9744	17.8602	17.9414	17.8959	18.6983	18.1742	-1.72492	0.784467	0.273328	0.0968972	0.570229	4.55655
5790	1	Q16186	Q16186	Proteasomal ubiquitin receptor ADRM1	ADRM1	Homo sapiens	42.153	11	9	+	Cluster 14	21.4308	21.6089	21.2432	21.4563	20.7776	20.917	21.7242	20.9481	20.9462	21.3162	21.0609	21.4251	21.2864	20.6972	21.0939	21.2041	22.1972	21.6505	22.3154	21.9022	22.022	21.6785	21.7487	22.1961	21.9206	21.719	22.1844	21.701	21.9558	21.5929	21.8784	22.1213	-1.67026	0.866959	0.0980769	0.0361233	0.669099	7.97193
5356	1	Q6IQ49	Q6IQ49	Splicing regulator SDE2	SDE2	Homo sapiens	49.741	14	10	+	Cluster 14	17.7441	17.8125	17.0491	17.4697	16.9534	17.1934	17.8801	16.634	17.0417	16.962	17.2274	17.3241	16.4976	16.7262	17.3226	17.3293	18.0012	18.1177	18.4432	17.9211	17.9674	17.628	17.6936	17.8499	18.4739	18.0685	18.2302	17.8228	17.8977	17.905	17.7606	17.9879	-1.73621	0.818694	0.26513	0.199238	0.453144	6.69599
5264	1	P56537	P56537	Eukaryotic translation initiation factor 6	EIF6	Homo sapiens	26.599	13	10	+	Cluster 14	22.0146	22.4192	21.753	22.0069	21.6926	22.2261	21.7895	21.561	21.857	21.6691	21.8468	21.4298	21.4696	21.8412	21.8379	21.9027	23.1049	22.5644	23.7808	22.6784	23.2294	22.4975	22.4382	22.3948	22.7001	22.7484	22.717	22.4348	22.9556	22.7447	22.505	22.8694	-1.67083	0.975428	0.0835339	0.12886	0.483006	8.7438
4748	1	P15880	P15880	40S ribosomal protein S2	RPS2	Homo sapiens	31.324	15	11	+	Cluster 14	24.791	24.9529	24.4341	24.7737	23.7876	24.0334	24.6816	23.8226	24.1532	24.0603	24.2005	23.9757	23.511	23.7498	24.5445	24.3598	24.8738	25.0334	25.0047	25.034	24.7248	24.6412	24.8408	25.038	24.9608	24.9154	24.7267	24.403	24.6522	24.468	24.7409	24.8422	-1.67077	0.983781	0.0861858	0.137947	0.462858	4.40567
4367	1	P55198	P55198	Protein AF-17	MLLT6	Homo sapiens	112.05	15	12	+	Cluster 14	16.5044	16.0907	16.2737	16.1909	15.8996	16.0074	16.283	16.9252	15.7097	16.2945	16.4042	16.1495	14.861	15.8974	16.4178	16.2016	16.6005	16.9407	16.8282	17.462	16.3771	16.6046	16.5891	16.2642	16.6489	16.5701	17.3938	17.3013	17.3497	16.9164	16.6398	16.7512	-1.67145	0.907342	-0.00489918	0.175625	0.593386	4.42162
3224	1	Q96EE3	Q96EE3	Nucleoporin SEH1	SEH1L	Homo sapiens	39.649	24	16	+	Cluster 14	19.8057	19.7208	19.7004	19.7225	19.3214	19.1727	19.8914	18.8779	19.157	19.2622	19.0547	19.3528	19.0566	19.289	19.5678	19.4805	19.7471	20.0496	20.0552	19.7893	19.8317	19.8069	19.6794	19.8376	19.9832	19.6427	19.9499	19.7704	19.9282	19.9939	19.7219	19.8768	-1.67339	1.00887	0.095382	0.210726	0.358415	5.19203
2809	1	O43156	O43156	TELO2-interacting protein 1 homolog	TTI1	Homo sapiens	122.071	21	17	+	Cluster 14	18.4	18.4182	18.1544	18.3347	17.9741	17.8671	18.8092	17.3001	18.3115	14.7987	15.7245	18.6662	14.2111	17.886	18.3294	14.718	19.3265	19.2065	19.5739	19.8117	18.8718	18.9749	18.9249	18.4963	18.6516	19.062	18.9972	18.8609	18.8428	19.0285	18.5907	19.0837	-1.66894	0.971549	0.23618	-0.00242995	0.463637	3.57887
1749	1	Q06787	Q06787	Fragile X messenger ribonucleoprotein 1	FMR1	Homo sapiens	71.176	29	23	+	Cluster 14	18.5621	18.5164	18.3622	18.6433	18.2786	18.2314	18.5306	17.9766	18.1601	18.1861	18.4962	18.3619	18.2119	18.185	18.5637	18.3162	19.3169	18.4734	19.5754	19.2598	19.1137	18.799	18.8841	19.034	19.4177	18.7882	19.8886	19.0094	19.568	19.0515	18.6201	19.2091	-1.72029	0.814918	0.288276	0.0815994	0.535496	7.52125
1522	1	Q7Z3T8	Q7Z3T8	Zinc finger FYVE domain-containing protein 16	ZFYVE16	Homo sapiens	168.905	33	25	+	Cluster 14	18.7291	19.0279	18.7927	18.6626	18.7105	18.7534	18.9393	18.4262	18.627	18.5664	18.7976	18.9347	18.1685	18.9871	18.9738	18.7083	19.397	19.0315	19.3205	19.1542	18.8679	19.2159	19.0236	19.1388	19.0334	19.1104	19.1853	19.5592	19.1448	19.0803	18.8851	19.2034	-1.66945	0.982192	0.22085	0.0202606	0.446148	5.52551
1103	1	Q4G0J3	Q4G0J3	La-related protein 7	LARP7	Homo sapiens	66.898	37	29	+	Cluster 14	19.3373	19.4074	19.1207	19.6194	19.1076	19.3152	19.4902	18.2905	18.7138	18.8699	18.5409	19.2014	18.1299	18.9042	19.3974	18.9524	19.3907	19.8213	19.8202	19.8276	19.6125	19.6119	19.5496	19.7748	19.7417	19.5583	19.2878	19.8571	19.5341	19.902	19.1651	19.646	-1.65965	1.02744	0.237124	0.0307383	0.364345	4.67503
298	1	O14802	O14802	DNA-directed RNA polymerase III subunit RPC1	POLR3A	Homo sapiens	155.645	62	48	+	Cluster 14	19.3309	19.36	19.0729	19.45	19.0009	19.1684	19.4345	18.3672	18.6221	18.6849	18.6347	18.8816	18.1641	18.7311	19.4344	18.6716	19.3769	19.9108	20.2862	20.4964	19.6379	19.4726	19.4065	19.4849	19.5129	19.709	19.7103	19.5898	19.4494	19.4905	19.8055	19.7621	-1.64265	0.960629	0.227974	-0.107536	0.561579	5.7294
622	1	Q9UNY4	Q9UNY4	Transcription termination factor 2	TTF2	Homo sapiens	129.59	43	37	+	Cluster 14	18.7122	19.0676	18.2996	18.9211	18.0874	18.4015	19.1038	18.0791	18.2801	18.692	18.541	18.1181	16.8334	18.3563	18.7329	18.5608	19.5947	19.4669	19.8526	20.3285	19.332	19.3434	19.6651	19.1247	19.0149	19.2665	19.5621	19.8838	19.2697	19.072	20.1251	19.4221	-1.71879	0.859272	0.282666	0.113601	0.463252	6.70431
9992	1	Q96GY3	Q96GY3	Protein lin-37 homolog	LIN37	Homo sapiens	28.383	5	3	+	Cluster 14	16.5899	16.3916	16.5473	16.4921	16.1091	15.9712	15.4763	12.8062	15.9734	15.2881	15.9007	15.9901	15.335	15.743	16.0565	16.1874	16.9222	16.7665	16.7821	16.4346	16.0727	16.4376	16.8155	16.4218	17.2297	16.4997	16.6473	16.5065	16.8007	16.4806	16.1301	16.5446	-1.60124	1.13624	-0.0522073	0.193416	0.323795	2.67146
9678	1	Q01658	Q01658	Protein Dr1	DR1	Homo sapiens	19.444	4	3	+	Cluster 14	19.7973	19.7106	20.1075	20.4628	20.059	19.5156	20.2375	18.923	19.6193	19.9492	20.3425	20.169	18.5205	19.9546	20.5092	19.4463	20.6827	19.6081	20.622	20.2298	20.3404	20.5381	20.418	20.5952	21.0203	19.2353	20.8918	20.1962	20.3304	20.1539	20.3855	20.4125	-1.60296	1.14747	-0.00852672	0.176678	0.287341	2.25243
9661	1	P62306	P62306	Small nuclear ribonucleoprotein F	SNRPF	Homo sapiens	9.722	4	3	+	Cluster 14	22.448	22.5552	21.0769	21.7146	21.5113	21.1057	22.0037	20.071	20.9557	20.8969	21.2792	21.3826	21.3983	21.2684	21.4353	22.1557	22.439	22.6954	20.3305	21.7971	21.8705	22.2622	21.8417	22.2009	22.3479	22.001	22.6617	21.8023	22.3959	22.0551	21.9927	22.1731	-1.52028	1.15817	-0.294209	0.177374	0.478946	2.16301
9607	1	P36873	P36873	Serine/threonine-protein phosphatase PP1-gamma catalytic subunit	PPP1CC	Homo sapiens	36.982	3	3	+	Cluster 14	20.3746	20.4534	20.1663	20.4818	20.8051	20.7976	20.3193	19.5387	20.6391	20.1038	20.4629	20.3509	19.5299	20.1104	20.9107	19.9236	20.5555	20.8245	21.0024	20.6218	20.5736	20.8957	20.34	20.0747	20.8955	20.7096	20.689	21.0858	20.6707	20.8364	21.0647	20.6962	-1.62329	1.05158	-0.122661	0.38584	0.308528	2.69919
9532	1	P0CJ79	P0CJ79	Zinc finger protein 888	ZNF888	Homo sapiens	83.55	11	10	+	Cluster 14	18.2274	18.044	18.168	17.9103	17.8989	18.1096	18.0126	15.1346	17.5889	15.5038	15.2085	17.5942	16.7876	17.6332	17.9152	18.3702	18.0605	18.7091	18.4765	18.1892	17.6114	18.6609	17.768	18.2459	17.879	18.3126	18.9623	18.236	18.1804	18.8433	18.7103	18.2959	-1.52995	1.22301	-0.159832	0.112969	0.3538	2.50119
9256	1	Q9HC07	Q9HC07	Transmembrane protein 165	TMEM165	Homo sapiens	34.907	5	4	+	Cluster 14	18.4795	18.4856	17.4505	18.1301	18.1602	18.2711	17.887	17.8605	17.6348	17.7267	17.5801	17.8506	17.1592	17.7211	18.0327	17.8004	18.981	18.7616	17.4862	18.0448	18.6447	18.4513	18.4832	18.4386	18.7464	19.1445	18.6046	17.5042	18.6946	18.3384	18.3443	18.4551	-1.64611	1.08647	0.150572	0.246893	0.162175	3.2248
9218	1	Q9BVW5	Q9BVW5	TIMELESS-interacting protein	TIPIN	Homo sapiens	34.554	5	4	+	Cluster 14	13.0012	15.3066	14.2154	13.565	14.8725	15.881	14.8766	14.5732	14.4945	15.0108	15.7256	15.1892	14.8424	16.157	14.244	13.3165	15.0341	16.2231	15.8059	16.3785	13.6772	15.3261	15.0178	16.0662	15.6866	15.1879	15.4729	15.408	15.2868	16.2307	16.3487	15.3982	-1.50785	1.2709	-0.134782	0.295292	0.0764368	2.22265
8927	1	Q15649	Q15649	Zinc finger HIT domain-containing protein 3	ZNHIT3	Homo sapiens	17.609	4	4	+	Cluster 14	17.7869	17.8824	14.866	16.6042	17.1751	16.1595	17.3022	17.0075	15.5009	16.1289	15.3799	15.8847	15.3909	15.1621	14.5133	17.2664	17.4958	17.7519	18.0546	17.5462	16.6171	16.8978	16.802	16.4417	17.6855	17.1936	16.9861	17.5223	18.0132	17.1632	16.6739	17.3178	-1.52821	1.1694	-0.26381	0.181596	0.441025	2.75506
7174	1	Q9NV66	Q9NV66	S-adenosyl-L-methionine-dependent tRNA 4-demethylwyosine synthase TYW1	TYW1	Homo sapiens	83.704	15	14	+	Cluster 14	17.858	18.3106	17.5384	18.23	17.5713	17.2706	18.3607	16.6981	17.067	16.6679	17.0929	17.4935	15.8464	16.7996	17.9564	17.5807	17.843	18.688	18.6202	17.866	18.233	18.6608	18.3607	18.4229	17.9457	18.2627	17.8996	18.6697	17.9332	18.4704	18.0504	18.2701	-1.64511	1.08893	0.130208	0.203806	0.222171	4.14268
5507	1	Q9H7Z6	Q9H7Z6	Histone acetyltransferase KAT8	KAT8	Homo sapiens	52.404	12	10	+	Cluster 14	18.037	17.809	17.6655	18.1338	17.2636	17.3381	17.8512	16.2059	17.1952	17.1637	17.2733	17.2594	16.2821	16.7844	17.5675	17.0433	17.9349	18.5938	18.3403	18.1405	17.6527	17.907	17.6967	17.8517	18.2918	17.7314	17.6651	18.2143	18.0046	17.9776	17.681	17.9146	-1.53638	1.26443	0.13211	-0.0122738	0.152121	3.8129
5290	1	Q12968	Q12968	Nuclear factor of activated T-cells, cytoplasmic 3	NFATC3	Homo sapiens	115.594	14	10	+	Cluster 14	17.9519	17.7485	18.0951	18.177	17.6163	17.7721	18.5173	14.1656	17.3449	18.6191	17.8939	18.0461	17.0042	18.0247	18.0745	17.8092	18.5611	18.277	18.7655	18.708	18.2163	18.2829	18.2414	18.4063	18.1224	18.5874	18.5993	18.232	18.3571	18.5147	18.1574	18.2941	-1.56457	1.20356	-0.00308232	0.318592	0.0455019	2.01767
5224	1	P28749	P28749	Retinoblastoma-like protein 1	RBL1	Homo sapiens	120.849	14	10	+	Cluster 14	18.0699	17.5805	15.7037	16.3018	15.5308	15.5122	16.2752	13.0079	14.3394	15.8357	15.4055	15.016	14.7756	15.4148	15.4955	14.9915	17.1898	17.4182	17.4869	17.3794	16.6715	16.5218	16.8046	16.5885	16.8247	16.9803	17.077	16.9765	17.4532	17.2999	16.7123	16.9443	-1.66133	0.991186	-0.0434852	0.379083	0.33455	4.29368
3647	1	P47974	P47974	mRNA decay activator protein ZFP36L2	ZFP36L2	Homo sapiens	51.064	21	16	+	Cluster 14	17.8905	18.0742	17.6765	17.6447	17.4503	17.4014	17.7204	18.2334	17.6256	17.5368	17.2204	17.4777	15.7232	17.6303	17.7565	17.6403	18.594	18.2071	18.6928	18.2729	18.1937	18.3021	18.0109	18.0124	18.5457	18.3047	18.187	17.9334	18.3992	18.2575	18.6652	18.3118	-1.64717	1.08028	0.166606	0.122849	0.277434	4.82489
3195	1	Q86VM9	Q86VM9	Zinc finger CCCH domain-containing protein 18	ZC3H18	Homo sapiens	106.38	20	16	+	Cluster 14	20.1149	20.1386	19.8661	20.2393	19.8652	19.9475	20.1609	18.9766	19.6007	19.4933	19.9032	19.6124	18.8901	19.4774	19.7957	19.7044	20.0522	20.8177	20.5397	20.8181	20.086	20.1734	20.0612	20.1272	20.3226	20.4133	20.2017	20.4593	20.3852	20.292	19.7304	20.2951	-1.53222	1.2142	-0.204082	0.254972	0.267136	4.21828
2950	1	Q8IX18	Q8IX18	Probable ATP-dependent RNA helicase DHX40	DHX40	Homo sapiens	88.561	19	17	+	Cluster 14	17.7075	17.6541	17.233	17.6966	17.1386	17.0912	17.5243	16.6532	16.8879	16.8053	17.0957	16.8465	16.9654	17.0886	17.4874	17.0143	17.3105	18.175	18.07	18.5293	16.7733	17.589	17.4853	17.2147	17.5739	17.263	18.0103	17.6909	17.8452	17.8792	17.2305	17.6973	-1.46432	1.33254	-0.0449879	-0.0883437	0.265106	2.67959
1710	1	O95453	O95453	Poly(A)-specific ribonuclease PARN	PARN	Homo sapiens	73.451	26	23	+	Cluster 14	19.469	19.6338	19.084	19.6915	18.9444	19.0914	19.5663	18.6085	18.8029	18.9394	19.098	19.0724	18.6517	18.9054	19.4612	19.1762	19.6648	20.4426	20.5952	20.436	19.9443	19.6294	19.9168	20.2457	19.9809	19.9661	20.1061	20.0213	20.1071	19.7395	20.4309	20.1154	-1.65682	1.03315	0.0436994	0.19658	0.383394	8.78198
1554	1	Q9NZT2	Q9NZT2	Opioid growth factor receptor	OGFR	Homo sapiens	73.326	34	25	+	Cluster 14	19.7171	19.2322	19.1723	19.4167	19.0165	19.3454	19.8378	18.7421	19.0321	18.5699	19.0771	19.2188	18.8941	19.1571	19.199	19.1157	20.6593	19.772	20.8869	20.4171	19.7941	20.1164	20.0417	21.1589	20.2513	19.8906	20.8074	20.0812	20.5795	20.5385	19.7434	20.2253	-1.66005	1.0406	0.0595799	0.303415	0.25646	8.76446
[truncated: 353 more rows]
[truncated: 1 more columns]
