# Supplementary material for: Identification of Cancer-Associated Proteins in Colorectal Cancer Using Mass Spectrometry
Source: Proteomes. 2025 Aug 12;13(3):38. doi: 10.3390/proteomes13030038 (PMC12372073; doi:10.3390/proteomes13030038)
Supplement: Supplementary file 1 [file proteomes-13-00038-s001.zip › Supplementary Table S11 Fig3C_Clustre20_16 protein.xlsx]

## Sheet: Cluster 20
Number	# of Grouped proteins	Accession number	Master accession number	Master protein name	Master Gene Symbol	Species	MW(kDa)	PSMs	Peptides	ANOVA Significant	Cluster	CRC01-N	CRC02-N	CRC03-N	CRC04-N	CRC05-N	CRC06-N	CRC07-N	CRC08-N	CRC09-N	CRC10-N	CRC11-N	CRC12-N	CRC13-N	CRC14-N	CRC15-N	CRC16-N	CRC01-T	CRC02-T	CRC03-T	CRC04-T	CRC05-T	CRC06-T	CRC07-T	CRC08-T	CRC09-T	CRC10-T	CRC11-T	CRC12-T	CRC13-T	CRC14-T	CRC15-T	CRC16-T	Median N Zscore	Median S1 Zscore	Median S2A Zscore	Median S3 Zscore	Median S4A Zscore	-Log q-value
11707	1	Q96S16	Q96S16	JmjC domain-containing protein 8	JMJD8	Homo sapiens	29.51	1	1	+	Cluster 20	14.0608	13.868	14.9803	16.3714	14.7378	14.7548	16.6743	15.2825	15.9815	13.9497	13.482	15.817	13.5207	15.2192	16.0685	14.0144	14.6799	13.3926	15.1828	12.8257	13.8615	14.322	14.4431	13.9501	14.7341	13.967	14.9286	13.7814	13.7083	13.0052	15.6685	12.9358	1.05088	0.805998	-0.262115	-0.124455	-1.47031	1.75694
11155	1	A0A0B4J2B5	A0A0B4J2B5	Immunoglobulin heavy variable 3/OR16-9 (non-functional) (Fragment)	IGHV3OR16-9	Homo sapiens	10.656	1	1	+	Cluster 20	24.2206	23.6959	22.8129	24.8905	23.2635	23.7096	24.8356	23.3854	24.4522	24.475	24.9096	23.6461	25.7012	23.7719	23.4429	23.961	23.0446	23.4167	20.8229	21.9692	23.0041	22.3307	24.6574	22.6231	22.2816	22.9352	23.0125	20.3676	24.0097	22.3849	20.805	21.7412	1.43755	0.405935	-0.490149	-0.123207	-1.23013	4.22777
9202	1	Q9BR11	Q9BR11	Zinc finger SWIM domain-containing protein 1	ZSWIM1	Homo sapiens	55.071	4	4	+	Cluster 20	14.1874	15.4844	15.3693	14.3183	14.6901	15.7053	14.8732	15.1601	15.36	15.8409	13.9508	15.6613	14.494	14.1762	15.8162	14.0823	12.3728	14.8818	14.6985	14.455	14.186	14.5129	15.1401	15.2651	14.9512	14.3828	14.4635	14.409	13.8981	14.1597	13.6046	13.738	1.17243	0.49812	-0.0177975	-0.115322	-1.53743	1.81836
7558	1	Q63HQ2	Q63HQ2	Pikachurin	EGFLAM	Homo sapiens	111.272	6	6	+	Cluster 20	15.6188	14.7508	16.8825	15.4955	15.7998	15.4826	14.9696	14.9131	16.4751	17.4064	16.7008	15.9706	16.3641	15.4775	15.892	16.8523	15.4411	15.0398	16.313	15.0179	15.093	14.8076	14.6876	16.7965	15.9868	15.6829	14.4761	14.1052	15.3016	15.0058	15.1362	14.5615	1.34551	0.501617	-0.380655	-0.13415	-1.33232	2.02123
6905	1	Q53HV7	Q53HV7	Single-strand selective monofunctional uracil DNA glycosylase	SMUG1	Homo sapiens	29.86	8	7	+	Cluster 20	18.229	17.5243	17.4088	17.4901	18.0511	18.141	16.8764	16.7814	17.3974	17.7093	17.2211	18.2899	17.6988	18.3394	18.3277	17.3315	17.9574	17.5019	16.8114	16.6652	16.9122	17.6374	16.843	16.5387	17.4434	17.2569	16.7545	17.7548	16.8943	17.6896	17.2342	16.5834	1.04414	0.785534	-0.604656	0.154545	-1.37957	2.30865
4625	1	Q9UBW8	Q9UBW8	COP9 signalosome complex subunit 7a	COPS7A	Homo sapiens	30.277	14	12	+	Cluster 20	21.5145	21.3266	21.6554	21.4056	21.6995	21.6981	21.3153	21.6622	21.6841	21.9072	21.9765	21.6713	21.6926	22.0257	21.6217	21.8777	21.3546	21.4511	20.6341	20.7756	21.1647	21.4148	21.3464	20.7719	21.0704	21.3015	21.1285	19.6703	21.3057	21.149	21.0911	20.8045	1.40828	0.400934	-0.191174	-0.303828	-1.31421	4.96636
2467	1	Q5TCZ1	Q5TCZ1	SH3 and PX domain-containing protein 2A	SH3PXD2A	Homo sapiens	125.292	22	19	+	Cluster 20	18.6067	18.8222	19.045	18.846	19.3808	18.7287	18.9286	18.8988	18.989	19.1628	18.9083	19.2186	18.6494	19.1768	19.0154	18.8426	19.0554	18.6826	18.016	18.4457	18.6338	18.4042	19.015	18.5098	18.8924	18.6349	18.3378	18.2985	18.648	18.7552	18.5494	18.2538	1.31943	0.380265	-0.563193	0.190528	-1.32703	3.81848
2563	1	A6NMZ7	A6NMZ7	Collagen alpha-6(VI) chain	COL6A6	Homo sapiens	247.175	23	18	+	Cluster 20	14.1036	17.2461	17.0009	13.6052	16.9451	17.4285	15.0075	18.3913	16.4662	18.1579	18.7455	17.3702	17.3906	16.8019	17.235	16.9701	17.1649	15.1068	16.2111	14.2125	15.4362	16.4274	14.666	15.1812	16.4373	15.151	15.8832	16.1755	15.2752	14.324	14.8946	13.7814	1.26579	0.535762	-0.0880378	-0.293328	-1.42019	2.61433
11149	2	A0A075B6S9;P0DSN7	A0A075B6S9	Probable non-functional immunoglobulinn kappa variable 1-37	IGKV1-37	Homo sapiens	12.684	2	1	+	Cluster 20	17.3936	17.8105	15.7719	17.4845	17.3129	17.434	18.3877	16.9916	17.6531	15.0253	17.5072	18.1233	17.9812	18.8707	17.5258	17.142	16.8647	16.9895	14.3654	15.9876	16.7303	16.6329	17.2882	15.622	16.9945	15.6129	17.7662	16.5078	16.7879	17.1858	14.6736	14.8834	0.98361	0.338915	0.102092	0.260435	-1.68505	2.49751
10683	1	Q6UWK7	Q6UWK7	Protein GPR15LG	GPR15LG	Homo sapiens	9.17	2	2	+	Cluster 20	17.4799	17.6309	16.5743	18.3098	16.6446	17.3561	15.2392	15.9393	16.7697	17.6765	17.335	15.6028	15.5924	16.9756	17.2064	17.2345	16.3455	17.3649	14.5476	14.4307	16.4997	16.0717	16.8839	15.4004	13.6113	17.2489	13.947	16.9569	17.0254	16.8498	14.4533	15.3529	1.09511	0.00486677	-0.39559	0.742374	-1.44676	1.93512
10211	1	Q9Y3C5	Q9Y3C5	RING finger protein 11	RNF11	Homo sapiens	17.443	3	3	+	Cluster 20	16.7442	17.2102	17.3508	17.7874	17.3753	16.9236	17.2971	17.6294	17.4503	18.565	17.7739	17.5447	17.1776	17.1185	17.7888	16.7917	17.2861	16.8223	16.0589	16.8861	16.6169	16.2728	17.3699	15.3224	17.3288	16.973	16.2575	16.7794	16.4763	16.6003	15.8932	14.5489	0.905233	0.402006	0.210867	0.195451	-1.71356	3.75451
9250	1	Q9HA90	Q9HA90	EF-hand and coiled-coil domain-containing protein 1	EFCC1	Homo sapiens	65.702	6	4	+	Cluster 20	16.5623	15.8429	16.4818	16.426	17.5642	16.872	16.0861	17.0587	16.9591	16.7662	16.6402	17.18	15.7461	16.1955	17.0861	14.817	16.3662	16.1126	15.6857	15.5268	16.1315	16.47	16.4167	14.4907	16.4405	16.9031	14.859	14.1283	14.6234	16.9424	16.1448	15.481	1.27013	0.0459905	0.0933658	0.126712	-1.53619	1.87093
6534	1	Q9BY11	Q9BY11	Protein kinase C and casein kinase substrate in neurons protein 1	PACSIN1	Homo sapiens	50.966	8	8	+	Cluster 20	18.2471	18.3081	17.7463	18.1342	19.196	18.9854	18.6079	17.6931	17.8785	17.7955	18.0103	18.5599	14.5635	18.2368	18.7674	18.6035	18.4615	17.5878	16.2842	14.5608	16.4159	16.6863	17.6169	17.8476	15.3478	17.792	17.9258	15.2703	18.5232	17.2559	15.841	13.4098	0.822463	0.483544	-0.123599	0.498617	-1.68102	2.39939
6256	1	P51813	P51813	Cytoplasmic tyrosine-protein kinase BMX	BMX	Homo sapiens	78.013	9	8	+	Cluster 20	15.8687	15.6098	15.7692	15.9261	15.7163	16.1657	16.7542	15.6213	15.9168	15.47	16.5459	16.4869	16.1597	15.7851	17.2499	15.39	15.5498	14.0045	15.4431	15.3166	13.99	16.3676	15.2716	17.9675	16.0735	15.337	14.0392	13.5562	15.3453	15.3984	15.1496	14.3541	1.11037	0.310355	0.0853063	0.121456	-1.62749	2.0163
2201	1	O94813	O94813	Slit homolog 2 protein	SLIT2	Homo sapiens	169.874	25	21	+	Cluster 20	17.3641	18.0082	19.4189	17.7552	19.1625	18.8039	18.6456	19.9249	19.3215	19.7125	19.5786	19.5782	19.3592	19.6738	18.5615	19.5927	18.5938	17.6456	16.8748	17.4272	14.9681	18.0124	17.7318	17.9541	17.8106	18.4091	17.7879	15.517	17.9347	17.8163	14.4685	15.0139	1.21696	0.127323	-0.013052	0.233418	-1.56465	4.56201
4827	1	Q13114	Q13114	TNF receptor-associated factor 3	TRAF3	Homo sapiens	64.49	14	11	+	Cluster 20	17.6031	17.1811	17.734	17.1461	17.6156	17.5023	17.3852	17.1575	16.9597	17.5599	17.7083	17.3892	17.7483	17.4461	17.8931	17.4993	17.3294	17.1729	16.2003	16.1019	17.2313	17.2277	16.899	17.7677	17.1492	16.8078	17.1386	16.4143	17.2326	17.1821	17.1275	16.7006	1.22472	0.0858945	0.276454	-0.0329792	-1.55408	3.24154
[truncated: 1 more columns]
