# Supplementary material for: Identification of Cancer-Associated Proteins in Colorectal Cancer Using Mass Spectrometry
Source: Proteomes. 2025 Aug 12;13(3):38. doi: 10.3390/proteomes13030038 (PMC12372073; doi:10.3390/proteomes13030038)
Supplement: Supplementary file 1 [file proteomes-13-00038-s001.zip › Supplementary Table S12 Fig3D_Clustre25_1062 protein.xlsx]

## Sheet: Cluster 25
Number	# of Grouped proteins	Accession number	Master accession number	Master protein name	Master Gene Symbol	Species	MW(kDa)	PSMs	Peptides	ANOVA Significant	Cluster	CRC01-N	CRC02-N	CRC03-N	CRC04-N	CRC05-N	CRC06-N	CRC07-N	CRC08-N	CRC09-N	CRC10-N	CRC11-N	CRC12-N	CRC13-N	CRC14-N	CRC15-N	CRC16-N	CRC01-T	CRC02-T	CRC03-T	CRC04-T	CRC05-T	CRC06-T	CRC07-T	CRC08-T	CRC09-T	CRC10-T	CRC11-T	CRC12-T	CRC13-T	CRC14-T	CRC15-T	CRC16-T	Median N Zscore	Median S1 Zscore	Median S2A Zscore	Median S3 Zscore	Median S4A Zscore	-Log q-value
10877	1	Q96DZ9	Q96DZ9	CKLF-like MARVEL transmembrane domain-containing protein 5	CMTM5	Homo sapiens	24.654	3	2	+	Cluster 25	16.4657	15.6999	17.5575	16.8415	18.1749	18.0477	16.8656	17.8994	18.3071	17.7381	17.915	17.9777	17.9422	17.0888	18.0637	17.9972	15.5098	14.809	14.9424	13.9855	15.9872	15.3392	16.3404	16.7194	15.7775	14.5627	13.1207	14.1905	14.4616	15.4612	15.3827	14.7085	1.74597	-0.553459	-0.24571	-0.211979	-0.734822	8.56796
9823	1	Q717R9	Q717R9	Cystin-1	CYS1	Homo sapiens	16.39	4	3	+	Cluster 25	15.4203	15.1153	16.0902	14.3536	16.2767	14.4385	15.654	16.7287	16.3433	16.7013	16.8778	16.4254	16.8901	18.0126	15.2444	16.9001	15.3373	14.6907	14.2347	14.637	14.9144	15.5472	14.4035	15.6125	15.7996	13.9713	14.8237	16.2769	14.1389	14.4995	15.8923	14.515	1.74941	-0.500251	-0.189472	-0.315456	-0.744235	3.12798
9798	1	Q6P050	Q6P050	F-box and leucine-rich protein 22	FBXL22	Homo sapiens	27.267	4	3	+	Cluster 25	14.8773	14.8367	19.3101	14.3488	19.4852	18.8612	14.9984	19.276	19.5852	18.9425	18.7496	19.3903	18.8878	19.335	17.4555	19.3646	13.8918	13.1774	14.417	15.1743	14.6091	14.3763	14.2998	15.1725	16.9811	15.014	15.6746	14.077	13.0537	14.2529	12.7659	13.6215	1.76187	-0.538353	-0.209905	-0.351496	-0.662112	6.28034
9380	2	A0A0A0MRZ8;P04433	A0A0A0MRZ8	Immunoglobulin kappa variable 3D-11	IGKV3D-11	Homo sapiens	12.624	3	3	+	Cluster 25	23.9164	23.8594	24.4914	25.9653	23.27	23.7835	26.3128	23.3748	24.3483	24.8131	25.0375	24.9178	24.427	23.9844	24.4672	24.1094	22.7869	23.1086	22.7874	23.6682	23.063	22.845	25.7146	22.9187	23.044	23.472	23.6711	22.155	23.0351	23.0234	22.7061	22.735	1.7473	-0.61031	-0.204211	-0.245363	-0.68742	3.97838
8978	1	Q6IE81	Q6IE81	Protein Jade-1	JADE1	Homo sapiens	95.534	5	4	+	Cluster 25	16.1674	16.3131	16.6898	16.7292	16.6741	16.6768	16.9524	16.8779	16.2398	16.6009	17.3406	16.6752	17.2021	16.3982	16.6834	16.5631	15.9232	16.5285	15.992	16.3994	16.1213	16.0019	16.3286	16.4606	16.7861	16.1439	16.1915	16.0212	15.7227	16.4304	16.1674	16.0032	1.7082	-0.730074	-0.269253	-0.0187878	-0.690081	4.05864
8518	1	Q9HBU9	Q9HBU9	Popeye domain-containing protein 2	POPDC2	Homo sapiens	40.448	6	5	+	Cluster 25	14.8259	16.4049	18.3152	16.3216	18.2711	17.6185	14.9562	18.4133	18.8848	18.0749	18.0976	18.221	18.107	18.1817	15.9124	18.7847	14.9583	15.588	14.0747	16.9506	15.5535	13.8418	15.0134	15.6822	15.4661	14.6323	16.1689	16.0635	14.5492	15.9632	13.4207	14.7485	1.73184	-0.598495	-0.157299	-0.222067	-0.753978	5.42525
8120	1	P50226	P50226	Sulfotransferase 1A2	SULT1A2	Homo sapiens	34.31	6	5	+	Cluster 25	19.6588	19.8254	20.0827	20.0935	20.0854	20.1716	19.0445	18.0781	19.1425	19.8416	19.5676	19.5384	18.207	19.3178	19.7213	18.9568	16.3987	18.502	17.0966	17.3698	17.7137	18.0255	18.7041	14.5076	17.1261	17.8632	17.3738	15.2085	16.5419	18.3089	17.9874	17.0967	1.73646	-0.645764	-0.0615968	-0.383433	-0.645666	6.80047
8047	1	P11362	P11362	Fibroblast growth factor receptor 1	FGFR1	Homo sapiens	91.868	9	7	+	Cluster 25	16.6502	16.3036	18.0181	16.4349	17.7233	17.6366	17.3111	17.6907	17.9097	17.1923	17.5783	17.5298	17.6807	17.6544	17.1956	17.7043	16.5688	15.5537	15.4126	16.7692	14.3689	15.7085	16.1488	16.1263	16.0218	15.8476	16.0741	15.992	16.24	16.3237	15.0676	15.5289	1.73236	-0.619306	-0.442047	-0.0233487	-0.647653	8.00203
8003	1	O95445	O95445	Apolipoprotein M	APOM	Homo sapiens	21.253	8	5	+	Cluster 25	18.2792	18.5188	18.9632	18.9984	19.0455	18.1745	19.456	19.0788	19.5673	20.3528	20.3667	20.3103	18.7001	18.7862	18.6126	19.1179	18.9698	18.2059	17.5056	18.336	18.468	18.4151	18.9513	19.3954	18.7545	18.3282	17.9617	17.8161	17.3966	18.6809	17.5335	18.176	1.71813	-0.648126	-0.0416344	-0.293415	-0.734951	3.08715
6655	1	Q9Y3T6	Q9Y3T6	R3H and coiled-coil domain-containing protein 1	R3HCC1	Homo sapiens	49.091	9	8	+	Cluster 25	17.8157	17.579	18.0885	17.7183	17.9897	18.216	17.6231	18.2348	18.0353	18.2232	18.1177	18.3907	18.0933	18.5865	18.2782	18.285	18.0135	17.5536	17.4072	18.0765	16.8207	17.6875	18.2321	17.1787	17.5869	17.9523	17.3611	17.3087	17.7003	17.9979	17.9995	17.4979	1.66653	-0.653014	-0.0899736	-0.0365015	-0.887037	2.99525
6130	1	O60268	O60268	Uncharacterized protein KIAA0513	KIAA0513	Homo sapiens	46.639	9	8	+	Cluster 25	18.8988	18.7077	18.8967	18.5479	18.7317	18.4219	18.9321	18.5071	19.0862	18.8862	18.7789	18.6542	17.8326	18.9557	18.3551	18.7901	18.1948	18.7862	17.5644	17.2811	18.2697	18.7189	18.6012	18.3775	18.1304	18.361	17.4845	17.2421	18.4416	18.2703	18.0584	18.0658	1.69562	-0.444254	-0.158296	-0.155995	-0.937077	3.40768
6047	1	Q9UH03	Q9UH03	Neuronal-specific septin-3	SEPTIN3	Homo sapiens	40.7	11	9	+	Cluster 25	17.5312	17.3908	18.9486	17.9278	19.4934	18.4283	17.9348	18.1448	18.901	18.6737	18.4264	18.1879	17.8129	18.2971	18.5057	18.9052	16.8377	16.4828	15.6781	16.7557	15.8447	16.6312	17.4315	17.3542	17.5826	16.4751	16.4716	18.2974	15.9851	16.7663	15.8659	16.1981	1.73293	-0.476548	-0.301937	-0.14317	-0.81128	7.49564
5747	1	P62070	P62070	Ras-related protein R-Ras2	RRAS2	Homo sapiens	23.398	11	9	+	Cluster 25	19.6301	19.361	20.4421	19.572	20.2209	20.0998	19.7784	21.1724	20.4389	20.8625	20.4989	20.4219	20.5652	21.389	20.1037	21.0276	19.0027	19.0214	17.509	18.1695	19.1001	19.2543	19.0855	19.5765	19.5207	18.8563	18.1573	19.3051	19.16	19.4703	19.4912	18.8614	1.72927	-0.5348	-0.380264	-0.0553033	-0.758906	6.73476
5692	1	P20338	P20338	Ras-related protein Rab-4A	RAB4A	Homo sapiens	24.387	12	9	+	Cluster 25	21.1481	21.1953	21.4521	21.2123	21.3089	21.2594	20.82	20.8235	21.0492	20.8659	20.8945	21.0142	20.4563	20.8889	20.9722	21.2079	20.3874	20.9146	20.6254	20.458	20.6762	20.9237	20.8205	19.8612	20.7675	21.0197	20.5464	20.8248	20.4867	20.6121	20.6624	20.6227	1.77285	-0.565674	-0.273124	-0.352602	-0.581451	3.81622
4718	1	P01857	P01857	Immunoglobulin heavy constant gamma 1	IGHG1	Homo sapiens	36.105	26	21	+	Cluster 25	28.531	29.3074	29.292	30.2532	29.6332	29.6011	31.1683	29.7901	30.0436	30.2915	30.3028	30.4113	30.8962	29.8976	28.6052	29.6546	29.0244	28.3884	27.5266	28.4933	28.5905	28.1488	30.5482	29.3726	28.976	28.2292	28.6812	27.2339	29.1904	28.6854	27.0234	28.1416	1.70872	-0.485615	-0.327457	-0.0378765	-0.857775	4.35776
4261	1	A4D126	A4D126	D-ribitol-5-phosphate cytidylyltransferase	CRPPA	Homo sapiens	49.874	12	12	+	Cluster 25	17.4935	17.6829	17.6921	17.0113	17.9941	17.9688	16.7583	17.1892	17.8447	17.5638	17.6657	17.541	17.5398	18.1641	18.1116	17.3346	16.8633	17.5699	16.5069	16.1251	16.9986	17.6667	17.4442	16.2307	17.0742	16.8009	16.6604	17.2851	16.9888	17.1944	16.6683	16.7896	1.72342	-0.573785	-0.160118	-0.190298	-0.799218	4.06588
3619	1	P20594	P20594	Atrial natriuretic peptide receptor 2	NPR2	Homo sapiens	117.024	19	16	+	Cluster 25	15.61	15.2703	16.9044	15.8216	17.1101	16.9618	16.3239	16.8073	16.9681	16.9023	16.8782	16.8855	16.8568	16.9933	16.8101	16.9302	16.1989	15.0816	14.0233	14.3966	15.6662	15.512	15.3251	14.9049	15.8713	15.5189	13.8879	15.1006	15.507	15.9088	14.1575	15.0684	1.73471	-0.652725	-0.0819353	-0.329769	-0.67028	6.65001
3566	1	O14576	O14576	Cytoplasmic dynein 1 intermediate chain 1	DYNC1I1	Homo sapiens	72.956	16	14	+	Cluster 25	16.4069	15.5847	18.7756	15.7348	19.5715	18.4108	16.5294	19.1729	19.3107	18.9606	18.8522	18.1971	19.0662	19.5215	17.707	19.5359	15.6549	13.9465	14.0028	14.0266	15.0111	15.6722	15.6813	14.7843	17.0178	14.6407	14.7972	14.3232	15.129	14.933	14.7856	14.1549	1.74751	-0.683831	-0.17429	-0.282399	-0.606995	8.44494
3146	1	Q13033	Q13033	Striatin-3	STRN3	Homo sapiens	87.21	22	17	+	Cluster 25	19.0984	19.0792	19.8361	18.8504	19.7866	19.6357	18.9643	19.8988	19.7089	19.7451	19.8206	19.5045	19.6215	19.8335	19.358	19.9296	19.02	18.6306	18.2935	18.1446	18.7125	18.8173	19.0431	18.702	19.1631	18.8719	18.3444	18.0289	18.9979	18.9508	18.9895	18.6095	1.70374	-0.640308	-0.455972	0.080245	-0.687703	6.71659
820	1	Q96KP1	Q96KP1	Exocyst complex component 2	EXOC2	Homo sapiens	104.066	41	33	+	Cluster 25	19.9061	19.8967	20.1223	19.9547	20.2123	20.0429	20.0502	19.9584	20.1019	20.0766	20.2152	20.079	20.0446	20.4464	20.0399	20.0407	19.7776	19.3758	19.7386	19.5416	19.9154	19.8011	19.7983	19.6519	19.7378	19.9383	19.8919	19.6036	19.8801	19.8419	20.0085	19.7407	1.68102	-0.75105	-0.258341	0.0628278	-0.734453	5.70006
261	1	Q5VT25	Q5VT25	Serine/threonine-protein kinase MRCK alpha	CDC42BPA	Homo sapiens	197.312	65	51	+	Cluster 25	18.948	18.9252	19.6512	19.0378	19.6676	19.5809	19.0676	19.6124	19.6965	19.6724	19.8311	19.7783	19.3907	19.8747	19.36	19.8697	19.0058	18.1718	18.2314	17.962	18.8285	18.5723	18.9193	18.4986	19.3119	18.662	18.107	17.9768	18.6164	18.6533	18.4464	18.3109	1.70994	-0.786417	-0.178705	-0.10007	-0.644749	7.8901
327	1	Q8N3D4	Q8N3D4	EH domain-binding protein 1-like protein 1	EHBP1L1	Homo sapiens	161.858	63	49	+	Cluster 25	19.868	19.7157	20.7082	19.6148	20.6034	20.3518	19.9673	20.7875	20.6243	20.6629	20.6837	20.5767	20.3779	20.7686	19.9095	20.8593	19.8825	19.3115	19.2681	18.9689	19.4316	19.4124	19.8126	19.5784	19.7621	19.5847	19.4306	19.2392	19.5837	19.5556	19.6478	19.2743	1.74548	-0.589714	-0.405381	-0.092655	-0.657732	7.5194
11637	1	Q8TAC9	Q8TAC9	Secretory carrier-associated membrane protein 5	SCAMP5	Homo sapiens	26.106	1	1	+	Cluster 25	16.6596	16.0444	17.0359	17.8025	17.3725	17.2043	16.8695	17.0143	17.4998	17.1571	17.1747	17.6894	16.6217	17.1435	17.9422	17.3503	15.1412	15.5556	15.0565	15.8905	15.7794	14.8314	16.2638	15.2565	14.4037	14.3744	15.5019	14.718	16.6931	14.7826	16.7512	15.1273	1.70181	-0.639295	0.0987057	-0.505896	-0.655329	8.31804
11154	1	A0A0B4J1X5	A0A0B4J1X5	Immunoglobulin heavy variable 3-74	IGHV3-74	Homo sapiens	12.838	5	4	+	Cluster 25	24.2577	23.7675	23.1038	25.3095	23.6322	24.566	25.632	23.728	23.8163	23.8033	23.9868	24.5986	24.9543	23.7881	23.9549	23.7692	22.6917	23.376	21.4882	22.9989	22.6879	22.9651	25.0988	22.6737	22.22	23.0432	24.2465	20.9868	23.3623	22.8047	21.9694	22.7363	1.74938	-0.654316	-0.10382	-0.426802	-0.564443	4.02157
10854	1	Q93045	Q93045	Stathmin-2	STMN2	Homo sapiens	20.826	3	2	+	Cluster 25	16.5139	16.7671	17.5985	17.2036	18.1865	17.62	17.0668	17.6682	17.7301	17.6184	17.6205	17.7107	17.5337	17.4144	17.7126	17.6549	14.4912	15.1201	15.4612	15.4055	14.1166	15.7496	15.6611	15.1314	16.2039	14.4803	16.7606	14.1562	15.7633	14.3461	14.6391	15.1822	1.77869	-0.527458	-0.26411	-0.51699	-0.47013	11.0203
10772	1	Q8N111	Q8N111	Cell cycle exit and neuronal differentiation protein 1	CEND1	Homo sapiens	14.953	3	2	+	Cluster 25	16.978	16.7803	18.2994	17.143	19.5885	18.1601	17.3081	17.9703	18.7848	18.6553	18.3939	19.3429	18.2756	19.7714	18.5614	18.6814	15.5131	15.386	14.8264	16.194	17.462	15.4053	16.2894	16.3567	15.9539	15.7217	15.1313	14.5505	15.5592	16.5864	14.6792	15.4967	1.7305	-0.688867	-0.0285972	-0.414589	-0.598445	9.13497
10242	1	A0A0A0MS14	A0A0A0MS14	Immunoglobulin heavy variable 1-45	IGHV1-45	Homo sapiens	13.505	2	2	+	Cluster 25	17.3257	17.4396	16.2368	18.2006	17.3379	17.3133	17.6526	17.2003	17.3861	16.3279	15.4506	16.5105	19.2297	17.4404	15.9189	17.2565	15.8286	16.0046	13.9065	16.304	15.5484	15.886	17.4031	15.4255	15.1858	15.5643	15.1931	15.1342	18.1361	16.2482	14.9272	15.596	1.73448	-0.241985	-0.165883	-0.776315	-0.550299	3.55165
9334	1	Q9ULP0	Q9ULP0	Protein NDRG4	NDRG4	Homo sapiens	38.457	5	4	+	Cluster 25	17.7292	17.7415	18.9585	17.7364	19.5269	18.9446	18.2902	18.5785	19.5902	18.5222	19.3264	18.7973	18.8022	18.1032	18.8713	19.2843	14.7065	14.9633	14.9496	16.1211	17.5678	14.4325	16.1543	13.8587	16.1866	15.0354	16.3733	14.6755	14.7854	15.4771	13.5065	14.8147	1.70078	-0.592289	0.105431	-0.54124	-0.672679	11.7545
8780	1	P20962	P20962	Parathymosin	PTMS	Homo sapiens	11.528	4	4	+	Cluster 25	24.3202	24.1395	24.8256	24.34	25.2006	25.0533	24.3589	24.6294	24.8107	24.8736	25.1294	24.8259	24.1256	24.9154	24.8377	24.8294	24.5137	23.8551	23.8741	23.847	24.7139	24.0376	23.6891	23.8334	25.3213	24.3242	24.9543	23.8705	23.7277	24.4624	23.5122	23.9573	1.76281	-0.591011	-0.186634	-0.600003	-0.385166	2.89791
8599	1	Q9UQM7	Q9UQM7	Calcium/calmodulin-dependent protein kinase type II subunit alpha	CAMK2A	Homo sapiens	54.089	6	5	+	Cluster 25	18.5908	14.8273	19.9289	18.5886	19.9356	19.8309	18.6666	19.9944	20.3028	19.6689	20.1423	19.7325	19.4297	19.2676	18.931	20.1132	15.2067	14.5075	14.9096	14.0901	15.6438	15.6908	15.0711	14.453	14.9633	15.0997	14.4968	15.37	14.9659	18.6982	13.788	14.8509	1.76756	-0.529595	-0.177602	-0.502628	-0.557738	10.0477
8067	1	P17612	P17612	cAMP-dependent protein kinase catalytic subunit alpha	PRKACA	Homo sapiens	40.59	20	15	+	Cluster 25	21.8088	21.6723	22.3891	22.1526	22.2517	22.2141	22.1211	22.0284	22.1529	22.242	22.4446	22.2943	21.8045	22.4513	22.4919	22.0136	21.5375	21.1232	21.6167	21.1641	21.614	21.5638	21.8755	21.3531	21.7185	21.5279	21.0321	20.9617	21.3984	21.5386	21.1627	21.434	1.74691	-0.267996	-0.18608	-0.701917	-0.590914	8.58662
6753	1	P08185	P08185	Corticosteroid-binding globulin	SERPINA6	Homo sapiens	45.14	10	7	+	Cluster 25	20.8958	20.7236	21.8348	21.2431	21.6897	22.5366	21.5173	21.871	22.3608	21.9784	21.9302	22.2042	21.9784	21.2928	20.8932	21.4216	20.5019	19.7222	18.9305	19.2263	19.8049	20.409	20.542	19.9397	20.1447	20.2926	19.134	18.8447	19.6219	19.58	19.0699	19.6825	1.78419	-0.430525	-0.340659	-0.539392	-0.473617	10.2674
6737	1	O95841	O95841	Angiopoietin-related protein 1	ANGPTL1	Homo sapiens	56.72	7	7	+	Cluster 25	13.2291	16.064	19.3045	15.0876	19.2449	18.5961	17.9421	19.1696	19.4641	19.7976	19.4132	19.0306	19.493	20.1293	18.077	19.247	15.0663	15.4665	15.2205	15.5728	13.6884	15.8808	14.8741	17.2045	16.7466	14.2657	15.2794	14.0486	14.3482	14.2448	14.969	14.6342	1.75676	-0.362092	-0.174843	-0.54616	-0.673665	5.92494
6438	1	Q8NFU0	Q8NFU0	Bestrophin-4	BEST4	Homo sapiens	53.5	9	8	+	Cluster 25	20.1015	20.3356	19.2455	19.9726	19.4172	20.6412	19.1887	16.7971	19.9784	20.1159	18.6609	19.521	17.3828	18.562	19.5078	19.3188	12.959	16.0573	15.7305	14.7733	16.1706	16.5682	17.7068	15.1094	15.5418	17.1576	14.6927	13.2807	16.9628	16.8489	14.0004	15.142	1.74827	-0.388806	-0.136795	-0.496871	-0.725799	8.97216
5658	1	P01591	P01591	Immunoglobulin J chain	JCHAIN	Homo sapiens	18.097	12	9	+	Cluster 25	26.6358	25.7045	24.414	26.3766	24.3295	25.4784	26.2765	24.7784	23.9351	24.2308	25.2163	25.241	27.3542	24.0955	25.0461	24.6853	23.8957	25.7398	23.8066	22.7896	24.1042	24.3923	25.9158	21.5091	20.9809	24.2392	24.6939	22.215	25.6416	23.7356	22.8755	23.8585	1.73916	-0.439722	-0.0720284	-0.722101	-0.505311	2.65674
5609	1	O14958	O14958	Calsequestrin-2	CASQ2	Homo sapiens	46.436	12	9	+	Cluster 25	14.969	14.8557	19.7007	15.268	19.7578	19.4823	15.2218	19.6413	19.1394	19.3146	19.1861	19.5514	19.0348	19.9969	17.9523	19.3657	14.2904	16.3475	14.8314	15.348	16.5225	14.6214	15.815	15.2381	16.8364	14.1427	13.2942	15.0499	14.6329	14.3991	14.6183	14.0196	1.74177	-0.376289	-0.128664	-0.471422	-0.765399	5.83791
1663	1	Q9BXW6	Q9BXW6	Oxysterol-binding protein-related protein 1	OSBPL1A	Homo sapiens	108.47	28	24	+	Cluster 25	19.0607	19.3855	20.4327	19.4994	20.2591	19.885	19.2615	20.0974	20.4806	20.1481	20.2207	20.1386	20.2592	20.4231	19.8788	20.3569	18.8549	18.5571	17.5519	17.1769	18.6736	19.2033	18.1632	19.2964	18.5025	18.3053	18.4089	18.4067	18.7263	18.6543	18.7705	18.5999	1.78171	-0.482757	-0.316509	-0.560786	-0.421659	8.84211
786	1	P25705	P25705	ATP synthase subunit alpha, mitochondrial	ATP5F1A	Homo sapiens	59.75	42	33	+	Cluster 25	26.6552	26.5833	26.4634	26.6507	26.6728	26.4106	26.1783	26.0321	26.1545	26.5465	26.4642	26.2311	25.812	26.1554	26.5776	26.2787	25.2858	25.9601	25.642	25.3734	25.8607	26.0075	26.2621	25.317	25.4353	25.9967	25.3905	25.686	25.7622	25.6434	26.2144	25.6656	1.72837	-0.645716	0.00716442	-0.514389	-0.575433	6.38866
995	1	P06576	P06576	ATP synthase subunit beta, mitochondrial	ATP5F1B	Homo sapiens	56.559	43	30	+	Cluster 25	27.3058	27.2528	27.07	27.1122	27.3428	27.0813	26.9418	26.3176	26.843	27.0916	26.8838	26.8638	26.407	26.7946	27.1711	26.9122	25.8974	26.5202	26.2478	25.9606	26.415	26.673	26.7363	26.2167	26.053	26.7167	26.0447	26.2734	26.3812	26.3423	26.7923	26.3071	1.75424	-0.698287	-0.157227	-0.392419	-0.506301	5.9677
11509	1	Q5H9L2	Q5H9L2	Transcription elongation factor A protein-like 5	TCEAL5	Homo sapiens	23.306	2	1	+	Cluster 25	16.2591	15.6417	15.3769	16.4152	16.6796	17.1878	17.0508	16.037	16.0449	16.2416	16.9326	17.2715	16.2742	16.8668	17.194	16.3069	14.5887	15.5762	13.7509	14.4604	15.5057	14.5032	15.0151	13.9567	15.247	15.0339	14.2407	14.1038	14.0344	15.4104	13.0513	14.2263	1.76038	-0.217954	-0.313458	-0.606444	-0.622523	8.80742
11456	1	Q13885	Q13885	Tubulin beta-2A chain	TUBB2A	Homo sapiens	49.906	1	1	+	Cluster 25	22.2601	21.7875	24.2483	22.0283	24.1483	24.1255	21.8162	24.506	24.6164	24.4987	24.3716	24.4863	24.4579	24.814	23.1858	24.0313	22.0941	21.4411	20.2582	20.1767	21.6347	21.259	21.166	22.3696	22.4126	21.4746	20.6602	21.1173	21.1633	21.0677	21.2166	21.0686	1.77933	-0.28922	-0.425825	-0.495596	-0.568685	7.78133
9668	1	P63302	P63302	Selenoprotein W	SELENOW	Homo sapiens	9.416	3	3	+	Cluster 25	18.1797	17.648	19.3069	17.49	19.1345	19.0265	17.2422	18.9648	19.1363	19.0643	18.9513	19.0545	18.9223	19.429	18.8945	19.3363	17.2598	16.9921	17.2622	16.7446	16.9826	18.0904	16.8427	17.2371	17.873	16.2761	16.9755	15.7645	16.6414	17.5462	17.6484	16.7246	1.75045	-0.139178	-0.440872	-0.448651	-0.721745	7.52895
9512	1	P04271	P04271	Protein S100-B	S100B	Homo sapiens	10.709	5	3	+	Cluster 25	19.8671	19.5567	21.93	20.9978	22.2728	22.2342	20.7886	22.6827	22.1917	21.956	21.984	22.2473	21.8179	20.4543	21.7651	22.3106	18.9186	18.2851	16.7823	17.9643	17.3155	18.8624	19.1166	18.0188	18.2719	17.7814	18.566	15.7321	17.5455	17.3849	18.4068	17.4989	1.76689	-0.252212	-0.429298	-0.399223	-0.686157	11.7489
8739	1	P07998	P07998	Ribonuclease pancreatic	RNASE1	Homo sapiens	17.644	6	4	+	Cluster 25	19.8577	19.1755	19.1803	18.7292	18.8627	18.1697	18.2834	17.5982	18.134	18.2397	18.1013	18.8995	18.6688	18.3498	18.5695	18.5986	16.5688	18.2843	14.5607	14.7855	16.2552	16.416	16.8207	15.7335	14.9265	15.1483	16.2308	15.7265	16.1188	16.3454	16.4604	15.9889	1.75241	-0.1252	-0.417292	-0.544448	-0.665466	10.0332
8626	1	A0A0A0MS15	A0A0A0MS15	Immunoglobulin heavy variable 3-49	IGHV3-49	Homo sapiens	13.056	9	7	+	Cluster 25	21.5674	21.5602	21.3586	22.6871	21.1347	21.4187	24.3554	20.6611	21.8018	21.3464	22.1679	22.0475	23.2899	21.664	20.7148	21.7721	20.7098	21.1193	19.3434	21.226	20.5963	20.1152	23.4235	20.7813	20.6527	20.5503	20.7884	19.2764	22.7045	20.6776	18.5908	20.532	1.76702	-0.260731	-0.514857	-0.332759	-0.658673	2.34427
7715	1	Q969M1	Q969M1	Mitochondrial import receptor subunit TOM40B	TOMM40L	Homo sapiens	33.916	7	6	+	Cluster 25	19.584	19.1409	19.257	18.9594	19.7375	19.1385	18.3192	18.8851	19.1672	19.0234	18.9127	18.999	18.7284	18.9876	19.4971	18.874	18.4482	18.6848	18.6937	17.9546	19.6951	18.612	18.7479	17.6202	18.6382	18.8469	18.6106	19.2717	18.4735	18.7857	18.4796	18.5775	1.74392	-0.113672	-0.527715	-0.378703	-0.723829	2.35405
7658	1	Q8N3J6	Q8N3J6	Cell adhesion molecule 2	CADM2	Homo sapiens	47.552	7	6	+	Cluster 25	17.4642	17.1655	18.7493	17.9263	19.1101	18.4238	18.0046	18.4939	19.3255	18.5965	19.0874	18.3527	18.3972	17.8671	18.0498	18.994	15.2654	15.6617	14.5866	15.0733	15.0081	14.2426	16.0444	14.431	15.1627	14.4037	15.43	14.8175	14.8861	15.0285	15.4931	14.1958	1.73302	-0.193762	-0.351381	-0.338863	-0.84901	16.1273
5596	1	O00233	O00233	26S proteasome non-ATPase regulatory subunit 9	PSMD9	Homo sapiens	24.68	10	9	+	Cluster 25	21.2122	21.1697	21.5728	21.0453	21.7333	21.2946	20.9277	21.016	21.696	21.4002	21.397	21.6271	21.4777	22.1164	21.0253	21.7978	21.1504	20.9946	20.8164	20.3433	20.9249	21.0284	20.8357	20.6678	21.2241	21.0159	21.1054	20.1457	20.9654	21.2299	20.5494	20.9226	1.76902	-0.230586	-0.575959	-0.375177	-0.587297	4.28591
5162	1	O94910	O94910	Adhesion G protein-coupled receptor L1	ADGRL1	Homo sapiens	162.72	11	10	+	Cluster 25	15.15	15.6876	16.1001	15.6323	16.6266	15.6471	15.9103	16.2695	16.3726	14.5233	16.1892	16.2078	16.4303	15.6691	16.7981	16.5513	15.3197	14.9258	14.3686	14.9415	15.0905	14.4585	14.9382	14.7171	13.9	15.9394	14.7927	14.0079	14.7154	15.1283	15.5395	14.5378	1.72751	-0.229098	-0.203827	-0.442689	-0.851892	5.6571
5133	1	O00451	O00451	GDNF family receptor alpha-2	GFRA2	Homo sapiens	51.545	11	10	+	Cluster 25	16.1708	17.2524	16.4302	15.8119	17.1785	17.1842	17.5662	16.8759	17.6146	18.0677	17.0799	16.8092	16.1311	16.8373	17.8419	17.0746	14.1213	15.5643	15.1093	15.1762	13.882	15.1855	15.9369	14.9747	16.3061	14.3058	15.4793	15.9684	15.1504	14.314	13.9985	14.8216	1.76696	-0.392414	-0.319089	-0.347346	-0.708106	8.37186
4323	1	P12036	P12036	Neurofilament heavy polypeptide	NEFH	Homo sapiens	112.483	15	12	+	Cluster 25	15.2079	15.6428	17.3971	14.7285	17.5802	17.1861	15.565	18.1503	18.194	17.6467	18.1593	17.9516	18.0481	17.8366	17.2971	18.2987	14.6502	15.7551	15.4594	15.6958	15.2663	15.3095	14.9188	16.2379	16.3696	15.0154	15.0745	15.1677	15.5262	15.3361	15.3711	14.8821	1.75207	-0.241289	-0.379922	-0.355361	-0.7755	5.4172
4228	1	Q9P227	Q9P227	Rho GTPase-activating protein 23	ARHGAP23	Homo sapiens	162.195	15	13	+	Cluster 25	15.7737	15.3291	16.4669	15.934	16.6866	16.81	16.0262	16.5341	16.5776	17.3192	16.541	17.0231	16.3461	17.2595	16.644	16.3593	16.316	15.7279	14.6285	15.4402	15.7185	15.6355	15.5798	15.9297	15.9003	15.5696	15.7645	15.3121	15.4996	15.9761	14.4767	15.3457	1.7004	-0.0824002	-0.285864	-0.408373	-0.923768	4.95436
3771	1	Q8TB52	Q8TB52	F-box only protein 30	FBXO30	Homo sapiens	82.306	15	14	+	Cluster 25	18.0992	18.4953	19.5697	17.9023	19.5781	19.3754	18.4077	19.5744	19.7658	19.7555	19.2583	19.6239	19.5823	19.7369	19.0249	20.0167	18.3742	17.9481	18.5988	18.2333	18.1321	17.9233	18.6017	18.8112	18.2766	18.1828	18.1756	17.8496	18.2124	18.0348	17.8069	18.0818	1.76073	-0.150634	-0.536909	-0.455943	-0.617243	5.6209
3670	1	Q09013	Q09013	Myotonin-protein kinase	DMPK	Homo sapiens	69.385	18	14	+	Cluster 25	16.6198	15.7673	20.1053	16.369	20.1663	19.7195	17.0122	20.6394	20.4083	20.3029	20.1397	20.3923	20.5825	20.7804	18.8067	20.4451	16.5378	15.8383	14.6868	15.9294	13.1504	15.3849	16.3367	17.0942	17.8629	15.3796	15.0008	14.8893	15.5105	15.2086	13.3303	14.8483	1.76537	-0.22228	-0.431136	-0.433614	-0.678343	7.24555
1062	1	O60240	O60240	Perilipin-1	PLIN1	Homo sapiens	55.99	35	29	+	Cluster 25	20.2964	15.8655	18.9053	20.6256	17.8154	20.4466	18.0847	18.1674	20.5728	22.5859	22.322	21.753	20.6003	19.1194	22.9584	19.8098	16.914	15.8599	13.3649	15.1245	15.4145	17.0974	14.8143	13.2198	14.9935	16.2425	14.8527	14.63	14.9384	14.8708	15.2021	14.3707	1.7398	-0.131728	-0.316516	-0.542035	-0.749517	9.13145
3402	1	Q53GT1	Q53GT1	Kelch-like protein 22	KLHL22	Homo sapiens	71.667	18	15	+	Cluster 25	18.0234	17.9059	18.105	17.6083	18.739	18.5245	18.043	18.5647	18.5252	18.3192	18.1814	18.5353	18.7675	18.6438	18.4112	18.618	18.1146	17.8238	17.1183	17.3555	18.2421	17.8206	17.715	17.7883	17.8474	17.8463	17.7801	17.6443	17.8256	18.0364	17.6748	17.6745	1.75535	-0.289663	-0.299626	-0.402481	-0.763584	5.11433
10368	1	P01602	P01602	Immunoglobulin kappa variable 1-5	IGKV1-5	Homo sapiens	12.782	2	2	+	Cluster 25	23.2693	22.9306	23.0526	24.7137	23.1343	22.5834	24.8167	22.5392	23.1796	23.3272	23.7192	23.9168	23.2618	23.59	22.9108	23.0327	22.0461	22.3929	22.3503	22.6642	21.8555	21.0973	24.2787	21.9431	22.0228	22.1955	23.4953	20.3525	22.4333	21.5912	21.236	21.9604	1.68721	0.12283	-0.766424	-0.465767	-0.577845	3.98836
9519	1	P08247	P08247	Synaptophysin	SYP	Homo sapiens	33.845	4	3	+	Cluster 25	18.9283	18.4078	19.5086	18.0677	20.2893	19.0266	18.1011	19.4628	20.0467	19.0121	19.123	19.1806	19.0528	18.8722	17.9794	19.7305	17.49	17.4062	14.6442	15.7554	16.7891	16.733	17.1523	15.7097	16.3422	16.5798	14.691	15.2172	16.755	16.8563	15.6971	16.7427	1.67067	0.143446	-0.485918	-0.851317	-0.476884	10.1715
9318	1	Q9UGM5	Q9UGM5	Fetuin-B	FETUB	Homo sapiens	42.055	4	4	+	Cluster 25	17.3569	17.7988	17.6601	17.7642	17.5516	18.2362	17.8976	17.456	18.5458	18.3032	18.4136	19.0945	18.0183	17.9767	17.0571	17.4977	17.3858	16.804	15.5823	16.2564	16.4526	16.9408	17.5334	19.3283	17.4782	16.4787	16.3843	16.048	16.4258	16.8254	15.905	16.5968	1.73742	-0.0549745	-0.658233	-0.613517	-0.410697	4.00351
8627	1	A0A0C4DH29	A0A0C4DH29	Immunoglobulin heavy variable 1-3	IGHV1-3	Homo sapiens	13.004	7	5	+	Cluster 25	20.8084	20.6868	20.5903	22.643	20.7103	20.7647	22.5313	20.6965	21.2202	20.8271	21.0054	20.7081	21.2719	21.2694	19.4719	20.9796	19.8727	21.0606	20.2554	20.4405	20.0658	19.3812	22.0889	20.4218	19.9474	20.1028	22.116	18.3842	19.863	20.0713	18.9689	20.0974	1.73552	-0.0190779	-0.610669	-0.593642	-0.512131	1.932
8364	1	Q8TBB6	Q8TBB6	Probable cationic amino acid transporter	SLC7A14	Homo sapiens	84.053	6	5	+	Cluster 25	17.5582	16.8876	18.3877	15.1625	18.7369	18.4446	15.4246	18.1493	18.4227	18.0654	18.4727	18.2474	18.2206	18.1943	18.453	18.5446	15.0569	14.65	16.4151	14.3349	14.7457	14.1307	15.0822	14.56	14.5801	13.7651	14.5388	14.7864	15.8482	15.6216	14.3816	14.7246	1.76525	-0.204078	-0.65155	-0.499612	-0.410011	9.78535
8243	1	Q53FT3	Q53FT3	Protein Hikeshi	HIKESHI	Homo sapiens	21.628	6	5	+	Cluster 25	19.0348	18.9705	20.0687	18.6922	19.8707	19.5484	18.5439	19.8997	20.0284	20.1317	20.3738	19.9087	20.1548	20.7177	19.5759	20.4174	19.6586	18.4096	19.1721	18.1465	18.8113	18.8335	18.5176	18.3677	19.3547	19.4084	18.6158	18.0333	18.7928	19.6021	19.0149	18.849	1.69006	0.140241	-0.62361	-0.662897	-0.543792	3.9569
7590	1	Q6UXB8	Q6UXB8	Peptidase inhibitor 16	PI16	Homo sapiens	49.471	8	6	+	Cluster 25	16.9139	17.1412	18.0823	17.0922	18.1022	17.026	17.8003	18.3947	18.6885	17.8589	18.6288	18.7436	18.0992	16.4332	17.0332	18.2868	16.1186	16.0304	14.3174	14.7522	15.8046	15.4094	15.9076	14.7529	14.9177	14.6998	15.0731	14.2028	15.2513	14.2863	15.3802	15.6856	1.67772	0.0235722	-0.505856	-0.925049	-0.270383	11.1202
7067	1	Q96PE7	Q96PE7	Methylmalonyl-CoA epimerase, mitochondrial	MCEE	Homo sapiens	18.748	9	7	+	Cluster 25	20.612	19.8205	20.3289	19.7669	20.6283	19.5874	19.5763	18.8891	20.372	20.1735	19.8692	19.4757	19.7721	19.6229	19.6136	19.636	19.4663	19.7732	19.2194	18.7259	19.4804	19.4258	19.6247	18.4597	18.9536	20.1163	19.0586	19.6185	20.1475	19.3747	19.4129	19.4268	1.77326	-0.223863	-0.490278	-0.575239	-0.483884	2.16722
7002	1	Q8NFU1	Q8NFU1	Bestrophin-2	BEST2	Homo sapiens	57.14	7	7	+	Cluster 25	17.38	18.0283	17.454	17.5728	17.2271	16.1969	18.0804	16.5425	16.9737	17.3756	14.8361	16.512	15.636	16.4704	17.0154	17.1415	15.7252	17.6364	14.1928	15.006	15.5459	15.2799	17.5856	15.1301	14.0317	16.9123	13.8368	15.3599	16.6573	16.4586	14.9286	15.3711	1.74199	-0.0499657	-0.639537	-0.533656	-0.51883	2.93966
6755	1	P09172	P09172	Dopamine beta-hydroxylase	DBH	Homo sapiens	69.067	7	7	+	Cluster 25	17.8644	17.4979	17.8246	17.4654	18.5228	18.2179	17.8605	18.0012	18.0803	17.9139	18.1864	17.4509	17.7172	17.8988	18.419	17.7797	15.8743	16.3544	13.2088	15.4693	14.1487	16.9871	15.2123	15.9633	15.1056	13.1905	15.2853	15.2416	14.3676	15.5342	14.3653	15.4225	1.74542	-0.0893225	-0.459497	-0.694384	-0.502217	10.7002
6625	1	Q9UHF7	Q9UHF7	Zinc finger transcription factor Trps1	TRPS1	Homo sapiens	141.52	9	8	+	Cluster 25	16.001	15.4842	17.6527	16.2112	18.3504	17.4562	16.4821	17.7306	18.0221	17.5939	18.1337	18.2752	18.6381	18.4111	17.0628	18.1981	17.3906	15.5282	16.443	16.2864	15.3321	16.1409	16.2498	16.6794	17.1656	16.8554	15.8643	15.4527	16.0908	16.4127	16.1956	16.1843	1.76063	-0.151463	-0.61412	-0.447382	-0.547667	3.82135
6316	1	Q12860	Q12860	Contactin-1	CNTN1	Homo sapiens	113.322	31	24	+	Cluster 25	19.2109	19.6765	20.2126	18.9669	20.7518	19.7787	20.0404	20.0709	20.1937	19.3387	20.325	19.2277	19.4955	19.308	19.2838	20.0513	16.7074	17.5555	14.9949	14.8707	16.3705	16.197	18.193	16.1843	18.0316	16.2693	15.8975	14.0319	16.2695	17.0756	14.4058	16.3953	1.77371	-0.233916	-0.573212	-0.525176	-0.44141	11.1919
6144	1	O76070	O76070	Gamma-synuclein	SNCG	Homo sapiens	13.328	11	9	+	Cluster 25	22.0992	21.3216	22.687	21.9436	23.0043	22.7909	22.3741	22.2987	22.5313	22.5789	23.4912	22.6587	22.6955	22.3552	23.0716	23.1521	19.8501	20.2259	18.2932	16.7313	19.3158	19.7323	19.9844	18.826	19.8261	18.7871	18.2446	16.9552	19.6474	19.3583	17.5663	19.236	1.73702	-0.0781571	-0.428469	-0.749596	-0.480799	12.4259
5972	1	Q9BY49	Q9BY49	Peroxisomal trans-2-enoyl-CoA reductase	PECR	Homo sapiens	32.545	13	9	+	Cluster 25	19.4015	19.3112	19.1158	19.1171	18.7863	19.0093	18.6032	18.3152	18.8835	19.0637	19.0403	18.7988	18.5595	18.3553	19.4999	18.6482	18.2717	18.5192	18.9367	17.1274	18.6033	18.4468	18.3983	17.9205	18.4319	18.2473	17.6192	19.7515	18.6448	18.1928	18.664	18.478	1.75298	-0.173703	-0.500478	-0.718982	-0.359819	2.36239
5718	1	P46976	P46976	Glycogenin-1	GYG1	Homo sapiens	39.384	15	9	+	Cluster 25	20.8788	20.5439	22.5089	20.6513	22.1797	21.8893	20.9959	22.8264	22.2407	22.2588	22.682	22.0267	23.086	22.2229	21.0819	22.7327	21.1648	20.2988	20.8458	20.6046	20.6818	20.5437	20.9535	21.496	21.1456	20.6441	20.5064	19.7948	20.7123	20.5046	20.0113	20.809	1.76734	-0.262275	-0.623377	-0.564231	-0.317454	5.11675
5171	1	P00746	P00746	Complement factor D	CFD	Homo sapiens	27.032	13	10	+	Cluster 25	22.2365	22.04	22.8733	22.3305	22.2645	22.6135	22.357	22.5489	23.0283	22.6893	23.3412	23.6574	23.6143	22.5495	22.4818	22.8159	21.0005	20.6675	18.7589	19.5044	20.4323	20.1244	20.8678	20.6031	20.8087	20.258	19.449	19.9075	21.1351	20.0903	19.5682	20.1554	1.74964	-0.0862053	-0.607147	-0.478937	-0.577348	12.5585
4972	1	Q92777	Q92777	Synapsin-2	SYN2	Homo sapiens	62.998	15	11	+	Cluster 25	17.2157	16.457	19.2711	16.4808	19.9376	18.9526	17.2848	18.8034	19.4688	18.6248	18.9156	18.5387	18.5723	18.4909	18.4365	19.317	15.8264	13.8217	15.2551	14.5426	14.3709	14.1247	14.6505	15.0171	15.6858	14.408	15.6903	14.3106	15.0514	14.4026	14.2532	14.7613	1.75864	-0.155819	-0.662155	-0.502064	-0.438606	12.4635
4517	1	Q969P0	Q969P0	Immunoglobulin superfamily member 8	IGSF8	Homo sapiens	65.035	16	12	+	Cluster 25	18.4448	18.4538	18.6734	18.5603	18.7293	18.7812	18.3928	18.1095	18.7894	18.4727	18.6768	18.6891	18.1039	18.1159	18.5899	18.7819	18.2478	18.2045	18.0579	18.0791	18.5977	17.8632	18.2862	17.1356	17.8538	18.1106	18.0687	18.7975	18.2321	17.8827	18.4808	18.1315	1.74237	-0.0768144	-0.692493	-0.537817	-0.435249	2.93384
4397	1	Q13936	Q13936	Voltage-dependent L-type calcium channel subunit alpha-1C	CACNA1C	Homo sapiens	248.983	19	17	+	Cluster 25	15.077	16.3127	18.4565	15.8568	18.5482	18.0785	15.7133	18.6432	18.5252	18.3217	18.509	18.4123	18.5207	18.538	17.163	18.7996	16.2043	17.9627	14.3708	15.4314	16.3586	15.2361	17.0073	16.2002	16.6713	15.2784	16.7951	15.0493	14.8012	15.7292	15.1184	15.5276	1.7372	-0.0489162	-0.667936	-0.429443	-0.590908	4.31276
4213	1	Q9NQY0	Q9NQY0	Bridging integrator 3	BIN3	Homo sapiens	29.664	18	13	+	Cluster 25	18.526	18.9194	19.8606	18.9312	19.8693	19.3427	18.7752	19.5004	19.7221	19.815	19.4946	19.9635	19.5976	19.7862	19.3996	19.8446	17.9686	18.8336	18.8382	19.0226	18.5975	18.2258	18.8945	18.5868	18.5584	18.9771	18.1691	18.3343	18.2606	18.463	18.8103	18.7272	1.72268	-0.0484033	-0.632809	-0.729618	-0.311848	6.38295
4154	1	Q96CN4	Q96CN4	EVI5-like protein	EVI5L	Homo sapiens	91.376	15	13	+	Cluster 25	18.9271	19.1215	19.6791	19.2247	19.7023	19.478	19.1285	20.0381	19.7297	19.615	19.6439	19.7824	19.4497	19.7612	19.1629	19.8433	19.026	18.9243	18.3503	18.2783	18.8776	18.9733	18.941	18.8047	18.6549	19.239	18.5154	18.3238	18.7427	18.5752	19.4407	18.8075	1.75584	-0.199729	-0.329219	-0.703259	-0.523629	6.46902
2590	1	P02774	P02774	Vitamin D-binding protein	GC	Homo sapiens	52.918	29	20	+	Cluster 25	22.7944	23.245	23.5605	23.4026	23.1567	23.211	23.101	23.404	23.5615	23.567	23.9866	24.3214	23.8566	23.0776	22.5858	23.3549	22.9793	22.1365	21.4615	21.58	21.6229	22.2874	22.2221	22.7855	22.4102	21.5964	21.1546	21.2788	21.5381	21.5195	20.7716	21.892	1.69731	0.030666	-0.6584	-0.772195	-0.297378	8.68205
203	1	Q9NY15	Q9NY15	Stabilin-1	STAB1	Homo sapiens	275.487	74	57	+	Cluster 25	21.2822	21.6519	21.4461	21.7592	21.5434	21.3793	22.034	21.6169	21.5001	21.3133	21.5787	21.5222	21.5009	21.7926	21.7305	21.0933	21.2448	20.4485	19.8834	19.6918	19.9476	19.9462	20.9289	19.7353	20.3341	20.6304	20.1057	18.9207	21.1941	20.0991	20.0106	20.255	1.70933	-0.0145599	-0.813117	-0.559498	-0.322154	8.6703
843	1	P11217	P11217	Glycogen phosphorylase, muscle form	PYGM	Homo sapiens	97.091	41	32	+	Cluster 25	20.1785	19.9831	22.0246	20.1488	22.6058	22.3836	20.4291	23.3261	22.3987	22.6959	23.0196	23.0602	22.8433	22.379	21.5331	22.5013	18.661	18.6649	17.3945	17.6376	18.2855	18.56	18.8687	17.7207	19.1608	18.0055	16.6133	20.8584	17.9852	18.1419	20.0378	18.356	1.77904	-0.279261	-0.486492	-0.565697	-0.447591	9.57279
11737	1	Q9BVA1	Q9BVA1	Tubulin beta-2B chain	TUBB2B	Homo sapiens	49.952	6	5	+	Cluster 25	22.4796	22.018	23.8043	22.223	24.1882	23.6135	22.2758	24.2209	24.1	24.2264	24.1467	24.2489	23.7824	24.5627	23.3363	24.1068	21.5301	20.9333	19.6394	20.2403	20.637	21.0745	21.198	21.7319	21.7504	21.0146	20.5638	19.8386	20.5	20.7457	20.3457	20.7112	1.78366	-0.322787	-0.529492	-0.453634	-0.477742	11.0651
10443	1	P24310	P24310	Cytochrome c oxidase subunit 7A1, mitochondrial	COX7A1	Homo sapiens	9.118	3	2	+	Cluster 25	19.6411	19.9445	20.0197	19.7477	20.2891	19.6619	19.2326	20.5086	20.1879	20.3842	20.3429	20.116	21.8064	20.8831	20.4404	20.4955	20.3326	18.7173	19.2152	19.1643	19.011	19.3214	19.3177	19.249	19.5604	19.1026	18.7626	18.7954	19.6007	19.5993	18.9777	19.1929	1.78484	-0.424871	-0.534959	-0.351939	-0.473069	5.29947
10171	1	Q9UHP9	Q9UHP9	Small muscular protein	SMPX	Homo sapiens	9.559	4	3	+	Cluster 25	14.525	15.5153	19.2475	14.9824	18.9047	17.6599	14.8495	19.0822	19.1854	19.3596	18.8597	18.6042	18.4649	20.3566	17.8274	19.6818	15.0605	15.4214	15.1951	14.6941	14.9786	15.7276	15.1884	15.2898	16.1331	15.1858	15.0252	14.7559	15.3436	15.3266	13.9897	15.2632	1.78488	-0.422037	-0.557121	-0.4262	-0.379527	5.49593
9603	1	P35030	P35030	Trypsin-3	PRSS3	Homo sapiens	32.532	4	3	+	Cluster 25	18.8745	19.0053	19.7613	19.609	19.8118	19.6726	19.2536	19.6325	19.1028	20.1451	19.88	19.8429	19.4921	20.127	20.0501	19.7038	18.8955	18.7716	18.2976	18.8913	18.5955	18.6758	19.2324	19.6027	19.4899	19.0047	18.661	18.4882	18.857	18.8469	18.7726	18.745	1.76731	-0.419864	-0.648237	-0.216058	-0.483151	5.71311
9486	1	O94811	O94811	Tubulin polymerization-promoting protein	TPPP	Homo sapiens	23.693	4	3	+	Cluster 25	17.3304	18.3127	19.2801	17.5745	20.1225	19.3035	17.6862	20.9131	20.7227	20.1556	20.8405	20.3228	19.9689	20.4652	19.4135	20.6507	15.4627	17.8586	16.1977	16.4995	18.1447	16.2694	16.4498	18.7035	18.0664	15.6309	17.348	16.6257	16.41	16.1683	17.9716	16.3012	1.77953	-0.572193	-0.387753	-0.310614	-0.508966	6.8647
9352	1	Q9Y2B9	Q9Y2B9	cAMP-dependent protein kinase inhibitor gamma	PKIG	Homo sapiens	7.909	6	4	+	Cluster 25	18.1645	17.8277	19.0657	17.0294	18.9228	18.7823	17.7844	19.9884	19.4908	19.436	19.6435	19.2881	19.7393	19.9744	18.9984	19.6783	18.1984	17.5163	17.3876	16.5328	17.9906	17.6476	17.4983	17.6403	18.3528	17.5609	17.068	17.91	17.9395	17.2704	17.3842	17.5822	1.78496	-0.530517	-0.347409	-0.46836	-0.438669	5.51708
9013	1	Q6ZV70	Q6ZV70	LanC-like protein 3	LANCL3	Homo sapiens	46.318	5	4	+	Cluster 25	15.9937	15.9392	18.7023	16.3072	19.1294	18.7351	14.7479	19.1703	19.2304	18.4789	19.5013	18.5076	18.9554	18.2505	18.2023	19.3203	14.705	15.9843	14.9942	13.5812	17.8112	14.8725	16.0103	15.0488	16.4618	14.642	15.1942	13.9302	14.6696	16.8469	15.5555	15.0827	1.78399	-0.472021	-0.548109	-0.347071	-0.416785	5.8643
8789	1	P24592	P24592	Insulin-like growth factor-binding protein 6	IGFBP6	Homo sapiens	25.323	6	4	+	Cluster 25	19.0244	19.1481	20.5254	18.8068	19.553	19.4959	19.408	19.4434	20.3164	20.2641	20.1474	20.5622	19.8417	20.2207	19.4771	19.4847	18.7894	17.6555	17.4629	17.2409	17.7172	17.7973	18.2126	18.5272	18.328	17.8874	17.712	17.7697	17.9247	17.8567	17.522	17.68	1.77748	-0.543115	-0.466482	-0.255151	-0.51273	11.2494
8765	1	P15259	P15259	Phosphoglycerate mutase 2	PGAM2	Homo sapiens	28.767	4	4	+	Cluster 25	18.5029	16.9954	18.2949	18.7512	18.808	19.1332	18.6376	18.1713	18.4646	16.4649	18.795	18.1318	18.9973	17.7198	18.0965	17.7334	14.8479	15.479	14.1124	14.9747	14.7573	15.6294	17.2515	13.634	14.155	14.4578	14.974	15.1846	15.4133	15.5873	16.2003	14.6605	1.77544	-0.488124	-0.406803	-0.272313	-0.6082	11.4371
8758	1	P12645	P12645	Bone morphogenetic protein 3	BMP3	Homo sapiens	53.372	5	4	+	Cluster 25	15.2187	14.6336	18.3911	16.4578	18.8548	18.4111	15.426	15.9895	17.8775	18.5285	18.3192	18.5005	18.3302	18.6376	17.3983	18.812	15.5064	14.6948	14.6922	14.3979	16.0708	14.165	16.4132	15.3223	15.3941	15.645	14.9137	14.0139	14.6251	14.5036	14.7733	14.2978	1.77027	-0.372452	-0.547728	-0.243268	-0.606823	6.23069
8008	1	O96007	O96007	Molybdopterin synthase catalytic subunit	MOCS2	Homo sapiens	20.943	7	5	+	Cluster 25	18.0047	18.3485	19.4325	17.8239	19.2462	19.2621	17.9942	19.3461	19.3197	19.2772	19.395	19.4398	19.4437	19.6906	18.9248	18.9062	18.1628	18.0397	18.5066	17.7758	18.0757	18.9359	17.8247	18.0521	18.183	18.5542	17.5509	19.3132	18.2476	18.4721	18.8034	18.1023	1.77357	-0.412335	-0.584385	-0.244944	-0.531907	3.08317
7893	1	Q9UKA9	Q9UKA9	Polypyrimidine tract-binding protein 2	PTBP2	Homo sapiens	57.491	8	6	+	Cluster 25	17.1564	16.5271	18.9614	16.7074	19.1447	18.788	16.557	19.3313	19.2652	18.9103	19.4534	19.0038	19.2141	18.6844	17.7172	19.5343	15.6049	15.885	14.4111	15.268	14.4649	15.6486	15.6142	15.8179	16.8486	14.6363	15.0623	15.4153	15.507	15.7419	15.0312	15.3834	1.78298	-0.341099	-0.555946	-0.403544	-0.482393	10.0115
7406	1	P29762	P29762	Cellular retinoic acid-binding protein 1	CRABP1	Homo sapiens	15.566	8	6	+	Cluster 25	17.489	17.8054	18.3746	17.5368	19.085	19.8409	17.9503	20.1347	18.9369	18.5337	20.0252	20.7446	19.0472	18.9116	18.9938	19.1385	16.5369	16.7969	16.2172	16.9471	13.0703	16.1618	16.2211	17.2122	17.0954	16.4915	14.8301	15.4695	16.7748	16.6904	13.9034	16.4727	1.77388	-0.338071	-0.6643	-0.377578	-0.393935	7.69038
7198	1	Q9UBX1	Q9UBX1	Cathepsin F	CTSF	Homo sapiens	53.367	8	7	+	Cluster 25	16.5222	16.0604	17.608	18.29	17.6456	17.504	16.8506	17.753	17.2016	17.0071	16.7183	17.3001	16.8988	18.3009	16.6307	16.6244	15.7423	14.5129	15.1662	15.2038	14.2242	15.9234	15.7145	16.3395	16.4598	15.0312	15.2063	15.3143	15.089	15.3537	15.3432	15.0951	1.77886	-0.486597	-0.442737	-0.279792	-0.569731	8.71298
5959	1	Q99972	Q99972	Myocilin	MYOC	Homo sapiens	56.973	10	9	+	Cluster 25	16.5912	16.0986	16.5054	14.6082	17.9709	17.2004	14.6557	17.5569	18.9495	18.2893	18.5122	16.8938	17.6461	15.9473	17.3036	18.5885	15.1891	14.7935	13.5132	14.5071	15.0088	16.617	15.6759	14.9694	15.2751	16.1071	13.3736	15.5943	14.6891	14.7847	14.4393	14.9868	1.78277	-0.586524	-0.379008	-0.417007	-0.40023	5.20037
5741	1	P60660	P60660	Myosin light polypeptide 6	MYL6	Homo sapiens	16.93	14	11	+	Cluster 25	26.7049	26.7363	28.8678	26.7013	28.9554	28.3349	26.7162	28.8741	28.9631	29.1478	29.2287	29.0806	29.2455	29.2195	28.0534	29.4185	26.6934	26.2813	25.9481	25.9724	25.9037	26.2504	26.3629	27.1351	27.6947	26.3471	26.1361	25.3465	26.0692	26.4665	25.9189	26.1146	1.77621	-0.36091	-0.611612	-0.307488	-0.496198	7.15526
5699	1	P28161	P28161	Glutathione S-transferase Mu 2	GSTM2	Homo sapiens	25.743	21	16	+	Cluster 25	23.0903	23.0541	23.9458	23.4781	24.556	24.4862	23.2264	24.0946	24.0691	23.3685	24.8248	23.5966	23.956	23.253	23.8628	24.1405	21.6205	21.721	20.3491	20.5143	21.4253	21.9346	22.1632	20.2628	21.7489	21.715	21.5369	19.1494	21.7018	21.4812	20.9418	21.5057	1.78502	-0.354045	-0.536909	-0.432427	-0.461634	11.0685
5531	1	Q9NVD7	Q9NVD7	Alpha-parvin	PARVA	Homo sapiens	42.243	16	11	+	Cluster 25	21.3478	21.3253	23.7692	21.3863	23.6458	23.0915	21.8266	23.6946	23.5668	23.9119	23.9977	23.7625	23.7397	23.93	22.697	23.8975	22.0082	20.4158	20.592	20.0135	20.6044	21.0311	21.2691	21.6181	22.8056	20.9161	20.2774	20.1941	20.9208	21.4254	20.4896	20.6407	1.77978	-0.51769	-0.508445	-0.272276	-0.481372	6.8102
5332	1	Q53EU6	Q53EU6	Glycerol-3-phosphate acyltransferase 3	GPAT3	Homo sapiens	48.707	13	10	+	Cluster 25	18.0977	18.9786	18.123	18.9324	18.4581	18.9321	18.4188	17.9296	18.2387	18.0701	18.2494	18.8524	17.4877	17.8234	18.1714	18.0434	17.3935	17.672	17.1279	16.791	18.3625	17.3207	18.3125	18.6253	16.892	17.8264	15.8741	16.4057	17.465	17.4091	18.0448	17.4053	1.77112	-0.450015	-0.649352	-0.254191	-0.41756	3.52766
5316	1	Q15349	Q15349	Ribosomal protein S6 kinase alpha-2	RPS6KA2	Homo sapiens	83.238	12	10	+	Cluster 25	14.8973	14.7856	17.8549	15.0187	17.2422	17.216	15.1893	18.0556	17.3071	17.7272	17.5062	18.3643	17.3315	17.6297	15.7145	17.7002	14.6231	15.4898	14.1075	14.8115	14.4995	15.89	15.1838	17.2939	15.4547	14.8937	14.5026	14.8659	13.9726	13.5212	13.564	14.7876	1.78323	-0.576164	-0.411253	-0.363649	-0.432162	4.80799
5297	1	Q13555	Q13555	Calcium/calmodulin-dependent protein kinase type II subunit gamma	CAMK2G	Homo sapiens	62.61	24	19	+	Cluster 25	21.8794	21.666	23.8569	21.7549	23.7182	23.2376	21.8755	23.5405	23.7748	23.4179	23.6927	23.6756	23.8003	23.4276	22.5569	24.119	21.0884	21.3944	20.944	21.0527	21.7639	21.3482	21.3418	21.9247	21.6197	21.3217	21.0737	21.0559	21.3025	21.3552	21.7096	21.1867	1.7783	-0.596115	-0.338626	-0.344885	-0.498676	8.02091
4319	1	P10301	P10301	Ras-related protein R-Ras	RRAS	Homo sapiens	23.479	20	14	+	Cluster 25	20.1475	20.0151	22.5266	20.4233	22.2918	21.998	20.2514	22.7713	22.6074	22.3603	22.5915	22.1508	22.5604	22.3027	21.2769	22.8429	20.0091	19.367	19.2642	18.8134	19.3971	19.5933	19.8415	19.9328	20.6936	19.6416	19.1703	18.2703	19.5329	19.714	19.2914	19.5314	1.78206	-0.538382	-0.51457	-0.320911	-0.4082	8.19517
4234	1	Q9UDY4	Q9UDY4	DnaJ homolog subfamily B member 4	DNAJB4	Homo sapiens	37.807	14	13	+	Cluster 25	18.8192	18.6315	20.6187	18.6239	20.3195	20.2982	19.1267	21.1908	20.6576	21.309	20.8557	20.8659	21.3404	22.283	20.0519	20.8844	18.9564	18.1832	17.5307	17.5772	18.1828	18.0156	18.4157	19.5909	19.4816	18.4037	17.6214	17.7475	18.476	18.2746	18.1409	18.3082	1.77283	-0.484102	-0.638176	-0.281348	-0.369201	6.69042
3760	1	Q8N9B5	Q8N9B5	Junction-mediating and -regulatory protein	JMY	Homo sapiens	111.444	17	14	+	Cluster 25	16.5352	15.9365	17.858	16.1178	18.1834	17.8284	16.943	17.8995	17.9664	17.6077	18.0436	18.1486	18.4004	18.2366	17.2073	18.2294	16.5805	16.0605	17.067	16.5414	15.5021	16.592	16.5902	17.0814	17.1656	17.0726	16.2575	16.0702	16.1783	16.6428	16.6295	16.6009	1.7861	-0.459642	-0.527278	-0.374895	-0.424283	4.09026
3529	1	Q9P0V9	Q9P0V9	Septin-10	SEPTIN10	Homo sapiens	52.592	29	18	+	Cluster 25	20.2298	20.2333	21.4535	20.2204	21.125	20.9246	20.3447	21.6977	21.5774	21.4164	21.5935	21.3578	21.4906	21.3084	20.623	21.5659	20.2418	19.9803	20.0528	20.3279	19.7473	20.0841	20.1164	20.2018	20.7041	19.8719	20.2395	20.31	19.8229	19.7711	19.6169	20.05	1.7868	-0.487565	-0.43211	-0.374561	-0.492562	6.42615
2578	1	O60890	O60890	Oligophrenin-1	OPHN1	Homo sapiens	91.643	19	18	+	Cluster 25	17.783	17.876	18.8182	17.8851	18.6421	18.4833	17.8634	18.8315	18.808	18.7117	18.9401	18.8537	18.9795	18.6802	18.2769	18.5165	17.5349	17.3487	17.0944	16.6498	17.3336	17.4512	17.7258	16.9637	17.9163	17.6927	17.6226	17.3699	17.2131	17.1753	17.0267	17.3442	1.7884	-0.447774	-0.473505	-0.41168	-0.455443	8.96276
2500	1	Q96DR7	Q96DR7	Rho guanine nucleotide exchange factor 26	ARHGEF26	Homo sapiens	97.346	23	19	+	Cluster 25	16.1571	17.8397	18.0695	14.8893	18.2701	18.1169	14.8109	18.471	18.1858	17.8798	18.5581	18.3132	18.5259	17.8005	17.1793	18.5849	15.2916	15.8628	14.2551	15.421	15.5418	14.6186	15.3657	15.5859	16.5679	15.046	15.6726	14.8252	16.1768	15.3069	14.9449	15.1406	1.78251	-0.456121	-0.3527	-0.396889	-0.5768	6.59755
2039	1	P10909	P10909	Clusterin	CLU	Homo sapiens	52.494	27	21	+	Cluster 25	24.2109	23.779	25.1306	24.0061	25.138	25.0371	24.9422	25.3298	25.2718	25.5697	25.7183	25.4174	25.2181	26.2957	24.0322	25.2083	24.2095	23.0586	22.3011	22.975	22.8975	23.5211	23.9478	26.9181	24.3624	23.2942	22.6227	22.3022	23.3685	23.2633	22.4782	23.1648	1.77385	-0.513295	-0.603697	-0.258454	-0.398406	4.48896
1271	1	P32004	P32004	Neural cell adhesion molecule L1	L1CAM	Homo sapiens	140.006	35	27	+	Cluster 25	20.8092	20.3865	22.1407	20.8727	22.2942	21.6861	21.2814	21.4957	22.308	21.6268	21.8138	21.5573	21.2227	21.1901	21.7166	22.0747	17.8477	18.5029	18.1888	17.8468	15.002	17.9942	19.1686	18.1981	18.5777	17.5429	17.0148	15.3326	17.9565	18.5522	16.4039	17.8837	1.78286	-0.310469	-0.520842	-0.453379	-0.498174	12.4444
1168	1	P08237	P08237	ATP-dependent 6-phosphofructokinase, muscle type	PFKM	Homo sapiens	85.184	39	29	+	Cluster 25	21.9358	22.0245	22.8456	21.6559	23.0973	22.7277	21.8033	23.4276	23.0728	22.767	22.9508	22.9094	23.1774	23.004	22.1761	23.4873	21.4349	21.4953	20.7488	21.3829	22.2484	21.3608	21.207	21.8142	21.6174	21.1608	20.8017	21.7279	21.3869	21.554	20.7301	21.3037	1.78447	-0.360202	-0.437508	-0.431531	-0.555232	7.57546
931	1	Q06124	Q06124	Tyrosine-protein phosphatase non-receptor type 11	PTPN11	Homo sapiens	68.012	41	31	+	Cluster 25	20.4721	20.52	21.2881	20.6789	21.1218	20.849	20.8731	21.7742	21.3292	21.5522	21.4414	21.4416	21.3265	21.9349	20.8255	21.3197	20.463	20.2882	20.917	20.5051	20.5577	20.4732	20.5127	20.9179	20.7422	20.4807	20.8173	20.5861	20.432	20.6651	20.4427	20.4955	1.77437	-0.58216	-0.464124	-0.237116	-0.490973	4.68951
907	1	O00763	O00763	Acetyl-CoA carboxylase 2	ACACB	Homo sapiens	276.545	36	31	+	Cluster 25	19.8867	18.5883	20.4522	20.9817	20.1267	20.7124	19.6966	19.9472	20.8018	21.9043	22.2008	21.2816	20.7644	20.4452	21.5322	20.5409	18.8552	18.7639	18.0388	18.4423	19.2614	18.7114	18.8831	14.9014	18.9825	18.928	18.8514	19.0872	18.8017	18.2932	15.1341	18.5971	1.7784	-0.405979	-0.467522	-0.303344	-0.601558	5.72481
522	1	P29475	P29475	Nitric oxide synthase, brain	NOS1	Homo sapiens	160.973	49	39	+	Cluster 25	16.5295	17.0368	19.4079	15.0543	20.2128	19.1614	16.5179	18.567	19.6758	19.0442	19.5186	19.1528	18.9564	19.4447	18.4377	19.7564	14.8662	14.9025	14.1842	16.3669	14.7279	14.7421	15.9186	16.864	17.0632	14.4246	15.2504	14.8075	15.0676	14.3656	15.0142	15.0752	1.78377	-0.484295	-0.550794	-0.376387	-0.37229	7.96507
439	1	Q9H3U1	Q9H3U1	Protein unc-45 homolog A	UNC45A	Homo sapiens	103.077	55	42	+	Cluster 25	20.4797	20.6723	20.8983	20.2654	20.8049	20.836	20.3938	21.1896	20.9688	20.972	20.9446	20.8791	20.9224	21.024	20.3713	21.2902	20.3817	20.853	20.0169	20.4197	20.2357	20.3715	20.4625	20.3627	20.5401	20.6043	20.0485	19.4727	20.2233	20.349	20.4466	20.3396	1.78494	-0.370453	-0.413932	-0.45103	-0.549527	4.15352
412	1	Q8NFP9	Q8NFP9	Neurobeachin	NBEA	Homo sapiens	327.825	54	43	+	Cluster 25	17.3753	16.6828	18.8111	16.9821	18.7448	18.3595	17.4284	18.9941	18.7323	18.6809	18.7801	18.6315	18.6031	19.0776	17.8983	18.9502	16.1937	15.7509	15.9703	16.3116	15.6093	15.8645	17.1917	16.2949	16.7037	15.9557	14.6382	13.1523	15.8457	15.9414	14.8502	15.7947	1.78611	-0.383861	-0.469357	-0.407216	-0.525677	8.72154
42	1	O95425	O95425	Supervillin	SVIL	Homo sapiens	247.75	136	104	+	Cluster 25	20.7323	20.6848	23.4354	20.4546	23.6455	23.0193	20.572	23.6857	23.6269	23.4364	23.595	23.4152	23.8188	23.7122	22.0381	23.8572	21.6657	20.3921	20.1792	20.0224	20.4507	20.8444	20.7641	21.3914	21.8423	20.8394	20.1758	20.1904	20.8442	20.7202	19.9557	20.4904	1.7782	-0.545488	-0.500777	-0.261512	-0.470419	5.46809
147	1	Q6UVK1	Q6UVK1	Chondroitin sulfate proteoglycan 4	CSPG4	Homo sapiens	250.54	82	63	+	Cluster 25	19.6152	19.5179	22.1095	19.766	21.7953	21.5011	19.9322	22.3263	22.0819	21.9289	21.9476	22.1251	21.6013	22.3818	20.9279	21.723	20.5512	18.72	19.1442	19.5286	19.374	19.2077	20.056	19.9164	20.314	19.9069	18.2835	18.2917	19.4316	19.2138	18.7705	19.3152	1.78025	-0.601799	-0.392423	-0.340024	-0.446008	6.31385
10488	1	P48061	P48061	Stromal cell-derived factor 1	CXCL12	Homo sapiens	10.663	3	2	+	Cluster 25	17.6344	17.9363	17.7077	16.9208	18.4767	18.0544	17.7395	17.968	17.7943	18.2747	18.8034	19.0546	18.6712	17.9608	18.5388	18.966	17.0662	16.5805	14.9743	14.1383	16.5501	16.7528	16.5213	18.2042	17.2767	16.3098	16.6342	16.1011	16.7329	16.6638	16.4888	16.7303	1.77806	-0.513865	-0.562534	-0.427779	-0.273881	6.20469
10467	1	P36021	P36021	Monocarboxylate transporter 8	SLC16A2	Homo sapiens	59.51	2	2	+	Cluster 25	17.9191	16.7744	19.2994	17.4922	17.6374	18.1154	16.807	17.7918	17.894	17.5796	17.4863	17.3106	17.4946	16.9609	17.3183	17.8824	17.1759	15.4082	14.9821	15.3056	15.477	16.2406	16.5001	14.9234	16.5748	16.9298	15.5687	12.9297	16.1364	15.716	13.7616	15.8027	1.75793	-0.658277	-0.58012	-0.308968	-0.210569	6.38675
8832	1	P51674	P51674	Neuronal membrane glycoprotein M6-a	GPM6A	Homo sapiens	31.211	5	4	+	Cluster 25	14.2113	15.9542	19.2808	15.4457	19.8626	18.7439	16.1107	18.1327	19.6554	18.6901	19.1818	19.4202	20.5655	18.6244	17.6324	20.0167	15.7024	12.727	15.2772	14.4749	14.8397	15.3439	15.3364	15.1395	15.1375	15.3504	14.2948	15.853	15.9841	15.2517	14.5811	15.4788	1.76954	-0.401142	-0.677265	-0.417234	-0.273903	6.24703
8510	1	Q9H902	Q9H902	Receptor expression-enhancing protein 1	REEP1	Homo sapiens	22.255	5	5	+	Cluster 25	14.8862	15.1663	17.723	16.1977	17.8884	17.4303	14.0606	18.397	17.9485	17.8788	18.2298	17.9163	17.8748	18.0194	16.1648	18.1982	13.2686	14.9501	15.2225	15.3307	15.6244	14.4817	15.1979	15.2651	15.398	15.0451	14.2747	17.3749	15.98	13.968	15.0667	15.5904	1.75475	-0.705282	-0.385362	-0.496991	-0.167114	4.44956
8436	1	Q96PQ7	Q96PQ7	Kelch-like protein 5	KLHL5	Homo sapiens	84.46	7	6	+	Cluster 25	16.4597	16.0373	17.272	15.2562	17.0463	16.8657	15.5653	17.1495	17.3332	17.2961	16.7264	17.2276	17.3611	17.9922	15.6441	17.1228	16.2124	14.9688	14.9208	15.1505	14.9648	13.9457	15.5078	14.3637	16.2224	15.2932	14.969	12.8748	15.1874	14.918	15.8305	15.3075	1.76477	-0.595517	-0.59993	-0.351632	-0.217691	6.03186
8324	1	Q8IWW8	Q8IWW8	Hydroxyacid-oxoacid transhydrogenase, mitochondrial	ADHFE1	Homo sapiens	50.306	7	5	+	Cluster 25	17.6602	16.5196	17.7436	17.1242	18.1265	17.4111	16.4022	16.9588	16.9286	17.485	18.2389	17.3302	17.9991	18.5987	18.4787	17.3956	14.8782	15.6797	14.83	14.7666	15.3173	15.0868	17.1897	15.2185	14.7574	16.4251	15.3737	15.1585	14.5807	17.4637	14.7128	15.3363	1.76527	-0.680926	-0.482384	-0.357034	-0.244927	7.89741
8292	1	Q70IA6	Q70IA6	MOB kinase activator 2	MOB2	Homo sapiens	26.927	5	5	+	Cluster 25	19.8118	19.5508	20.4057	19.7054	20.2041	20.3255	19.7006	20.2176	20.5268	20.0138	20.5856	20.4747	20.6037	20.6485	19.9363	20.771	19.4572	19.3149	19.2217	18.6256	19.7173	19.4043	19.441	19.3042	19.8713	19.299	19.3563	19.4168	19.3445	19.4513	19.3129	19.4325	1.77762	-0.598715	-0.376595	-0.495804	-0.30651	7.37077
8025	1	P05452	P05452	Tetranectin	CLEC3B	Homo sapiens	22.537	12	9	+	Cluster 25	21.2791	21.5769	22.6606	21.4426	21.8079	21.666	21.585	21.7167	22.2433	21.6512	22.284	21.9262	21.8827	21.6387	21.3204	21.7188	21.7103	19.3098	19.6594	19.0183	19.5303	20.3927	20.0573	20.4618	21.2024	19.7477	18.6843	19.1254	19.6889	19.7019	18.8881	19.7906	1.7793	-0.457091	-0.599199	-0.410314	-0.312693	9.08527
7906	1	Q9UQ03	Q9UQ03	Coronin-2B	CORO2B	Homo sapiens	54.954	7	6	+	Cluster 25	18.5009	18.2049	19.1717	18.4697	19.2977	19.0445	18.3863	19.0874	19.4304	18.9808	19.4277	18.823	18.825	18.573	18.9848	19.2044	17.3602	16.8449	14.2576	16.8822	16.0664	16.8844	17.0475	16.0989	17.5273	16.9018	15.2506	14.9269	16.8	17.3757	16.153	17.2122	1.76126	-0.536975	-0.496877	-0.585254	-0.142156	9.80673
7082	1	Q99627	Q99627	COP9 signalosome complex subunit 8	COPS8	Homo sapiens	23.226	11	7	+	Cluster 25	20.5802	20.4789	20.8307	20.5544	20.7804	20.6825	20.383	20.6963	20.8383	21.227	20.9206	20.5634	20.8073	21.0206	20.815	21.0217	20.6359	20.2952	20.1711	20.23	20.4831	20.3231	20.279	19.85	20.2878	20.51	20.3054	19.5148	20.3343	20.3853	20.4462	20.3809	1.76677	-0.587888	-0.456221	-0.539721	-0.182943	5.37294
6843	1	P62745	P62745	Rho-related GTP-binding protein RhoB	RHOB	Homo sapiens	22.121	8	7	+	Cluster 25	19.2288	19.0524	21.0293	19.2269	21.3432	20.5787	19.231	20.9469	21.1301	20.3344	20.9369	21.1693	20.9358	21.0992	20.3641	21.5779	20.1548	19.3137	19.3583	19.8947	19.0375	19.253	19.1154	19.7692	19.8578	19.3543	20.2998	19.0601	19.1856	20.2059	17.7586	19.493	1.77583	-0.452977	-0.60163	-0.458573	-0.262652	3.48257
6835	1	P61020	P61020	Ras-related protein Rab-5B	RAB5B	Homo sapiens	23.706	10	7	+	Cluster 25	22.7589	22.7731	22.9311	22.502	23.2595	22.6082	22.1925	22.9411	23.1264	22.972	23.1967	23.0915	23.3275	23.1803	23.0955	23.2353	22.194	22.3266	21.8312	21.522	22.5736	22.2473	22.3064	22.0371	22.1581	22.3167	22.0253	22.2436	22.1137	22.2215	22.479	22.2791	1.78193	-0.561419	-0.412404	-0.48454	-0.323563	7.87775
6396	1	Q7Z3B1	Q7Z3B1	Neuronal growth regulator 1	NEGR1	Homo sapiens	38.719	10	8	+	Cluster 25	20.0955	19.8138	21.1673	19.7801	21.6583	20.8818	19.6691	21.2863	21.1701	20.6435	20.8368	21.7121	21.5912	21.3108	20.4288	21.7063	17.7787	18.4054	16.7093	15.4295	17.6582	18.5937	18.4745	17.8863	18.2821	17.7544	14.134	17.8628	17.9988	18.2672	17.8755	18.2333	1.76829	-0.519942	-0.604845	-0.444062	-0.199442	9.6861
4891	1	Q6ICL3	Q6ICL3	Transport and Golgi organization protein 2 homolog	TANGO2	Homo sapiens	30.937	14	11	+	Cluster 25	19.4738	19.4672	20.4678	19.8788	19.9881	20.3977	20.0515	20.3852	20.4224	20.4401	20.4422	20.0867	20.1755	20.3076	20.1448	20.2723	19.0227	18.9758	18.5293	18.7611	18.9397	19.3154	19.8656	19.8782	19.0061	18.9245	18.8942	18.4682	19.1199	19.0819	19.44	19.196	1.75735	-0.574929	-0.642339	-0.376669	-0.163411	8.604
4351	1	P40925	P40925	Malate dehydrogenase, cytoplasmic	MDH1	Homo sapiens	36.427	15	12	+	Cluster 25	25.0702	24.8069	25.5363	24.5375	25.6293	25.5379	24.7089	25.5665	25.5608	25.5767	26.0099	25.7416	25.8818	25.7741	25.3574	25.8178	24.344	24.4646	23.9475	23.782	24.7042	24.3461	24.6868	24.3084	24.2886	24.1186	24.2035	24.7927	24.2956	24.2168	24.4569	24.3843	1.78589	-0.443735	-0.439872	-0.532233	-0.37005	8.98604
4229	1	Q9P2K6	Q9P2K6	Kelch-like protein 42	KLHL42	Homo sapiens	56.869	17	13	+	Cluster 25	16.9079	16.6919	19.2805	16.8912	19.3617	18.794	17.3008	19.6126	19.3882	19.2782	19.2374	19.3312	19.1697	19.9063	18.1874	19.502	17.5096	16.6262	16.8488	17.1043	16.6894	16.7407	16.8836	17.2456	17.7599	17.1358	17.1987	16.6768	17.0489	16.8941	16.9207	17.1536	1.76719	-0.53671	-0.640034	-0.34527	-0.24518	5.5813
3603	1	P04792	P04792	Heat shock protein beta-1	HSPB1	Homo sapiens	22.783	17	14	+	Cluster 25	25.8647	25.4197	28.3633	25.7779	28.118	27.5136	26.0307	28.5305	28.4078	28.984	28.3944	28.4092	28.6886	29.3871	27.0039	28.6426	25.8301	25.125	24.0891	23.9985	26.3173	25.0942	25.3731	26.9918	26.5291	25.0916	24.4367	24.6041	24.8336	25.5801	24.485	25.3421	1.78419	-0.47258	-0.493878	-0.49574	-0.321989	6.39005
3315	1	P00568	P00568	Adenylate kinase isoenzyme 1	AK1	Homo sapiens	21.633	23	16	+	Cluster 25	22.3687	22.6996	23.8266	22.2887	23.9322	23.7625	22.2274	23.9647	24.0929	23.8578	24.3987	24.2427	24.0192	23.6528	23.4477	24.0155	22.0612	22.2618	20.6359	21.1942	24.0599	22.0746	22.348	22.1782	22.6766	22.4045	20.9395	22.0016	22.2615	22.021	23.2326	22.2826	1.7723	-0.587185	-0.569386	-0.321828	-0.293904	4.71965
3137	1	Q02156	Q02156	Protein kinase C epsilon type	PRKCE	Homo sapiens	83.675	18	16	+	Cluster 25	17.5234	17.1571	18.4012	17.195	18.7295	18.1114	17.5232	18.2397	18.3209	17.8092	18.4103	18.2492	18.1022	18.0113	17.4928	18.7069	16.9757	16.6101	15.9813	15.8378	16.6451	17.4297	16.9246	16.5726	16.8417	17.0075	15.9709	16.7282	16.6151	16.4819	16.5994	16.7348	1.78359	-0.508948	-0.455411	-0.501273	-0.317961	8.77324
3052	1	O60237	O60237	Protein phosphatase 1 regulatory subunit 12B	PPP1R12B	Homo sapiens	110.406	22	16	+	Cluster 25	19.9871	19.863	22.5361	19.6831	21.5248	21.9179	20.4187	22.6194	22.7132	22.6192	22.8592	22.0091	22.5728	22.5758	21.6132	22.2738	19.4745	18.9676	18.5781	18.0303	19.5904	18.8348	19.7227	20.1475	20.5961	19.287	18.1948	17.2888	19.1136	19.2093	18.54	19.3895	1.76706	-0.538164	-0.634614	-0.362593	-0.231687	7.87389
2531	1	Q9NQC3	Q9NQC3	Reticulon-4	RTN4	Homo sapiens	129.933	23	19	+	Cluster 25	23.7066	23.5337	24.6448	23.8651	24.6396	24.2942	23.6736	24.4972	24.7568	24.5977	24.6528	24.5447	24.4264	24.7896	24.0723	24.7192	23.8352	23.0992	23.2277	23.1388	23.3442	23.5309	23.444	23.8003	23.75	23.4825	23.3245	22.995	23.1815	23.1421	23.0793	23.4827	1.76266	-0.659981	-0.441685	-0.47866	-0.182336	7.89374
2351	1	Q9UHG3	Q9UHG3	Prenylcysteine oxidase 1	PCYOX1	Homo sapiens	56.64	24	20	+	Cluster 25	22.8615	22.7393	23.1731	22.8757	22.9919	22.9892	22.6895	23.3143	23.2927	23.0297	23.2003	22.918	23.1003	22.9491	22.6112	23.1966	21.9639	22.1678	21.5762	21.6746	22.1075	22.0234	22.2869	21.6678	22.168	22.2734	21.9899	21.5278	21.885	22.0316	21.6242	22.1447	1.76604	-0.594628	-0.45772	-0.53482	-0.178869	12.9007
1915	1	Q15019	Q15019	Septin-2	SEPTIN2	Homo sapiens	41.488	30	22	+	Cluster 25	21.5499	21.4973	22.4399	21.8883	22.0724	22.023	22.1074	22.2025	22.2677	22.2662	22.653	22.1842	22.3459	22.2306	21.8596	22.5182	22.108	21.233	21.3795	21.5199	21.3885	21.4995	21.7709	21.4226	21.9689	21.5107	21.2811	21.1106	21.6186	21.4304	21.2571	21.529	1.76108	-0.68071	-0.320419	-0.527932	-0.232024	5.98639
1866	1	P07099	P07099	Epoxide hydrolase 1	EPHX1	Homo sapiens	52.949	31	22	+	Cluster 25	23.1697	23.1683	23.3245	23.241	23.4062	23.3332	22.9184	23.1665	23.4565	23.205	23.4084	23.5051	23.1955	23.4714	23.3777	23.4489	21.838	22.5165	20.8009	20.0394	22.4037	21.7328	22.1422	22.6856	22.1246	21.937	21.3594	21.5018	21.6852	21.7489	21.3532	21.921	1.7779	-0.403809	-0.557749	-0.534069	-0.282278	9.5828
1860	1	O95817	O95817	BAG family molecular chaperone regulator 3	BAG3	Homo sapiens	61.595	28	22	+	Cluster 25	19.7414	19.8558	22.0269	19.5304	22.0558	21.5938	20.1967	22.3655	22.0678	22.372	22.1521	22.2491	22.2539	22.704	21.1023	22.3202	20.3786	19.4693	19.3392	19.4466	20.2666	19.3295	19.8975	20.7996	21.0815	19.7519	19.2892	19.704	19.5834	19.8272	19.9857	19.8304	1.76308	-0.599371	-0.620109	-0.273254	-0.270348	5.27452
1459	1	O75083	O75083	WD repeat-containing protein 1	WDR1	Homo sapiens	66.194	34	25	+	Cluster 25	25.6023	25.5916	26.5745	25.4834	26.2095	26.113	25.6164	26.3141	26.2596	26.2224	26.3361	26.2543	26.4447	26.3671	25.716	26.6783	25.8483	25.22	24.9142	24.9424	25.3605	25.3798	25.9252	25.5325	25.9447	25.4783	25.178	25.1477	25.323	24.9352	25.076	25.4142	1.76219	-0.705656	-0.365148	-0.45617	-0.235212	5.83714
1045	1	Q9BZL4	Q9BZL4	Protein phosphatase 1 regulatory subunit 12C	PPP1R12C	Homo sapiens	84.883	32	30	+	Cluster 25	19.5021	19.4951	20.9903	19.3435	21.4911	20.9901	19.7056	21.8275	21.6798	21.4202	21.4756	21.5667	21.7249	21.7638	20.4579	21.5027	19.529	18.9752	18.5723	18.6282	19.0684	19.332	19.1398	19.5466	19.7767	19.2577	18.7922	18.2101	19.1846	19.007	18.9446	19.3165	1.77604	-0.587128	-0.498077	-0.429852	-0.260982	7.52574
342	1	Q14BN4	Q14BN4	Sarcolemmal membrane-associated protein	SLMAP	Homo sapiens	95.199	55	46	+	Cluster 25	21.1281	21.1354	24.039	20.8385	24.2532	23.6892	21.022	24.8381	24.1197	24.0152	23.8859	24.3549	24.4094	24.473	22.7313	24.4123	20.2697	20.7739	19.7486	19.672	19.9645	20.1172	20.4076	21.7554	21.5041	20.472	19.1627	19.5639	20.284	20.2089	19.8189	20.6922	1.76767	-0.461446	-0.642505	-0.452964	-0.210757	7.81089
648	1	Q86UX2	Q86UX2	Inter-alpha-trypsin inhibitor heavy chain H5	ITIH5	Homo sapiens	104.578	48	36	+	Cluster 25	20.2007	19.909	22.2024	20.4112	22.1359	21.987	20.8686	22.4329	22.3986	22.0577	22.3269	22.355	21.7979	22.4708	21.0759	22.2766	20.0706	18.9839	19.1335	18.8621	18.6488	19.4044	19.6682	19.3357	19.6988	18.968	18.9414	17.9445	19.0433	19.221	18.8248	19.2959	1.77688	-0.407537	-0.607538	-0.47403	-0.287772	10.4984
10367	1	P01601	P01601	Immunoglobulin kappa variable 1D-16	IGKV1D-16	Homo sapiens	12.731	3	2	+	Cluster 25	19.1379	17.7559	18.4005	19.4677	18.1069	17.7153	18.4821	17.5603	17.8632	18.6478	18.5155	18.686	19.3701	17.1834	18.1248	18.4981	18.2949	17.1969	16.0806	17.4699	17.0705	16.0401	18.1492	16.7823	16.8511	17.5704	16.1012	16.5445	18.2007	17.6409	16.3114	17.1075	1.75229	-0.215985	-0.4159	-0.762939	-0.357466	4.68087
10324	1	O43761	O43761	Synaptogyrin-3	SYNGR3	Homo sapiens	24.554	2	2	+	Cluster 25	18.1167	17.5874	19.0224	17.5146	19.9348	18.9438	17.9955	18.6588	19.7055	18.7321	18.9584	18.9684	18.6818	18.4119	18.5886	19.3339	16.3141	16.4553	15.0564	15.1747	18.101	15.8695	16.1911	15.6749	16.3813	15.2268	15.559	13.9968	14.3286	16.0995	14.8605	16.3752	1.72291	-0.201756	-0.559369	-0.809124	-0.152659	10.3053
10174	1	Q9UJ04	Q9UJ04	Testis-specific Y-encoded-like protein 4	TSPYL4	Homo sapiens	45.124	4	3	+	Cluster 25	15.0411	13.6921	16.2164	15.4439	15.9536	14.3133	15.7842	16.0958	16.1041	16.2246	17.107	16.261	16.1846	16.4529	14.6071	16.7024	15.7027	15.2486	15.2026	15.3015	13.8553	15.2808	15.3204	15.8953	14.931	15.4858	14.8604	14.1912	13.8523	15.3468	15.1462	15.3681	1.75015	-0.469688	-0.385784	-0.736576	-0.158101	1.79397
8483	1	Q9H1U4	Q9H1U4	Multiple epidermal growth factor-like domains protein 9	MEGF9	Homo sapiens	62.985	5	5	+	Cluster 25	16.4434	16.3515	16.7024	16.7704	16.3672	16.2072	16.9211	16.8212	16.8131	16.3746	16.6222	17.3359	15.9758	16.7729	16.4433	16.6679	15.7046	15.927	16.0954	15.9508	15.7217	16.1354	16.0384	16.664	16.39	15.7018	15.6048	15.7744	15.3282	15.6947	16.5629	16.0173	1.72557	-0.402888	-0.332283	-0.855212	-0.135191	5.02879
8017	1	P02765	P02765	Alpha-2-HS-glycoprotein	AHSG	Homo sapiens	39.342	11	7	+	Cluster 25	22.4365	22.9104	23.8825	23.4415	23.8042	23.7762	23.642	23.209	24.0686	24.0772	23.9896	24.2296	23.5629	23.124	23.2956	23.4739	22.313	22.0094	21.5398	21.6388	22.1311	22.3514	22.5692	22.6029	22.6315	22.2602	20.6686	21.139	21.1957	21.4628	21.0187	21.8976	1.70062	-0.260047	-0.110235	-0.932757	-0.397583	9.05453
6851	1	P98172	P98172	Ephrin-B1	EFNB1	Homo sapiens	38.006	8	7	+	Cluster 25	20.1545	20.3944	20.3899	20.399	20.5349	20.6108	19.8366	19.4256	20.3606	20.1696	20.4235	20.1615	19.6169	19.7083	20.6575	20.1161	19.1178	19.6243	19.5957	19.4902	20.6588	19.6622	20.0265	18.9477	19.4518	20.1889	19.3634	19.5521	19.7106	19.376	20.3555	19.6836	1.75977	-0.535003	-0.306974	-0.684244	-0.233553	2.88503
6714	1	O75355	O75355	Ectonucleoside triphosphate diphosphohydrolase 3	ENTPD3	Homo sapiens	59.107	10	7	+	Cluster 25	18.0312	17.3585	18.8182	17.8981	19.4437	18.6821	18.358	17.6306	18.7508	18.0605	18.6144	18.2586	18.3205	18.4138	18.5015	19.0609	15.5407	15.6763	12.9988	15.0908	15.6857	16.3095	16.2956	15.1646	14.603	13.8825	14.8114	13.0057	14.0863	16.0194	13.5106	15.1369	1.71405	-0.224723	-0.125857	-0.863653	-0.499812	11.9113
5994	1	Q9H8H3	Q9H8H3	Putative methyltransferase-like protein 7A	METTL7A	Homo sapiens	28.317	12	9	+	Cluster 25	22.6048	22.2545	21.9882	22.4552	22.5461	22.342	22.0253	21.6333	22.1821	21.6578	22.1262	22.233	22.0011	21.9387	22.258	21.9112	20.6926	21.887	20.6693	19.9168	20.911	20.8242	21.8957	19.5548	19.7804	21.2255	20.5537	19.658	21.3514	21.3514	20.5338	20.9446	1.74221	-0.530631	-0.326021	-0.7467	-0.138858	7.24656
5667	1	P06276	P06276	Cholinesterase	BCHE	Homo sapiens	68.42	11	9	+	Cluster 25	19.2717	18.7307	19.8007	19.4165	20.3426	20.514	19.4055	19.8884	20.2409	19.6326	20.4865	20.7758	19.7328	19.248	19.7994	20.3383	17.5973	16.8134	16.3188	16.5485	16.9123	17.954	17.8374	17.2419	17.4246	16.5782	16.1263	15.5018	16.037	16.8076	15.7454	17.1677	1.76605	-0.482534	-0.408067	-0.659651	-0.215799	13.4049
4637	1	Q9UPR5	Q9UPR5	Sodium/calcium exchanger 2	SLC8A2	Homo sapiens	100.369	16	12	+	Cluster 25	14.9784	15.4905	18.6498	14.7195	18.7295	18.3557	15.6258	18.5597	18.8706	18.3468	18.5407	18.6007	18.7244	18.2292	17.388	19.0655	15.0386	15.0473	15.0172	15.2816	15.1235	18.0063	14.7085	14.3945	16.3892	14.6918	14.9745	15.6061	14.2752	17.8611	14.4464	15.2591	1.7684	-0.463952	-0.30483	-0.680058	-0.319558	4.44429
4561	1	Q9GZP4	Q9GZP4	PITH domain-containing protein 1	PITHD1	Homo sapiens	24.177	17	12	+	Cluster 25	20.9861	20.9454	21.0724	20.7826	21.0771	21.0098	20.7757	21.1473	21.1107	21.2528	21.0624	20.8486	21.0948	21.0492	20.7382	21.3032	20.6684	20.75	20.4263	20.0875	20.8486	20.6061	20.4635	20.6382	20.316	20.5965	20.632	20.0597	20.5182	20.2435	20.5483	20.6438	1.72023	-0.144917	-0.444533	-0.867782	-0.262994	7.46761
4223	1	Q9NZB8	Q9NZB8	Molybdenum cofactor biosynthesis protein 1	MOCS1	Homo sapiens	70.104	19	13	+	Cluster 25	17.4679	16.9311	17.2397	18.008	17.319	17.7465	17.2622	17.144	16.9859	17.4408	17.7782	17.7601	17.1821	17.7306	18.4693	16.6821	16.9047	16.3107	16.4637	16.666	16.516	16.3915	16.6511	15.6885	16.204	16.2972	15.9548	17.5837	16.8001	16.7973	16.1095	16.4397	1.75723	-0.359617	-0.238598	-0.744163	-0.414854	6.00177
3663	1	P80108	P80108	Phosphatidylinositol-glycan-specific phospholipase D	GPLD1	Homo sapiens	92.337	18	14	+	Cluster 25	18.5607	18.5659	18.7944	18.8273	19.4435	18.5675	19.1326	17.8235	19.7293	18.6428	18.9337	19.8432	18.1328	18.6093	18.8971	18.8232	18.5837	17.7259	17.4726	17.6755	18.5373	17.8393	18.3569	18.7366	19.0082	17.4977	17.3653	16.9686	17.2121	17.4502	17.5891	17.8672	1.71228	-0.441296	-0.215719	-0.895065	-0.160203	4.46119
2031	1	P04217	P04217	Alpha-1B-glycoprotein	A1BG	Homo sapiens	54.252	29	21	+	Cluster 25	21.1323	21.6356	22.3747	22.6651	22.1797	22.5703	22.4026	22.1325	22.8072	22.9148	23.2505	23.3233	22.625	21.8463	22.0266	22.2503	21.3203	20.6729	20.4376	20.8898	20.9387	21.3175	21.3918	22.0158	21.4353	21.0783	20.3482	20.0809	20.5962	20.3841	20.0762	20.8631	1.75706	-0.56775	-0.2076	-0.671696	-0.310019	7.8531
1096	1	Q13496	Q13496	Myotubularin	MTM1	Homo sapiens	69.931	37	29	+	Cluster 25	20.4067	20.4455	20.1087	20.1892	20.2375	20.0598	19.9486	19.3537	20.02	19.9528	19.9351	20.0776	19.4452	20.0736	19.9426	20.023	19.5658	19.7975	19.3706	19.2744	20.1378	19.5685	19.9785	19.0935	19.3315	19.9738	19.499	19.4467	19.7493	19.5281	19.8727	19.6038	1.77478	-0.447123	-0.434489	-0.623471	-0.269697	3.38731
7	1	Q03001	Q03001	Dystonin	DST	Homo sapiens	860.678	270	212	+	Cluster 25	20.5561	20.5215	21.1567	20.5749	21.1963	20.6573	20.6051	20.6888	21.105	21.1407	20.8405	20.8622	20.5021	21.001	20.5617	21.1464	20.2793	20.2723	19.6251	21.0387	20.2849	19.5583	20.5784	19.5565	20.5615	20.6444	20.3281	18.8777	20.0983	20.2423	19.1469	20.3073	1.77859	-0.464535	-0.407278	-0.601407	-0.305373	4.13417
225	1	P02768	P02768	Albumin	ALB	Homo sapiens	69.365	73	58	+	Cluster 25	31.3055	31.5014	32.0716	31.7809	32.0081	32.155	31.6304	31.7849	32.4033	32.1769	32.4402	32.2509	32.2681	31.4402	31.391	31.9641	31.034	30.293	29.5176	29.422	30.201	30.471	30.6481	30.8855	30.6475	30.0424	29.2584	28.8054	29.7029	29.4006	29.0421	30.1009	1.72995	-0.185313	-0.289316	-0.852726	-0.402596	10.3685
10732	1	Q86SJ2	Q86SJ2	Amphoterin-induced protein 2	AMIGO2	Homo sapiens	57.935	2	2	+	Cluster 25	14.329	15.9674	16.3785	15.2326	16.4687	16.2593	14.5147	16.432	16.39	16.5348	16.1338	16.6171	16.853	16.9685	14.745	16.4878	16.1001	15.1425	14.8359	14.779	14.68	14.8213	14.1243	15.428	16.512	14.4284	15.0439	13.8207	15.6247	15.1966	16.091	14.2205	1.55965	-0.00260125	-0.459944	0.0654955	-1.1626	2.74616
10691	1	Q6XE24	Q6XE24	RNA-binding motif, single-stranded-interacting protein 3	RBMS3	Homo sapiens	47.839	3	2	+	Cluster 25	18.7776	18.3472	19.0925	18.4433	18.4864	17.8709	18.8097	18.1558	18.8955	19.1373	19.1734	18.3339	18.9507	18.4224	18.3825	19.3921	18.927	17.6787	18.1089	17.6316	18.3746	17.3831	17.9228	14.5553	18.8583	17.9841	16.8753	18.394	18.5487	18.2194	18.3105	17.5489	1.35478	0.181147	-0.889733	0.429012	-1.07521	2.27038
10688	1	Q6UXE8	Q6UXE8	Butyrophilin-like protein 3	BTNL3	Homo sapiens	52.25	2	2	+	Cluster 25	17.5954	16.4367	15.1155	17.7587	17.6711	17.594	15.6791	12.972	14.703	15.8673	16.6969	17.4248	15.0676	16.7821	15.0392	14.1184	15.7175	15.2554	13.1501	12.7992	16.377	14.8705	16.2053	15.8387	13.6688	15.4117	14.9252	13.6888	15.4424	16.0924	14.2427	14.109	1.32455	0.127725	-0.386021	0.336303	-1.40255	1.79703
9842	1	Q86V88	Q86V88	Magnesium-dependent phosphatase 1	MDP1	Homo sapiens	20.107	3	3	+	Cluster 25	19.9614	19.9964	20.6688	20.2567	20.3146	20.4262	20.1741	20.3179	20.4132	20.3768	20.2486	20.6711	20.5957	20.8252	20.3507	20.3866	19.6674	19.8378	18.876	18.5359	19.3801	19.9939	19.9567	19.7804	20.012	19.6319	19.6853	18.7304	19.8663	20.2025	19.6539	19.2185	1.54318	-0.0331344	-0.683413	0.22261	-1.04924	5.83205
9505	1	P01743	P01743	Immunoglobulin heavy variable 1-46	IGHV1-46	Homo sapiens	12.93	5	4	+	Cluster 25	18.8209	19.216	18.8447	20.4795	19.2589	19.2969	19.8265	19.426	19.5014	19.2653	19.5904	19.6269	21.2742	20.0613	17.9599	18.7367	18.123	18.1342	16.495	18.7558	16.7547	17.7051	19.264	17.2183	18.3222	17.7686	21.4231	16.542	19.1398	18.6804	16.6112	17.5336	1.60643	-0.120045	-0.702524	0.157706	-0.941569	3.20018
7878	1	Q9UBV8	Q9UBV8	Peflin	PEF1	Homo sapiens	30.38	8	6	+	Cluster 25	19.244	19.5518	20.1177	20.0209	19.9502	20.0214	19.6752	20.6109	20.3413	20.1811	20.2661	20.0921	19.6573	19.8243	18.947	19.6076	18.9349	19.505	19.5512	19.2875	19.6362	19.0017	19.9828	19.4788	19.8843	19.8738	19.2459	19.0538	18.7753	19.1306	19.6488	19.15	1.59007	0.0746109	-0.611464	-0.00816177	-1.04506	2.90154
7385	1	P20138	P20138	Myeloid cell surface antigen CD33	CD33	Homo sapiens	39.823	6	6	+	Cluster 25	18.5839	18.0765	17.6739	18.3337	17.4653	17.8319	19.6241	16.4239	18.144	17.0689	18.6343	17.9265	18.1541	17.8232	18.2152	16.8848	18.2317	17.1754	16.3764	17.161	16.3975	16.9729	18.4531	17.7234	17.5333	16.8856	17.6666	16.1174	18.3972	17.2861	16.7485	16.4182	1.31365	-0.0754157	-0.415913	0.52627	-1.34859	1.92941
6169	1	P07333	P07333	Macrophage colony-stimulating factor 1 receptor	CSF1R	Homo sapiens	107.986	9	8	+	Cluster 25	18.8485	18.6925	18.6373	18.8986	18.7699	19.2184	19.194	18.1064	18.8106	18.7447	18.4943	19.8604	19.1569	19.4745	18.5771	18.2835	19.0074	17.8075	17.7152	17.2365	17.904	17.1272	18.2927	18.1609	17.754	18.0511	17.6062	17.3915	18.5088	17.616	17.9411	17.2302	1.54348	0.0100395	-0.881026	0.218397	-0.890886	6.04112
3945	1	O75487	O75487	Glypican-4	GPC4	Homo sapiens	62.413	18	13	+	Cluster 25	18.6905	18.7851	19.7932	19.1988	19.8518	19.7123	18.914	20.6291	19.9719	19.9257	20.2532	20.0522	20.1462	20.1133	19.4098	20.0295	19.6321	19.1962	19.1068	18.8837	18.7323	19.1695	19.121	18.9869	19.5657	18.9848	18.1594	19.2863	19.3644	19.2618	18.4509	18.5146	1.52135	0.149194	-0.469777	0.000292483	-1.20106	3.42483
2396	1	P10155	P10155	RNA-binding protein RO60	RO60	Homo sapiens	60.67	25	19	+	Cluster 25	20.2116	19.9372	20.3878	19.9285	20.0252	19.6927	19.9516	20.0929	20.0361	19.6693	20.0769	20.086	19.7508	19.9877	19.9719	20.3118	19.8725	19.7169	19.6226	19.5428	19.3899	19.6144	19.7679	19.7688	19.9406	19.9614	19.7855	19.4826	19.9648	19.5993	19.5357	19.5417	1.51587	0.00798137	-0.898544	0.278609	-0.903917	4.22699
1875	1	P20742	P20742	Pregnancy zone protein	PZP	Homo sapiens	163.866	24	22	+	Cluster 25	14.9333	17.2845	18.975	17.2187	16.9414	18.4936	17.8885	16.5278	14.929	18.3294	19.6072	18.1855	17.8901	15.9227	17.4835	16.5031	15.3138	16.4196	17.0539	15.631	14.9797	18.0264	17.3444	17.0269	16.8708	16.4887	17.3376	15.3664	16.2167	16.2994	15.1369	15.028	1.32839	0.255215	-0.622349	0.332067	-1.29332	1.77215
895	1	Q9UKV8	Q9UKV8	Protein argonaute-2	AGO2	Homo sapiens	97.209	42	33	+	Cluster 25	20.618	20.624	21.0248	20.4838	21.3641	21.1288	20.3734	21.3188	21.1849	21.1648	21.1527	21.223	21.3027	21.4459	20.8202	21.3311	20.8426	20.5854	20.4905	20.0541	20.3835	20.4375	20.6377	20.6867	21.151	20.597	20.5139	20.0856	20.8235	20.9848	20.4955	20.3049	1.62977	-0.0856288	-0.689803	0.0707079	-0.925042	3.59843
1639	1	Q86UT6	Q86UT6	NLR family member X1	NLRX1	Homo sapiens	107.615	35	24	+	Cluster 25	20.5696	20.333	20.7219	20.0657	20.9854	20.5001	20.1681	21.0587	20.7422	20.7869	20.6943	20.9453	20.4414	21.2022	20.5937	19.9327	19.9294	20.2144	19.1534	18.7149	19.4793	19.7715	20.0072	20.122	20.0087	20.0228	19.2254	19.7539	19.8604	20.0094	19.685	19.0522	1.37337	0.178786	-0.573613	0.308879	-1.28742	6.45297
10631	1	Q5GH76	Q5GH76	XK-related protein 4	XKR4	Homo sapiens	71.5	3	2	+	Cluster 25	18.0764	18.5017	19.6072	18.7815	19.0652	18.6109	18.8827	18.7241	19.7964	19.4907	19.1222	19.035	17.8953	18.7967	18.5689	18.304	14.3985	18.5413	15.8414	15.1053	14.8044	15.4241	19.1338	16.0304	15.3331	15.9671	15.7092	15.1673	13.4409	14.8916	15.4731	14.2816	1.6844	-0.0330382	-0.461923	-0.247614	-0.941822	8.69591
10476	1	P41222	P41222	Prostaglandin-H2 D-isomerase	PTGDS	Homo sapiens	21.028	2	2	+	Cluster 25	15.2475	14.8582	14.3247	16.2641	16.0076	16.0742	15.9143	15.7868	15.9389	16.0754	16.9301	16.5784	17.1623	14.3942	16.2832	15.7905	14.9101	14.5291	14.3538	14.5789	15.8076	14.4731	14.4404	15.1939	14.7363	14.0992	13.8831	15.6382	14.8825	14.6354	13.8383	13.9132	1.6503	-0.26048	-0.194562	-0.119872	-1.07538	4.60344
10414	1	P14415	P14415	Sodium/potassium-transporting ATPase subunit beta-2	ATP1B2	Homo sapiens	33.368	4	2	+	Cluster 25	14.5429	14.5765	17.1229	16.3926	17.8189	17.2395	16.8467	17.2399	17.1898	17.3809	17.2376	17.7269	17.1144	17.0622	17.0536	17.0829	15.7123	14.6831	15.0188	14.4804	15.5579	14.8223	15.3353	14.9389	15.0673	15.7919	14.9426	15.1841	15.0471	14.5283	13.8861	14.274	1.71424	-0.21853	-0.399323	-0.192415	-0.903968	7.08075
10366	1	P01599	P01599	Immunoglobulin kappa variable 1-17	IGKV1-17	Homo sapiens	12.778	4	2	+	Cluster 25	19.6601	20.1988	19.8656	20.6244	20.3513	20.7524	21.7245	19.2518	20.5414	20.9773	20.7149	20.8406	21.3088	21.7135	19.9718	20.1746	18.4834	19.9839	19.245	18.7528	18.8059	20.116	21.5223	19.203	19.0947	19.1577	18.8413	18.604	19.6633	20.1798	18.3144	18.4951	1.65957	-0.0153911	-0.565135	-0.124753	-0.954287	4.18909
9394	2	A6NCE7;Q9GZQ8	A6NCE7	Microtubule-associated proteins 1A/1B light chain 3 beta 2	MAP1LC3B2	Homo sapiens	14.627	4	3	+	Cluster 25	17.2984	17.2514	18.4522	17.4908	18.9291	18.3942	18.3844	18.9927	19.106	18.6271	18.3408	18.4452	19.0308	18.2303	17.6353	18.3995	18.2668	17.3167	17.008	17.1645	18.075	16.8772	18.0724	18.6276	17.794	17.7905	16.6442	16.6769	17.263	17.6047	17.4222	16.9148	1.60801	-0.285312	-0.552272	0.219405	-0.989829	3.4063
9374	1	A0A075B6J9	A0A075B6J9	Immunoglobulin lambda variable 2-18	IGLV2-18	Homo sapiens	12.41	4	3	+	Cluster 25	17.8392	17.9506	18.7029	19.9466	17.8433	19.659	19.479	18.8916	18.8538	18.5355	19.548	19.1422	18.5773	19.0795	19.2418	17.9002	18.9239	17.1563	15.7663	16.9079	15.6481	18.6476	18.9967	16.8425	16.333	17.321	17.3461	16.1112	17.9167	18.9278	16.7305	16.3707	1.65179	-0.180942	-0.446071	-0.00505724	-1.01972	4.34804
8227	1	Q16849	Q16849	Receptor-type tyrosine-protein phosphatase-like N	PTPRN	Homo sapiens	105.849	7	5	+	Cluster 25	15.9348	15.8767	16.258	16.5882	16.841	17.1819	15.5604	16.546	16.8626	16.7485	16.9381	16.6866	16.5899	17.587	14.9797	16.957	15.4859	14.0961	14.0303	15.4981	13.913	14.3194	14.3611	14.5537	15.8317	14.9198	13.1954	15.1202	13.8712	14.8094	14.716	13.4463	1.65362	-0.453504	-0.268402	0.0603614	-0.992071	8.2538
8087	1	P25963	P25963	NF-kappa-B inhibitor alpha	NFKBIA	Homo sapiens	35.609	7	5	+	Cluster 25	18.2824	18.2946	18.6945	18.5478	18.6069	18.4426	18.624	17.841	18.3074	18.8285	19.0864	18.726	18.3561	18.4469	18.6358	18.8069	18.0466	17.7319	17.9262	17.8264	17.5997	17.8376	18.1021	18.1638	18.3353	18.1491	18.0669	17.7282	17.9335	17.755	17.7795	17.6383	1.60675	-0.22774	-0.508972	0.168691	-1.03873	6.95266
8026	1	P06312	P06312	Immunoglobulin kappa variable 4-1	IGKV4-1	Homo sapiens	13.379	5	5	+	Cluster 25	21.8781	21.8703	21.5101	23.8005	22.0229	22.1571	23.0072	21.6383	22.0273	22.9876	23.0018	22.8704	22.5552	22.5282	22.5141	21.8099	21.5601	21.1645	19.7067	21.5194	21.1607	21.1101	23.5159	22.19	20.6623	21.0963	21.2772	19.3084	21.7808	21.113	20.7069	20.3924	1.5802	-0.098541	-0.103985	-0.17238	-1.20529	3.8179
7520	1	Q16623	Q16623	Syntaxin-1A	STX1A	Homo sapiens	33.021	9	6	+	Cluster 25	17.5196	16.6909	18.7083	16.9793	19.274	18.3962	17.3795	18.1962	18.9634	18.8272	18.8659	18.6512	18.234	18.5277	18.2839	18.5701	16.1893	15.7432	15.3897	15.7279	17.073	15.4115	16.2803	16.8904	16.7756	16.1725	15.8674	16.2818	16.076	16.2788	15.6572	15.1417	1.69957	-0.409169	-0.420991	0.00624221	-0.875653	9.86439
6462	1	Q8WXE9	Q8WXE9	Stonin-2	STON2	Homo sapiens	101.166	10	8	+	Cluster 25	15.6384	15.8534	15.8961	15.9264	16.202	15.6868	16.2968	16.0461	15.7581	15.9619	16.1471	14.9455	15.9887	15.6684	15.9474	15.6278	15.1291	15.4478	15.8475	15.7945	14.3192	15.3765	15.8378	15.2218	15.7706	15.6551	15.5929	15.2035	15.5066	15.1227	15.2469	15.2522	1.65429	-0.20475	-0.49098	0.0310691	-0.989631	3.00517
6240	1	P43166	P43166	Carbonic anhydrase 7	CA7	Homo sapiens	29.656	10	8	+	Cluster 25	20.855	20.8499	19.6201	19.4844	19.5931	20.4839	19.6907	16.6415	20.3508	20.3904	19.14	18.9651	18.0165	18.8958	20.1398	19.8929	14.8503	17.8181	14.9547	14.4738	17.7688	14.4716	18.2011	15.5076	14.8733	17.0654	13.9507	14.5721	18.1285	17.6099	14.7917	13.5129	1.70135	-0.28093	-0.483722	-0.0477693	-0.888934	7.76399
4843	1	Q14393	Q14393	Growth arrest-specific protein 6	GAS6	Homo sapiens	74.927	13	11	+	Cluster 25	18.4086	18.2675	18.4258	18.2594	18.5434	18.5253	18.2704	18.1007	18.501	18.4639	18.8008	18.5087	18.4852	18.7269	18.2757	18.1381	17.9282	17.5368	17.2628	17.4727	17.385	17.7632	17.7403	17.815	17.4773	18.1564	17.2835	18.9302	17.8696	17.2875	18.0384	17.1947	1.58421	-0.328663	-0.463727	0.25743	-1.04925	5.82163
4593	1	Q9HCS2	Q9HCS2	Cytochrome P450 4F12	CYP4F12	Homo sapiens	60.309	16	14	+	Cluster 25	18.2409	18.2454	17.9189	19.1555	18.0729	18.4565	18.1343	16.7018	17.4776	17.0204	17.3566	18.4485	16.7116	17.2064	18.9285	17.5671	15.2936	17.1873	18.7373	15.8769	18.0051	17.1312	17.6914	18.2253	16.8397	17.5695	15.1063	15.8014	17.3322	17.391	18.296	16.8848	1.61514	-0.311493	-0.445258	0.173965	-1.03236	1.58876
4198	1	Q9H3G5	Q9H3G5	Probable serine carboxypeptidase CPVL	CPVL	Homo sapiens	54.163	20	13	+	Cluster 25	21.2903	21.5136	21.4207	23.6815	21.4635	21.4167	22.2199	20.7843	20.7887	22.1659	20.9373	21.5144	20.6781	21.3271	21.6981	20.8677	21.0763	20.586	20.7316	19.9322	20.6608	21.2636	21.6871	19.6803	19.96	20.8313	20.8494	19.9664	20.9937	21.0459	19.8816	20.4841	1.671	-0.26398	-0.463137	0.0169873	-0.960874	3.138
3333	1	P23219	P23219	Prostaglandin G/H synthase 1	PTGS1	Homo sapiens	68.688	18	15	+	Cluster 25	21.4368	21.3215	23.2389	21.333	23.5226	22.76	21.3621	23.0803	23.5939	22.7006	22.8058	22.8024	23.0019	22.1293	22.0936	22.8798	20.7387	20.463	20.0664	18.9307	20.1209	20.2426	20.6908	20.6075	21.0443	20.6616	19.4063	18.4653	21.2064	20.2467	19.6002	19.1899	1.62553	-0.128244	-0.387026	-0.0189029	-1.09136	8.9087
3275	1	Q9UHQ9	Q9UHQ9	NADH-cytochrome b5 reductase 1	CYB5R1	Homo sapiens	34.092	19	16	+	Cluster 25	21.5833	21.3252	21.6396	21.6982	22.0054	21.5768	22.1656	21.726	21.4738	21.552	21.897	21.8831	21.3436	21.6246	21.7851	21.5994	20.9724	21.1765	20.6941	20.6856	20.9307	21.1918	21.8013	21.0329	21.4079	20.8881	20.8376	20.6773	20.5923	20.9429	20.3316	20.602	1.65252	-0.0861432	-0.195879	-0.30825	-1.06225	7.25981
2602	1	P13637	P13637	Sodium/potassium-transporting ATPase subunit alpha-3	ATP1A3	Homo sapiens	111.75	22	18	+	Cluster 25	18.0479	17.8415	19.3881	17.8298	19.8509	18.9345	17.9043	19.1215	19.5963	18.8303	19.4805	18.901	19.3069	18.6596	18.7968	19.8872	16.4015	16.6825	14.2009	14.6588	15.5354	16.7323	16.7501	17.6059	16.9939	14.3218	15.1665	17.5882	16.0513	16.4276	14.8333	14.9369	1.62962	-0.0278892	-0.598402	-0.0106728	-0.992655	9.24761
2178	1	A2RTX5	A2RTX5	Threonine--tRNA ligase 2, cytoplasmic	TARS3	Homo sapiens	92.649	27	20	+	Cluster 25	18.2237	17.9387	18.3976	17.8113	18.0928	18.3214	17.9566	17.9359	17.9675	18.0766	17.9929	18.2987	18.0638	18.2763	18.2068	18.2218	17.9538	17.631	17.178	17.0011	18.0668	17.5683	17.8943	17.2289	17.626	17.5755	17.6546	17.3232	17.8666	17.6593	17.4106	17.4556	1.71011	-0.174996	-0.435397	-0.195854	-0.903864	6.31737
581	1	Q99707	Q99707	Methionine synthase	MTR	Homo sapiens	140.529	49	38	+	Cluster 25	18.5921	18.5587	19.5755	18.9082	19.0691	19.3315	19.0901	19.6093	19.2566	19.2243	19.6153	19.4044	19.8847	19.572	19.2816	19.7102	18.4332	18.1148	18.2043	18.1441	16.951	18.0124	18.476	18.4115	18.2279	17.9753	18.0409	17.5654	18.9883	17.946	18.3937	17.7062	1.67876	-0.144218	-0.461439	-0.105119	-0.967983	8.28695
1601	1	P50552	P50552	Vasodilator-stimulated phosphoprotein	VASP	Homo sapiens	39.83	32	24	+	Cluster 25	22.1621	22.227	22.9121	22.4317	23.0245	22.5126	22.5964	22.7026	22.7745	22.9008	22.9212	23.0511	22.4358	22.8683	22.7782	23.0297	22.4525	21.824	22.2393	21.7006	22.2593	22.9445	22.4052	22.6831	22.6244	22.6309	22.0378	21.7094	22.0047	22.2466	22.4101	22.059	1.59157	-0.403261	-0.328739	0.213168	-1.07274	3.25036
10524	1	P62256	P62256	Ubiquitin-conjugating enzyme E2 H	UBE2H	Homo sapiens	20.654	4	2	+	Cluster 25	18.4167	18.4031	19.5937	18.2247	19.5298	19.0226	17.6802	19.5363	19.5655	19.7816	19.6431	19.6091	19.1751	20.0267	19.1034	19.578	19.0262	18.791	18.6924	18.4845	18.5191	18.8371	18.5428	18.7915	19.1476	18.7393	18.3247	18.7252	18.4018	18.5463	18.9518	18.4958	1.70511	-0.0517577	-0.695339	-0.207417	-0.750598	2.05749
8934	1	Q16558	Q16558	Calcium-activated potassium channel subunit beta-1	KCNMB1	Homo sapiens	21.795	4	4	+	Cluster 25	14.6353	16.3904	17.7618	15.47	17.8032	17.6344	15.6984	18.4188	17.6231	17.4646	17.8011	16.4206	17.9616	17.4732	16.7289	17.6038	14.5753	14.8172	14.9322	14.4756	14.7188	16.4198	15.1593	13.8594	15.6127	14.285	14.2175	15.0448	13.9152	15.1984	15.8056	14.3309	1.75234	-0.368491	-0.445169	-0.191151	-0.74753	7.06709
8540	1	Q9NRX4	Q9NRX4	14 kDa phosphohistidine phosphatase	PHPT1	Homo sapiens	13.833	7	5	+	Cluster 25	21.5372	21.4952	22.4803	21.5501	21.1857	21.6532	21.1198	22.3561	22.1379	22.2646	22.1343	22.4621	22.6154	22.4785	21.6028	22.3532	21.9113	21.2685	20.8826	21.108	20.1314	21.3627	21.8166	21.7119	21.553	21.7047	20.8893	20.6576	21.4362	20.9833	20.3441	21.0519	1.6808	-0.300538	-0.667179	0.0823165	-0.795404	3.85822
8216	1	Q15818	Q15818	Neuronal pentraxin-1	NPTX1	Homo sapiens	47.122	6	5	+	Cluster 25	14.6887	15.8442	16.6167	13.9593	17.585	16.9382	14.4821	16.6776	16.8528	16.1371	16.8456	16.828	17.0645	16.476	16.0438	17.5679	14.9931	15.0353	14.3376	15.098	13.4405	14.7122	15.3516	15.0682	14.2171	15.5437	15.0471	14.6005	15.1169	15.976	14.5945	14.492	1.72246	-0.222771	-0.553125	-0.134495	-0.812071	4.2827
8021	1	P04156	P04156	Major prion protein	PRNP	Homo sapiens	27.659	6	5	+	Cluster 25	20.0104	19.6288	21.6425	19.8471	21.8137	21.2565	20.378	21.6651	21.6894	21.2985	21.4704	22.0045	21.5687	21.4388	20.6966	21.9175	20.0471	19.1593	18.1028	18.3964	19.0109	18.4512	19.409	19.4365	19.6449	18.6187	18.8402	18.7434	20.194	19.4801	18.8198	18.5335	1.68615	-0.198925	-0.780476	0.00610671	-0.712852	8.75334
7713	1	Q92963	Q92963	GTP-binding protein Rit1	RIT1	Homo sapiens	25.143	8	6	+	Cluster 25	17.5684	17.4993	18.678	17.6809	18.1571	18.1965	18.1625	18.256	18.3566	18.5469	18.5909	18.3676	18.3108	17.9691	18.0632	18.4406	17.8248	17.0427	17.5334	16.888	17.4447	17.4128	17.7872	18.1384	18.1202	17.3256	17.6755	16.4177	17.5289	17.2763	17.2026	17.2854	1.71858	-0.174868	-0.504385	-0.18694	-0.852385	4.99048
7519	1	Q16568	Q16568	Cocaine- and amphetamine-regulated transcript protein	CARTPT	Homo sapiens	12.831	7	6	+	Cluster 25	13.6719	14.0504	18.4035	14.1841	19.6427	17.8681	15.837	18.1578	19.0183	19.5583	18.1595	19.3191	18.6904	19.0065	18.0119	19.7897	16.5845	14.3612	14.9719	14.6574	15.6197	14.5061	15.6118	15.0422	16.8804	14.1953	15.506	15.325	14.6993	15.3422	14.8391	14.5464	1.75448	-0.376366	-0.578842	-0.148972	-0.650301	4.1314
6671	1	A6NI79	A6NI79	Coiled-coil domain-containing protein 69	CCDC69	Homo sapiens	34.798	7	7	+	Cluster 25	15.5129	15.3844	17.2402	15.5199	17.4405	17.0021	16.4481	17.1803	17.3122	17.574	17.379	17.3044	17.2089	18.5125	16.8914	17.0898	14.5174	14.5987	13.9736	14.2138	16.1323	14.4287	15.1643	15.6524	14.7239	14.0246	14.9606	15.8321	14.6538	14.8516	13.9452	14.2152	1.75728	-0.427717	-0.500139	-0.154986	-0.674438	8.42013
6301	1	Q03113	Q03113	Guanine nucleotide-binding protein subunit alpha-12	GNA12	Homo sapiens	44.279	8	8	+	Cluster 25	18.3004	17.6973	19.0929	18.3558	18.8579	18.6537	18.5322	18.775	18.9791	18.7555	18.8314	18.908	18.8217	18.5037	18.6033	19.0862	18.413	17.1691	17.8553	17.6978	17.4494	17.7771	17.9642	17.6974	18.1066	17.9203	17.7234	17.2731	17.8763	18.0095	17.7485	17.5756	1.72681	-0.21014	-0.545441	-0.165593	-0.805634	7.94211
6167	1	P07101	P07101	Tyrosine 3-monooxygenase	TH	Homo sapiens	58.602	11	8	+	Cluster 25	17.0644	16.5405	17.5788	15.933	18.016	17.5927	17.7613	17.5954	18.0523	17.9819	17.8255	17.2755	17.5154	16.3718	17.2799	17.7139	14.5277	14.8154	15.2182	14.8732	14.4841	14.3171	15.116	15.034	14.929	14.5719	14.5888	14.6394	15.2612	16.3975	14.9995	14.4806	1.76299	-0.348872	-0.601425	-0.208584	-0.604107	12.7635
5783	1	Q14642	Q14642	Inositol polyphosphate-5-phosphatase A	INPP5A	Homo sapiens	47.818	10	9	+	Cluster 25	18.5893	18.4961	19.4857	18.5395	19.576	19.2633	18.3845	19.9402	19.7654	19.541	19.5554	19.7731	19.6505	19.7263	18.8817	19.7908	18.045	18.3649	17.5917	17.4989	17.7828	18.2217	18.3138	17.9667	18.4225	18.2142	17.6163	17.624	18.0194	17.9781	18.0679	17.6381	1.74506	-0.210331	-0.551417	-0.243626	-0.739681	9.00078
5301	1	Q13822	Q13822	Ectonucleotide pyrophosphatase/phosphodiesterase family member 2	ENPP2	Homo sapiens	98.997	12	10	+	Cluster 25	17.4916	17.003	17.5682	17.2702	16.8991	17.4501	17.9874	17.0648	17.8146	16.9953	17.7107	17.1407	17.7063	17.3533	16.9207	17.4379	16.557	16.0705	15.6687	16.0089	15.711	16.1391	16.6529	16.2617	15.6557	16.7258	16.1477	15.2976	16.7139	16.1711	16.2236	15.8813	1.75274	-0.39857	-0.498484	-0.149935	-0.70575	9.63308
5149	1	O60308	O60308	Centrosomal protein of 104 kDa	CEP104	Homo sapiens	104.449	14	10	+	Cluster 25	16.659	16.2437	16.9338	16.5034	16.8731	17.0319	16.2311	17.3085	17.1517	17.463	17.4234	17.4445	17.1641	17.3643	17.0436	17.182	16.5124	16.1726	16.4737	16.366	16.1368	16.6777	16.4305	17.3546	16.7969	16.6527	16.2498	16.5403	16.5112	16.2681	16.101	16.3756	1.75092	-0.299396	-0.653303	-0.17631	-0.621906	3.5788
4360	1	P50440	P50440	Glycine amidinotransferase, mitochondrial	GATM	Homo sapiens	48.454	16	12	+	Cluster 25	19.4396	19.5704	20.1308	20.3975	19.6492	19.6274	19.7516	19.8354	19.6896	19.7841	20.1586	19.8632	19.4403	19.7929	19.9147	19.3223	18.3529	18.3679	17.6136	17.9727	18.1923	18.4377	19.0983	18.0626	18.2009	18.8005	18.3979	17.5243	19.2029	18.3783	17.8766	18.0786	1.76052	-0.291595	-0.524602	-0.254862	-0.689466	11.2703
4356	1	P48740	P48740	Mannan-binding lectin serine protease 1	MASP1	Homo sapiens	79.248	17	12	+	Cluster 25	18.0085	18.3257	18.5732	18.65	18.9837	18.9161	18.6436	19.2434	18.974	19.4475	19.0555	19.3655	18.9825	19.1378	18.7348	18.803	18.2299	17.6849	16.1425	17.6052	17.0819	18.2903	18.2344	19.4535	18.6498	18.1101	17.7106	17.4466	17.5461	17.9261	16.8597	17.4944	1.7227	-0.418413	-0.55375	-0.0085679	-0.74197	4.7872
3736	1	Q7LDG7	Q7LDG7	RAS guanyl-releasing protein 2	RASGRP2	Homo sapiens	69.249	18	14	+	Cluster 25	17.2151	16.3553	17.6789	17.2245	17.1605	17.2789	18.1622	17.8096	17.6116	17.2457	17.9612	17.9831	17.8843	17.6425	16.8404	17.8931	17.2663	16.5207	15.7306	16.2818	16.4093	16.2659	16.878	18.4829	16.7204	16.6216	17.167	13.6947	16.8353	16.5923	15.5002	16.3067	1.69352	-0.308759	-0.74118	0.0525168	-0.696098	3.14428
2873	1	P46108	P46108	Adapter molecule crk	CRK	Homo sapiens	33.83	22	17	+	Cluster 25	20.9778	21.0384	21.3271	21.0747	21.3857	21.4391	21.0121	20.8834	21.4286	21.2377	21.4636	21.4722	20.8901	21.4188	21.3966	21.3601	20.7448	20.7662	20.3307	20.3887	20.6769	21.1671	20.9329	20.6925	21.3323	20.9773	20.6538	20.0978	20.6222	20.7699	21.1374	20.5822	1.73549	-0.262629	-0.488938	-0.178917	-0.805005	4.76883
1744	1	P61764	P61764	Syntaxin-binding protein 1	STXBP1	Homo sapiens	67.569	29	23	+	Cluster 25	20.074	19.8154	20.9071	20.0346	21.1973	20.6673	20.0778	20.5775	21.0764	20.7273	20.9173	20.6702	20.745	20.7168	20.591	21.242	19.3268	19.8567	17.8262	18.6833	18.8949	19.2339	19.6689	19.1827	19.9712	19.4331	18.7852	19.6098	19.2899	19.5352	20.4594	18.893	1.65706	-0.191957	-0.776306	0.0900057	-0.778806	7.2725
826	1	Q9NVE7	Q9NVE7	4'-phosphopantetheine phosphatase	PANK4	Homo sapiens	85.992	41	33	+	Cluster 25	19.717	19.5844	20.5228	19.6803	20.4908	20.2527	19.4935	20.3872	20.3436	19.9969	20.0397	20.3173	20.3714	20.5414	19.8172	20.4845	19.3569	19.0704	19.1672	19.0369	19.5687	18.9059	19.1203	19.554	19.2899	19.2283	18.6334	18.8867	19.2951	19.1089	19.1726	18.9588	1.76405	-0.288004	-0.527242	-0.278081	-0.670723	9.24369
1133	1	Q9P2F8	Q9P2F8	Signal-induced proliferation-associated 1-like protein 2	SIPA1L2	Homo sapiens	190.439	34	29	+	Cluster 25	18.3866	18.4809	18.7265	18.3947	18.6558	18.5711	18.29	17.7961	18.4596	18.3755	18.298	18.6098	17.9101	18.5117	18.2601	18.3341	17.828	18.1125	17.2914	16.6192	17.714	17.9541	18.086	18.0068	17.6456	18.0813	17.6733	17.6074	17.9428	17.8489	17.9739	17.6418	1.64946	-0.255331	-0.641365	0.13324	-0.886001	5.36026
9788	1	Q66LE6	Q66LE6	Serine/threonine-protein phosphatase 2A 55 kDa regulatory subunit B delta isoform	PPP2R2D	Homo sapiens	52.043	3	3	+	Cluster 25	19.3261	18.938	19.1256	19.1919	19.3893	19.1809	19.3578	18.4651	18.7789	18.9191	19.3091	19.0895	19.1973	19.4119	19.0545	19.4452	19.1086	18.7907	17.9464	18.5067	18.3657	18.4975	18.9015	18.1778	18.3645	18.7009	18.267	18.4589	18.7878	18.3478	18.5534	18.2601	1.52091	0.422069	-0.392208	-0.499314	-1.05146	6.33433
9606	1	P36382	P36382	Gap junction alpha-5 protein	GJA5	Homo sapiens	40.381	4	3	+	Cluster 25	19.5353	14.4989	15.9723	19.002	20.4423	20.2536	20.1427	20.3864	19.9244	19.6857	21.1508	20.9228	14.9795	19.6862	15.8131	19.6932	19.009	17.7477	16.0349	15.0618	14.6696	14.7353	15.7683	14.3762	15.487	17.4014	16.7138	14.4948	18.026	18.6128	14.5343	13.9963	1.42153	0.585553	-0.711196	-0.266552	-1.02933	3.55169
9504	1	P01714	P01714	Immunoglobulin lambda variable 3-19	IGLV3-19	Homo sapiens	12.041	4	3	+	Cluster 25	22.1048	21.9278	21.2532	22.9015	21.085	21.6461	24.471	20.4046	21.4752	21.8687	21.6579	22.1516	23.5369	22.2288	19.7638	21.5583	20.9012	21.8838	19.1714	20.786	19.1195	20.4582	23.5723	19.1234	19.5054	20.2703	20.8528	19.26	21.685	20.6104	18.7276	20.0459	1.58519	0.314604	-0.338399	-0.615281	-0.94611	2.88331
2835	1	P00750	P00750	Tissue-type plasminogen activator	PLAT	Homo sapiens	62.918	22	17	+	Cluster 25	18.6738	19.4792	19.8069	19.9892	19.9148	19.7816	18.9907	19.1891	20.0587	19.494	19.4195	19.5559	19.0935	19.4774	19.1983	19.73	18.4766	18.3763	17.4269	17.2377	17.6702	17.6929	18.5743	17.6332	18.5066	17.8834	16.2046	17.5319	18.208	18.1812	17.4709	17.5745	1.64338	0.227169	-0.673445	-0.401502	-0.795598	9.78814
2705	1	Q8IWE2	Q8IWE2	Protein NOXP20	FAM114A1	Homo sapiens	60.743	27	18	+	Cluster 25	21.1405	21.3258	21.8309	20.8178	21.5961	21.1123	21.1906	21.5538	21.7535	21.749	21.2024	21.2542	21.2052	21.9337	20.758	21.6546	21.654	21.0098	20.0748	19.9111	21.1988	20.8183	21.3835	20.9207	21.5871	21.2076	19.7443	20.2608	20.4672	20.7218	20.8174	20.7282	1.5905	0.343205	-0.509517	-0.513653	-0.910535	2.89424
2533	1	Q9NTJ4	Q9NTJ4	Alpha-mannosidase 2C1	MAN2C1	Homo sapiens	115.836	22	19	+	Cluster 25	19.3469	19.331	19.1846	19.425	19.6646	19.4582	19.0581	20.1629	19.6417	19.4625	19.5336	19.8872	19.7747	19.6406	19.1181	19.8631	18.9715	19.1047	17.4594	18.5405	18.5723	18.6156	19.0067	18.6802	18.6459	18.8089	18.358	17.2514	18.6476	18.5372	18.0754	18.3308	1.54067	0.3724	-0.513437	-0.350121	-1.04951	7.24463
1486	1	P48506	P48506	Glutamate--cysteine ligase catalytic subunit	GCLC	Homo sapiens	72.768	30	25	+	Cluster 25	21.6404	21.7288	21.8208	21.7607	21.9254	21.9991	21.4611	21.9372	21.434	21.8074	21.8404	21.8932	21.6357	22.0793	21.5003	21.9512	20.8901	21.4	21.3999	21.0166	21.0858	21.4523	21.5199	20.8484	21.0716	21.1944	20.9531	21.1025	21.2692	20.9521	21.1754	21.0698	1.61926	0.328646	-0.650131	-0.597945	-0.699834	9.07152
1665	1	Q9C0D3	Q9C0D3	Protein zyg-11 homolog B	ZYG11B	Homo sapiens	83.923	31	24	+	Cluster 25	17.5711	17.9099	18.3584	17.8979	18.5359	18.1429	17.8002	18.3535	18.2731	18.4291	18.1918	18.4705	17.9293	18.193	17.9886	18.4008	18.006	17.7391	18.0291	17.8591	17.96	17.8211	17.803	17.8865	18.0661	17.98	17.6201	17.7038	17.4436	17.8364	17.7354	17.6915	1.45265	0.492344	-0.26422	-0.553072	-1.1277	3.50823
9744	1	Q16720	Q16720	Plasma membrane calcium-transporting ATPase 3	ATP2B3	Homo sapiens	134.2	3	3	+	Cluster 25	16.3036	17.2915	17.5745	17.3733	17.2137	15.864	17.5055	15.7512	16.9072	17.3813	17.0706	17.2312	15.2491	16.7397	17.3619	17.2567	15.9525	16.5538	16.7616	16.0192	14.6167	16.3234	16.9688	16.6386	16.6713	16.7493	13.9224	17.7599	14.8879	13.8171	16.6474	16.4186	1.49331	-0.0424501	-1.27035	0.172574	-0.353083	1.74444
9049	1	Q8IVB4	Q8IVB4	Sodium/hydrogen exchanger 9	SLC9A9	Homo sapiens	72.565	6	4	+	Cluster 25	19.6419	18.9705	19.2505	19.1675	18.5871	18.5915	19.5561	19.2003	19.2306	18.6669	19.4095	18.8366	19.5054	18.704	19.1143	19.2638	18.8768	17.6704	17.2689	16.8186	16.3022	16.9987	18.4356	17.3424	18.015	17.9887	17.8153	15.6791	18.679	17.9119	17.2221	17.6961	1.55862	-0.21807	-1.21801	0.065424	-0.187959	6.90056
7518	1	Q16082	Q16082	Heat shock protein beta-2	HSPB2	Homo sapiens	20.231	8	6	+	Cluster 25	16.7906	16.5177	18.1806	16.7625	18.1395	17.8771	16.9456	18.8121	18.5437	18.7546	18.5204	18.7884	18.2958	19.085	17.8833	18.2939	16.6441	15.8619	14.8526	13.7026	14.5242	16.7206	16.3504	17.0021	17.2156	16.4003	14.2842	17.6373	16.0616	17.4186	16.1825	15.822	1.53601	-0.228157	-1.22173	0.171724	-0.257852	5.29609
7005	1	Q8NHL6	Q8NHL6	Leukocyte immunoglobulin-like receptor subfamily B member 1	LILRB1	Homo sapiens	70.819	15	12	+	Cluster 25	18.3794	18.2182	17.8348	18.4494	18.2096	18.0209	18.9867	17.5042	17.7023	17.9984	18.3113	18.6323	17.954	18.7376	18.3086	17.7408	18.3541	17.4428	17.0029	16.7097	16.8372	17.0887	18.2537	18.6593	17.7225	17.6569	17.8148	15.661	18.4952	17.6299	16.8852	17.2581	1.39663	-0.101244	-1.27752	0.442147	-0.460023	2.58446
5621	1	O43854	O43854	EGF-like repeat and discoidin I-like domain-containing protein 3	EDIL3	Homo sapiens	53.767	13	9	+	Cluster 25	18.161	18.5754	18.6475	18.4257	17.9749	18.2107	18.1577	18.4721	18.3785	18.7192	18.3275	18.6194	17.9863	17.5454	18.6412	18.4222	17.4789	17.6467	16.9803	16.8613	17.0328	17.6101	18.1615	17.2028	18.1246	17.9056	16.8448	16.8122	17.7182	17.7886	17.0953	17.5033	1.54984	-0.296053	-1.18982	0.183251	-0.247216	6.5306
2920	1	Q16647	Q16647	Prostacyclin synthase	PTGIS	Homo sapiens	57.101	22	17	+	Cluster 25	19.7817	19.3395	20.955	19.4129	21.4659	21.3456	20.8792	23.0359	21.3467	22.0773	22.6107	21.6616	22.0139	22.1287	20.7501	22.2655	20.2268	18.9783	17.7985	16.7402	13.8255	18.7969	19.6545	19.8023	20.5017	19.4326	18.7258	18.0327	19.1097	18.9443	18.1645	18.6653	1.46184	-0.000989413	-1.34943	0.0781429	-0.189564	5.46519
1955	1	Q8TD19	Q8TD19	Serine/threonine-protein kinase Nek9	NEK9	Homo sapiens	107.169	26	22	+	Cluster 25	20.5757	20.3261	20.7963	20.2468	20.7789	20.5125	20.5356	20.6214	20.7435	20.7345	20.8658	20.7788	20.7987	20.8362	20.3844	21.0696	20.529	20.0726	19.4557	19.2618	19.6567	20.0201	20.1385	20.4778	20.2007	20.0624	19.8874	18.9789	20.4701	20.2867	20.262	19.9932	1.53831	-0.151678	-1.20659	0.173179	-0.353217	5.21457
1872	1	P10636	P10636	Microtubule-associated protein tau	MAPT	Homo sapiens	78.928	29	22	+	Cluster 25	18.5863	18.2673	19.9578	18.6127	20.9114	20.1895	18.8569	20.2383	20.7771	20.0408	20.7193	20.8471	19.8771	20.2715	20.1246	20.7103	16.9146	16.3804	15.1775	14.1724	13.9614	16.9291	17.3824	18.4538	17.9777	16.6649	16.5847	15.7076	17.065	17.4208	18.5349	16.3891	1.50362	-0.23788	-1.25603	0.224158	-0.233869	8.6001
65	1	P04275	P04275	von Willebrand factor	VWF	Homo sapiens	309.27	110	88	+	Cluster 25	21.4987	22.5254	22.4226	22.7503	22.2904	22.087	22.8123	22.0535	22.6082	22.6646	22.6268	23.095	23.2972	23.0402	22.5993	22.2276	22.1628	21.638	20.913	20.8164	20.9374	21.2118	22.3575	22.0731	21.7835	21.8902	20.8219	20.7287	22.6053	21.3774	20.8754	21.5807	1.5007	-0.118513	-1.29311	0.125402	-0.21448	5.30091
567	1	P41219	P41219	Peripherin	PRPH	Homo sapiens	53.653	52	38	+	Cluster 25	22.9818	22.6257	24.8386	22.5571	25.5466	24.5918	23.4574	24.1157	25.3309	24.1842	25.2383	24.5372	24.7134	24.6058	24.1712	25.1638	21.1555	20.8469	18.5242	15.5097	17.7914	20.9055	21.3226	22.1752	22.2038	20.5227	19.4821	17.8121	21.9044	21.5239	18.7532	20.8136	1.45381	-0.0918454	-1.36221	0.105951	-0.105709	8.10009
11581	1	Q86WK9	Q86WK9	Membrane progestin receptor alpha	PAQR7	Homo sapiens	39.721	1	1	+	Cluster 25	13.9488	16.101	15.2585	12.1806	11.9948	14.96	12.8731	15.7759	15.5147	15.632	14.7107	16.9343	16.6543	15.0049	16.1343	15.631	15.6615	13.1144	13.3225	12.4344	12.4246	12.7983	15.3711	11.8556	14.4761	12.7048	14.0621	14.8404	13.5709	12.5189	15.481	13.5275	1.50671	-0.389611	-1.20562	0.289813	-0.201289	1.99771
11216	1	O43374	O43374	Ras GTPase-activating protein 4	RASA4	Homo sapiens	90.458	23	21	+	Cluster 25	19.0496	18.3984	19.4678	18.8805	19.4972	20.0758	19.0541	20.4073	19.8048	19.4896	20.1879	20.6087	20.6761	19.329	19.6196	19.9788	19.2009	17.9049	18.0184	17.2256	17.5064	18.1871	18.6216	18.5951	18.9096	17.9898	18.2658	18.9098	19.3737	17.7459	17.754	18.1927	1.54049	-0.462798	-1.12889	0.287334	-0.23613	6.12778
10475	1	P41217	P41217	OX-2 membrane glycoprotein	CD200	Homo sapiens	31.264	3	2	+	Cluster 25	16.7834	16.0267	16.9426	16.842	17.7346	17.467	17.0996	17.6768	16.7761	17.0117	16.982	17.4411	16.9781	17.9515	17.227	17.5703	16.4235	15.6707	14.976	15.2147	14.3486	16.3574	16.3393	16.2029	16.3088	15.6344	15.2173	16.5726	16.2394	16.7082	15.8047	15.687	1.53373	-0.429138	-1.07548	0.376866	-0.405986	6.34862
9690	1	Q08722	Q08722	Leukocyte surface antigen CD47	CD47	Homo sapiens	35.214	3	3	+	Cluster 25	22.9798	22.6969	22.8023	22.7461	22.8465	23.2068	22.7405	22.5945	23.3299	22.9097	22.8639	23.0601	22.5638	22.7057	22.6424	23.1296	22.1809	22.2182	22.0637	21.8891	22.042	22.3767	22.4168	23.2686	22.4656	22.4831	22.996	22.5116	22.4113	22.6766	22.3433	22.2738	1.52124	-0.590528	-1.04617	0.40122	-0.285765	3.84075
9415	1	O00501	O00501	Claudin-5	CLDN5	Homo sapiens	23.146	3	3	+	Cluster 25	16.8399	16.7278	17.7392	17.8622	17.3514	17.4846	17.256	17.1881	18.046	17.3094	18.3936	17.5802	16.7187	16.7717	18.2228	17.4407	16.2041	15.797	14.7041	14.6568	15.471	15.4127	17.1677	16.2522	16.4291	16.6209	14.8025	15.8362	16.625	16.4895	15.8807	16.1645	1.53864	-0.589397	-1.10079	0.251812	-0.100261	6.74102
9353	1	Q9Y2D0	Q9Y2D0	Carbonic anhydrase 5B, mitochondrial	CA5B	Homo sapiens	36.434	4	4	+	Cluster 25	18.738	18.1944	18.9642	18.3632	18.5872	18.5165	18.7725	18.3982	19.2356	18.3729	18.901	18.0848	18.456	18.8747	18.1446	18.0614	18.8105	17.4654	17.3575	16.4286	17.0114	17.1517	17.6438	17.1067	18.5769	17.9211	17.4749	16.061	18.4518	18.1051	18.3832	17.6479	1.42451	-0.440229	-1.26955	0.392136	-0.106866	4.01238
8710	1	O94921	O94921	Cyclin-dependent kinase 14	CDK14	Homo sapiens	53.054	5	5	+	Cluster 25	17.0994	16.6641	17.3382	16.9186	17.2493	17.3094	17.1817	17.2544	17.4951	17.3328	17.5525	17.5479	17.0453	16.9855	17.4001	17.59	17.8575	15.9429	15.4023	15.3873	14.7202	16.4124	16.6762	17.0978	17.3854	16.4157	15.5106	15.7708	16.6402	16.8212	15.6861	15.959	1.42136	-0.409209	-1.1689	0.54403	-0.387285	4.23522
8036	1	P09038	P09038	Fibroblast growth factor 2	FGF2	Homo sapiens	30.77	6	5	+	Cluster 25	19.4858	19.1112	19.8787	19.1823	20.3952	19.6485	19.063	20.1608	20.7383	20.0072	20.2685	20.3973	20.1893	20.2052	19.9145	20.306	18.4934	17.6705	17.2557	16.6753	16.5437	17.9202	18.4777	18.8787	18.8482	18.6536	17.2963	16.5329	18.8607	18.6237	17.1435	17.8751	1.49619	-0.406095	-1.19054	0.345242	-0.2448	8.5535
6626	1	Q9UHI8	Q9UHI8	A disintegrin and metalloproteinase with thrombospondin motifs 1	ADAMTS1	Homo sapiens	105.358	8	8	+	Cluster 25	16.3874	16.1775	16.6104	16.3746	18.6032	17.4416	16.9844	17.6966	17.4791	17.14	17.6936	18.3267	16.8759	18.1315	18.0228	17.4538	16.9653	15.448	15.3824	13.3209	14.9155	16.0015	16.8929	16.3653	17.0434	16.1162	15.4676	15.6933	16.5107	16.4866	15.4411	15.9399	1.47886	-0.59726	-1.15008	0.355074	-0.0865904	4.56573
5228	1	P29966	P29966	Myristoylated alanine-rich C-kinase substrate	MARCKS	Homo sapiens	31.554	16	10	+	Cluster 25	24.919	24.8885	24.4979	24.9143	24.7618	24.736	24.6705	23.8887	24.5505	24.4453	24.6036	24.8071	23.8788	24.3965	24.8767	24.6078	24.8126	23.949	23.7922	23.4416	23.7354	24.4031	24.6773	23.3981	24.5005	24.5176	23.8644	24.0498	24.2926	24.3867	22.8301	24.088	1.4456	-0.55643	-1.17614	0.440254	-0.153278	2.84958
5144	1	O43189	O43189	PHD finger protein 1	PHF1	Homo sapiens	62.106	11	10	+	Cluster 25	22.1076	21.2409	21.7707	21.2508	21.0831	21.1589	21.5733	21.3103	21.2979	21.2634	21.4536	21.3807	21.9735	21.5847	21.619	21.5738	21.7878	20.5147	20.781	20.5387	20.3196	20.6866	21.127	21.4521	20.9038	20.3412	20.7783	21.2728	21.5906	21.1755	20.8719	20.8581	1.40082	-0.484174	-1.20212	0.541126	-0.255652	3.59022
5127	1	Q9Y6R0	Q9Y6R0	Numb-like protein	NUMBL	Homo sapiens	64.892	12	11	+	Cluster 25	20.5007	20.5893	20.7225	20.5772	20.7304	21.1218	20.6374	20.7367	20.4217	20.4339	21.1549	20.8806	20.3583	20.804	20.9925	20.7327	21.2163	19.9494	19.6717	19.6861	19.3047	19.9607	20.2514	20.03	20.9423	20.4407	20.1819	19.0203	20.3871	20.27	19.7098	20.0927	1.50994	-0.494973	-1.17411	0.28435	-0.125211	3.75771
4602	1	Q9NQ79	Q9NQ79	Cartilage acidic protein 1	CRTAC1	Homo sapiens	71.422	17	12	+	Cluster 25	18.0699	18.6267	18.7707	17.7997	19.4361	19.2457	18.6511	19.2043	19.4582	20.1269	19.514	19.1891	19.5179	19.8031	18.4622	18.9772	18.6527	17.7288	17.3373	16.7488	17.2635	18.5177	18.3444	19.1864	19.0652	18.4644	17.6008	17.1249	18.4518	17.9928	16.9662	17.8077	1.52848	-0.45969	-1.08996	0.374042	-0.352874	4.04049
3731	1	Q6NY19	Q6NY19	KN motif and ankyrin repeat domain-containing protein 3	KANK3	Homo sapiens	85.892	16	14	+	Cluster 25	18.2453	18.0869	18.4028	18.7547	18.3367	18.3837	18.5665	18.0967	18.4264	18.4524	18.7125	18.7797	18.1201	18.2264	18.7	18.5078	18.5993	17.2422	17.5971	16.9233	17.4038	17.2592	18.2887	17.9798	18.2832	17.948	16.9149	16.5966	18.148	17.7773	17.0431	17.6844	1.46916	-0.425353	-1.20847	0.387848	-0.223181	4.91651
3417	1	Q6UX71	Q6UX71	Plexin domain-containing protein 2	PLXDC2	Homo sapiens	59.583	17	15	+	Cluster 25	18.5961	19.0163	20.3882	19.2473	20.3403	20.2961	19.417	19.7513	20.7468	20.1611	20.3515	20.5717	20.3089	20.5483	19.6163	20.3466	20.8116	18.4949	18.0734	17.0958	17.3808	18.8737	19.1456	19.406	20.7852	19.2461	17.9177	17.9611	19.5751	19.765	18.1966	18.6369	1.39124	-0.296267	-1.33635	0.405033	-0.163662	3.01452
2979	1	Q96CX2	Q96CX2	BTB/POZ domain-containing protein KCTD12	KCTD12	Homo sapiens	35.702	26	18	+	Cluster 25	22.9344	22.8242	22.9532	22.5476	23.0633	22.5024	23.2107	22.8044	22.8894	22.946	22.691	22.7679	23.0801	23.4864	22.5737	22.9164	22.7524	21.3797	20.8989	20.149	20.6412	21.1209	21.9866	22.3727	22.09	21.9557	21.4351	19.8676	22.1771	21.6847	21.0153	21.6833	1.4394	-0.402515	-1.29553	0.294017	-0.0353699	6.87045
2086	1	Q15113	Q15113	Procollagen C-endopeptidase enhancer 1	PCOLCE	Homo sapiens	47.972	30	21	+	Cluster 25	21.0486	21.1901	21.9694	20.7931	21.3532	21.5462	21.7224	21.8228	22.1606	21.6369	22.0926	21.8919	21.4744	21.7904	21.0272	21.5551	22.9523	19.7667	20.2781	19.4079	19.9127	20.9403	20.4939	21.5287	22.1466	21.5092	19.842	19.4962	20.7811	21.2157	19.1775	20.5366	1.5405	-0.541656	-1.11878	0.25309	-0.133155	2.65578
1870	1	P08758	P08758	Annexin A5	ANXA5	Homo sapiens	35.937	27	22	+	Cluster 25	25.4353	25.4009	26.2752	25.6612	25.9914	25.7619	25.8132	26.0438	26.0273	26.3553	26.1329	25.7673	26.1878	26.9106	25.8417	26.3166	26.2107	24.775	24.8965	24.2795	24.617	25.5142	25.3328	25.8163	26.0859	25.7711	24.5066	23.897	25.1606	25.5795	24.5988	25.1203	1.5449	-0.566793	-1.09709	0.261171	-0.142184	3.99143
1766	1	Q5BJF6	Q5BJF6	Outer dense fiber protein 2	ODF2	Homo sapiens	95.401	27	23	+	Cluster 25	17.9801	17.7715	17.5736	17.6897	17.8006	18.0484	17.9594	17.1603	17.5717	17.533	17.7887	17.3356	17.4532	17.6535	17.6396	17.7623	17.9696	17.2095	16.7168	17.0677	16.8265	17.3824	17.4361	17.1163	17.4949	17.308	17.4457	15.7901	17.5325	17.5272	16.9788	17.3116	1.44627	-0.564813	-1.18207	0.421231	-0.120619	2.87422
1505	1	Q14156	Q14156	Protein EFR3 homolog A	EFR3A	Homo sapiens	92.925	31	26	+	Cluster 25	18.9938	18.5714	19.2903	18.9	19.0777	18.9127	19.1522	19.1502	19.4738	19.3685	19.1568	19.1166	19.0406	19.3935	18.9388	19.2646	19.0599	18.4009	17.8113	18.1351	18.3719	18.1619	19.1282	18.7074	18.8904	18.7511	18.7236	17.8557	18.5693	18.6889	18.1764	18.473	1.51787	-0.474258	-1.12456	0.359264	-0.278315	5.18763
1402	1	Q7Z5N4	Q7Z5N4	Protein sidekick-1	SDK1	Homo sapiens	242.116	31	26	+	Cluster 25	18.3354	17.8521	19.0388	18.1595	18.853	18.5898	19.0236	19.3877	19.0285	18.9935	19.1409	19.1094	19.0595	18.7795	18.527	19.2003	18.8804	17.277	16.7488	16.7143	16.6203	17.2744	18.1795	17.9546	18.1587	17.888	17.4321	16.5448	18.1919	18.1665	17.0053	17.4675	1.53399	-0.471967	-1.12384	0.313042	-0.251223	6.2534
448	1	P08670	P08670	Vimentin	VIM	Homo sapiens	53.652	65	50	+	Cluster 25	28.5522	28.4119	28.7693	28.4738	28.6098	28.556	28.9513	28.872	28.9449	28.8262	29.1032	28.9632	28.7609	29.022	28.9062	28.7522	29.2239	27.5235	27.093	26.8881	27.0102	27.7134	28.2428	28.2587	28.7093	28.0817	27.401	26.3927	28.5764	28.1591	27.0755	27.5837	1.43736	-0.426128	-1.17673	0.503474	-0.337971	4.90191
649	1	Q86WG5	Q86WG5	Myotubularin-related protein 13	SBF2	Homo sapiens	208.467	46	36	+	Cluster 25	18.4318	18.5138	18.7006	18.4817	18.7776	18.5552	18.5408	18.6851	18.7702	18.6932	18.6871	18.5695	18.4677	18.5673	18.807	18.705	18.1265	17.8037	17.546	17.2666	17.5638	18.1688	18.2592	17.4139	18.3966	18.1342	17.844	18.2209	18.1066	18.0651	17.7197	17.8729	1.56922	-0.474335	-1.06962	0.27733	-0.302588	8.33725
10223	1	Q9Y5J5	Q9Y5J5	Pleckstrin homology-like domain family A member 3	PHLDA3	Homo sapiens	13.888	3	3	+	Cluster 25	17.143	17.0489	19.1859	17.1874	19.0495	18.6201	17.5739	19.2054	19.1287	19.4971	19.1151	19.1074	19.1927	19.6862	18.4	19.4246	17.8678	16.0279	16.4201	15.5019	15.4823	16.979	16.7196	16.8609	17.8523	16.486	17.6053	15.6415	17.4072	17.1849	16.8198	16.2074	1.67039	-0.291796	-0.96127	0.0295793	-0.446907	6.55028
8752	1	P10646	P10646	Tissue factor pathway inhibitor	TFPI	Homo sapiens	35.016	5	4	+	Cluster 25	16.9879	16.278	17.8642	16.7729	16.5825	16.9975	17.555	17.2812	15.4671	17.8189	18.008	17.3001	17.2307	17.602	16.5831	17.3181	17.145	15.0673	16.2202	16.2445	15.5071	15.9837	16.9313	17.3669	16.2725	16.5183	17.1833	16.3638	17.2528	16.4062	16.1771	16.2037	1.65228	-0.435725	-0.912606	0.165108	-0.469055	2.21674
8718	1	O95670	O95670	V-type proton ATPase subunit G 2	ATP6V1G2	Homo sapiens	13.601	6	4	+	Cluster 25	16.7444	16.5057	18.3688	17.282	18.9886	18.4374	17.7289	18.0538	18.2366	18.0894	18.5631	18.1503	18.137	18.204	18.3096	18.2973	15.2119	15.1923	14.4753	13.2357	14.0381	14.4333	16.6796	16.3414	15.9854	13.9942	15.3847	15.2833	15.9844	16.0563	15.0507	15.1813	1.59747	-0.338848	-1.08763	0.175002	-0.345994	10.2996
8493	1	Q9H6B4	Q9H6B4	CXADR-like membrane protein	CLMP	Homo sapiens	41.281	7	5	+	Cluster 25	16.2013	16.2662	17.4383	16.9437	18.1571	17.4792	16.9399	17.8713	17.8143	17.8147	17.9328	18.0561	17.5088	18.6925	17.581	17.5794	17.7798	15.7993	15.4421	15.1444	15.4669	14.7718	16.5974	15.8443	16.7832	16.8564	15.169	14.0355	16.1886	16.8499	14.3117	15.8161	1.62758	-0.338204	-1.06113	0.091499	-0.319741	5.46135
6813	1	P49788	P49788	Retinoic acid receptor responder protein 1	RARRES1	Homo sapiens	33.285	8	7	+	Cluster 25	19.3448	19.3611	19.1702	19.6736	18.8433	18.5124	18.9399	18.3418	18.422	19.3108	17.8434	19.0574	17.7439	18.3843	18.6672	18.2385	17.258	18.3362	16.0321	16.3326	16.6946	17.3839	18.7243	17.7314	17.1537	18.9122	17.2509	15.2232	17.6524	17.9451	17.6077	17.1896	1.60697	-0.325191	-1.05224	0.183848	-0.413384	4.68514
6466	1	Q92581	Q92581	Sodium/hydrogen exchanger 6	SLC9A6	Homo sapiens	77.918	11	9	+	Cluster 25	17.9689	17.6378	17.6648	17.6983	18.893	17.9739	17.6828	17.9775	18.0394	17.9946	17.7875	17.7697	17.5211	19.0508	17.7569	17.7929	17.6806	17.2484	16.5067	17.0063	17.4857	16.7982	17.451	17.9615	17.3446	17.609	17.3243	15.5621	17.8199	17.3238	17.1622	17.1938	1.62158	-0.233756	-1.06284	0.0957591	-0.42075	3.54569
5089	1	Q9P2X3	Q9P2X3	Protein IMPACT	IMPACT	Homo sapiens	36.476	14	11	+	Cluster 25	18.5008	18.2982	18.3851	18.2573	18.4021	18.4881	18.0172	18.5335	18.4852	18.1417	18.2786	18.5102	18.2592	18.5918	18.54	18.403	18.0758	17.7784	17.1824	17.5872	17.3696	18.4778	18.0054	18.4381	17.617	18.2869	17.4171	17.1293	17.9406	17.6948	18.3259	17.832	1.62317	-0.425995	-1.05356	0.106438	-0.250047	4.47932
4761	1	P25940	P25940	Collagen alpha-3(V) chain	COL5A3	Homo sapiens	172.122	12	11	+	Cluster 25	17.9825	17.7629	19.0953	16.6174	19.1752	18.972	17.6876	19.1718	18.7978	18.8064	18.1828	19.039	20.4672	18.4187	17.6133	19.0867	18.271	17.0834	17.4257	17.2139	16.4291	16.7533	17.75	18.0249	18.2071	17.4909	17.736	15.8673	18.3105	17.1083	16.2771	17.163	1.58322	-0.194044	-1.06236	0.206559	-0.533377	3.74725
4617	1	Q9NZK5	Q9NZK5	Adenosine deaminase 2	ADA2	Homo sapiens	58.934	15	12	+	Cluster 25	18.8957	18.5118	19.5241	21.7043	18.4901	18.7071	20.0634	18.5169	18.5232	20.2012	18.4062	19.2219	18.8335	19.4823	19.5499	18.1839	18.7658	17.8929	17.7645	17.5862	18.1751	17.7145	19.2552	18.2394	18.1702	18.1877	18.0677	16.462	18.9324	18.6142	17.614	17.917	1.65873	-0.492523	-0.887466	0.160279	-0.439023	3.31643
4598	1	Q9NPH2	Q9NPH2	Inositol-3-phosphate synthase 1	ISYNA1	Homo sapiens	61.068	13	12	+	Cluster 25	20.7614	20.4747	20.5591	20.3105	20.9369	20.7082	21.1108	20.8321	20.751	20.9038	21.0751	20.8197	21.1603	21.8086	20.8251	20.453	20.5384	19.6106	18.824	18.9889	19.1879	20.3035	20.3881	20.8766	20.0975	19.9334	19.289	18.599	19.8857	20.2709	19.1855	19.5315	1.61787	-0.332448	-1.01278	0.187019	-0.45966	5.7924
1845	1	O15394	O15394	Neural cell adhesion molecule 2	NCAM2	Homo sapiens	93.049	26	22	+	Cluster 25	18.3377	17.9403	19.3862	18.0758	20.1681	19.3403	18.4274	19.1399	19.6906	19.0718	19.3216	19.2897	18.6039	18.8377	19.1898	19.512	18.001	16.2526	14.9459	15.0201	14.2677	16.3967	16.8724	17.2026	18.2075	17.0124	16.0735	15.6174	16.6517	17.1791	15.153	16.1183	1.61171	-0.281524	-1.08276	0.121411	-0.368837	8.81694
1090	1	Q02108	Q02108	Guanylate cyclase soluble subunit alpha-1	GUCY1A1	Homo sapiens	77.452	38	29	+	Cluster 25	18.4378	18.339	20.2802	18.4146	20.395	20.4273	18.9857	20.8684	20.6516	20.412	20.9449	20.6209	20.9866	20.4111	19.649	20.5826	19.9858	17.5298	18.0505	17.1194	17.1997	18.3095	18.7435	19.285	19.954	18.6426	18.3295	17.155	19.1845	19.5775	17.5626	17.8034	1.59846	-0.317466	-1.00789	0.244887	-0.517997	4.34532
1163	1	P00488	P00488	Coagulation factor XIII A chain	F13A1	Homo sapiens	83.268	39	28	+	Cluster 25	23.2694	23.6697	23.6183	23.6098	23.2307	23.6468	24.3907	24.1241	23.7406	23.3133	23.9147	23.8401	23.8584	23.8656	25.3119	23.0073	22.8456	21.2855	19.7537	20.4683	20.652	21.925	22.86	22.7058	22.692	21.2942	21.161	19.6152	22.2395	21.7764	22.1406	21.3397	1.59836	-0.458207	-0.996657	0.268608	-0.412101	7.74285
11761	1	Q9H0Z9	Q9H0Z9	RNA-binding protein 38	RBM38	Homo sapiens	25.499	6	5	+	Cluster 25	19.0057	18.9723	19.8215	18.4596	19.8481	18.8552	18.8542	19.2893	19.5288	19.2758	19.225	18.9496	18.8742	19.7914	18.6033	19.6547	18.5795	18.1731	17.5497	18.1216	17.9198	17.832	18.6681	18.8964	18.6884	18.1061	18.0926	17.526	18.5832	18.7383	18.3995	18.073	1.53927	-0.414263	-0.939286	0.436075	-0.621793	6.08808
11621	1	Q8NB25	Q8NB25	Protein FAM184A	FAM184A	Homo sapiens	132.967	1	1	+	Cluster 25	18.6441	18.843	19.8904	18.5529	19.5678	20.072	18.9236	20.2985	19.4905	19.9715	19.6251	18.8465	19.3371	19.3798	18.277	19.8219	19.239	18.6939	14.3029	18.3992	15.3258	19.2446	19.0468	19.4896	19.5332	19.1189	18.3232	18.7557	18.8896	18.9484	19.0808	18.5123	1.4585	-0.291729	-0.987519	0.541412	-0.720663	1.55128
10931	1	Q99784	Q99784	Noelin	OLFM1	Homo sapiens	55.343	2	2	+	Cluster 25	14.4968	14.9939	15.2853	14.7905	15.5799	15.8545	16.0683	14.8575	15.2595	14.8771	15.9429	16.089	15.1976	15.0948	15.2617	15.6015	14.1	14.6417	13.1688	15.4922	13.4684	13.5098	15.0621	14.5743	14.2968	13.7412	16.7509	15.3776	15.7857	13.5006	12.1137	13.6188	1.45025	-0.15597	-0.972806	0.500475	-0.821954	2.46484
9885	1	Q8N5H3	Q8N5H3	Leucine repeat adapter protein 25	FAM89B	Homo sapiens	20.147	4	3	+	Cluster 25	16.5796	16.9336	18.0349	16.8652	17.6726	17.4746	16.3521	17.2385	17.7476	17.8921	18.3269	17.8442	16.9798	17.7093	17.4951	17.6885	16.735	15.5919	16.392	15.9373	15.9652	17.0104	17.027	16.8063	17.123	16.6742	16.6392	16.4192	16.407	16.802	17.0391	16.1999	1.5666	-0.309472	-0.981272	0.335921	-0.611774	4.57127
9480	1	O75900	O75900	Matrix metalloproteinase-23	MMP23B	Homo sapiens	43.935	3	3	+	Cluster 25	13.3301	16.2049	15.8275	15.8603	17.3168	17.118	17.6224	18.2984	17.5102	18.0075	18.8892	18.5483	17.745	18.2531	17.5856	15.5319	17.5392	14.7841	14.1596	13.6208	12.8496	16.2094	16.1228	16.6242	17.524	16.3132	15.9165	13.8417	14.7457	16.5668	14.5883	14.1055	1.44604	-0.282818	-1.0105	0.554589	-0.707313	2.7972
9290	1	Q9NWT6	Q9NWT6	Hypoxia-inducible factor 1-alpha inhibitor	HIF1AN	Homo sapiens	40.285	8	4	+	Cluster 25	17.5692	17.2344	18.0535	17.4963	18.1314	18.1014	17.6062	17.9884	17.9409	17.8721	18.0345	18.1054	17.9416	18.0642	17.1427	18.1453	17.5205	17.2586	17.2976	17.934	16.9924	16.807	17.3542	17.7492	17.5477	17.7089	17.4533	17.1238	17.4252	17.6905	17.5455	17.113	1.50609	-0.220079	-1.00953	0.421175	-0.697658	3.29143
8241	1	Q52LD8	Q52LD8	Raftlin-2	RFTN2	Homo sapiens	55.921	6	5	+	Cluster 25	16.9179	16.8109	17.2694	16.6957	17.3415	17.2731	16.9787	17.2544	17.6408	17.238	17.5622	16.7694	16.9786	16.6648	17.3138	16.8434	18.078	15.7084	15.45	14.8404	14.9213	16.3246	16.7433	14.3524	17.5269	16.3238	15.5515	15.063	16.5777	16.5292	15.2824	15.425	1.43216	-0.223475	-1.15435	0.504327	-0.558662	3.95886
8105	1	P36894	P36894	Bone morphogenetic protein receptor type-1A	BMPR1A	Homo sapiens	60.198	8	7	+	Cluster 25	15.6596	15.7978	16.2287	15.4405	16.8257	16.5436	16.6676	16.4106	16.1858	16.4659	16.3268	16.8119	16.418	16.7518	16.0749	16.7459	15.2462	15.3942	14.7178	14.8829	14.8035	13.9625	16.7927	15.5856	15.1006	15.1701	15.5451	15.673	15.0305	16.0589	15.4928	14.9838	1.6047	-0.240771	-0.940215	0.231542	-0.655255	5.37186
8088	1	P26447	P26447	Protein S100-A4	S100A4	Homo sapiens	11.728	6	5	+	Cluster 25	23.3166	23.2938	23.9535	22.8067	22.9453	23.0754	23.967	23.3683	23.9759	23.6953	23.6139	23.0759	22.8954	23.0604	22.8376	23.5341	23.6322	22.2782	21.9649	21.9393	21.3295	21.8828	22.4332	23.3141	23.197	22.6069	24.2958	20.6844	22.6678	22.1408	21.3746	21.9046	1.5432	-0.19913	-0.869861	0.358632	-0.832838	3.29946
5576	1	Q9Y279	Q9Y279	V-set and immunoglobulin domain-containing protein 4	VSIG4	Homo sapiens	43.987	12	10	+	Cluster 25	17.2368	18.3716	18.1559	18.678	17.9526	17.9517	19.0786	18.2281	17.8611	18.2302	18.7952	18.5123	18.3081	18.7759	18.9114	17.4415	17.8439	15.4488	16.8118	16.2554	16.4034	16.3023	17.1802	17.7455	16.7969	16.8558	18.0208	15.9448	17.643	17.3133	17.3681	16.6071	1.57089	-0.323592	-0.985947	0.328324	-0.589671	6.01976
5242	1	P45985	P45985	Dual specificity mitogen-activated protein kinase kinase 4	MAP2K4	Homo sapiens	44.29	11	10	+	Cluster 25	19.8333	19.8043	20.1401	19.6363	19.7989	20.1716	19.8181	19.7237	20.038	20.0346	19.9693	20.1952	20.0379	20.3211	19.8927	20.2847	19.4872	19.4868	18.8305	19.0518	19.3263	19.6703	19.7528	19.6857	19.6195	19.5021	19.8075	18.7323	19.2483	19.399	19.7266	19.3937	1.63072	-0.294727	-0.894685	0.201286	-0.642591	5.73748
5190	1	P08571	P08571	Monocyte differentiation antigen CD14	CD14	Homo sapiens	40.076	12	10	+	Cluster 25	21.4665	21.0128	21.4508	21.9859	21.167	20.9786	21.8702	20.9683	21.4511	21.0866	21.2029	21.4206	21.0443	21.9104	21.0366	20.8483	22.0993	20.2565	19.9688	20.0553	20.0898	20.5396	21.1379	21.2577	20.7257	20.5439	20.8396	19.6824	21.371	20.6296	20.0469	20.2283	1.51804	-0.530771	-0.898721	0.504465	-0.59301	3.32354
4565	1	Q9H0Q0	Q9H0Q0	CYFIP-related Rac1 interactor A	CYRIA	Homo sapiens	37.314	17	12	+	Cluster 25	19.655	19.0397	19.5466	19.652	19.5963	19.7766	19.9935	19.8853	19.9725	19.6526	20.0595	20.1257	19.9629	19.8632	19.3437	20.0838	19.4211	18.555	17.8954	17.898	18.1323	18.492	19.1755	19.3699	18.9759	19.0207	19.0097	16.5562	19.5688	18.6149	18.0725	18.4128	1.56816	-0.350233	-0.991373	0.339344	-0.565898	5.64168
3879	1	Q9UJ70	Q9UJ70	N-acetyl-D-glucosamine kinase	NAGK	Homo sapiens	37.374	18	14	+	Cluster 25	22.9055	22.4777	22.9063	22.9812	22.8357	22.7712	23.0636	22.5409	22.7375	22.5722	22.6381	22.8249	22.8975	23.2565	22.4745	22.7992	22.8688	22.2938	21.6148	21.8461	22.0712	22.2442	22.522	22.4559	22.6867	22.463	22.7233	21.4483	22.6653	22.4699	21.7169	22.2198	1.54392	-0.280076	-1.06328	0.339705	-0.540277	3.89074
466	1	Q5JSH3	Q5JSH3	WD repeat-containing protein 44	WDR44	Homo sapiens	101.369	50	41	+	Cluster 25	20.2029	19.9793	20.5787	20.0067	20.5544	20.3446	20.2881	20.4318	20.4359	20.5019	20.5853	20.705	20.336	20.9011	20.2816	20.5262	20.336	19.5602	19.9164	19.6246	20.2276	19.811	20.3524	20.4066	20.159	19.9032	20.0892	19.5692	20.1051	19.9359	20.0139	19.7799	1.59658	-0.33475	-0.727894	0.310308	-0.844245	4.29317
3090	1	P16234	P16234	Platelet-derived growth factor receptor alpha	PDGFRA	Homo sapiens	122.669	22	16	+	Cluster 25	18.163	18.6146	18.5488	18.4484	18.3488	18.1361	18.4291	18.2137	18.6422	18.722	18.826	18.7282	17.9122	18.1164	18.6304	17.9529	18.7516	17.5594	17.6243	17.1839	17.1001	17.7565	17.9706	16.5689	17.9188	18.3501	16.29	16.2505	18.0062	17.9002	17.7079	17.4697	1.50131	-0.207932	-1.13215	0.371095	-0.532325	4.17007
10095	1	Q9HAC7	Q9HAC7	Succinate--hydroxymethylglutarate CoA-transferase	SUGCT	Homo sapiens	48.463	3	3	+	Cluster 25	18.5545	18.2525	18.4782	19.0885	19.1642	18.9264	17.3146	17.8175	18.221	18.1271	18.477	19.4273	18.7616	18.8601	18.8709	17.2432	18.7558	17.6123	17.1113	17.1565	14.0602	19.177	18.7293	14.6786	18.5514	17.4718	13.9786	18.4792	18.9506	18.5059	15.3313	17.0395	1.07	-0.210205	-0.855726	1.01743	-1.0215	1.90145
8184	1	Q13009	Q13009	Rho guanine nucleotide exchange factor TIAM1	TIAM1	Homo sapiens	177.508	5	5	+	Cluster 25	15.2961	15.1509	15.4493	15.7557	15.751	15.3459	16.3775	14.3821	14.6317	15.4006	15.4445	15.1826	15.0921	15.786	15.9226	14.6486	15.5693	14.902	13.9629	14.0533	14.3686	14.4465	14.5911	15.1558	14.4611	14.1193	15.4687	15.3571	15.3284	15.2008	14.8357	14.7344	1.2053	-0.0124201	-1.39089	0.643487	-0.445475	2.35513
7638	1	Q8IVL5	Q8IVL5	Prolyl 3-hydroxylase 2	P3H2	Homo sapiens	80.985	7	6	+	Cluster 25	15.827	16.3908	16.9214	15.3714	16.6614	16.0853	16.8505	16.0941	15.2263	16.9028	15.132	15.3597	16.4614	16.6125	15.4652	16.4793	16.203	15.6238	15.1954	15.161	15.8206	14.2631	15.9794	15.7244	16.0747	16.257	13.9628	15.7088	16.1368	14.638	16.0677	15.4755	1.28797	-0.171324	-1.26282	0.667383	-0.521212	1.76064
7405	1	P29373	P29373	Cellular retinoic acid-binding protein 2	CRABP2	Homo sapiens	15.69	7	7	+	Cluster 25	16.4079	16.6772	19.0934	16.6173	17.8061	18.0702	17.9999	18.5176	19.2724	19.0447	18.5263	18.7931	17.7041	19.1722	18.0492	18.9457	18.4503	16.3067	15.725	16.0768	14.9057	15.5359	16.3056	17.8412	18.5462	17.7817	22.0002	16.1757	15.8822	18.5612	15.055	16.3574	1.25976	-0.480225	-1.1551	0.81132	-0.435763	1.59198
7239	1	Q9Y5R8	Q9Y5R8	Trafficking protein particle complex subunit 1	TRAPPC1	Homo sapiens	16.832	7	7	+	Cluster 25	18.8103	18.7421	18.8471	18.9726	19.1235	18.8366	18.9178	18.8992	19.2273	18.8977	19.029	19.0716	18.6399	18.8796	18.9027	18.7671	18.5414	18.7306	18.4993	18.3281	18.3257	18.4426	18.9997	18.9729	18.7295	18.9059	18.6349	18.2165	18.4828	18.252	18.7588	18.436	1.36316	-0.198269	-1.13064	0.624563	-0.658814	4.08514
2221	1	P21589	P21589	5'-nucleotidase	NT5E	Homo sapiens	63.365	23	20	+	Cluster 25	21.1462	20.3843	21.5247	21.049	21.29	21.4666	21.2616	22.3268	21.6573	21.847	22.37	22.2293	22.1668	22.391	21.5412	21.729	20.8762	20.0996	20.024	20.4217	19.4673	19.563	21.0714	21.6158	20.9884	19.8462	19.6552	21.2295	20.0429	20.4307	21.0199	19.9681	1.39311	-0.414759	-1.06171	0.656711	-0.573352	5.59056
3886	1	Q9ULS5	Q9ULS5	Transmembrane and coiled-coil domain protein 3	TMCC3	Homo sapiens	53.784	21	15	+	Cluster 25	18.57	18.665	18.4982	18.8791	18.2726	18.9572	18.2743	17.3891	18.1894	18.4614	18.2198	18.2656	17.4941	17.75	18.6944	17.9781	17.6078	18.0847	17.88	16.7086	17.3837	17.7524	18.2963	18.4793	17.7043	18.1439	17.0058	16.0319	17.749	18.352	18.2718	17.4298	1.11371	0.142736	-1.08219	0.794049	-0.968305	2.29168
9944	1	Q92930	Q92930	Ras-related protein Rab-8B	RAB8B	Homo sapiens	23.582	4	3	+	Cluster 25	21.0627	20.2102	20.8726	20.7845	20.8006	20.8448	21.4886	20.9385	20.6998	20.9081	21.0552	21.0906	20.8159	20.9865	20.8034	20.6798	21.1121	19.6303	19.6457	19.6492	19.2976	20.4947	20.6816	21.3337	20.6495	20.3692	20.5105	18.8014	20.8559	20.5634	19.9613	20.2591	1.22156	-1.01181	-1.0053	0.677903	0.117646	2.80419
8341	1	Q8N5C1	Q8N5C1	Calcium homeostasis modulator protein 5	CALHM5	Homo sapiens	35.169	6	5	+	Cluster 25	18.8817	18.3493	19.8579	18.9727	19.4575	19.208	19.1199	20.6002	19.6535	19.9469	19.5661	19.3524	19.6889	19.9734	19.1643	19.3267	20.0122	17.2757	17.6158	17.2792	17.0461	18.0198	18.7396	19.0649	19.5836	18.8074	17.9257	17.3374	18.9438	18.7978	17.2709	18.4835	1.25477	-0.807306	-1.19526	0.554974	0.192819	3.98575
7904	1	Q9UP38	Q9UP38	Frizzled-1	FZD1	Homo sapiens	71.159	9	7	+	Cluster 25	19.801	19.6506	19.6324	20.0717	19.613	19.6048	19.61	19.0605	19.219	19.0846	19.1564	19.3521	19.4406	19.7293	19.9402	19.3149	20.3029	18.5301	18.2849	18.1307	17.9589	18.3195	19.7195	18.3428	20.1116	19.2831	18.0475	17.4798	19.524	19.6583	18.3685	19.1756	1.1028	-0.691822	-1.35707	0.562548	0.383545	2.33091
7080	1	Q99608	Q99608	Necdin	NDN	Homo sapiens	36.087	8	7	+	Cluster 25	15.8694	15.4525	16.3264	15.8079	16.1841	16.0012	15.9469	16.2986	16.2951	15.8532	16.6065	16.0313	15.8862	15.9551	15.8692	16.6347	17.0688	14.6649	15.1004	14.9863	14.7948	15.8236	16.0081	15.5642	16.4928	16.4954	14.9227	13.7356	16.0232	15.9468	14.46	15.459	1.04788	-0.852482	-1.09948	0.9801	-0.0760138	1.80151
5831	1	Q6XUX3	Q6XUX3	Dual serine/threonine and tyrosine protein kinase	DSTYK	Homo sapiens	105.207	10	9	+	Cluster 25	17.2707	16.8124	17.5435	17.2728	16.8902	17.2343	17.8451	17.954	17.8191	17.1087	17.5218	17.1537	16.7037	17.4696	17.4619	18.051	17.4115	16.548	16.3679	16.3768	16.0383	16.743	17.2719	17.403	17.4822	17.2369	17.1267	15.7303	16.7432	17.2017	16.5701	16.8051	1.20643	-0.741059	-1.14808	0.812641	-0.129927	2.75081
5729	1	P51692	P51692	Signal transducer and activator of transcription 5B	STAT5B	Homo sapiens	89.865	40	30	+	Cluster 25	20.6288	20.1641	20.8298	20.4145	20.9115	20.798	20.8532	20.7974	20.9032	20.6538	20.8365	20.9995	20.7362	20.9729	20.3417	20.9893	20.6932	19.8276	20.1135	19.9441	19.4476	20.3616	20.3683	20.9407	20.6379	20.2132	20.5936	19.9021	20.6793	20.5769	20.1719	20.4809	1.21301	-0.771871	-1.25188	0.54134	0.269392	3.08192
4536	1	Q96RF0	Q96RF0	Sorting nexin-18	SNX18	Homo sapiens	68.895	15	12	+	Cluster 25	19.9698	19.4612	19.9061	20.1127	20.1124	19.7068	20.2229	20.0927	19.9048	20.363	20.0846	20.2413	20.0877	20.877	20.0642	20.1307	20.7539	19.0857	18.9822	18.846	18.9125	19.518	19.8807	20.386	20.5304	19.8178	19.5084	18.8397	19.824	19.9276	18.8694	19.5944	1.19023	-0.840171	-1.1903	0.652133	0.188113	2.15462
4511	1	Q8WWP7	Q8WWP7	GTPase IMAP family member 1	GIMAP1	Homo sapiens	34.369	16	12	+	Cluster 25	20.605	19.7314	20.0955	20.4406	19.9271	19.566	20.7148	19.7199	19.6876	19.7316	20.2915	19.9631	19.7279	19.4666	20.1045	19.8674	20.6484	18.8553	19.0427	18.9401	18.9892	19.2075	20.019	20.1522	19.5293	19.6458	20.156	18.0384	20.2791	19.0237	19.3682	19.3224	1.32798	-0.863735	-1.00114	0.683184	-0.146293	2.00084
1871	1	P10253	P10253	Lysosomal alpha-glucosidase	GAA	Homo sapiens	105.326	30	22	+	Cluster 25	21.0775	21.3441	21.2844	20.5234	20.8752	21.4714	22.0803	21.1475	20.9115	22.1516	21.4001	21.3386	21.7632	21.6027	21.9373	21.3458	20.6932	19.8965	19.8492	19.441	21.1846	20.0434	21.0439	20.8658	20.9697	21.7102	21.2752	20.559	21.8668	21.2308	21.5038	20.8369	1.00848	-1.15739	-0.937807	0.837858	0.248866	2.05561
3382	1	Q08431	Q08431	Lactadherin	MFGE8	Homo sapiens	43.105	19	15	+	Cluster 25	19.0112	18.8701	20.1454	19.3413	19.5804	20.2439	20.0758	19.5863	20.3385	20.0659	20.8701	19.459	20.4516	19.9203	19.0883	20.1935	20.3693	18.4457	18.2431	18.49	18.1043	19.5119	19.7005	20.7945	20.6017	19.8435	18.4519	18.4546	19.5337	18.8594	18.2629	19.1208	1.31201	-1.00441	-0.938083	0.624304	0.0061838	1.70125
10301	1	O15079	O15079	Syntaphilin	SNPH	Homo sapiens	53.537	2	2	+	Cluster 25	13.4475	14.9367	15.4732	14.905	15.9019	15.4673	14.8686	15.5029	15.9132	15.9054	15.9482	15.6543	16.1019	15.6702	14.9441	15.4121	14.4196	14.3222	14.6791	14.4217	13.5239	13.6368	16.1941	15.5962	15.7619	15.9299	15.2382	14.2224	12.9793	13.2242	15.3727	14.6722	1.01974	-0.394966	-1.43135	0.867019	-0.0604481	1.74672
9653	1	P61225	P61225	Ras-related protein Rap-2b	RAP2B	Homo sapiens	20.504	7	5	+	Cluster 25	20.4602	20.1018	20.4174	20.937	20.2722	20.379	20.8279	20.4702	20.46	20.6186	20.5805	20.6591	20.5787	20.6791	20.6033	20.5445	20.7569	19.5362	19.8579	19.5751	19.4865	20.1907	20.4282	20.7592	20.4411	20.2348	20.0272	19.6458	20.5892	20.4126	19.7979	20.0278	1.17802	-0.568712	-1.27046	0.808179	-0.147028	2.92746
7299	1	O75387	O75387	Large neutral amino acids transporter small subunit 3	SLC43A1	Homo sapiens	61.474	9	6	+	Cluster 25	18.6724	19.1824	19.0784	18.4668	18.9926	18.85	18.2505	18.9966	18.8348	18.6721	20.1782	19.5082	20.0133	18.798	19.1672	19.4435	18.7898	18.3039	18.1751	16.7073	17.7383	18.2707	18.7288	18.8607	18.6442	18.3405	14.359	18.2214	18.9186	18.3597	18.8432	18.3294	1.27397	-0.211164	-1.42723	0.520602	-0.156181	2.39049
7085	1	Q99755	Q99755	Phosphatidylinositol 4-phosphate 5-kinase type-1 alpha	PIP5K1A	Homo sapiens	62.632	21	15	+	Cluster 25	18.7378	19.0229	18.8333	18.8286	18.8557	18.6163	19.0929	19.0532	19.0108	19.1447	19.399	18.7996	18.506	18.7623	18.9933	19.0785	19.2015	18.4358	18.0531	18.1461	18.4298	18.1363	18.9329	18.792	18.9102	18.402	18.7298	17.5613	18.6665	18.3816	18.3751	18.5327	1.33482	-0.366738	-1.37556	0.436725	-0.0292534	3.24968
6079	1	Q9Y625	Q9Y625	Glypican-6	GPC6	Homo sapiens	62.736	13	9	+	Cluster 25	20.0908	19.3255	20.1559	20.1246	20.0475	20.674	20.7089	20.67	20.215	19.7591	21.2603	21.0524	20.5369	19.7378	20.0837	19.969	21.2005	18.3904	18.6373	17.8984	17.7049	18.7959	19.5674	19.8469	20.4287	19.455	18.9694	17.9118	19.9653	20.0239	18.1699	19.1076	1.24515	-0.50375	-1.36351	0.578608	0.0434954	3.50311
5900	1	Q92743	Q92743	Serine protease HTRA1	HTRA1	Homo sapiens	51.287	9	9	+	Cluster 25	17.178	17.5654	18.6785	17.8058	19.863	19.7007	18.9587	18.9806	19.2362	19.1489	20.4552	20.3746	19.8846	20.1854	19.2916	19.5972	19.293	17.436	17.1068	16.7104	16.5596	18.3483	18.1477	19.5826	20.0861	18.4905	16.6209	17.531	18.9551	18.6943	16.3532	18.0097	1.31206	-0.558985	-1.30171	0.520367	0.0282738	2.41888
4719	1	P02452	P02452	Collagen alpha-1(I) chain	COL1A1	Homo sapiens	138.912	55	46	+	Cluster 25	27.7138	27.7528	27.7209	27.2754	27.4945	27.8625	27.7617	28.2351	27.2419	28.1007	28.0781	28.4989	29.4682	27.962	27.5801	27.8785	28.5334	26.4831	25.9981	25.7359	26.1303	27.4137	27.3913	27.6111	28.2703	26.997	26.5118	26.2693	27.8317	27.3102	25.5181	26.8263	1.35207	-0.645183	-1.17538	0.597828	-0.129341	3.18117
4534	1	Q96PE1	Q96PE1	Adhesion G protein-coupled receptor A2	ADGRA2	Homo sapiens	142.649	15	12	+	Cluster 25	17.5795	17.5506	17.6712	18.1621	18.0189	17.9032	17.6835	17.5751	17.3992	17.5995	18.1444	17.9388	17.4831	17.6912	17.5999	17.7498	18.6758	15.945	16.9065	16.1625	16.0705	17.4959	17.5551	16.4147	18.1827	17.4219	17.619	13.6461	17.759	17.5056	16.3144	17.141	1.00722	-0.289454	-1.54104	0.718265	0.105007	1.93926
3256	1	Q9NQC7	Q9NQC7	Ubiquitin carboxyl-terminal hydrolase CYLD	CYLD	Homo sapiens	107.316	20	16	+	Cluster 25	19.2694	18.96	19.3417	18.9662	19.077	19.0536	19.4411	18.9851	19.0336	19.023	19.1313	19.2638	19.2508	19.3859	18.9477	19.4428	19.3656	18.1472	18.7057	18.4861	18.2449	18.4384	19.1824	19.1815	18.862	18.8104	18.9346	17.9372	19.0785	19.1315	18.6268	18.6926	1.29397	-0.272866	-1.32395	0.62707	-0.324228	3.14677
1982	1	Q9H8L6	Q9H8L6	Multimerin-2	MMRN2	Homo sapiens	104.41	29	22	+	Cluster 25	18.2712	18.0186	18.3168	18.2889	18.8487	18.684	19.0514	18.7464	18.6413	18.72	19.251	18.8877	18.9025	18.7346	18.5346	18.511	19.0177	17.2142	17.9895	17.6189	18.0712	17.5511	18.7689	18.4574	18.553	18.5907	17.5972	16.9951	18.6879	17.9404	17.4333	18.0991	1.25743	-0.437522	-1.31896	0.675699	-0.176648	2.95872
441	1	Q9Y2L5	Q9Y2L5	Trafficking protein particle complex subunit 8	TRAPPC8	Homo sapiens	160.998	47	42	+	Cluster 25	18.7394	18.9236	18.8964	18.8951	18.8039	18.8564	18.7027	18.2605	18.8379	18.6363	18.6868	19.0122	18.1962	18.7706	18.6692	18.8684	18.5402	18.2562	18.2843	18.1282	17.9088	18.5818	18.6302	18.6387	18.3811	18.6263	18.5782	17.8069	18.4238	18.2799	18.6971	18.4399	1.34513	-0.623294	-1.23454	0.527099	-0.0143906	3.43405
739	1	Q12882	Q12882	Dihydropyrimidine dehydrogenase [NADP(+)]	DPYD	Homo sapiens	111.401	44	34	+	Cluster 25	20.8429	20.3856	21.0167	20.5424	20.7659	20.9223	20.9873	20.7286	20.8384	20.6843	21.1612	20.8028	20.744	20.6896	20.8989	20.9275	20.9673	19.4096	18.8985	18.938	18.9545	19.6028	20.2505	20.2684	20.1991	19.8796	20.6155	18.5245	20.285	20.2031	19.5455	19.8004	1.36829	-0.595866	-1.22932	0.508733	-0.051841	5.60923
11225	1	O60356	O60356	Nuclear protein 1	NUPR1	Homo sapiens	8.871	2	1	+	Cluster 25	19.0338	18.3124	18.0039	18.2965	19.78	17.9755	17.1142	18.9434	18.4645	19.0005	18.9178	18.7472	17.9602	19.0205	19.0874	19.3703	18.4519	17.6509	16.9142	15.6743	18.8756	17.3423	17.7159	19.4608	18.6617	18.2207	16.8301	19.4794	17.6914	18.3327	16.3078	18.259	1.33048	-0.707469	-1.23974	0.275312	0.341414	1.65728
10240	2	A0A087WW87;P01614	A0A087WW87	Immunoglobulin kappa variable 2-40	IGKV2-40	Homo sapiens	13.31	5	3	+	Cluster 25	22.6984	23.4344	22.3497	23.2883	22.6665	22.6368	23.2639	22.552	22.7336	23.5129	24.0291	24.0831	24.2378	23.4578	24.0056	24.2523	23.0474	22.3704	20.4905	21.6039	21.799	22.9299	23.0977	22.7407	23.1055	21.7832	23.4971	21.3374	22.9522	22.2321	22.2217	22.6119	1.38111	-0.362981	-1.3688	0.288671	0.0619945	3.08514
9488	1	O94900	O94900	Thymocyte selection-associated high mobility group box protein TOX	TOX	Homo sapiens	57.512	4	3	+	Cluster 25	16.684	17.0087	16.8507	17.1965	17.255	16.9965	17.2058	16.8566	16.592	16.387	16.8298	16.6293	17.0084	16.6685	16.7645	16.9021	15.668	16.7176	14.666	14.5932	15.0994	16.3564	16.7681	15.798	16.1304	16.2169	16.13	14.4889	16.4346	16.458	16.5259	16.0285	1.35269	-0.469006	-1.34276	0.374269	0.084803	4.52581
9010	1	Q6ZSC3	Q6ZSC3	RNA-binding protein 43	RBM43	Homo sapiens	40.665	4	4	+	Cluster 25	15.3385	14.9083	15.9604	15.5028	16.2659	16.1743	15.8571	16.1294	16.659	16.0666	16.5641	16.748	15.9979	16.9463	15.6011	16.2151	16.1573	14.3664	15.17	14.6222	14.3769	15.5514	15.2819	15.2681	15.9614	15.3929	15.5002	14.596	16.1655	15.4316	14.7256	15.4203	1.42614	-0.321375	-1.35303	0.0983408	0.149919	3.51657
8123	1	P51797	P51797	H(+)/Cl(-) exchange transporter 6	CLCN6	Homo sapiens	97.29	5	5	+	Cluster 25	17.487	17.1497	18.1262	17.2991	18.4445	17.2659	17.3928	18.4261	18.0333	18.2633	18.0754	18.2729	18.0697	18.5994	17.9599	18.808	18.3976	16.1484	16.6043	16.0074	16.1569	16.6064	16.8043	17.2543	18.0787	16.0121	16.0046	17.0971	17.4981	17.4432	15.8135	17.1571	1.47354	-0.577258	-1.20215	0.111018	0.194843	4.57243
8040	2	P0CW19;P0CW20	P0CW19	LIM and senescent cell antigen-like-containing domain protein 3	LIMS3	Homo sapiens	13.252	7	5	+	Cluster 25	18.9365	18.6152	19.2909	17.9347	20.064	18.3128	18.7005	19.9453	19.8822	20.3256	19.4114	20.0295	20.4403	20.9746	18.124	20.8459	19.7972	17.798	18.1192	17.4796	17.1775	18.037	18.834	18.8595	19.468	18.6501	17.3074	16.9631	19.077	18.6466	16.9167	18.6762	1.41719	-0.494562	-1.29503	0.169823	0.202575	3.17193
7950	1	O00470	O00470	Homeobox protein Meis1	MEIS1	Homo sapiens	43.018	11	8	+	Cluster 25	17.4735	17.3311	18.9471	17.0699	19.0088	18.8336	17.9948	18.9936	19.2011	18.6768	19.3062	18.8641	18.7811	18.7883	18.2169	19.2233	17.9718	16.0622	15.9415	13.6273	14.2969	16.518	17.4117	17.0942	18.1077	17.1059	15.1561	14.6942	16.7322	17.8145	16.6957	16.9703	1.31384	-0.354971	-1.42673	0.271538	0.196326	5.48762
7265	1	O14498	O14498	Immunoglobulin superfamily containing leucine-rich repeat protein	ISLR	Homo sapiens	45.998	6	6	+	Cluster 25	19.0342	18.5657	20.6971	18.8059	20.7033	20.3196	19.6726	21.3852	21.0587	19.7985	20.655	20.5083	20.9355	21.0282	19.1771	21.3374	21.7742	17.4842	18.6333	17.6337	17.7487	19.2337	18.7655	19.9091	21.4308	19.5026	18.1763	17.9653	19.9927	20.1026	17.9666	19.184	1.38347	-0.473443	-1.31649	0.355063	0.0513987	2.0923
6681	1	O14756	O14756	17-beta-hydroxysteroid dehydrogenase type 6	HSD17B6	Homo sapiens	35.967	9	9	+	Cluster 25	20.2117	18.5485	19.9905	19.7679	19.3624	19.0965	20.362	19.1658	19.5673	20.5035	19.3795	19.353	18.2869	20.145	19.657	19.2586	19.0898	18.1172	17.1025	18.1465	17.3097	17.2414	19.132	18.9014	19.7048	19.4064	15.7314	16.138	18.7899	18.4599	17.1993	18.6679	1.23804	-0.438031	-1.43591	0.393345	0.24255	3.95216
6306	1	Q06136	Q06136	3-ketodihydrosphingosine reductase	KDSR	Homo sapiens	36.185	9	8	+	Cluster 25	20.102	19.8905	20.2009	19.9591	20.1301	19.4273	19.3343	20.2667	20.206	19.8837	20.5256	19.9031	20.4422	20.2908	19.4332	20.0302	19.9153	19.2252	19.0929	18.8947	18.6508	19.2432	19.5404	19.9892	19.4797	19.7452	19.5595	19.198	19.6968	19.3399	19.9155	19.6305	1.33828	-0.566257	-1.31461	0.190798	0.351784	3.77096
4590	1	Q9HC78	Q9HC78	Zinc finger and BTB domain-containing protein 20	ZBTB20	Homo sapiens	81.083	18	14	+	Cluster 25	19.6683	19.3371	19.9274	19.4786	19.8309	19.8667	19.4049	20.158	20.1744	19.8093	20.2724	20.3477	20.143	20.1559	20.0187	20.3375	19.6582	18.8399	18.8382	18.5798	18.4349	18.8791	19.4029	19.1157	20.1434	19.821	18.4945	18.4541	19.5215	19.3232	18.5995	19.2284	1.47713	-0.657402	-1.1473	0.253094	0.074481	5.21293
4575	1	Q9H6S1	Q9H6S1	5-azacytidine-induced protein 2	AZI2	Homo sapiens	44.932	13	12	+	Cluster 25	17.4477	17.745	17.8165	17.5675	17.5927	17.8461	17.4332	17.8181	18.0823	17.7582	18.1843	17.3457	17.4054	17.8376	17.7079	17.7257	17.7611	16.9977	16.8081	16.6754	16.7387	16.9	17.3376	17.869	17.4148	17.5057	16.7557	16.584	17.3701	17.2753	16.7267	17.2891	1.37173	-0.590543	-1.27951	0.313687	0.184633	4.60307
4315	1	P08123	P08123	Collagen alpha-2(I) chain	COL1A2	Homo sapiens	129.315	35	30	+	Cluster 25	26.1849	26.353	26.3637	26.0272	26.5246	26.7577	26.3662	26.7493	25.895	26.9756	26.9878	26.959	28.3248	26.9657	26.3226	26.7081	26.8216	25.1731	24.5066	24.046	24.2214	25.9951	25.9137	25.8877	26.7932	25.4062	25.0551	24.6838	26.0578	25.6525	24.189	25.4841	1.37353	-0.296645	-1.39815	0.258069	0.0631952	4.5591
4277	1	O60861	O60861	Growth arrest-specific protein 7	GAS7	Homo sapiens	54.373	14	12	+	Cluster 25	18.428	18.1154	18.878	18.3363	18.8912	18.8307	18.8803	18.9626	19.1452	19.1267	18.9797	18.7072	18.5514	18.5553	18.8402	18.864	19.3594	17.1504	17.2378	16.6377	16.5509	17.1642	17.9972	18.0621	18.4054	17.8346	17.4517	16.4376	18.5999	17.8511	16.8082	17.6477	1.47438	-0.497795	-1.23093	0.251399	0.00294766	5.26336
4107	1	Q86VP3	Q86VP3	Phosphofurin acidic cluster sorting protein 2	PACS2	Homo sapiens	97.703	15	13	+	Cluster 25	19.7885	19.5699	19.6891	19.4199	19.5752	19.5603	19.3888	19.2404	19.7853	19.411	19.5327	19.3399	19.6983	19.4057	19.4588	19.6805	19.3431	19.184	18.702	18.7961	19.0692	19.3039	19.4745	18.8131	19.5911	19.4386	18.9492	18.8873	19.3271	19.3508	19.5095	19.3532	1.34829	-0.640401	-1.27033	0.274646	0.287801	3.60656
3980	1	P23508	P23508	Colorectal mutant cancer protein	MCC	Homo sapiens	93.028	14	13	+	Cluster 25	17.1995	16.8439	16.4877	17.0386	16.6707	17.083	17.2857	16.4833	16.9355	17.0434	16.9394	17.2783	17.1987	16.173	16.8966	16.8998	17.5383	15.5594	15.1467	14.9455	15.0147	16.5119	16.7446	16.099	16.4152	16.3785	15.4795	13.8534	16.746	16.4658	15.4549	16.2997	1.19412	-0.635273	-1.35844	0.452071	0.347519	3.54047
3482	1	Q99536	Q99536	Synaptic vesicle membrane protein VAT-1 homolog	VAT1	Homo sapiens	41.921	24	15	+	Cluster 25	24.1733	23.8104	24.5856	24.5034	24.6762	24.3804	24.5772	24.5172	24.5624	24.3751	24.6608	24.5345	24.2647	24.433	24.3964	24.2503	23.9229	22.8356	22.2314	22.2042	22.2059	23.0941	23.484	23.7675	23.9802	23.1734	22.7609	22.5012	23.4921	23.6554	22.9273	23.4243	1.40951	-0.533064	-1.28228	0.238397	0.167438	8.36091
3073	1	P04150	P04150	Glucocorticoid receptor	NR3C1	Homo sapiens	85.66	22	17	+	Cluster 25	19.4768	18.8523	19.0182	18.7413	19.1002	18.768	18.9518	18.3149	18.9631	18.7016	18.9594	18.7383	18.5895	18.9189	18.9381	19.0257	19.0885	17.7773	17.3023	17.2529	17.2364	17.9469	18.5789	18.0842	18.5192	18.3721	18.2152	16.4488	18.8436	18.3184	17.3921	18.1629	1.34627	-0.49764	-1.33766	0.369018	0.120019	4.51368
2697	1	Q76M96	Q76M96	Coiled-coil domain-containing protein 80	CCDC80	Homo sapiens	108.177	21	18	+	Cluster 25	16.7611	15.7503	17.9024	16.5992	17.4741	17.5294	18.0625	18.1354	17.8248	18.0338	17.9497	18.3738	16.9466	18.0125	17.0284	17.6056	18.4474	15.8308	14.9594	14.4517	15.2391	16.914	16.7122	17.9351	18.7808	16.742	15.8095	16.2972	17.1856	17.4546	15.9449	16.6093	1.36546	-0.632385	-1.25976	0.333713	0.192977	1.86019
2667	1	Q14344	Q14344	Guanine nucleotide-binding protein subunit alpha-13	GNA13	Homo sapiens	44.05	23	19	+	Cluster 25	21.3989	21.3282	21.8018	21.8616	21.5626	21.6166	21.7698	21.0969	21.3302	21.471	21.4454	21.5904	21.0105	21.474	21.657	21.4721	20.9052	20.8962	20.736	20.5904	21.2544	20.6775	21.2505	21.3075	20.8862	21.1118	21.1431	20.5618	21.0773	21.2702	20.9408	21.2395	1.282	-0.597792	-1.31021	0.105	0.521006	5.65414
2385	1	O75351	O75351	Vacuolar protein sorting-associated protein 4B	VPS4B	Homo sapiens	49.303	29	23	+	Cluster 25	22.7041	23.0831	22.8926	22.8272	22.7419	22.7533	22.7635	22.3644	22.6497	22.9183	22.7914	22.8422	22.3494	22.7082	22.6562	22.8505	22.3168	22.1802	21.9997	22.047	21.8291	22.838	22.6132	22.7884	22.446	22.6545	22.4929	21.7733	22.3471	22.1964	22.6798	22.5017	1.28065	-0.762871	-1.23344	0.342191	0.373475	3.53307
1723	1	P13521	P13521	Secretogranin-2	SCG2	Homo sapiens	70.941	27	23	+	Cluster 25	20.8415	20.5204	20.7383	20.3418	21.1713	20.6374	20.0498	20.4908	21.3231	21.1023	20.5258	21.1783	20.3354	20.4702	20.8243	21.3575	17.1493	18.5702	16.3764	15.353	15.3661	18.0068	19.1462	17.6457	18.5593	18.8242	16.6499	15.0636	18.4374	18.4396	16.5234	18.2116	1.39782	-0.422385	-1.33964	0.240178	0.12403	9.87334
828	1	Q9UH99	Q9UH99	SUN domain-containing protein 2	SUN2	Homo sapiens	80.314	46	34	+	Cluster 25	20.1259	20.0928	20.5291	20.2105	20.2766	20.0204	20.4359	20.5711	20.5696	20.3019	19.9786	20.4504	19.9481	20.1088	20.0624	20.754	20.5225	19.653	19.2386	19.6869	19.261	19.5423	20.0759	20.1324	20.4354	20.1681	19.691	18.7578	19.9181	19.503	19.4435	19.936	1.40556	-0.750644	-1.15491	0.217427	0.282568	3.43523
1684	1	Q9UKU9	Q9UKU9	Angiopoietin-related protein 2	ANGPTL2	Homo sapiens	57.104	30	26	+	Cluster 25	19.3542	19.3877	21.3255	19.6126	20.9373	20.8111	20.4987	21.5183	21.1631	21.4303	21.3132	21.5526	21.5788	22.719	19.9243	21.176	20.3093	19.0884	18.4277	18.4142	18.1727	19.6564	20.1102	21.1699	21.2564	19.8959	17.941	19.086	19.532	20.4508	18.8804	19.8801	1.43451	-0.582757	-1.23633	0.199912	0.18466	3.43974
10087	1	Q9H6L2	Q9H6L2	Transmembrane protein 231	TMEM231	Homo sapiens	36.058	3	3	+	Cluster 25	16.683	17.0978	17.4765	17.4916	18.7177	18.1888	17.2036	18.525	18.5739	15.169	18.2025	18.3559	17.9116	17.709	17.4645	17.2523	16.0651	16.4253	16.7536	16.877	14.4586	17.5029	16.9329	17.0986	16.69	17.5225	16.1851	17.0171	16.4959	16.8233	17.4054	16.7098	1.59301	-1.11491	-0.0738658	0.0549303	-0.45916	2.5811
9646	1	P56134	P56134	ATP synthase subunit f, mitochondrial	ATP5MF	Homo sapiens	10.916	3	3	+	Cluster 25	23.8599	23.7551	23.7439	23.7426	24.3305	23.5696	23.1612	23.0837	23.3925	23.6322	23.4441	23.5443	23.2168	23.6602	23.7843	23.6653	22.2852	23.2352	22.9067	22.7705	23.0851	23.2777	23.5618	22.9035	22.5022	23.3085	22.1259	23.4645	22.8586	23.1866	23.5375	22.9377	1.65504	-0.823778	-0.225724	0.11432	-0.719861	4.15861
7605	1	Q7L804	Q7L804	Rab11 family-interacting protein 2	RAB11FIP2	Homo sapiens	58.28	8	6	+	Cluster 25	17.1211	16.6458	18.1241	17.0677	17.9925	17.8633	17.0256	17.9301	17.7975	17.6039	18.2026	18.0074	17.8615	17.5445	17.7518	18.2294	17.6314	15.3008	16.5468	16.8553	16.8423	17.6924	16.8644	17.4211	17.674	16.9455	16.8754	16.4954	17.5969	17.0904	17.5625	16.8894	1.63622	-1.02996	-0.388623	0.100078	-0.317713	2.70588
7334	1	P02746	P02746	Complement C1q subcomponent subunit B	C1QB	Homo sapiens	26.72	9	6	+	Cluster 25	20.7278	21.6303	21.2934	22.7156	21.6074	21.0801	21.5412	22.4035	21.6895	22.3583	22.4199	22.0112	22.2083	23.0338	21.429	21.5005	21.6134	19.4724	19.8557	20.4525	20.2908	20.4736	21.2113	22.1443	21.2913	20.7002	20.4668	19.3281	21.3042	20.5765	19.7988	20.2501	1.591	-1.0762	-0.193965	0.172296	-0.493132	4.76066
6808	1	P48454	P48454	Serine/threonine-protein phosphatase 2B catalytic subunit gamma isoform	PPP3CC	Homo sapiens	58.129	9	7	+	Cluster 25	19.2156	18.6155	19.1148	18.7962	19.2892	18.9947	19.0405	18.5387	18.7393	18.8855	18.6464	19.2693	18.7547	19.442	19.1133	19.1649	19.2674	18.2699	18.3249	18.5074	17.9725	18.5221	18.6246	18.7755	18.614	18.4707	18.7251	18.4075	18.6721	18.8815	18.6186	18.3958	1.6261	-0.913476	-0.244224	0.18532	-0.653725	3.58819
5738	1	P58335	P58335	Anthrax toxin receptor 2	ANTXR2	Homo sapiens	53.663	14	11	+	Cluster 25	18.981	18.8558	20.3411	19.1673	20.1593	20.0754	18.8211	20.0467	20.3453	20.2757	20.3577	20.4271	19.9628	20.3501	19.8727	20.318	19.1192	18.1659	17.7985	18.324	18.7401	18.797	18.745	18.7391	19.4166	18.9159	18.4003	17.9831	18.5411	19.181	18.8697	18.3528	1.69025	-0.860552	-0.109998	-0.103523	-0.616179	6.93831
5664	1	P02745	P02745	Complement C1q subcomponent subunit A	C1QA	Homo sapiens	26.016	10	9	+	Cluster 25	20.3012	21.4898	20.7152	22.1794	20.6314	20.8134	21.4884	21.5526	21.425	21.8548	21.6666	21.7313	21.7001	22.2534	21.4446	21.0209	21.1266	14.5669	19.8623	20.1755	20.3862	20.2005	21.119	22.0619	20.5048	20.6848	20.4872	19.1986	21.087	20.3565	19.2467	19.9531	1.65513	-0.821613	-0.306717	0.15653	-0.683326	2.35908
5322	1	Q16566	Q16566	Calcium/calmodulin-dependent protein kinase type IV	CAMK4	Homo sapiens	51.926	11	10	+	Cluster 25	18.14	17.6563	18.0267	17.5704	18.042	17.8931	17.9758	17.0343	17.7572	17.7015	17.8589	17.8599	17.0968	17.8479	18.0633	17.6795	17.7845	16.5409	16.6226	16.7707	16.9786	17.197	17.3183	16.7514	17.399	16.8779	17.1748	15.9877	17.104	17.1344	16.7936	16.9158	1.65127	-1.02801	-0.253197	0.0198297	-0.389884	6.11804
5048	1	Q9H3M7	Q9H3M7	Thioredoxin-interacting protein	TXNIP	Homo sapiens	43.662	14	11	+	Cluster 25	19.1968	19.6469	20.0912	19.177	20.4905	19.4125	18.9307	19.4557	19.785	19.7933	19.812	20.2085	20.1419	19.2269	19.5352	20.6396	17.738	18.4818	17.7271	18.2243	18.3486	18.1687	18.6187	18.8572	17.6434	18.3892	21.0079	17.7838	18.1969	18.1956	19.7229	17.8322	1.68279	-0.808543	-0.196006	0.0116421	-0.68988	4.86525
4724	1	P04278	P04278	Sex hormone-binding globulin	SHBG	Homo sapiens	43.779	14	11	+	Cluster 25	15.6593	18.0647	18.4164	18.3373	17.0878	19.9672	19.6132	19.126	18.8089	19.9041	20.1303	18.5873	18.4728	20.1928	17.6062	18.3041	15.2826	16.7056	16.2942	16.7446	16.0371	18.3858	18.8803	18.3718	17.2058	18.3358	17.0175	14.7931	15.8606	18.2416	15.6754	16.4968	1.65376	-0.851779	-0.34699	0.169772	-0.624762	3.43677
3642	1	P36957	P36957	Dihydrolipoyllysine-residue succinyltransferase component of 2-oxoglutarate dehydrogenase complex, mitochondrial	DLST	Homo sapiens	48.758	18	14	+	Cluster 25	23.2796	22.9637	23.1515	22.8159	23.359	22.7712	22.8149	22.8148	23.12	22.9815	23.0988	22.8782	22.7507	23.0726	22.9043	23.1958	21.9662	22.838	22.1396	21.8372	22.7027	22.4521	22.7184	22.3992	22.5215	22.6153	22.1628	21.8861	22.497	22.3877	22.7628	22.265	1.59491	-1.02384	-0.0414258	0.0998804	-0.629527	6.65156
3325	1	P16219	P16219	Short-chain specific acyl-CoA dehydrogenase, mitochondrial	ACADS	Homo sapiens	44.296	17	15	+	Cluster 25	23.8812	23.9429	23.5383	23.9673	23.5371	23.6921	23.0714	22.207	22.9161	23.3942	23.1886	23.2409	22.5042	23.1018	24.0453	22.4196	20.6923	23.6635	21.7725	20.9178	22.2668	22.9381	22.9374	21.0968	21.5279	22.5219	21.6668	22.9083	22.5461	22.4054	22.6797	21.9793	1.57592	-0.998023	-0.174603	0.250348	-0.653646	4.0258
3023	1	Q9UBB6	Q9UBB6	Neurochondrin	NCDN	Homo sapiens	78.864	19	17	+	Cluster 25	17.7346	17.6082	18.1506	17.4258	18.6999	18.1616	18.0014	18.2756	18.4985	18.0235	18.4217	18.2886	18.2771	18.5691	18.0112	18.5555	18.3173	17.2046	17.4635	17.6357	17.7185	17.9729	17.92	17.7174	18.0656	17.8104	17.7439	17.689	17.9967	17.9202	17.6554	17.6097	1.59433	-1.05474	-0.160198	0.16245	-0.541835	2.87292
2838	1	P02649	P02649	Apolipoprotein E	APOE	Homo sapiens	36.153	24	19	+	Cluster 25	21.7265	21.0773	22.4163	22.4985	22.1705	23.2605	22.9429	22.1491	22.6051	23.4814	23.4412	23.5948	23.2042	22.5944	22.6045	22.542	21.9269	20.6745	20.4291	21.1446	20.8903	21.8441	22.2093	22.693	21.8887	21.2785	21.149	20.614	21.9777	21.4685	20.1471	21.1846	1.64334	-1.02588	-0.374035	0.0751187	-0.318541	5.02544
2054	1	P31150	P31150	Rab GDP dissociation inhibitor alpha	GDI1	Homo sapiens	50.585	29	21	+	Cluster 25	22.1613	21.8783	22.9807	21.7921	23.0202	22.5048	21.9875	22.6718	22.9693	22.7025	23.3073	22.8688	23.1184	23.0353	22.2827	23.2096	22.1882	21.2709	21.0978	20.9186	21.8145	21.6766	21.8725	22.0751	22.4504	21.5146	21.6202	21.452	21.9713	21.6204	21.7718	21.5359	1.69079	-0.929322	-0.227595	-0.0628971	-0.47098	6.0597
1789	1	Q8NBF2	Q8NBF2	NHL repeat-containing protein 2	NHLRC2	Homo sapiens	79.446	29	23	+	Cluster 25	21.5023	21.6347	22.0414	21.5266	22.326	22.007	21.7073	22.2108	22.0307	21.9267	22.2474	22.2836	22.2057	22.47	21.9272	22.4353	21.2205	21.0421	21.5171	20.9169	21.3938	21.3908	21.6202	21.6833	21.7018	21.4817	21.0643	21.3284	21.2008	21.5944	21.013	21.2896	1.70312	-0.811682	-0.286525	-0.00623264	-0.598681	6.9723
752	1	Q86TI0	Q86TI0	TBC1 domain family member 1	TBC1D1	Homo sapiens	133.087	40	34	+	Cluster 25	17.8202	17.6304	19.6027	18.2044	19.8149	19.4803	18.6793	19.6175	19.8836	19.4291	19.7599	19.7476	19.7157	19.7593	18.6248	20.1625	18.166	17.0613	17.0073	17.6254	17.7417	17.851	18.5915	19.0677	18.3526	17.6975	17.6755	17.0515	17.9239	17.9222	17.5929	17.3823	1.68523	-0.892092	-0.204097	-0.0215428	-0.567498	5.84728
9	1	P04114	P04114	Apolipoprotein B-100	APOB	Homo sapiens	515.615	253	191	+	Cluster 25	22.1556	22.4195	22.7204	22.6779	23.2118	22.8743	23.6289	23.03	23.6298	23.9857	23.8195	24.2651	22.8904	23.3766	23.7365	22.7274	22.5131	21.6817	21.0326	21.881	22.03	22.9769	23.2738	22.7513	22.9949	22.2661	21.5886	21.2684	21.4155	22.2153	21.8392	21.9195	1.67635	-0.925077	-0.295466	0.0393937	-0.495203	4.51213
55	1	O60437	O60437	Periplakin	PPL	Homo sapiens	204.749	112	94	+	Cluster 25	20.7196	20.1736	21.8786	20.6661	20.7274	20.8769	21.405	21.2146	21.591	20.9187	21.6752	20.3265	20.3586	19.831	20.961	20.903	18.547	20.5079	19.396	19.8273	19.8443	20.0027	19.9881	19.3349	20.7773	20.1565	20.9211	19.8786	19.2158	20.0954	20.3329	19.8539	1.589	-1.12703	-0.311931	0.144443	-0.294479	4.28962
9191	1	Q99584	Q99584	Protein S100-A13	S100A13	Homo sapiens	11.47	4	4	+	Cluster 25	23.3955	22.5415	24.5263	22.832	23.8876	23.5481	23.6134	24.1491	23.5101	23.6854	23.5847	23.9061	23.7723	23.9834	23.3667	24.044	23.243	21.8596	21.7211	21.5635	22.1741	22.2897	22.8595	22.3757	23.046	22.9731	23.2096	20.5821	22.2628	22.8475	22.3806	22.4242	1.52671	-1.05494	-0.60125	0.369998	-0.240518	5.90181
7835	1	Q9NP74	Q9NP74	Palmdelphin	PALMD	Homo sapiens	62.759	8	6	+	Cluster 25	18.5167	18.2497	19.2725	18.6026	19.1042	19.0657	19.1347	19.0185	19.2648	19.2445	19.5462	19.4177	18.7185	19.3314	19.626	18.6569	19.1385	17.6624	17.7599	17.3912	18.0079	18.2769	18.1795	18.5564	18.643	18.5394	17.8935	17.2445	18.8836	18.4588	17.8433	18.1996	1.557	-1.05532	-0.57888	0.287563	-0.210362	5.07564
3686	1	Q13627	Q13627	Dual specificity tyrosine-phosphorylation-regulated kinase 1A	DYRK1A	Homo sapiens	85.586	18	16	+	Cluster 25	19.2789	19.1884	19.1613	19.1591	19.3259	19.0997	19.3644	19.2504	19.2441	18.9684	19.2296	19.1834	19.0675	19.296	19.2166	19.3633	19.2016	18.806	18.7087	18.6062	18.8875	19.0719	19.1024	19.1665	19.0302	18.9181	18.8969	18.3392	19.1742	19.0625	18.8032	18.9163	1.55174	-1.03217	-0.527287	0.356479	-0.348761	4.16013
3628	1	P27105	P27105	Stomatin	STOM	Homo sapiens	31.73	18	14	+	Cluster 25	22.0667	21.8349	22.4732	22.0653	23.0227	22.8292	22.3655	23.0113	23.0065	23.0763	23.0624	23.3047	23.4002	23.5532	22.7478	22.948	22.6633	21.0685	20.7023	21.2628	21.3358	21.8305	22.3825	23.957	22.5982	21.9686	21.8292	20.6359	22.3366	21.9948	21.5441	21.5856	1.59044	-0.971609	-0.61287	0.271662	-0.277621	3.26914
2738	1	Q96J84	Q96J84	Kin of IRRE-like protein 1	KIRREL1	Homo sapiens	83.536	24	18	+	Cluster 25	18.2347	18.0235	19.1004	18.1216	18.898	18.8146	18.5793	19.2108	18.9365	19.2156	19.214	19.0299	19.2287	19.4835	18.9267	19.1842	19.4448	17.5038	17.7934	17.8648	17.4106	18.0805	18.3466	18.4205	19.2737	18.4626	17.7619	16.8093	18.6352	18.7252	17.566	18.0399	1.55448	-0.870088	-0.724549	0.407859	-0.367705	3.05626
2660	1	Q13563	Q13563	Polycystin-2	PKD2	Homo sapiens	109.693	22	18	+	Cluster 25	19.8511	19.653	20.7522	20.0989	20.8255	20.2563	19.9931	20.4722	20.5683	21.0281	20.5594	20.6313	20.4538	20.837	20.2996	20.599	21.083	19.0575	18.6966	18.9523	19.3997	19.6098	19.5132	20.1082	20.7222	19.9654	19.2025	18.2921	19.9848	20.3145	19.5729	19.4102	1.47376	-1.06643	-0.47032	0.515014	-0.452017	3.35421
2645	1	Q04721	Q04721	Neurogenic locus notch homolog protein 2	NOTCH2	Homo sapiens	265.41	26	22	+	Cluster 25	18.213	18.1859	19.171	18.2563	18.9715	18.7898	18.8078	19.2602	19.0601	19.3588	19.3848	18.9795	19.2836	19.6106	18.9007	19.0606	19.0371	17.3844	17.143	17.6456	17.2531	18.0051	18.2978	18.525	18.9103	18.0964	17.4946	17.6653	18.3758	18.3947	18.5774	17.9573	1.46491	-1.07503	-0.669332	0.464763	-0.185314	4.69159
2253	1	Q05193	Q05193	Dynamin-1	DNM1	Homo sapiens	97.409	28	21	+	Cluster 25	19.8255	19.384	20.1521	19.3767	19.9628	19.8933	20.0794	19.9921	20.3926	19.8665	20.5134	19.9609	20.0079	19.9842	19.9013	20.1026	21.0813	18.2452	18.5458	18.7475	17.6768	19.3225	19.2476	18.6582	20.5584	19.5135	18.6908	18.1785	19.7346	19.811	18.175	18.9327	1.58558	-0.97487	-0.613287	0.283623	-0.28105	3.09609
2213	1	P09871	P09871	Complement C1s subcomponent	C1S	Homo sapiens	76.687	26	20	+	Cluster 25	21.5573	21.763	22.4443	22.037	22.5039	22.0392	22.2977	23.1123	22.5125	23.1219	23.1743	23.278	22.7779	22.9996	22.3766	22.1091	22.9415	20.817	20.9	20.9284	21.2296	21.8148	21.6285	23.4229	22.7049	22.0696	20.9419	20.5262	21.9575	21.879	20.9391	21.3998	1.46266	-1.1024	-0.56526	0.492887	-0.287887	2.86262
1609	1	Q13586	Q13586	Stromal interaction molecule 1	STIM1	Homo sapiens	77.423	32	25	+	Cluster 25	20.5531	20.5835	20.5639	20.5227	20.6385	20.531	20.8351	20.2209	20.706	20.4844	20.453	20.7803	19.9681	20.5381	20.6759	20.5443	19.8728	19.7817	19.3749	19.0355	21.1281	19.9361	20.5233	20.0975	20.2346	20.1388	19.6486	19.9905	19.9523	20.1703	20.3648	20.0245	1.59718	-1.0503	-0.517365	0.182468	-0.211984	3.48693
260	1	Q5JSL3	Q5JSL3	Dedicator of cytokinesis protein 11	DOCK11	Homo sapiens	237.675	62	51	+	Cluster 25	19.48	18.7196	19.5491	19.3943	19.3356	19.1897	19.827	19.9195	19.4621	19.6645	19.7245	19.8074	19.6569	20.3067	19.3093	19.5229	19.6238	18.7377	18.7353	18.6535	18.8049	19.049	19.3251	19.7102	19.6652	19.1365	19.4102	19.1053	19.1372	19.072	18.245	18.9771	1.56116	-0.944415	-0.733374	0.309542	-0.19291	2.8316
1212	1	Q86VS8	Q86VS8	Protein Hook homolog 3	HOOK3	Homo sapiens	83.129	36	28	+	Cluster 25	19.6719	19.3023	20.3605	19.5618	20.2017	19.9889	20.1994	20.3825	20.2932	20.3711	20.4655	20.5556	20.1976	20.4322	19.927	20.4153	20.631	19.1582	18.9683	19.7231	19.4106	19.4832	19.8981	20.1272	20.6352	19.8127	19.7388	18.5083	19.7789	19.9043	19.1063	19.4435	1.4852	-1.13065	-0.350187	0.441193	-0.445562	2.2517
11107	1	Q9UPY6	Q9UPY6	Actin-binding protein WASF3	WASF3	Homo sapiens	55.295	3	2	+	Cluster 25	17.6368	15.7737	18.5784	15.1416	17.0478	17.8191	15.6071	16.9459	18.017	18.9808	18.0111	18.1985	17.7445	16.6846	14.8398	17.6632	14.3573	14.6389	14.6343	15.1415	15.2724	15.1376	16.239	14.5504	17.9235	14.6431	15.9754	14.5426	16.5987	16.0871	13.8425	15.4477	1.62348	-0.980412	-0.542478	0.177488	-0.278076	4.12301
7345	1	P06241	P06241	Tyrosine-protein kinase Fyn	FYN	Homo sapiens	60.762	10	9	+	Cluster 25	21.2281	20.5528	21.1103	20.7793	20.7841	20.9197	20.7853	20.2418	20.8253	20.4878	21.0413	20.8572	20.5053	20.7434	21.1162	21.3145	20.6752	20.2184	19.9321	20.3634	20.1774	20.497	20.6934	20.5435	20.5033	20.2396	20.8354	19.8082	20.2601	20.5872	20.654	20.2947	1.53561	-0.966295	-0.347953	0.419693	-0.641057	3.80421
6744	1	P02750	P02750	Leucine-rich alpha-2-glycoprotein	LRG1	Homo sapiens	38.179	8	7	+	Cluster 25	19.4254	19.5336	19.6995	20.8685	20.1752	21.2605	20.724	21.6428	20.8063	21.6202	22.4061	22.0192	22.2862	21.2367	20.4558	20.4364	19.1609	18.6734	17.8187	19.1253	20.0281	19.127	19.9517	20.5766	19.0634	19.6301	19.9413	18.3721	19.7543	19.3978	18.6209	19.173	1.63191	-0.985525	-0.43682	0.171657	-0.381223	5.35238
6554	1	Q9H330	Q9H330	Transmembrane protein 245	TMEM245	Homo sapiens	97.356	10	8	+	Cluster 25	18.7152	18.4003	19.2111	18.6332	19.4781	19.2778	18.4419	19.6787	19.6552	19.3625	19.2035	19.4525	19.4416	19.6711	18.8789	19.0566	18.1652	18.4928	17.7806	18.8251	18.2898	18.097	18.6146	18.8213	18.9573	18.7943	18.2009	17.9097	18.075	18.6442	18.2676	18.2932	1.65425	-0.81508	-0.529925	0.213124	-0.522367	5.28777
6204	1	P18669	P18669	Phosphoglycerate mutase 1	PGAM1	Homo sapiens	28.803	26	18	+	Cluster 25	23.9801	23.9467	25.031	24.345	24.7925	24.7446	24.5206	24.7825	24.8543	24.7315	25.0131	25.0059	24.9481	25.1869	24.3951	25.0897	24.2727	23.7436	23.6494	23.8064	24.7141	23.668	24.2291	24.6188	24.255	24.0429	23.8925	23.9053	23.9271	24.3476	24.257	23.8746	1.61204	-0.794551	-0.649702	0.324664	-0.492449	4.78371
5710	1	P37275	P37275	Zinc finger E-box-binding homeobox 1	ZEB1	Homo sapiens	124.074	10	9	+	Cluster 25	15.3533	15.3342	16.9547	14.5847	16.963	16.7211	16.5553	17.4205	16.9722	17.5006	17.461	17.3541	16.4543	17.2493	16.2987	16.8417	17.0156	14.8704	15.0014	15.1522	15.4096	15.573	15.8539	15.7799	16.9043	16.277	15.5876	14.7672	16.0417	16.0862	15.2862	15.3229	1.62911	-0.943803	-0.390191	0.212599	-0.507719	2.8124
5644	1	O95197	O95197	Reticulon-3	RTN3	Homo sapiens	112.616	11	9	+	Cluster 25	19.5902	19.9137	20.4801	20.1437	20.5905	20.3443	19.9769	20.4126	20.1255	20.6978	20.2352	20.8305	19.7793	20.6914	20.4439	20.0701	19.3696	19.5855	19.3544	19.4537	19.2507	20.0189	19.7387	20.291	19.7142	19.7382	19.3157	20.2582	19.5391	19.8732	20.0015	19.5398	1.66035	-0.83834	-0.610036	0.164022	-0.375998	4.42711
5172	1	P00748	P00748	Coagulation factor XII	F12	Homo sapiens	67.792	12	10	+	Cluster 25	19.2677	18.0065	18.576	18.6597	18.9379	18.7329	19.9788	18.7934	20.2851	19.5974	19.9456	20.8002	19.5352	18.3899	18.2147	18.6945	20.0846	17.3489	16.8377	17.4626	17.6656	17.8044	19.4344	18.2708	19.4898	18.2642	17.3037	17.9987	17.9656	16.4632	16.3786	17.6153	1.6449	-0.935566	-0.396803	0.169879	-0.482407	3.18262
4341	1	P26022	P26022	Pentraxin-related protein PTX3	PTX3	Homo sapiens	41.976	13	12	+	Cluster 25	17.321	18.6273	19.501	17.5577	19.4609	19.2496	19.8321	20.1641	18.5261	19.1339	18.9968	20.1306	19.8427	19.9971	18.9667	18.8484	18.0149	15.8411	16.532	16.6822	16.7955	17.5474	17.9862	21.3456	18.4386	18.0033	16.4444	15.4684	17.5492	17.4552	16.1778	16.9901	1.67476	-0.827623	-0.579759	0.129324	-0.396702	4.02034
2284	1	Q6PCB7	Q6PCB7	Long-chain fatty acid transport protein 1	SLC27A1	Homo sapiens	71.108	24	20	+	Cluster 25	19.0595	18.847	19.3451	19.1046	19.3514	19.3771	19.5265	19.0378	19.205	19.432	19.7202	19.1072	19.0722	19.2702	19.2533	19.4095	19.1679	17.9274	17.9869	17.4936	18.1819	18.4664	18.7452	17.9678	19.2775	18.6638	18.2715	18.0047	18.6924	18.9124	18.1178	18.2182	1.56453	-0.930927	-0.549283	0.393938	-0.478256	6.47952
4142	1	Q92597	Q92597	Protein NDRG1	NDRG1	Homo sapiens	42.836	19	13	+	Cluster 25	22.3877	22.3473	22.4498	23.233	22.2411	22.6164	21.9627	21.8216	22.2273	22.2584	22.4967	22.3994	21.9888	22.1762	22.6654	22.1417	21.7431	22.1258	21.1151	22.6144	21.8227	21.8036	22.017	21.2927	21.7277	22.1162	21.7205	21.8837	22.3431	22.0566	22.3274	21.8596	1.59763	-0.930019	-0.570503	0.306723	-0.403833	2.73387
10244	1	A0A0B4J1X8	A0A0B4J1X8	Immunoglobulin heavy variable 3-43	IGHV3-43	Homo sapiens	13.077	4	4	+	Cluster 25	22.0229	22.0002	21.8555	22.8523	21.7751	21.9912	23.3578	22.4204	22.5081	21.9519	22.173	22.3317	23.8502	22.6788	20.6875	22.0909	20.8787	21.4419	19.892	20.8491	21.0911	20.1918	22.8337	21.2704	20.7859	21.4185	21.6965	19.5423	22.3175	21.6506	19.3248	21.2699	1.57713	-0.82647	-0.883291	0.20883	-0.0761949	3.71811
9159	1	Q96F85	Q96F85	CB1 cannabinoid receptor-interacting protein 1	CNRIP1	Homo sapiens	18.648	6	4	+	Cluster 25	21.2115	20.7265	21.4555	21.1099	21.5027	21.5402	21.3069	21.2037	21.5073	21.7344	21.7611	21.6182	21.406	20.8095	21.9655	21.7641	20.3687	19.4599	19.0545	18.9903	19.2823	19.7943	20.4142	19.5404	20.5881	20.0752	18.8517	18.0507	20.1018	20.2556	19.3441	19.7913	1.67588	-0.639407	-0.843144	0.0661211	-0.259452	9.68833
8262	1	Q5VUJ6	Q5VUJ6	Leucine-rich repeat and calponin homology domain-containing protein 2	LRCH2	Homo sapiens	84.588	6	5	+	Cluster 25	15.4761	15.4149	16.3438	14.7162	16.1949	16.2379	15.5729	16.6454	16.2737	16.4601	16.5745	16.2543	16.3586	16.1748	15.7653	16.4292	15.9671	14.1867	14.8026	15.1373	14.5692	14.4466	15.1873	15.5135	15.9967	15.2363	15.2777	14.3874	15.3646	15.5342	14.4259	15.0239	1.63612	-0.587336	-0.946836	0.144547	-0.246494	4.86421
8205	1	Q14CZ8	Q14CZ8	Hepatocyte cell adhesion molecule	HEPACAM	Homo sapiens	46.027	6	5	+	Cluster 25	17.7597	15.1856	18.0555	17.6371	18.3898	14.2075	18.0948	19.1155	18.1007	18.2319	19.176	18.656	17.7861	14.6695	18.1926	18.0703	13.8885	17.4702	13.9548	13.8213	16.2852	13.8247	13.9174	18.0762	14.9403	16.6911	14.5869	14.288	18.6686	17.114	15.5896	15.1234	1.60843	-0.790501	-0.866144	0.159556	-0.111341	3.05521
7190	1	Q9P291	Q9P291	Armadillo repeat-containing X-linked protein 1	ARMCX1	Homo sapiens	49.179	9	7	+	Cluster 25	19.655	19.4675	19.8928	19.4477	20.3478	20.2045	19.8171	20.3339	20.2993	19.9397	20.3401	20.3314	20.4806	20.5298	20.0237	20.3113	19.9403	18.5168	18.3032	18.2395	17.8954	18.9672	19.2264	19.2705	20.1588	19.3961	18.4646	17.5222	19.4931	19.3722	18.2916	18.8959	1.55278	-0.661088	-1.01491	0.30055	-0.177333	5.82335
6096	1	O14531	O14531	Dihydropyrimidinase-related protein 4	DPYSL4	Homo sapiens	61.877	9	8	+	Cluster 25	16.7122	15.7152	17.416	16.5628	18.0023	17.3833	16.4027	17.0238	18.2162	17.3874	18.0828	17.5512	17.7452	17.8385	17.4217	17.5844	16.7679	15.0573	13.9407	12.936	14.7654	15.4273	15.1565	16.7233	17.2128	15.8154	15.1539	13.0743	17.1121	16.8745	14.7934	15.5931	1.63626	-0.651764	-0.934573	0.0827248	-0.132645	4.76472
5587	1	Q9Y646	Q9Y646	Carboxypeptidase Q	CPQ	Homo sapiens	51.888	16	10	+	Cluster 25	19.8257	19.8767	20.0355	19.5891	20.1231	20.2247	20.267	20.4944	20.5631	20.6286	20.3844	20.429	20.2976	20.3482	20.3328	19.9482	19.4806	18.5616	18.2374	17.5876	18.2146	18.8529	19.6608	18.4398	19.6688	19.6889	18.1894	18.3866	19.2063	19.1814	18.3129	18.8421	1.59809	-0.574107	-1.01226	0.208351	-0.220078	8.34788
5355	1	Q6IQ26	Q6IQ26	DENN domain-containing protein 5A	DENND5A	Homo sapiens	147.098	14	11	+	Cluster 25	15.6	15.529	17.1042	15.8288	16.8846	16.728	16.3612	17.4605	17.1806	16.7187	17.0138	16.9191	16.7604	17.4093	16.4341	17.0469	16.8016	15.3179	14.8649	15.3418	14.7536	15.5906	15.9783	17.0058	16.5093	15.9159	15.3612	15.5419	15.9685	15.9116	15.441	15.7776	1.61469	-0.845848	-0.806831	0.132137	-0.0941522	3.79986
4839	1	Q14240	Q14240	Eukaryotic initiation factor 4A-II	EIF4A2	Homo sapiens	46.403	16	11	+	Cluster 25	22.6346	22.4596	22.8166	22.6936	22.7551	22.6887	22.6713	22.6903	22.6885	22.8032	22.8618	22.7823	22.2745	22.7138	22.7233	22.6777	22.0216	21.9627	22.3637	21.5522	22.1779	21.8694	22.3124	21.7395	22.4104	22.2721	21.4477	21.9472	22.0779	22.3089	22.5363	22.1392	1.57509	-0.566247	-1.05235	0.233996	-0.190489	7.30437
4811	1	P78563	P78563	Double-stranded RNA-specific editase 1	ADARB1	Homo sapiens	80.763	14	11	+	Cluster 25	17.68	16.9872	17.7011	17.3483	17.9834	18.0439	17.8977	17.7797	17.7956	17.3497	18.0041	17.8373	18.1161	17.9722	17.4868	18.1488	17.7503	16.5063	16.9428	16.6797	16.7973	17.1109	17.2098	17.6042	17.7563	16.8205	17.2167	16.7221	17.0835	17.2312	16.9447	17.0914	1.6431	-0.58285	-0.953568	0.0975619	-0.20424	5.17509
4505	1	Q8WTS6	Q8WTS6	Histone-lysine N-methyltransferase SETD7	SETD7	Homo sapiens	40.723	17	12	+	Cluster 25	19.4622	19.4678	20.4054	19.6043	20.1599	20.3058	19.917	20.9879	20.4627	20.5792	20.717	20.7302	21.0804	21.2302	20.0179	20.8434	20.1803	19.1107	19.2385	19.1263	19.2675	19.1345	19.5367	20.3138	20.1631	19.6687	18.9644	18.7706	19.7051	19.7185	19.3354	19.4472	1.64249	-0.669154	-0.870263	0.16268	-0.265756	4.56481
4190	1	Q9BZG1	Q9BZG1	Ras-related protein Rab-34	RAB34	Homo sapiens	29.045	17	13	+	Cluster 25	20.5312	20.4063	21.4081	20.3894	21.4329	20.988	20.4141	21.7267	21.5307	21.2666	21.5044	21.4646	21.5255	21.6621	20.9884	21.5181	21.2227	19.475	19.3372	19.2992	19.1476	19.7551	20.09	20.4094	21.2187	20.2347	19.7867	18.8136	20.4664	20.2243	19.3016	19.7508	1.63089	-0.657499	-0.864182	0.223904	-0.33311	5.79144
4153	1	Q96BJ3	Q96BJ3	Axin interactor, dorsalization-associated protein	AIDA	Homo sapiens	35.021	20	13	+	Cluster 25	20.1227	20.1069	20.833	20.2894	20.8078	20.643	20.2574	20.9478	20.9265	20.9402	20.9304	20.7938	21.0931	21.2888	20.6099	20.9549	20.5973	19.6811	19.7239	19.7225	19.3627	20.1402	19.9822	20.1576	20.7308	20.0228	20.4079	19.7893	20.3639	20.2835	19.8895	19.9752	1.63564	-0.786365	-0.789487	0.17164	-0.23143	4.96704
3593	1	O95260	O95260	Arginyl-tRNA--protein transferase 1	ATE1	Homo sapiens	59.093	17	14	+	Cluster 25	19.1196	19.1073	19.461	18.8822	19.2699	19.7047	18.7088	19.3199	19.5715	19.5651	19.4686	19.5355	19.3001	19.4709	19.1997	19.6821	18.4722	19.0869	18.7224	18.6629	18.5178	18.8389	19.0134	19.0614	18.8075	19.0447	18.9595	18.998	18.7545	18.7928	18.9649	18.8806	1.62326	-0.702687	-0.91	0.141508	-0.152083	5.57196
2923	1	Q16832	Q16832	Discoidin domain-containing receptor 2	DDR2	Homo sapiens	96.737	22	17	+	Cluster 25	18.7353	18.3709	20.2093	19.0317	20.0797	19.9174	18.974	20.5742	20.3793	20.3801	20.4886	20.4679	20.2873	20.4543	19.69	19.9873	19.3626	17.2678	17.3547	16.5469	17.0276	17.4606	18.3471	18.6735	19.4153	18.4722	16.9169	16.8919	18.4996	18.4743	17.1133	18.0202	1.58766	-0.694701	-0.96227	0.219556	-0.15024	7.04555
2868	1	P39059	P39059	Collagen alpha-1(XV) chain	COL15A1	Homo sapiens	141.721	22	17	+	Cluster 25	21.6982	21.5824	23.1916	21.625	23.2845	23.0663	22.0529	23.7596	23.4654	23.3381	23.0834	23.3092	23.5086	24.1106	22.3306	23.1816	21.819	20.4525	20.3369	19.5163	20.0408	20.6944	21.9786	22.3271	21.7702	21.6439	19.6727	19.4391	21.2794	20.7864	20.0803	20.8082	1.66028	-0.572457	-0.908668	0.102811	-0.281969	6.9996
2813	1	O43310	O43310	CBP80/20-dependent translation initiation factor	CTIF	Homo sapiens	67.588	20	17	+	Cluster 25	17.6725	17.8773	19.2756	17.6386	18.9918	18.7211	17.7924	19.5053	19.3297	19.0814	19.0977	18.9625	18.8481	19.6002	18.2252	19.4173	18.7714	17.1547	17.0988	17.0746	16.917	17.8737	17.7616	18.1003	18.5729	18.0816	17.1043	16.9625	18.0192	17.9027	17.0124	17.6728	1.59422	-0.785708	-0.890359	0.191013	-0.109162	4.55704
2319	1	Q96RU3	Q96RU3	Formin-binding protein 1	FNBP1	Homo sapiens	71.309	25	20	+	Cluster 25	20.621	19.9927	21.2754	20.3122	20.8609	20.5236	21.0671	20.9901	20.9065	20.7427	21.1371	20.8824	20.8048	21.0121	20.5046	21.2704	20.5781	19.38	19.3671	19.2378	18.9277	19.7202	20.1461	20.5149	19.8669	19.6323	20.1246	18.8677	20.1639	19.8003	19.6312	19.7449	1.63885	-0.6863	-0.9078	0.0726542	-0.117404	7.09434
1731	1	P26038	P26038	Moesin	MSN	Homo sapiens	67.82	42	35	+	Cluster 25	25.8177	25.2381	26.3504	25.7963	26.0375	26.0681	26.3152	26.3227	26.3456	26.1809	26.4451	26.5757	26.3838	26.9427	25.8417	26.3808	26.3425	24.5784	24.9217	24.5815	24.7758	25.1404	25.6786	26.1883	26.0389	25.539	25.4	23.8628	25.7606	25.4702	24.6233	25.1883	1.57707	-0.694232	-0.931276	0.309221	-0.260781	4.36891
1622	1	Q4LDE5	Q4LDE5	Sushi, von Willebrand factor type A, EGF and pentraxin domain-containing protein 1	SVEP1	Homo sapiens	390.18	28	24	+	Cluster 25	17.1325	16.6257	17.8462	17.3791	18.0021	17.7416	17.9429	18.4822	18.0741	18.2775	18.716	18.4945	18.7193	18.8952	17.749	18.5112	18.0754	16.1669	16.372	15.9986	15.9681	16.6982	17.0875	17.0053	17.2043	16.8106	16.0941	15.3084	17.458	17.3522	14.5413	16.6414	1.57586	-0.563937	-1.04352	0.249466	-0.217876	5.30957
1140	1	Q9Y217	Q9Y217	Myotubularin-related protein 6	MTMR6	Homo sapiens	71.968	40	29	+	Cluster 25	18.8084	18.9489	20.0839	19.2084	19.7528	19.5462	19.21	20.1321	20.2503	19.8154	20.0012	19.7875	20.165	20.2071	19.1401	20.1076	19.5798	18.6798	18.69	19.0296	18.6061	18.6348	19.2244	19.319	19.323	19.2134	19.1106	18.5741	19.0236	19.0005	18.8297	18.969	1.62413	-0.750161	-0.86817	0.148305	-0.154104	4.58285
1013	1	Q02153	Q02153	Guanylate cyclase soluble subunit beta-1	GUCY1B1	Homo sapiens	70.514	39	30	+	Cluster 25	18.6545	18.4981	20.1475	18.3412	20.3998	20.0976	19.0215	20.5579	20.3498	20.186	20.6061	20.5495	20.95	20.3417	19.401	20.3904	20.0449	17.7346	17.9728	17.402	17.647	18.394	18.7119	19.0508	19.8888	18.8553	18.2532	17.3784	19.3277	19.3497	17.6025	18.285	1.61251	-0.614239	-0.930904	0.243506	-0.310874	4.265
476	1	Q96PE2	Q96PE2	Rho guanine nucleotide exchange factor 17	ARHGEF17	Homo sapiens	221.675	55	41	+	Cluster 25	18.7034	18.3983	19.742	18.3653	19.6795	19.5147	18.7799	19.9981	19.9007	19.9014	19.9419	19.8542	19.981	20.2183	19.0488	20.0535	19.7331	17.8685	17.7812	17.7905	17.8536	18.4223	18.7483	18.7108	19.6857	18.7745	17.7652	16.9736	18.7631	18.8167	17.6055	18.4137	1.57582	-0.834254	-0.852819	0.264588	-0.153333	4.25885
205	1	P07942	P07942	Laminin subunit beta-1	LAMB1	Homo sapiens	198.042	62	56	+	Cluster 25	21.8121	21.6025	22.9064	21.557	23.2899	22.7924	21.6967	23.4244	23.0434	22.9412	23.2092	23.4847	23.2434	23.3972	22.3713	23.3302	22.7681	20.9793	21.4773	21.4715	21.3246	21.5927	22.2121	22.0947	22.8505	22.104	20.6641	20.8796	22.1495	21.9146	21.0868	21.8794	1.61647	-0.810003	-0.819378	0.178877	-0.165965	3.84016
6	1	Q8NF91	Q8NF91	Nesprin-1	SYNE1	Homo sapiens	1011.11	270	221	+	Cluster 25	20.8244	20.5439	21.55	20.6431	21.4714	21.2879	21.3705	21.8041	21.6271	21.6193	21.7726	21.7416	21.6311	21.9531	21.1561	21.5591	21.1608	19.8991	19.5072	19.7224	19.4705	20.2161	20.5765	21.3979	20.9956	20.4545	20.0644	18.7792	20.6337	20.4951	19.758	20.1417	1.64047	-0.637848	-0.88109	0.182432	-0.303967	5.85722
170	1	Q13464	Q13464	Rho-associated protein kinase 1	ROCK1	Homo sapiens	158.178	71	60	+	Cluster 25	20.2267	20.1106	20.6011	20.1893	20.431	20.3891	20.4793	20.3695	20.5082	20.5173	20.5518	20.5488	20.7081	20.6884	20.3892	20.695	20.0625	19.4772	19.246	19.344	19.2489	19.8323	20.0106	20.3025	19.8805	19.9642	19.7732	19.0475	19.8409	19.6709	19.4201	19.6319	1.63163	-0.621322	-0.916573	0.184694	-0.278429	8.29095
11768	1	Q9H4E5	Q9H4E5	Rho-related GTP-binding protein RhoJ	RHOJ	Homo sapiens	23.819	2	1	+	Cluster 25	14.5665	14.5146	15.7201	14.7759	16.0901	15.7486	15.383	15.7522	15.2709	15.7227	15.2972	15.592	15.279	15.4478	16.0231	15.0291	14.9078	12.7437	13.5808	12.9455	13.4449	13.9912	14.4742	13.5936	14.4722	14.4818	14.9276	13.6184	13.8625	15.1773	13.4417	13.6718	1.56605	-0.646755	-0.810692	0.428432	-0.537039	6.65499
11365	1	P31994	P31994	Low affinity immunoglobulin gamma Fc region receptor II-b	FCGR2B	Homo sapiens	34.046	2	2	+	Cluster 25	18.5367	17.901	19.1839	18.8311	18.6938	18.9896	19.7014	19.9473	19.2064	18.2975	19.131	19.0512	18.9075	18.9406	19.665	18.4772	18.3122	16.813	16.7216	17.084	16.5201	16.8735	18.7191	18.4281	17.5015	17.4514	18.0184	15.9937	18.1681	17.6959	17.707	17.0345	1.64449	-0.73634	-0.669478	0.252655	-0.491332	6.50607
11084	1	Q9UHC1	Q9UHC1	DNA mismatch repair protein Mlh3	MLH3	Homo sapiens	163.714	2	2	+	Cluster 25	13.7651	13.2622	13.6026	13.9782	15.6404	15.4548	13.8466	14.6528	14.6586	15.2416	14.7747	15.9613	13.6065	15.1382	14.9878	15.074	13.3594	13.841	13.7327	13.6624	13.5966	14.408	13.8757	13.5704	14.0785	13.7642	14.8705	14.351	14.2831	14.9104	13.9152	13.7862	1.66507	-0.606071	-0.76845	0.191989	-0.482538	1.80655
7749	1	Q96R05	Q96R05	Retinoid-binding protein 7	RBP7	Homo sapiens	15.534	7	6	+	Cluster 25	17.6752	17.9973	18.4461	18.1269	18.3428	18.6354	18.3494	18.5354	18.2273	18.9646	18.7977	19.3255	18.4804	18.619	18.7302	18.2066	17.5193	17.1287	15.6731	16.9579	14.9427	17.2979	17.6591	18.7577	17.567	17.789	16.6789	16.0081	17.276	17.6913	16.542	17.2052	1.66207	-0.558645	-0.842764	0.170686	-0.431346	5.47107
7604	1	Q7L311	Q7L311	Armadillo repeat-containing X-linked protein 2	ARMCX2	Homo sapiens	65.683	7	6	+	Cluster 25	18.226	17.8234	18.6851	18.3447	19.0827	18.7311	18.6629	18.9252	18.9859	18.7782	19.1259	19.1557	18.8304	19.3162	18.3455	18.6204	18.5802	17.1114	17.1156	17.0556	17.1504	17.3253	18.1026	17.8503	18.7099	18.0882	15.9297	16.4755	17.8299	18.3073	16.728	17.3671	1.61668	-0.77697	-0.726133	0.296007	-0.409587	5.53074
5601	1	O00712	O00712	Nuclear factor 1 B-type	NFIB	Homo sapiens	47.442	12	9	+	Cluster 25	22.003	21.9108	22.7033	22.3114	22.9111	22.5238	22.464	22.5812	22.5321	22.6906	23.0571	22.8739	22.5954	22.4585	22.9045	22.6835	21.1439	22.2295	21.8014	20.7647	22.3723	21.7946	22.3299	22.0509	22.821	22.0903	20.5402	22.3388	21.7154	22.2878	21.6608	21.9306	1.66475	-0.728964	-0.749602	0.14981	-0.33599	3.58523
4887	1	Q6EMK4	Q6EMK4	Vasorin	VASN	Homo sapiens	71.713	17	11	+	Cluster 25	19.3074	18.9652	19.9392	19.5221	19.7679	20.2772	20.4708	20.0833	20.0165	20.0949	20.6271	20.4871	19.9131	19.8326	19.9588	19.7011	20.8004	18.1321	18.7101	18.4778	18.6728	19.4336	19.1895	18.7222	20.1819	19.8144	18.6995	18.1811	19.2202	19.4737	18.2666	18.7407	1.64994	-0.629888	-0.698645	0.252324	-0.573731	3.54936
4608	1	Q9NUJ3	Q9NUJ3	T-complex protein 11-like protein 1	TCP11L1	Homo sapiens	57.035	16	12	+	Cluster 25	18.2644	18.2773	19.3734	18.3478	18.9896	18.7287	18.4028	18.7505	19.146	19.1943	19.0025	18.8155	18.9543	19.6272	18.8209	19.0852	18.4175	17.1875	17.7353	17.0101	17.707	17.8592	18.1907	18.1099	18.3564	18.0563	17.6178	17.7629	18.1366	18.0503	18.2247	17.7957	1.69246	-0.627937	-0.684905	0.126508	-0.506129	7.0583
4081	1	Q6IQ22	Q6IQ22	Ras-related protein Rab-12	RAB12	Homo sapiens	27.248	15	13	+	Cluster 25	19.626	19.5112	20.3661	19.6912	20.6191	20.1132	19.8463	20.1378	20.4254	20.386	20.4587	20.1745	20.4283	20.3852	20.0319	20.4358	19.8832	18.9188	18.647	18.6675	19.2248	18.8707	19.4089	19.6764	19.8101	19.2252	18.8059	18.5858	19.5213	19.4802	19.3599	19.0187	1.66713	-0.649001	-0.731338	0.190897	-0.477686	7.28327
4067	1	Q53GL0	Q53GL0	Pleckstrin homology domain-containing family O member 1	PLEKHO1	Homo sapiens	46.234	19	13	+	Cluster 25	17.931	17.528	19.3594	17.4633	19.1776	18.7681	18.2289	19.1117	19.2752	18.589	18.749	19.1221	19.0355	19.0354	18.6271	19.5315	17.9141	16.8173	16.8973	16.6506	16.2137	16.8819	17.6848	17.7285	17.7639	17.193	17.6864	15.1813	17.6294	17.2661	16.7625	16.9893	1.64083	-0.569348	-0.841445	0.237837	-0.467878	6.97732
1611	1	Q14515	Q14515	SPARC-like protein 1	SPARCL1	Homo sapiens	75.208	33	24	+	Cluster 25	17.7203	18.01	20.1259	17.9403	19.9262	19.7559	18.4931	19.9192	20.1682	20.1004	19.8548	19.8543	20.0518	20.9208	19.1438	20.5701	18.1483	17.1527	16.8476	17.0154	17.0932	17.4735	18.0293	19.1749	19.0042	18.2193	16.6955	16.2804	18.3259	18.0574	17.2827	17.444	1.6891	-0.667094	-0.718411	0.112527	-0.416121	5.78747
119	1	O75923	O75923	Dysferlin	DYSF	Homo sapiens	237.298	88	67	+	Cluster 25	19.9132	19.624	21.3669	19.8487	21.2189	20.8434	20.4601	21.9801	21.3672	21.1854	21.5253	21.7323	21.0982	21.3074	20.6899	22.0099	20.4529	18.6298	19.1986	19.1725	19.3787	19.292	20.2139	21.8208	20.3547	19.9209	19.2293	18.6008	20.1191	19.781	18.9676	19.5475	1.68023	-0.777154	-0.662615	0.108765	-0.349229	4.5216
1513	1	Q4KMQ2	Q4KMQ2	Anoctamin-6	ANO6	Homo sapiens	106.167	32	25	+	Cluster 25	19.4785	18.9211	20.6766	19.3971	20.278	20.1955	19.6473	20.5476	20.6888	20.2006	20.3476	20.2291	20.7158	20.0944	19.7643	20.6216	19.697	18.6602	18.763	18.7989	19.0004	18.3802	19.5341	19.9263	19.8865	19.2838	19.1754	19.1444	19.3776	19.5503	18.9505	18.9949	1.6355	-0.775075	-0.715558	0.24528	-0.390146	4.9856
9383	1	A0A0B4J1V6	A0A0B4J1V6	Immunoglobulin heavy variable 3-73	IGHV3-73	Homo sapiens	12.857	3	3	+	Cluster 25	18.4761	18.6782	19.5363	21.2308	18.6851	19.6149	22.8882	18.3988	19.2145	19.2057	19.4772	19.7843	20.2506	19.5623	17.8552	17.9126	17.7702	17.9603	16.813	18.7852	17.3574	17.623	22.2557	18.5311	17.1915	18.6995	19.4279	16.6455	19.2038	19.7502	16.1343	18.0097	1.46604	-0.720993	-0.925374	0.568864	-0.388541	1.62918
9062	1	Q8N2G6	Q8N2G6	Zinc finger CCHC domain-containing protein 24	ZCCHC24	Homo sapiens	26.954	4	4	+	Cluster 25	16.0012	15.7582	17.2623	16.3212	18.2509	16.9463	15.584	17.6395	17.5732	17.5331	17.5674	17.5561	16.7878	18.0674	17.4801	17.0409	17.9073	15.2734	15.9521	15.8481	15.7723	16.3661	16.3821	16.611	17.5874	16.7823	16.1503	15.0195	16.6186	16.8202	15.4304	16.1806	1.57674	-0.709741	-0.877327	0.35187	-0.34154	2.0968
8573	1	Q9UBP4	Q9UBP4	Dickkopf-related protein 3	DKK3	Homo sapiens	38.39	7	5	+	Cluster 25	15.4588	15.714	16.9101	15.641	16.5864	16.8238	16.2691	16.6153	16.637	16.6547	16.553	17.0549	16.6642	17.4413	16.5914	16.8113	16.6959	15.1862	14.4212	15.0309	14.9848	16.6158	15.9582	16.7414	16.4034	16.1715	15.0378	14.7554	15.6407	16.2922	15.3604	15.4409	1.50416	-0.711132	-0.950157	0.476457	-0.319331	3.11044
8320	1	Q8IVB5	Q8IVB5	LIX1-like protein	LIX1L	Homo sapiens	36.561	8	5	+	Cluster 25	15.8965	14.9788	18.2169	16.6678	17.6623	17.644	17.7043	17.3566	17.6397	18.2392	18.085	18.1929	17.3255	17.6756	17.587	17.8526	17.6218	14.1762	14.3983	15.6808	14.1517	13.9789	18.2418	14.7633	17.3659	17.0459	14.4477	15.9503	17.4405	16.2944	16.0341	14.7349	1.48185	-0.703879	-0.869533	0.569416	-0.477856	3.31304
8099	1	P34741	P34741	Syndecan-2	SDC2	Homo sapiens	22.158	6	5	+	Cluster 25	17.3388	17.1073	18.5036	17.6954	18.5206	18.0615	18.3845	18.4749	18.6859	18.5275	18.2644	18.4635	18.1407	18.8466	18.5034	17.8715	19.1854	16.468	17.1935	16.9322	17.0728	17.8343	17.8393	17.8201	18.6532	17.8186	17.0127	16.688	18.2043	18.4036	17.2867	17.4412	1.525	-0.725873	-0.946749	0.420395	-0.272776	1.92793
7717	1	Q969T9	Q969T9	WW domain-binding protein 2	WBP2	Homo sapiens	28.086	6	6	+	Cluster 25	20.8397	20.8407	21.3981	20.8898	21.1338	21.2682	20.6475	21.1708	21.1999	21.1322	20.892	21.0315	20.7542	21.1698	21.2296	21.1138	20.0033	20.2184	20.0306	19.3523	20.0699	20.4063	20.9366	20.7634	20.2835	20.6512	20.2388	21.0675	20.6819	20.6742	20.8588	20.3122	1.47764	-0.897929	-0.812431	0.518347	-0.285625	4.92228
6157	1	O95644	O95644	Nuclear factor of activated T-cells, cytoplasmic 1	NFATC1	Homo sapiens	101.242	9	8	+	Cluster 25	18.2409	16.9231	17.8947	17.4148	17.9314	17.1761	18.5495	17.5302	17.8189	17.6783	18.0136	17.352	18.0155	18.203	17.8495	17.6985	17.837	15.6957	15.9814	15.8081	15.7648	16.4279	16.9	18.0688	17.1565	16.3769	17.3229	15.1557	17.2279	17.1777	16.5302	16.4538	1.40593	-0.787901	-0.993052	0.603503	-0.228481	4.6386
5925	1	Q96EM0	Q96EM0	Trans-3-hydroxy-L-proline dehydratase	L3HYPDH	Homo sapiens	38.138	14	9	+	Cluster 25	17.9389	17.6472	19.0407	17.9626	18.4408	18.5665	18.5537	19.0514	18.9747	18.9853	19.1458	18.6593	19.2406	19.9994	18.4234	19.0433	19.3341	16.6962	17.2228	16.6873	17.0023	17.8187	17.7799	18.4369	19.3968	17.9725	17.5662	16.7719	18.1191	18.2185	17.059	17.303	1.5598	-0.595941	-0.894168	0.41787	-0.487563	3.36158
5767	1	Q10588	Q10588	ADP-ribosyl cyclase/cyclic ADP-ribose hydrolase 2	BST1	Homo sapiens	35.724	12	9	+	Cluster 25	18.5653	17.8627	18.7297	18.6411	19.005	18.8459	19.4347	19.6096	19.0338	19.0626	19.3158	19.5685	19.5112	19.3727	18.8613	19.1571	18.6595	17.5139	17.155	17.408	17.44	18.1154	18.7339	20.7757	18.8798	18.1461	18.0778	17.6566	18.6755	18.342	17.0477	17.8257	1.51609	-0.777343	-0.887895	0.460406	-0.311257	2.80307
5105	1	Q9UNH7	Q9UNH7	Sorting nexin-6	SNX6	Homo sapiens	46.647	17	14	+	Cluster 25	22.1677	21.9999	22.3946	22.2782	22.0022	21.9626	22.4193	22.045	22.3139	22.2059	22.3768	22.1319	21.9068	22.2444	22.0765	22.2478	22.3615	21.5781	21.5233	21.2627	21.5613	21.7404	21.9479	22.1038	22.0971	21.8443	21.6891	20.7698	22.0303	21.9304	21.5264	21.7237	1.48064	-0.825871	-0.889521	0.509068	-0.274315	3.78528
4953	1	Q8TB24	Q8TB24	Ras and Rab interactor 3	RIN3	Homo sapiens	107.854	12	11	+	Cluster 25	18.3047	18.3257	18.5213	18.2086	18.8864	18.7948	18.9499	18.4984	18.5722	18.6674	18.7641	18.8553	18.4953	18.8182	18.6476	18.3163	18.8172	17.7692	17.6769	17.2662	17.8003	18.0697	18.1146	18.8781	18.5367	18.4337	18.4918	17.2366	18.3576	18.1688	17.8221	18.0038	1.37259	-0.927205	-0.842209	0.682269	-0.285445	3.17181
2875	1	P47712	P47712	Cytosolic phospholipase A2	PLA2G4A	Homo sapiens	85.241	22	17	+	Cluster 25	18.1688	18.5759	19.4101	18.2268	19.2252	19.0018	18.8554	19.2067	19.1642	19.1336	19.409	19.3487	19.0105	19.2101	18.8719	19.4333	17.9737	17.2454	16.8184	16.6901	17.1517	18.4698	18.5688	19.4659	17.8977	18.4687	16.8937	17.624	17.9571	18.4017	19.0887	17.3006	1.46488	-0.681281	-0.786976	0.622428	-0.619055	4.59844
2622	1	P42226	P42226	Signal transducer and activator of transcription 6	STAT6	Homo sapiens	94.134	25	18	+	Cluster 25	20.4747	20.5645	20.7376	20.5234	20.7014	20.8203	20.6094	20.8441	20.9396	20.7614	21.0119	20.7695	20.81	20.8825	20.3696	20.9726	20.2688	20.0899	20.0923	20.0001	19.8737	20.2758	20.277	20.5523	20.2636	20.424	20.8251	20.2406	20.4284	20.2178	20.4571	20.25	1.51476	-0.706359	-1.01056	0.388213	-0.186056	6.10333
1521	1	Q7Z392	Q7Z392	Trafficking protein particle complex subunit 11	TRAPPC11	Homo sapiens	128.883	28	25	+	Cluster 25	18.8529	18.969	19.1593	19.1331	18.9457	18.9579	19.0679	18.7463	18.966	18.9646	18.8342	19.0213	18.7395	18.927	18.8093	19.0686	18.6257	18.4626	18.5543	18.4692	18.1168	18.8626	18.9045	19.0397	18.5105	18.8465	18.8039	18.1556	18.6917	18.4691	18.8833	18.6498	1.38834	-0.676879	-1.10876	0.58985	-0.192552	3.89326
1326	1	Q9BXX0	Q9BXX0	EMILIN-2	EMILIN2	Homo sapiens	115.686	31	27	+	Cluster 25	19.7074	19.1854	19.5765	19.8332	19.7295	19.6707	20.2045	20.0069	19.3418	19.9656	20.1417	20.0465	20.2251	20.3817	19.5467	19.7593	20.09	18.232	18.5118	18.2827	18.0878	18.5318	19.602	20.2558	19.2331	18.7162	19.117	18.1485	20.0894	18.6248	18.2546	18.6122	1.54392	-0.583219	-0.962661	0.418991	-0.417026	4.13325
878	1	Q8N8A2	Q8N8A2	Serine/threonine-protein phosphatase 6 regulatory ankyrin repeat subunit B	ANKRD44	Homo sapiens	107.605	43	33	+	Cluster 25	20.0073	19.2167	19.8548	19.8162	19.3375	19.4472	20.2329	19.6228	19.5238	19.4219	19.9153	19.6938	19.6635	19.7217	19.5303	19.8497	20.2155	18.621	18.772	18.6849	18.7098	19.0856	19.4502	19.8888	19.2454	19.1623	19.6273	17.9174	19.7135	19.0813	19.0109	19.0269	1.50356	-0.798759	-0.956856	0.403477	-0.15142	2.81193
1209	1	Q6ZMZ3	Q6ZMZ3	Nesprin-3	SYNE3	Homo sapiens	112.219	34	28	+	Cluster 25	18.7403	18.5375	18.7851	18.2893	18.7417	18.5394	18.9378	18.3514	18.7708	18.4602	18.671	18.3705	18.2711	18.2717	18.4594	18.2986	18.7363	17.4293	17.292	16.714	17.2483	17.7509	17.9212	17.9174	18.0272	17.6833	17.4937	16.3	18.1187	18.1399	17.6034	17.5326	1.55682	-0.595596	-0.96003	0.386647	-0.387842	5.74652
11718	1	Q9BQE3	Q9BQE3	Tubulin alpha-1C chain	TUBA1C	Homo sapiens	49.895	38	28	+	Cluster 25	27.4961	27.5325	28.2103	27.4349	27.9256	27.7549	27.5604	28.0913	28.1398	28.1247	28.0713	27.9221	28.0771	27.9836	27.3656	28.2211	27.9783	27.3981	27.2723	27.4158	27.0969	27.4599	27.5098	27.4182	27.9083	27.6303	27.7365	26.9037	27.5326	27.0238	27.0192	27.4769	1.75401	-0.664885	-0.587723	-0.179137	-0.322268	3.60015
8968	1	Q5VWC8	Q5VWC8	Very-long-chain (3R)-3-hydroxyacyl-CoA dehydratase 4	HACD4	Homo sapiens	27.518	4	4	+	Cluster 25	17.6188	17.7987	18.064	17.9114	18.7244	17.8675	18.4124	18.1108	17.2751	18.0637	18.0813	18.2273	17.6835	19.0037	18.2518	17.9684	17.8724	16.4523	16.9756	16.386	16.9791	17.6038	17.7584	18.3286	17.1491	17.4529	17.0163	16.3825	16.4859	17.8076	17.0033	17.0572	1.76782	-0.581566	-0.573985	-0.206942	-0.405331	4.59289
7890	1	Q9UJP4	Q9UJP4	Kelch-like protein 21	KLHL21	Homo sapiens	66.616	6	6	+	Cluster 25	14.9596	14.5723	16.968	13.9799	17.1553	16.2482	15.8426	17.3652	16.9509	17.0342	16.827	16.9605	17.4465	17.4746	15.8922	17.2321	14.7374	13.0631	14.7243	15.2691	14.4306	14.7517	13.146	15.757	16.3872	15.1561	15.5214	14.5212	14.6132	14.8877	15.996	14.8678	1.75938	-0.599127	-0.570152	-0.142686	-0.447418	3.9851
6207	1	P19652	P19652	Alpha-1-acid glycoprotein 2	ORM2	Homo sapiens	23.603	9	8	+	Cluster 25	23.8146	23.3808	24.3021	24.6433	23.5149	24.5583	24.0187	24.1036	24.7767	24.848	25.1519	25.5682	25.0077	23.5084	24.2199	23.9502	23.6019	22.2634	21.79	22.5323	22.1258	22.5234	22.8599	23.2512	23.0482	22.7835	21.8664	21.975	22.7165	21.6756	21.4731	22.4023	1.75122	-0.699017	-0.380143	-0.143343	-0.528718	8.98818
4683	1	O43741	O43741	5'-AMP-activated protein kinase subunit beta-2	PRKAB2	Homo sapiens	30.302	14	11	+	Cluster 25	17.5094	17.5863	19.5725	17.6106	19.5526	18.8668	17.5067	19.6608	19.4443	19.5036	18.9997	19.6605	19.2294	19.9656	18.4003	19.5119	17.6374	16.9296	16.6841	17.0731	16.8486	17.5468	17.5718	17.9742	18.1748	17.543	16.6436	16.378	17.1726	17.7927	18.01	17.1325	1.73619	-0.682403	-0.538192	-0.0371054	-0.478487	6.0088
4355	1	P48047	P48047	ATP synthase subunit O, mitochondrial	ATP5PO	Homo sapiens	23.276	17	12	+	Cluster 25	25.906	25.6471	25.4349	25.6703	25.8735	25.5068	25.1716	24.7473	25.294	25.4033	25.1391	25.388	24.7046	25.1734	25.8265	25.1141	24.1726	24.9962	24.7436	24.4968	24.8112	25.1191	25.3817	24.3614	24.4873	25.1759	24.43	24.9445	24.7998	24.9667	25.2849	24.8572	1.71643	-0.797578	-0.536697	-0.0227518	-0.359404	3.97329
4313	1	P07737	P07737	Profilin-1	PFN1	Homo sapiens	15.054	19	15	+	Cluster 25	28.4026	28.2718	29.1596	28.2565	29.0108	28.7075	28.0839	28.9061	29.008	29.114	29.1403	28.8842	29.1875	29.2133	28.6492	29.4273	28.3924	27.8216	27.5651	27.5103	27.9756	28.2322	28.0537	28.5044	28.5727	28.1252	28.4852	27.1636	28.0672	27.7176	28.1908	27.9855	1.73739	-0.778644	-0.43739	-0.105819	-0.41554	5.62625
4108	1	Q86VW0	Q86VW0	SEC14 domain and spectrin repeat-containing protein 1	SESTD1	Homo sapiens	79.348	14	13	+	Cluster 25	18.2593	18.1045	19.4665	18.3111	19.4216	19.2071	18.5919	19.288	19.6975	19.2533	19.4868	19.4528	19.3194	19.451	18.5005	19.4716	18.6035	18.1756	17.8589	18.2474	17.9221	18.4693	18.4848	18.3893	18.8053	18.34	18.4489	17.7373	17.9929	18.4276	18.4051	18.2797	1.76031	-0.657272	-0.503459	-0.165437	-0.434137	4.97981
3645	1	P40189	P40189	Interleukin-6 receptor subunit beta	IL6ST	Homo sapiens	103.538	19	14	+	Cluster 25	17.1505	17.2978	17.9993	17.5441	17.62	17.7076	17.8367	17.5189	17.9056	17.6913	18.0737	17.8261	17.5723	17.5483	17.7541	17.9152	17.0108	16.4378	16.4402	16.3034	16.6135	16.5348	17.0453	16.9952	16.8952	16.8064	16.1523	16.606	16.4634	16.732	16.363	16.5193	1.7506	-0.660364	-0.479387	-0.101806	-0.509048	11.9279
3576	1	O60331	O60331	Phosphatidylinositol 4-phosphate 5-kinase type-1 gamma	PIP5K1C	Homo sapiens	73.26	21	15	+	Cluster 25	19.1787	18.8864	20.2477	19.2975	20.3364	20.243	19.3565	20.753	20.3107	20.3119	20.6127	20.1392	20.1703	20.1992	19.4219	20.4943	19.3814	18.192	18.1514	18.1633	18.2998	18.4429	18.928	18.9692	19.2613	18.6478	18.4358	17.7351	18.4263	18.755	18.4211	18.3201	1.75231	-0.642172	-0.514937	-0.104269	-0.490927	8.40256
3510	1	Q9H9S4	Q9H9S4	Calcium-binding protein 39-like	CAB39L	Homo sapiens	39.088	18	15	+	Cluster 25	19.2653	18.9829	21.8085	18.9969	21.7389	21.3065	19.3971	22.0234	22.0488	21.7929	21.2965	21.918	21.8813	22.0707	20.3053	22.1347	17.5122	18.9469	17.8593	18.5359	17.7497	18.0811	18.4957	18.4837	18.6092	18.8434	20.6304	18.9389	18.5243	18.2789	16.7763	18.2627	1.76849	-0.641052	-0.504288	-0.230914	-0.392241	7.30543
3281	1	Q9UPU9	Q9UPU9	Protein Smaug homolog 1	SAMD4A	Homo sapiens	79.415	19	16	+	Cluster 25	16.78	16.5221	18.7702	16.6497	19.0641	18.5643	16.6663	19.8838	19.1016	19.7934	19.0936	19.2926	18.4523	19.7708	17.7869	18.7752	17.5789	16.1687	16.2516	16.1985	16.6705	16.6997	17.0569	17.9832	18.232	17.2748	16.5414	16.1045	16.9994	17.4799	16.7887	16.621	1.71316	-0.83022	-0.40762	-0.0177832	-0.457539	4.01658
2799	1	A1A4S6	A1A4S6	Rho GTPase-activating protein 10	ARHGAP10	Homo sapiens	89.377	20	17	+	Cluster 25	18.4366	18.3363	20.3133	18.3441	19.958	19.5072	18.9354	20.43	20.3969	20.1048	20.2179	19.9205	20.4622	20.0847	19.3098	20.3978	18.9031	17.1789	16.8406	17.1463	17.5528	17.9614	18.081	18.8109	18.9256	17.7764	17.1016	17.6227	17.831	18.4366	18.077	17.6641	1.71442	-0.820355	-0.486959	-0.0194538	-0.387652	7.25717
1697	1	O60462	O60462	Neuropilin-2	NRP2	Homo sapiens	104.834	30	23	+	Cluster 25	17.9929	17.4222	20.9681	18.3412	20.8385	20.2747	18.6419	20.5531	20.9169	20.8173	20.8559	20.7927	21.0265	21.3755	19.796	21.1024	19.3073	16.7548	17.2467	16.9019	17.4064	17.9372	18.1381	19.2745	19.7226	18.1473	18.0712	16.6099	18.379	18.3445	17.1446	17.5013	1.74059	-0.656595	-0.549039	-0.0499002	-0.485059	5.27188
1506	1	Q14195	Q14195	Dihydropyrimidinase-related protein 3	DPYSL3	Homo sapiens	61.962	35	26	+	Cluster 25	23.4645	23.1544	25.3399	22.9774	25.2551	24.7491	23.6688	25.7675	25.6218	25.7742	25.5929	25.5273	25.8731	26.5016	24.1357	25.753	24.4272	22.229	22.2372	22.4811	21.7795	22.6096	22.8629	24.8207	25.1479	22.7537	22.6248	21.7753	23.488	23.3904	21.963	22.7415	1.75763	-0.703911	-0.516107	-0.222063	-0.315548	4.92157
1497	1	P78524	P78524	DENN domain-containing protein 2B	DENND2B	Homo sapiens	126.483	31	26	+	Cluster 25	19.0088	19.0643	19.7815	18.9647	19.8134	19.6951	19.136	20.2088	19.6766	19.6269	19.7948	20.144	19.8607	19.8541	19.3329	20.1552	19.9015	18.7526	18.3754	18.5346	18.8327	19.0798	19.0917	18.9027	19.624	19.3106	18.1166	18.7025	18.9683	19.2005	18.5679	18.8719	1.75518	-0.697032	-0.497601	-0.160354	-0.400197	4.16595
1478	1	P27987	P27987	Inositol-trisphosphate 3-kinase B	ITPKB	Homo sapiens	102.377	34	26	+	Cluster 25	19.6492	19.2795	21.4175	19.6471	21.4146	21.026	19.968	21.6476	21.5037	20.9581	21.5801	21.3982	21.3272	21.4514	20.6318	21.5721	19.5827	18.6463	18.6268	18.6474	18.6994	19.189	19.5127	19.5223	20.0275	19.2507	19.0569	18.7184	18.9691	19.2907	18.6974	18.9535	1.74833	-0.65004	-0.603111	-0.116359	-0.37882	8.1721
1467	1	P01009	P01009	Alpha-1-antitrypsin	SERPINA1	Homo sapiens	46.735	32	25	+	Cluster 25	26.9982	27.3277	28.359	28.1008	28.0617	28.6912	28.6472	28.4923	28.6766	29.1363	29.4369	29.2734	28.9447	28.3389	28.0453	28.3567	26.8144	26.2254	25.5108	26.0325	26.4961	26.8885	27.4556	28.0563	27.1166	27.0891	26.6966	25.8276	26.5639	26.5146	25.6869	26.6596	1.74784	-0.773936	-0.46375	-0.233887	-0.276265	8.05903
1421	1	Q96AQ6	Q96AQ6	Pre-B-cell leukemia transcription factor-interacting protein 1	PBXIP1	Homo sapiens	80.642	32	26	+	Cluster 25	19.7656	19.4785	20.8003	19.7595	20.552	20.4278	19.7131	21.6683	20.9731	20.9367	20.8918	21.1274	20.989	21.5907	20.1682	21.0718	19.5185	19.1771	19.3112	20.1138	18.8205	19.373	19.8225	19.5853	20.1303	19.5699	19.6228	19.4432	19.2765	19.4612	19.3443	19.546	1.76151	-0.659312	-0.561849	-0.251303	-0.289049	5.78314
132	1	P35573	P35573	Glycogen debranching enzyme	AGL	Homo sapiens	174.768	85	65	+	Cluster 25	21.4331	21.2745	21.7513	21.0913	21.6908	21.425	21.281	21.6952	21.4925	21.2195	21.3543	21.921	21.5563	21.5897	21.146	21.6647	20.1541	20.7869	20.1459	20.2369	20.9118	20.3936	20.7737	20.6509	20.2367	20.4347	20.3353	20.398	20.6334	20.2999	20.5784	20.3922	1.74659	-0.806454	-0.339172	-0.258951	-0.342011	12.3604
719	1	Q9NQ66	Q9NQ66	1-phosphatidylinositol 4,5-bisphosphate phosphodiesterase beta-1	PLCB1	Homo sapiens	138.568	41	35	+	Cluster 25	17.9321	17.7537	19.9949	18.0455	20.4561	20.2239	18.5822	21.0326	20.1643	19.9928	20.608	20.5314	20.3027	20.2761	19.4735	20.9734	18.6267	17.1435	16.9594	17.2204	17.2255	17.7796	18.3257	18.1164	18.8251	17.882	17.9864	17.1211	18.0073	17.7213	16.2539	17.5444	1.72603	-0.694493	-0.629424	-0.0257023	-0.376406	6.5677
10382	1	P06310	P06310	Immunoglobulin kappa variable 2-30	IGKV2-30	Homo sapiens	13.184	4	3	+	Cluster 25	21.8261	20.8429	21.3805	22.2855	21.6228	22.1357	22.1474	21.7343	21.8582	22.0585	21.8697	21.509	22.9099	21.4225	21.3323	21.731	21.5416	20.3183	19.2103	19.68	19.9959	20.8055	21.8849	21.0856	20.6042	20.5313	20.2872	18.8044	21.5994	20.4213	19.3333	20.2482	1.72094	-0.36616	-0.82648	-0.0620774	-0.466224	5.384
9470	1	O75298	O75298	Reticulon-2	RTN2	Homo sapiens	59.265	5	3	+	Cluster 25	18.7344	18.769	20.5759	18.8272	20.5029	19.5585	19.1154	20.8061	20.6925	20.2716	20.3671	20.8796	20.6621	20.9157	19.8615	20.9611	18.3009	17.6891	17.039	16.6313	17.5325	17.6978	18.6294	18.1077	19.1434	18.2858	18.4702	16.4176	17.7692	18.3381	17.4421	17.919	1.73716	-0.575363	-0.707251	-0.0727933	-0.381752	8.43425
7344	1	P05413	P05413	Fatty acid-binding protein, heart	FABP3	Homo sapiens	14.855	9	6	+	Cluster 25	19.7006	18.883	20.9369	20.5431	21.4926	20.7005	20.1179	22.3295	21.3634	21.6253	21.1928	21.6087	21.3498	22.4856	20.1251	21.6191	19.3041	17.888	17.9095	16.3786	17.8037	18.1494	18.9463	19.3841	19.315	18.1591	18.1911	17.5177	18.6161	18.967	17.9703	18.2335	1.74472	-0.597261	-0.670958	-0.104984	-0.371516	9.05467
6757	1	P09382	P09382	Galectin-1	LGALS1	Homo sapiens	14.713	9	7	+	Cluster 25	24.5896	24.4369	25.9135	24.1718	25.7629	25.0143	24.3974	25.9206	26.0251	25.5592	26.0377	25.7955	26.2157	26.5393	24.7106	26.5	26.0137	23.6236	23.1404	22.6682	23.6447	23.5023	23.8722	24.1362	25.2821	24.2072	23.0887	22.4951	24.886	24.196	22.6603	23.8098	1.72879	-0.587317	-0.717659	-0.0365417	-0.387271	4.95506
5693	1	P21579	P21579	Synaptotagmin-1	SYT1	Homo sapiens	47.573	17	13	+	Cluster 25	17.9946	17.8488	18.8367	17.9808	19.1033	18.5511	18.1197	18.4445	19.4876	18.828	19.0379	18.9991	18.7161	18.4906	18.4265	19.2266	15.8688	17.1491	15.0688	15.5233	14.9978	16.6862	17.2342	16.1794	16.6844	15.9559	16.7893	16.4675	16.7436	16.2978	14.7614	15.9027	1.72213	-0.487903	-0.764065	-0.00934554	-0.460812	11.3799
5497	1	Q9H1E5	Q9H1E5	Thioredoxin-related transmembrane protein 4	TMX4	Homo sapiens	38.951	13	10	+	Cluster 25	21.2074	21.3226	21.4359	21.2846	21.5397	21.4064	21.2519	21.4841	21.7169	21.4218	21.352	21.5723	21.2725	20.9526	21.2463	21.6221	21.1569	20.9146	20.5617	20.9106	20.5093	21.065	21.0446	21.3027	21.153	21.0161	21.068	20.1575	20.881	20.3557	20.8578	20.9155	1.7449	-0.558241	-0.578061	-0.0549502	-0.553646	5.39438
5232	1	P32418	P32418	Sodium/calcium exchanger 1	SLC8A1	Homo sapiens	108.548	14	10	+	Cluster 25	17.6809	17.6239	19.4861	17.5923	20.0069	19.61	18.0032	20.2149	19.5756	19.6888	20.0115	19.8294	20.0029	19.4761	18.8055	20.2723	18.4436	16.6905	17.1611	16.7372	16.9233	17.1211	17.8308	18.0424	18.1042	17.734	17.1048	15.6951	18.087	17.1658	16.6974	17.1834	1.72093	-0.512253	-0.730712	0.0138148	-0.491783	6.43824
4165	1	Q96RR4	Q96RR4	Calcium/calmodulin-dependent protein kinase kinase 2	CAMKK2	Homo sapiens	64.745	15	13	+	Cluster 25	18.0603	18.2785	18.8839	18.2963	18.8542	18.7908	18.6583	18.3207	18.7068	18.7849	18.8336	19.1408	18.2545	18.58	18.6248	18.5876	18.3317	17.8409	18.1689	18.1041	18.0858	18.5243	17.8996	19.0587	18.3218	18.2765	18.2649	18.0713	18.1064	18.3551	18.004	18.117	1.71528	-0.405701	-0.69621	0.0252695	-0.638642	3.1424
4163	1	Q96QG7	Q96QG7	Myotubularin-related protein 9	MTMR9	Homo sapiens	63.462	17	13	+	Cluster 25	18.362	18.3593	19.5343	18.6391	19.3816	19.0899	18.8839	19.4193	19.6054	19.5896	19.6131	19.3933	19.4707	19.812	18.7752	19.5391	18.9408	17.8941	17.7832	18.2009	17.5034	17.923	18.4101	18.8759	18.7362	18.4355	18.2268	17.1368	18.1231	18.2695	17.9025	17.9496	1.73839	-0.613318	-0.568453	-0.0295178	-0.527101	6.32736
3473	1	Q96JA1	Q96JA1	Leucine-rich repeats and immunoglobulin-like domains protein 1	LRIG1	Homo sapiens	119.113	19	17	+	Cluster 25	17.0915	17.2813	18.2513	16.8457	18.2347	18.1004	17.5766	18.1463	18.1438	18.4462	18.2024	18.224	18.1872	18.725	17.5395	18.3851	16.9747	16.4857	17.4121	16.6901	16.7256	16.9462	17.186	17.6004	17.5519	17.2074	16.2041	17.6661	17.0342	17.9808	16.768	16.9604	1.70494	-0.4126	-0.855028	0.000727775	-0.438038	4.55058
2844	1	P10644	P10644	cAMP-dependent protein kinase type I-alpha regulatory subunit	PRKAR1A	Homo sapiens	42.981	28	21	+	Cluster 25	22.2865	22.0519	22.7171	22.3104	22.7338	22.3063	22.4657	22.5024	22.5821	22.881	22.6801	22.7129	22.6963	23.0104	22.227	22.7876	22.137	21.3657	21.2304	21.1169	21.5929	21.3581	21.9903	21.8901	21.7814	21.7421	21.6939	20.2406	21.8409	21.5992	21.2591	21.3946	1.70969	-0.609736	-0.62358	0.0802923	-0.556667	8.22982
2797	1	Q9Y696	Q9Y696	Chloride intracellular channel protein 4	CLIC4	Homo sapiens	28.771	25	19	+	Cluster 25	22.5839	22.4433	23.6766	22.581	23.5422	23.3305	22.8675	24.3408	23.719	23.9035	23.8447	23.9486	23.8598	23.8912	22.8755	23.8657	23.5091	21.9434	22.1453	21.4962	21.9585	22.3376	22.4999	22.7122	23.7932	22.4293	21.8628	21.1916	22.5068	22.3693	21.0506	22.0011	1.72985	-0.4162	-0.674482	-0.0236137	-0.615556	4.87222
2599	1	P09104	P09104	Gamma-enolase	ENO2	Homo sapiens	47.271	26	19	+	Cluster 25	21.2797	20.8775	22.6086	21.0432	22.5012	22.4548	21.229	22.5084	22.7541	22.1769	22.8641	22.383	22.9616	22.4953	21.8266	23.0156	20.2543	19.9455	18.9351	19.7451	19.111	19.7037	20.409	20.6401	21.1769	19.8718	20.4531	19.7553	20.2455	20.602	19.9576	19.8581	1.74122	-0.464592	-0.675449	-0.0604111	-0.540767	9.77905
2525	1	Q9H4M9	Q9H4M9	EH domain-containing protein 1	EHD1	Homo sapiens	60.627	39	31	+	Cluster 25	22.7416	22.3476	23.804	22.6457	23.8004	23.5596	23.2172	23.6918	23.8781	23.4781	23.6635	23.6391	23.5019	23.3942	22.9291	23.6531	22.4622	21.9135	21.6454	21.5649	21.826	21.9377	22.3993	23.2079	22.1401	22.2679	22.0458	21.5354	22.1286	22.0604	22.1382	21.9442	1.76586	-0.500278	-0.622848	-0.185442	-0.457296	8.67985
1131	1	Q9P266	Q9P266	Junctional cadherin 5-associated protein	JCAD	Homo sapiens	148.354	36	29	+	Cluster 25	17.6133	18.0335	19.4649	17.7012	19.5788	19.4384	17.4021	19.9068	19.6202	19.524	19.8827	20.0478	19.7667	19.4194	18.4915	20.0355	19.283	17.0395	16.8914	16.6157	17.0098	17.4346	17.7362	18.4946	18.7825	17.8991	16.8578	16.8141	18.1232	17.7063	16.5618	17.2784	1.71726	-0.647432	-0.676104	0.0236165	-0.417341	4.79991
2431	1	P56524	P56524	Histone deacetylase 4	HDAC4	Homo sapiens	119.04	25	20	+	Cluster 25	19.0677	19.1009	19.8797	18.7424	19.9787	19.6812	18.9856	19.9092	19.9072	19.6118	19.9114	20.0832	19.8054	19.9037	19.2708	20.055	19.4081	18.8621	18.7692	18.8393	18.9565	18.7318	18.9858	19.2426	19.2115	19.0984	19.2814	18.9206	19.037	19.1821	19.0713	18.96	1.73423	-0.62055	-0.675353	-0.0530199	-0.385305	4.51507
10329	1	O60636	O60636	Tetraspanin-2	TSPAN2	Homo sapiens	24.145	2	2	+	Cluster 25	16.9404	16.9474	20.5276	17.6427	21.1537	20.1664	17.45	20.9548	21.1055	20.1368	20.7466	21.0093	20.6526	20.5624	19.3651	20.4091	17.9556	16.3476	16.0023	15.6216	16.0856	16.2662	16.6979	18.3158	18.4253	17.5537	15.2833	16.0057	17.7129	17.3363	16.4736	17.1215	1.7084	-0.640979	-0.790347	-0.0773032	-0.199767	6.2775
9367	1	Q9Y586	Q9Y586	Protein mab-21-like 2	MAB21L2	Homo sapiens	40.923	10	8	+	Cluster 25	17.7564	17.0017	19.137	17.6058	19.3513	19.4153	18.0966	19.5803	19.6363	19.0242	19.7917	19.4156	19.7639	19.1933	18.3387	19.9306	17.2645	15.7965	14.8001	13.6839	15.841	15.5598	16.6854	14.3138	17.6788	17.0756	15.0706	15.5069	17.2221	17.4107	15.5637	16.4798	1.69805	-0.65004	-0.809999	-0.0495397	-0.188472	8.13324
8372	1	Q8WUJ0	Q8WUJ0	Serine/threonine/tyrosine-interacting protein	STYX	Homo sapiens	25.491	6	5	+	Cluster 25	15.9211	15.8057	16.6782	17.504	16.4022	15.9938	15.7337	16.1212	15.9743	15.9605	16.8248	15.9475	16.6167	16.5048	14.7597	16.027	16.3125	15.0782	15.4101	15.7018	14.4634	15.4171	15.1596	15.2038	15.6283	15.2174	15.6638	14.8749	15.8528	15.5518	15.857	15.5271	1.72867	-0.700809	-0.672662	-0.127633	-0.22757	3.41117
6769	1	P15289	P15289	Arylsulfatase A	ARSA	Homo sapiens	53.586	11	7	+	Cluster 25	21.5926	21.3697	21.506	22.0769	21.181	21.8237	21.8793	20.7069	20.9148	21.5765	21.1023	21.3822	21.1916	21.3286	22.0039	21.2018	20.5969	20.5153	19.9198	19.4255	21.5368	20.5161	21.2698	20.1087	20.233	20.9253	20.1143	20.7252	20.7689	20.3908	21.0332	20.6923	1.7205	-0.703037	-0.700867	-0.112025	-0.204572	5.11198
6447	1	Q8TDQ7	Q8TDQ7	Glucosamine-6-phosphate isomerase 2	GNPDA2	Homo sapiens	31.088	10	8	+	Cluster 25	19.8637	19.765	21.0435	19.9645	21.0216	20.9039	19.9816	21.5222	21.2324	20.8068	21.0385	21.0288	21.3766	21.2989	20.8243	21.7247	20.2612	19.2564	19.0848	18.298	19.2292	19.9509	19.819	19.9656	20.5001	19.7069	18.9741	19.2624	19.8176	19.8475	20.0121	19.8982	1.61952	-0.808935	-0.84631	-0.0364994	0.0722284	5.71309
5962	1	Q9BRK3	Q9BRK3	Matrix remodeling-associated protein 8	MXRA8	Homo sapiens	49.131	10	9	+	Cluster 25	18.0424	17.5472	18.4123	17.7126	18.5855	18.4855	18.2798	17.9908	18.5516	18.4528	18.7743	18.8559	18.2181	18.2945	18.2406	18.6156	19.0235	17.0353	16.707	15.9219	17.056	17.7315	17.8771	17.3898	18.9342	17.8885	16.9646	15.9761	17.5226	17.9099	16.7929	17.4368	1.63163	-0.832988	-0.794364	0.078109	-0.0823909	3.36838
5568	1	Q9ULC3	Q9ULC3	Ras-related protein Rab-23	RAB23	Homo sapiens	26.658	12	10	+	Cluster 25	20.6646	20.5594	22.8616	20.4654	23.0724	22.7165	20.7657	23.4643	22.8866	22.7838	22.9541	22.9774	23.502	23.6088	21.9989	23.2498	20.8447	19.8223	19.9605	19.6136	19.9165	20.599	20.5343	21.4678	22.1246	20.6895	20.5834	20.5128	20.8368	21.0159	19.8977	20.4431	1.72343	-0.670685	-0.706889	-0.0717139	-0.274138	5.46062
5028	1	Q9BUF5	Q9BUF5	Tubulin beta-6 chain	TUBB6	Homo sapiens	49.856	24	19	+	Cluster 25	22.4376	22.5501	24.1308	22.5523	24.1568	23.5273	22.9589	24.293	24.3024	24.1214	24.3127	24.104	24.583	24.2033	23.2233	24.6741	23.7779	21.6571	21.5288	21.6663	21.578	21.9747	22.5838	22.4206	23.4827	22.5609	21.8208	21.1522	22.7178	22.4219	21.307	22.3829	1.66333	-0.788122	-0.778981	-0.0287595	-0.0674686	5.70354
4119	1	Q8IY63	Q8IY63	Angiomotin-like protein 1	AMOTL1	Homo sapiens	106.574	17	14	+	Cluster 25	16.979	16.7899	18.4384	17.3245	18.3945	18.1421	17.7604	18.3692	18.5714	18.3499	18.3652	18.5875	18.6651	18.8138	17.6061	18.9511	17.6195	16.1116	15.9623	15.8668	14.8012	16.3005	17.0655	16.8378	17.8264	16.7816	16.816	16.078	16.7423	16.5782	15.3527	16.6194	1.65533	-0.652494	-0.902973	0.0330501	-0.132918	6.60872
4079	1	Q6DKJ4	Q6DKJ4	Nucleoredoxin	NXN	Homo sapiens	48.393	20	13	+	Cluster 25	18.6155	18.2374	20.8195	18.4222	20.9349	20.6088	18.6667	21.0549	20.9188	20.8202	21.0223	20.6711	21.2669	21.5333	19.8472	20.9881	20.1706	17.1843	17.3937	17.3884	17.0471	18.3898	18.2928	18.9749	19.9992	18.7637	17.5456	17.3318	18.6095	19.076	17.4988	18.2063	1.65844	-0.773624	-0.777389	0.0894216	-0.19685	5.19011
3985	1	P30530	P30530	Tyrosine-protein kinase receptor UFO	AXL	Homo sapiens	98.337	18	15	+	Cluster 25	18.5448	18.9096	20.0264	18.7629	19.6068	19.4637	18.7734	19.6971	19.939	19.2498	19.6952	19.3826	19.3053	19.611	19.2383	19.9013	19.3878	17.5654	17.6797	17.5064	17.5852	18.0561	18.2821	17.983	18.6278	18.1498	17.961	16.6558	18.4142	18.4836	17.3767	17.9779	1.7029	-0.653397	-0.78116	-0.0180153	-0.250329	7.44385
3685	1	Q13614	Q13614	Myotubularin-related protein 2	MTMR2	Homo sapiens	73.38	16	14	+	Cluster 25	20.4091	20.3402	20.7904	20.4238	20.856	20.9219	20.5223	20.5107	20.716	20.6672	20.7142	20.9498	20.4494	21.0102	20.6763	20.8575	20.8972	19.9048	20.0172	20.034	19.8354	20.3324	20.4243	19.8305	20.5761	20.3282	19.6615	19.7993	20.2127	20.7259	20.1133	20.1664	1.70429	-0.753811	-0.692713	-0.0448977	-0.212865	4.43267
3274	1	Q9P2Y5	Q9P2Y5	UV radiation resistance-associated gene protein	UVRAG	Homo sapiens	78.153	19	16	+	Cluster 25	18.7708	18.5961	19.3188	19.5912	19.3843	19.1246	19.28	18.8974	19.5124	19.3925	19.6682	19.6104	18.8668	19.4882	19.443	19.4558	18.7351	18.4649	18.6533	18.4881	18.6312	18.7836	19.199	18.8269	18.8669	18.8274	18.9203	18.4236	18.7828	18.8533	18.3396	18.8076	1.71361	-0.677398	-0.749296	-0.11123	-0.175683	5.3651
2833	1	O95816	O95816	BAG family molecular chaperone regulator 2	BAG2	Homo sapiens	23.771	21	17	+	Cluster 25	19.5842	19.3283	22.1826	19.3534	22.28	21.7628	19.7602	23.097	22.1887	22.5224	22.4579	22.7062	22.9593	22.7137	20.7092	22.7584	19.9512	18.8512	18.1618	18.3474	19.1408	18.6571	19.3119	20.9857	20.6445	19.2545	18.2181	20.2408	19.4748	20.0698	19.5906	19.4495	1.72119	-0.628855	-0.76371	-0.115312	-0.213311	5.29441
2559	1	Q9Y6Q2	Q9Y6Q2	Stonin-1	STON1	Homo sapiens	83.143	24	19	+	Cluster 25	17.5852	17.3276	19.1768	17.5329	19.9088	19.2417	17.7658	19.5221	19.2588	19.8338	19.7071	19.5705	19.5069	20.0818	18.5939	20.0474	18.308	15.5906	16.5311	16.1439	16.4726	17.569	17.4125	17.8153	18.7677	17.6393	16.1145	16.5837	17.4634	17.8791	16.5968	17.2896	1.6583	-0.760735	-0.81035	0.0301202	-0.117331	5.67742
2474	1	Q7Z304	Q7Z304	MAM domain-containing protein 2	MAMDC2	Homo sapiens	77.556	23	19	+	Cluster 25	18.4853	18.7374	20.7883	18.7681	20.5258	20.5705	19.6572	21.2258	20.8957	20.1294	20.8412	20.721	20.7423	20.5623	19.382	21.0153	16.3727	17.6727	15.788	14.9642	16.1898	17.2516	18.2257	18.3925	18.3545	18.3491	15.413	13.9144	17.3341	17.406	16.5629	17.6265	1.67134	-0.717509	-0.821689	-0.128873	-0.00327291	8.50067
1563	1	Q9Y2D4	Q9Y2D4	Exocyst complex component 6B	EXOC6B	Homo sapiens	94.201	35	26	+	Cluster 25	20.7258	20.8165	21.3745	20.9651	21.2287	21.0637	21.0394	21.2701	21.3018	21.3161	21.3147	21.3922	21.2926	21.4644	21.0874	21.4112	20.6965	20.2115	20.0934	20.0904	20.2432	20.4195	20.5726	19.916	20.7458	20.5016	20.5935	20.0468	20.615	20.316	19.9517	20.5881	1.65819	-0.818759	-0.745375	-0.147148	0.053096	9.88597
1465	1	P00352	P00352	Aldehyde dehydrogenase 1A1	ALDH1A1	Homo sapiens	54.862	38	26	+	Cluster 25	23.6444	23.6988	25.0547	23.9092	25.2275	24.7107	23.592	24.3926	25.4712	24.6736	25.1967	24.3685	25.6889	25.1968	24.0435	25.3905	21.5802	23.3595	20.5246	20.7168	21.3514	23.2658	22.6874	21.4962	23.4106	20.7887	21.2218	19.2866	22.3769	22.2779	22.9434	22.2894	1.69831	-0.646496	-0.818916	-0.120782	-0.112117	8.34429
329	1	Q8WX93	Q8WX93	Palladin	PALLD	Homo sapiens	150.567	59	48	+	Cluster 25	22.2226	22.3627	25.5764	21.8582	25.3742	24.352	22.3116	25.8411	25.5286	25.6924	25.458	25.2132	25.6327	25.9365	23.7477	25.8359	24.0414	22.0385	21.8021	21.2943	21.7203	22.478	22.5552	23.5943	24.3474	22.9128	21.5176	21.4673	23.0148	23.0619	22.1771	22.6472	1.69204	-0.622579	-0.84063	-0.0234126	-0.205416	4.06597
317	1	P14543	P14543	Nidogen-1	NID1	Homo sapiens	136.379	60	47	+	Cluster 25	22.1698	21.9952	23.881	22.0325	24.2243	23.8252	22.1337	24.8384	24.0264	24.2103	24.3316	24.6197	24.6725	24.4999	23.2701	24.4424	22.2728	21.3015	21.0824	21.1327	21.156	21.6274	22.4041	22.4396	22.8388	22.1145	20.6663	20.3784	22.0359	21.7282	21.102	21.9385	1.69248	-0.681408	-0.803985	-0.0624896	-0.144594	6.58704
304	1	Q05682	Q05682	Caldesmon	CALD1	Homo sapiens	93.231	56	48	+	Cluster 25	24.3385	24.1717	27.3612	24.2049	27.2925	27.0618	24.6766	27.7034	27.7727	27.9568	27.5511	27.6371	27.5319	28.2582	25.9976	27.6638	25.9699	23.5616	23.5848	23.3279	23.3911	24.4839	24.6143	25.5353	26.461	24.6137	23.2533	23.0199	24.6673	24.9763	23.4541	24.6542	1.67144	-0.711799	-0.831313	-0.0764766	-0.0518554	4.86391
189	1	P11047	P11047	Laminin subunit gamma-1	LAMC1	Homo sapiens	177.608	86	59	+	Cluster 25	21.9515	21.7622	23.4499	21.7104	23.7343	23.4018	21.9055	24.3119	23.6397	23.621	23.8793	24.0926	24.2608	23.9239	22.5397	23.9915	22.302	20.9446	20.925	20.829	20.7124	21.2505	21.9388	22.1379	22.5001	21.6242	20.5875	20.2356	21.8041	21.4162	20.698	21.5811	1.69469	-0.690144	-0.792837	-0.0866998	-0.125007	6.58348
168	1	P78559	P78559	Microtubule-associated protein 1A	MAP1A	Homo sapiens	305.49	75	60	+	Cluster 25	19.0904	18.8731	21.7828	19.0393	21.1625	20.9262	19.7938	22.3008	21.4719	21.7242	21.5443	21.454	21.2242	21.5587	20.4153	21.6318	20.7871	18.2488	18.0078	17.9618	18.0607	18.9506	19.2015	20.0717	20.4979	19.2974	18.0433	17.7079	19.1334	19.4631	17.8824	19.1895	1.63716	-0.736773	-0.881274	-0.00493659	-0.0141777	5.1007
160	1	Q16363	Q16363	Laminin subunit alpha-4	LAMA4	Homo sapiens	202.525	85	61	+	Cluster 25	22.1717	21.8563	23.7735	21.9826	23.9778	23.6961	22.2828	24.406	23.9729	23.8251	24.234	24.4191	24.1413	24.1125	23.0966	24.1768	22.9752	21.0161	21.548	21.4746	21.2871	21.8169	22.4631	22.475	23.2355	22.2607	20.7625	20.6378	22.1374	21.8683	21.1408	22.0487	1.70709	-0.685401	-0.760127	-0.0856525	-0.175908	5.46342
19	1	Q8IVF2	Q8IVF2	Protein AHNAK2	AHNAK2	Homo sapiens	616.639	198	149	+	Cluster 25	21.2975	20.9573	23.7538	21.336	23.3322	22.8807	21.7939	23.3572	23.6187	23.4476	23.6354	22.9879	23.4466	23.4863	22.3438	23.922	21.7974	19.8771	19.4637	19.8064	20.6263	19.9144	20.3521	21.4854	22.4438	20.5195	21.2242	18.7543	20.7489	21.3595	19.3434	20.9844	1.67673	-0.775721	-0.749296	-0.15912	0.00740335	6.60118
36	1	Q9Y490	Q9Y490	Talin-1	TLN1	Homo sapiens	269.773	176	130	+	Cluster 25	24.1281	23.9143	25.8322	23.8431	25.6207	25.3374	24.4027	26.0651	25.8889	25.8438	25.8986	25.7369	26.0548	25.927	24.6268	26.3631	24.7579	23.323	22.9267	23.0419	23.2711	23.5107	23.9485	24.3386	24.8672	23.8372	23.362	22.521	23.9262	23.7862	23.0851	23.7671	1.73356	-0.653104	-0.70344	-0.154522	-0.222497	6.29218
11006	1	Q9H492	Q9H492	Microtubule-associated proteins 1A/1B light chain 3A	MAP1LC3A	Homo sapiens	14.27	3	2	+	Cluster 25	16.915	17.1993	18.6479	17.4657	18.8934	17.9755	18.5268	19.5156	18.5108	19.0068	18.8701	18.8342	18.8451	18.6903	18.1865	18.2722	16.9563	15.7799	15.6325	15.7112	16.0744	16.0121	17.5403	17.0248	17.5312	16.6791	15.2381	14.3319	15.8811	16.7141	14.525	16.4376	1.69712	-0.826297	-0.617589	-0.0180914	-0.235139	7.86671
10059	1	Q9BXJ4	Q9BXJ4	Complement C1q tumor necrosis factor-related protein 3	C1QTNF3	Homo sapiens	26.993	3	3	+	Cluster 25	15.2663	14.5778	17.8332	14.765	16.2377	17.353	16.4865	16.6771	17.3788	17.407	16.9295	17.6082	16.9777	17.5041	16.0523	16.7675	16.7056	13.2741	13.8438	12.3208	14.1764	14.8164	15.0432	14.7392	17.3206	14.9833	14.7613	15.0387	13.5458	14.9134	14.0208	14.86	1.64742	-0.930624	-0.645243	-0.0128834	-0.0586699	4.65149
9377	1	A0A075B7D0	A0A075B7D0	Immunoglobulin heavy variable 1/OR15-1 (non-functional) (Fragment)	IGHV1OR15-1	Homo sapiens	13.01	3	3	+	Cluster 25	22.2671	22.9122	22.3389	23.6729	24.5144	21.3807	27.1447	24.1372	22.1724	23.7613	22.0621	22.7295	24.1365	23.2706	19.8831	23.6891	21.6276	22.446	19.4214	21.9619	24.3429	20.9052	25.0759	23.9849	20.983	21.5749	22.1272	19.5726	22.2865	22.4296	15.0705	22.1055	1.66479	-1.01708	-0.404525	-0.101653	-0.14153	1.39946
8783	1	P21926	P21926	CD9 antigen	CD9	Homo sapiens	25.415	5	4	+	Cluster 25	23.9609	23.9055	24.9868	24.3867	24.8738	24.608	24.2756	24.4599	24.9217	24.4024	24.6241	24.7216	23.9515	24.2731	24.7219	24.3908	22.6371	23.1168	23.9757	23.0225	23.2038	23.4871	23.4789	23.16	23.767	23.1604	24.1871	23.9331	22.7813	23.3159	23.7506	23.5479	1.67792	-0.841281	-0.674486	-0.14717	-0.0149887	7.78353
8193	1	Q13873	Q13873	Bone morphogenetic protein receptor type-2	BMPR2	Homo sapiens	115.204	7	5	+	Cluster 25	16.8884	16.7415	17.1932	17.2184	17.0414	18.2866	17.3562	16.901	17.4133	17.4447	17.5653	17.4022	16.5516	17.243	17.7092	16.6008	17.3413	16.7069	16.2646	16.9423	16.7518	16.3881	16.9792	16.5587	17.0229	16.8856	16.5303	16.8205	17.1466	16.8362	16.1721	16.8515	1.71323	-0.812685	-0.596075	-0.189113	-0.115359	2.69594
7188	1	Q9P121	Q9P121	Neurotrimin	NTM	Homo sapiens	37.97	11	8	+	Cluster 25	18.5015	18.5615	20.0394	18.68	20.2934	20.1593	19.0233	20.4323	20.1207	19.5625	19.7884	19.8096	20.3747	19.9508	19.8361	20.4626	19.6152	15.9304	15.6965	16.1977	14.2789	17.9932	16.9485	17.7843	19.4777	16.9661	17.2818	16.4931	18.0749	18.4415	15.6935	17.0524	1.66901	-0.853348	-0.683222	0.00676808	-0.139204	6.58651
7100	1	Q9BUP0	Q9BUP0	EF-hand domain-containing protein D1	EFHD1	Homo sapiens	26.927	9	7	+	Cluster 25	17.0062	16.809	17.7183	17.8321	17.9685	17.8927	18.1342	17.4095	18.0331	17.7412	18.7129	17.6154	17.9569	18.0989	17.0332	17.7284	17.2431	16.1602	15.9429	15.9741	16.439	16.7902	16.6908	16.2121	17.715	16.5913	15.2235	15.1072	16.6103	16.5683	15.2837	16.601	1.71863	-0.880019	-0.434674	-0.228089	-0.175845	6.55656
6847	1	P78560	P78560	Death domain-containing protein CRADD	CRADD	Homo sapiens	22.745	11	7	+	Cluster 25	17.4406	17.7306	18.6708	17.528	18.7331	18.4217	17.8613	18.3974	19.059	18.7964	18.4782	18.6261	18.2607	19.1323	18.1319	19.1045	17.1301	17.3439	16.7003	17.2224	17.2466	17.539	17.8155	17.4773	17.5356	17.9352	17.074	16.9351	17.2034	17.3118	17.5004	17.4653	1.71611	-0.811533	-0.588314	-0.146682	-0.16958	6.80983
5906	1	Q92932	Q92932	Receptor-type tyrosine-protein phosphatase N2	PTPRN2	Homo sapiens	111.273	13	10	+	Cluster 25	17.1479	17.0694	16.7806	16.2151	17.3247	17.0032	16.4069	17.5465	17.7706	16.8482	13.9794	14.3366	17.8319	16.2162	17.2594	16.5072	14.6388	16.4049	13.4261	14.9127	14.5195	15.663	16.1807	15.8958	14.6196	15.9958	14.3788	15.3448	15.879	15.4246	15.2585	15.269	1.67902	-0.895331	-0.587011	-0.0107793	-0.185904	3.62392
5808	1	Q5TF21	Q5TF21	Protein SOGA3	SOGA3	Homo sapiens	103.2	11	9	+	Cluster 25	16.4207	16.0608	17.0985	16.2009	17.5315	17.199	16.7598	16.8428	17.2364	16.9183	17.2554	16.9726	16.2711	17.09	16.9521	17.6165	15.8379	14.7173	14.2308	15.6454	14.4096	14.7755	15.2016	15.3601	15.3597	14.6059	15.8043	15.4126	15.1863	15.3178	14.8326	15.1159	1.72328	-0.718301	-0.654967	-0.0652033	-0.284809	11.1162
5734	1	P54646	P54646	5'-AMP-activated protein kinase catalytic subunit alpha-2	PRKAA2	Homo sapiens	62.323	9	9	+	Cluster 25	17.7491	17.6126	20.0139	16.582	20.1372	19.3144	17.811	20.4448	20.12	20.266	20.0264	20.0299	20.5641	20.9492	18.8622	20.3016	16.545	16.3958	16.4168	17.6827	16.9219	14.8225	17.4984	17.4883	17.1154	17.7894	13.5108	15.4118	14.6865	18.0035	17.7609	17.4779	1.69539	-0.897251	-0.534649	-0.128003	-0.135488	5.96247
5683	1	P15882	P15882	N-chimaerin	CHN1	Homo sapiens	53.173	14	10	+	Cluster 25	16.5477	16.6251	18.1102	16.9626	17.7354	17.7807	17.0943	15.5432	17.9076	17.9992	18.4423	18.5464	18.0269	18.07	17.1895	18.1788	16.9858	15.7269	15.9842	16.1571	15.4472	16.3757	16.7996	16.4114	17.1506	16.3809	16.2689	15.1531	16.6823	16.2239	15.7073	16.4134	1.73843	-0.771571	-0.538244	-0.236239	-0.19238	5.03709
5619	1	O43745	O43745	Calcineurin B homologous protein 2	CHP2	Homo sapiens	22.454	12	9	+	Cluster 25	19.6545	19.8895	19.0716	20.1535	18.757	20.0774	18.9355	17.7543	18.8326	19.1755	18.9232	19.5376	18.191	18.752	19.8109	18.6898	17.1235	18.7918	16.8835	15.9022	17.5925	17.4624	18.6964	14.7306	17.082	18.1713	14.639	17.7659	17.8009	18.0366	17.2141	17.7767	1.65711	-0.989545	-0.512481	-0.0851611	-0.0699257	5.23972
5207	1	P16298	P16298	Serine/threonine-protein phosphatase 2B catalytic subunit beta isoform	PPP3CB	Homo sapiens	59.025	14	10	+	Cluster 25	19.2587	18.8663	19.9583	19.1058	19.886	19.8002	19.3711	20.2751	19.9084	19.7442	19.98	19.9008	20.1061	19.68	19.1977	20.2046	19.0655	18.2692	18.1533	18.5997	18.3591	18.5295	18.9325	18.9814	18.8627	18.9254	18.9153	18.0931	18.7555	18.7123	18.6596	18.7368	1.65851	-0.965346	-0.531352	0.0240262	-0.18584	8.28505
4349	1	P33151	P33151	Cadherin-5	CDH5	Homo sapiens	87.528	16	13	+	Cluster 25	19.2308	19.1775	20.0661	20.0121	19.958	19.9413	20.5916	19.9536	20.3414	20.0562	20.5299	20.4438	20.1792	20.0107	20.0472	19.9517	20.2641	18.2136	18.7315	18.6179	18.9788	18.9929	19.8942	19.2528	19.7858	19.8317	18.3493	17.9704	19.6265	19.1544	18.3251	19.1834	1.62703	-1.0317	-0.52518	0.0359773	-0.10613	4.51099
4276	1	O43866	O43866	CD5 antigen-like	CD5L	Homo sapiens	38.085	19	12	+	Cluster 25	18.8518	18.5624	19.5222	20.0467	18.7066	18.7344	20.845	18.7591	20.0838	20.0335	20.8138	21.2609	21.7267	19.8834	18.5777	19.8319	19.3235	17.8034	18.12	18.3461	17.3856	18.5503	20.272	18.5184	18.8451	18.6337	18.6402	18.332	20.0285	18.3996	17.1821	18.5554	1.70908	-0.861992	-0.527489	-0.101911	-0.217687	3.06487
3827	1	Q9GZT9	Q9GZT9	Egl nine homolog 1	EGLN1	Homo sapiens	46.019	20	16	+	Cluster 25	20.2096	20.4376	20.2805	20.1553	20.3755	20.4326	20.0721	20.1262	20.0623	20.2118	20.2913	20.5885	20.1274	20.4143	20.3456	20.3946	20.0658	19.7972	19.4763	19.8513	20.098	19.5615	19.8734	19.9768	19.9092	20.1568	20.1146	19.8866	20.0659	20.0692	19.9803	19.9485	1.64934	-0.923886	-0.639033	0.0404669	-0.12689	5.63979
3423	1	Q7L099	Q7L099	Protein RUFY3	RUFY3	Homo sapiens	52.965	16	15	+	Cluster 25	19.6525	19.3532	20.0239	19.5394	20.2078	20.1505	19.8452	19.6676	20.3354	19.6467	20.0944	19.7463	19.8091	19.8898	19.8918	20.1128	19.3793	18.6548	18.3538	18.8809	18.8201	19.1119	19.2011	19.0468	19.3044	19.097	18.7613	18.5813	18.9921	18.8706	18.8443	18.9898	1.70836	-0.912488	-0.423903	-0.183493	-0.188472	10.2762
3076	1	P05155	P05155	Plasma protease C1 inhibitor	SERPING1	Homo sapiens	55.154	18	16	+	Cluster 25	23.5642	23.6239	23.8872	24.2966	24.1779	24.3359	24.2389	24.3433	24.9478	25.1025	25.082	25.0848	24.4633	24.3592	24.168	24.0022	23.8	22.5765	22.0256	22.6702	22.6291	23.3128	23.4053	24.5486	23.9921	23.2308	23.2038	21.9514	22.6935	23.0088	22.1175	22.9191	1.67813	-0.797989	-0.664647	0.0948657	-0.310364	6.12036
2860	1	P28827	P28827	Receptor-type tyrosine-protein phosphatase mu	PTPRM	Homo sapiens	163.686	21	19	+	Cluster 25	17.6124	17.8291	18.509	17.9277	18.7405	18.4706	17.9621	17.9925	18.5449	18.6487	18.7157	18.4923	18.335	18.4398	18.4687	18.5889	17.2523	16.2248	16.2584	15.9104	16.472	16.3477	17.2849	16.5138	17.4449	17.1901	16.11	15.039	16.9278	17.1115	15.7384	16.7551	1.70002	-0.776543	-0.67654	-0.0267527	-0.220187	9.95075
2758	1	Q9H425	Q9H425	Uncharacterized protein C1orf198	C1orf198	Homo sapiens	36.346	25	18	+	Cluster 25	18.7997	18.991	19.8759	18.8385	20.4405	19.7748	19.3013	19.9502	20.3694	20.514	20.0171	20.1446	19.5867	20.6607	19.885	20.5985	20.1099	18.7642	18.7519	18.8574	18.7346	19.1617	19.3307	19.1379	20.6387	19.1517	18.7258	19.0335	18.9884	19.3759	19.0742	19.0017	1.70126	-0.808533	-0.605667	0.00470819	-0.29177	2.71344
2239	1	P50479	P50479	PDZ and LIM domain protein 4	PDLIM4	Homo sapiens	35.396	26	20	+	Cluster 25	20.5607	20.683	23.1724	20.4559	22.8547	22.4158	20.9817	23.7563	23.0389	23.2476	23.225	23.3624	23.5766	24.2207	21.8836	23.5762	22.2392	20.2977	19.898	20.602	19.1205	20.4773	20.9207	21.9213	22.7103	20.7829	19.8336	19.6463	21.246	21.5269	19.7093	20.835	1.74309	-0.730905	-0.572688	-0.182024	-0.257478	4.09429
1873	1	P16591	P16591	Tyrosine-protein kinase Fer	FER	Homo sapiens	94.641	30	23	+	Cluster 25	18.5477	18.3414	19.2305	18.5075	19.2253	19.0872	18.8372	19.1867	19.1497	19.257	19.4387	19.429	19.1888	19.3922	19.0256	19.4014	18.579	17.5732	17.8756	17.9793	17.1066	18.2498	18.2935	18.2464	18.479	18.2921	18.0106	17.3044	18.3447	18.3221	18.9311	18.2649	1.67713	-0.859495	-0.659115	-0.0516681	-0.106848	6.61112
1461	1	O94901	O94901	SUN domain-containing protein 1	SUN1	Homo sapiens	87.111	34	25	+	Cluster 25	19.6472	19.8065	20.0417	19.7489	19.7189	19.812	19.8163	20.0215	20.2043	19.7837	20.1144	19.5969	19.9571	19.6208	19.7622	20.0021	19.1547	19.5805	19.091	18.9577	19.281	19.2164	19.2955	18.9324	19.6807	19.1187	19.1028	19.1708	19.3472	19.4897	19.6264	19.3061	1.73792	-0.774181	-0.537034	-0.233796	-0.192908	8.20779
1087	1	P43121	P43121	Cell surface glycoprotein MUC18	MCAM	Homo sapiens	71.611	41	29	+	Cluster 25	21.7788	21.5907	23.7383	21.776	23.9303	23.6312	22.188	24.4562	24.0181	23.6537	24.0834	24.1088	24.2343	23.9591	22.9158	24.0292	22.0085	20.5662	20.4978	20.8147	20.5751	20.9554	21.8321	21.7271	22.2765	21.4786	20.0879	19.6601	21.3773	21.0454	20.2725	21.2401	1.73281	-0.76435	-0.574473	-0.144578	-0.249412	7.8093
257	1	P08133	P08133	Annexin A6	ANXA6	Homo sapiens	75.875	65	51	+	Cluster 25	24.8598	24.2317	25.7678	24.7719	25.6753	25.3635	25.1401	26.2525	25.7677	25.7261	26.0065	26.0622	26.1899	26.4061	24.9507	26.0037	25.2578	23.4194	23.8115	24.0776	23.9641	24.0109	24.5768	25.0385	25.3289	24.3755	23.9933	23.9697	24.4583	24.4377	23.1802	24.3997	1.67621	-0.887156	-0.623085	-0.057806	-0.108162	5.90832
351	1	P00450	P00450	Ceruloplasmin	CP	Homo sapiens	122.207	65	45	+	Cluster 25	22.7655	22.6447	23.2047	23.8269	23.5646	24.0052	23.9344	23.684	23.8676	24.3272	24.5273	24.6034	24.2822	23.7913	23.5026	23.2919	22.528	21.5693	20.9357	22.0402	21.9721	22.7278	22.9335	23.7574	22.6705	22.3239	21.4283	21.297	22.2823	22.1804	21.3605	22.0842	1.70262	-0.923628	-0.371486	-0.0876288	-0.319876	7.07947
9889	1	Q8N699	Q8N699	Myc target protein 1	MYCT1	Homo sapiens	26.593	4	3	+	Cluster 25	19.0818	18.9637	18.6737	19.5028	19.4054	19.4214	19.4559	18.7044	19.4597	18.538	19.3563	19.3788	18.6221	19.0057	19.8497	19.0538	19.2457	17.7604	18.044	18.0307	18.5141	18.1063	18.9916	17.8723	18.4047	18.607	13.6716	17.9015	18.9528	18.9781	17.9931	18.7274	1.48208	-0.940852	-0.812468	-0.197059	0.468299	2.41538
9363	1	Q9Y3E1	Q9Y3E1	Hepatoma-derived growth factor-related protein 3	HDGFL3	Homo sapiens	22.618	7	4	+	Cluster 25	21.562	21.1867	22.0938	21.2469	21.9196	21.6548	21.4668	22.2096	22.2923	22.1817	22.6233	21.7039	21.9414	21.764	21.748	22.5709	21.5589	20.1338	19.7874	20.291	19.3757	20.3998	20.686	20.3013	21.9797	20.6896	19.5743	18.5291	20.9006	20.7172	19.5369	20.99	1.55439	-0.966193	-0.734197	-0.15133	0.297334	6.38656
9194	1	Q99969	Q99969	Retinoic acid receptor responder protein 2	RARRES2	Homo sapiens	18.618	6	4	+	Cluster 25	18.3731	18.5607	19.1586	18.0816	18.984	18.459	17.0868	19.0398	19.57	18.7252	19.0964	19.5386	18.6137	19.3289	18.1841	19.6651	18.8348	16.9969	16.5954	17.0098	17.136	17.3503	17.6097	17.7885	17.9589	17.5938	16.4919	17.0161	18.0097	17.359	16.853	18.0081	1.51558	-0.96124	-0.775846	-0.165444	0.38695	5.88319
8755	1	P12235	P12235	ADP/ATP translocase 1	SLC25A4	Homo sapiens	33.066	9	8	+	Cluster 25	24.4756	24.413	25.3754	24.0038	26.1193	24.7917	23.8006	25.493	25.5283	25.0099	25.2108	25.3187	25.5981	25.8662	24.472	25.6062	23.2255	24.4017	23.3775	23.446	24.3775	23.5543	23.921	23.9058	23.9257	23.7337	23.9189	23.5534	24.0773	23.6462	24.146	24.4063	1.52926	-0.95796	-0.72496	-0.244339	0.397996	6.24228
8679	1	O60609	O60609	GDNF family receptor alpha-3	GFRA3	Homo sapiens	44.509	5	4	+	Cluster 25	17.4008	17.2423	17.4765	16.5005	18.2736	17.756	18.1209	17.6049	18.0185	17.5854	15.7538	16.7685	17.7564	14.7059	15.9423	18.1936	14.375	16.1671	13.9934	13.8683	15.1873	15.0837	14.5533	15.3679	15.1491	16.3688	15.5529	13.964	14.5815	15.7037	15.5344	16.0884	1.53636	-1.09627	-0.505063	-0.268013	0.332983	6.46269
8234	1	Q2TAA2	Q2TAA2	Isoamyl acetate-hydrolyzing esterase 1 homolog	IAH1	Homo sapiens	27.6	7	5	+	Cluster 25	19.988	19.553	20.8196	19.7802	20.7245	20.6397	20.1614	20.4584	20.6403	20.332	20.6554	20.4915	20.7458	21.0544	20.4684	20.8094	19.7691	19.224	19.43	19.2232	19.6599	19.6277	19.4626	19.3309	20.023	19.5178	19.7742	19.7811	19.873	19.7416	19.5273	20.0311	1.55623	-1.01835	-0.570186	-0.312069	0.344377	7.00744
7629	1	Q86VY4	Q86VY4	Testis-specific Y-encoded-like protein 5	TSPYL5	Homo sapiens	45.143	6	6	+	Cluster 25	15.993	15.8049	16.8168	15.9286	17.6534	16.7081	16.2015	17.008	17.581	17.3454	17.8486	16.9601	17.1639	17.844	16.6477	17.3789	17.4208	14.8021	15.5878	15.4167	15.6346	15.8778	15.7839	15.9729	17.1299	16.4047	15.6985	15.3046	16.3459	16.4022	15.5426	16.285	1.55689	-0.88243	-0.800542	-0.209529	0.335607	3.42716
7602	1	Q7L0J3	Q7L0J3	Synaptic vesicle glycoprotein 2A	SV2A	Homo sapiens	82.697	7	6	+	Cluster 25	14.5163	15.2878	16.601	16.104	17.5686	16.9517	16.2394	15.8792	17.0364	16.3461	16.8167	17.0873	16.3487	16.987	17.0268	16.8082	15.1936	15.4803	13.3189	13.946	15.7792	15.666	15.7413	15.966	16.4804	15.0704	15.2286	13.7832	15.8631	16.1346	14.8162	16.057	1.49019	-1.21584	-0.369785	-0.234937	0.330374	3.44166
7070	1	Q96QB1	Q96QB1	Rho GTPase-activating protein 7	DLC1	Homo sapiens	170.594	9	8	+	Cluster 25	16.143	16.122	17.2112	16.5499	16.8819	17.3564	17.1644	17.4848	17.2288	16.8818	17.6188	17.2141	17.4165	17.0155	17.2001	16.9899	17.5558	15.8145	16.1885	16.3512	14.8785	16.4321	17.0294	16.2178	17.1236	16.7713	15.7577	15.7164	16.7835	16.4159	15.7898	16.7831	1.49933	-0.992	-0.584137	-0.42191	0.498716	2.73457
6501	1	Q96IY4	Q96IY4	Carboxypeptidase B2	CPB2	Homo sapiens	48.424	10	8	+	Cluster 25	19.1882	19.1337	19.7441	19.3122	20.0109	19.8544	19.315	20.4195	20.535	20.2179	20.2524	20.8659	20.0988	19.8267	19.4919	20.068	19.501	18.2759	17.7297	18.2661	18.6773	19.0725	19.2084	21.2327	19.8602	18.7602	17.9761	18.0236	18.7805	18.5094	18.0936	19.0789	1.58822	-1.07593	-0.430447	-0.297137	0.215301	3.74942
6266	1	P54764	P54764	Ephrin type-A receptor 4	EPHA4	Homo sapiens	109.861	10	9	+	Cluster 25	17.5364	17.4094	17.6355	16.9237	17.8326	17.4541	17.1603	18.0419	17.5304	17.0097	17.5382	17.5295	17.3399	17.2282	17.1976	17.7823	15.5747	17.298	15.3553	13.7464	15.6856	17.8716	16.9336	14.8312	14.257	16.9677	15.4506	14.2135	16.3243	16.2253	16.2748	16.5679	1.52664	-0.947841	-0.804769	-0.108142	0.334117	4.94484
5793	1	Q16654	Q16654	[Pyruvate dehydrogenase (acetyl-transferring)] kinase isozyme 4, mitochondrial	PDK4	Homo sapiens	46.47	11	9	+	Cluster 25	16.6539	16.2977	17.5283	17.5783	17.5338	17.6155	16.7956	17.1228	16.9602	16.7044	18.1218	17.9028	18.5272	17.3907	18.8505	18.1954	14.5213	14.8537	13.642	13.4123	15.587	15.1585	16.2409	15.5389	14.391	15.7922	15.562	14.3965	15.5626	15.3975	14.6019	16.0714	1.55281	-1.09237	-0.532357	-0.198061	0.269978	9.22991
5656	1	P00742	P00742	Coagulation factor X	F10	Homo sapiens	54.731	16	12	+	Cluster 25	19.0586	18.5472	19.2125	19.3906	19.6413	18.5235	18.8157	19.261	19.4074	19.8812	19.4042	20.4174	19.6142	19.083	18.7361	19.2813	19.4058	17.7959	17.1024	18.9803	17.9798	17.7337	18.6359	21.7871	18.5007	18.3322	18.1105	17.4636	18.2042	17.6195	17.4331	18.6076	1.53246	-0.981063	-0.667843	-0.285504	0.401953	2.29734
4950	1	Q8NHY0	Q8NHY0	Beta-1,4 N-acetylgalactosaminyltransferase 2	B4GALNT2	Homo sapiens	63.258	14	11	+	Cluster 25	18.1518	19.1746	18.9251	21.7453	17.4822	20.7448	18.6215	18.7943	17.8237	18.9764	20.1834	20.9403	18.4829	18.7318	21.0171	17.8974	17.0481	20.014	15.3874	17.4831	15.234	17.9718	19.0323	15.7636	13.9479	17.8599	15.1857	13.6575	17.7673	17.685	17.7577	18.1546	1.46413	-1.15266	-0.524366	-0.232744	0.445639	3.71573
4911	1	Q86X76	Q86X76	Deaminated glutathione amidase	NIT1	Homo sapiens	35.896	14	11	+	Cluster 25	20.351	20.131	20.2443	20.1786	20.5685	20.4527	19.5479	20.0374	19.9493	20.2634	20.3045	20.4982	20.4194	20.6415	20.1871	20.7469	19.5063	19.8626	19.4119	18.9696	20.2208	19.6236	19.9468	19.7457	19.4497	19.8394	19.6374	19.6226	19.6608	19.752	19.7111	19.9092	1.56635	-0.986473	-0.601468	-0.314339	0.33593	5.84254
4731	1	P07357	P07357	Complement component C8 alpha chain	C8A	Homo sapiens	65.165	13	11	+	Cluster 25	21.1062	20.7981	21.1297	21.3613	21.1363	21.1173	21.4006	21.6125	21.5784	21.8314	21.9328	22.1385	21.4957	21.4228	20.9297	21.3794	21.7519	19.8197	19.5054	20.0484	19.9466	20.6825	20.911	23.7235	21.2266	20.3648	19.6906	19.9678	20.5712	20.203	19.3804	20.6536	1.53109	-1.04116	-0.666497	-0.148297	0.324862	2.37393
4674	1	O43236	O43236	Septin-4	SEPTIN4	Homo sapiens	55.099	14	11	+	Cluster 25	18.5238	17.8588	18.4896	18.4943	18.8328	18.4372	18.7753	18.3401	18.7564	18.4919	19.2052	18.4988	19.4228	18.6356	18.5167	18.9372	19.1211	16.118	17.1681	17.5861	17.3146	17.7565	18.3135	17.2569	18.5042	18.0906	17.7753	16.4118	18.5899	17.6847	17.1064	17.9311	1.46168	-1.26791	-0.424137	-0.0420768	0.272443	4.01364
4567	1	Q9H115	Q9H115	Beta-soluble NSF attachment protein	NAPB	Homo sapiens	33.558	16	12	+	Cluster 25	18.9206	18.9662	19.9916	18.9245	20.2852	19.6863	19.0314	19.3553	20.139	19.5838	19.8859	19.4732	19.6154	19.391	19.4354	20.148	17.5016	18.1419	17.81	18.1329	17.6357	18.5376	18.4682	18.1992	18.1115	17.9131	18.4337	18.4047	18.2094	17.6452	17.8112	18.7118	1.56771	-0.993212	-0.511982	-0.413181	0.350662	10.4021
4230	1	Q9P2Q2	Q9P2Q2	FERM domain-containing protein 4A	FRMD4A	Homo sapiens	115.457	15	13	+	Cluster 25	19.4191	19.1447	20.0689	19.7258	20.5082	19.8723	19.9041	19.6446	20.2722	20.0076	20.106	20.0633	19.4553	19.6178	19.9626	20.246	20.0327	18.8683	18.9897	18.8913	19.2227	19.5782	19.3891	19.1228	19.5277	19.31	19.7343	18.8764	19.6849	19.1488	18.596	19.6046	1.42736	-1.15658	-0.518464	-0.27958	0.527264	3.97771
4055	1	Q15257	Q15257	Serine/threonine-protein phosphatase 2A activator	PTPA	Homo sapiens	40.667	17	13	+	Cluster 25	21.4361	21.4155	22.0405	21.4046	22.2018	22.224	21.6039	22.6367	22.6078	22.242	21.8796	22.3529	22.3329	22.2053	21.7461	22.4207	21.1301	21.6458	20.3661	21.1164	21.4501	21.2076	21.667	21.707	21.9257	22.0587	21.4006	21.0322	21.3928	21.3478	21.4099	21.769	1.48586	-0.932542	-0.757898	-0.302222	0.506806	3.84634
3896	1	Q9Y259	Q9Y259	Choline/ethanolamine kinase	CHKB	Homo sapiens	45.272	18	14	+	Cluster 25	19.7405	18.8084	19.3036	18.7205	19.2387	19.1591	19.3272	18.6311	19.3949	18.9869	19.5314	19.7335	19.3421	19.5825	19.1045	19.5977	19.369	18.1664	17.1775	17.282	18.601	18.5143	19.0031	18.4379	18.8707	18.6122	18.5571	17.5847	19.2522	19.1043	18.2314	18.8196	1.48557	-1.22472	-0.403975	-0.173065	0.316189	3.72934
3197	1	Q8IWA5	Q8IWA5	Choline transporter-like protein 2	SLC44A2	Homo sapiens	80.125	20	16	+	Cluster 25	21.8198	21.78	21.6689	21.534	22.1883	21.8723	20.879	21.7765	21.9264	21.1197	21.2507	21.5283	21.6711	21.4254	21.009	22.0217	20.3723	21.491	19.8198	19.7854	20.6602	21.0183	21.0177	20.8137	20.628	21.4906	20.9285	19.3934	20.4472	20.8416	20.8156	21.0868	1.52209	-1.11493	-0.529905	-0.214161	0.336899	5.04884
3591	1	O95210	O95210	Starch-binding domain-containing protein 1	STBD1	Homo sapiens	39.009	16	14	+	Cluster 25	19.2943	19.2218	19.9041	20.4277	19.8321	20.4847	19.6208	19.9524	19.65	19.9994	19.7412	20.2884	19.5756	20.5282	19.9406	19.5397	18.8188	19.1292	18.3541	19.123	19.0303	19.2152	19.496	19.8966	19.4492	19.0303	19.1737	18.4768	19.3317	19.2369	18.9873	19.3835	1.50838	-1.21092	-0.422491	-0.127418	0.252439	5.13177
10099	1	Q9HAW9	Q9HAW9	UDP-glucuronosyltransferase 1A8	UGT1A8	Homo sapiens	59.742	6	5	+	Cluster 25	18.4665	19.4888	18.2661	19.9004	18.3336	19.9416	18.0646	16.8933	18.0631	18.3022	18.5436	19.6475	17.1514	18.5201	19.0937	17.6864	15.6247	17.8914	14.7589	15.6751	14.3975	17.332	17.5206	14.6004	14.4885	17.1041	14.9009	14.9696	17.2285	17.7506	16.6374	16.8143	1.56891	-0.891484	-0.846834	0.00629532	0.163111	5.9979
10028	1	Q99741	Q99741	Cell division control protein 6 homolog	CDC6	Homo sapiens	62.72	3	3	+	Cluster 25	14.0201	15.3195	13.5265	15.3635	15.2609	13.996	15.7261	14.6742	15.4948	15.9356	14.8827	15.9304	15.1631	14.2	15.1664	15.2492	13.6373	13.9683	14.4863	14.0333	13.9623	14.6724	14.1233	13.5152	15.0108	14.446	15.2203	12.8161	14.8956	15.4194	13.5289	14.534	1.55053	-0.945662	-0.814751	0.0162565	0.193624	2.1498
9545	1	P13598	P13598	Intercellular adhesion molecule 2	ICAM2	Homo sapiens	30.654	4	3	+	Cluster 25	19.1257	18.9946	18.3046	19.1321	19.3963	19.1868	19.7949	18.4891	18.8307	18.6107	18.8671	18.6757	18.6526	18.7978	19.1259	19.1688	18.9895	18.1192	17.8948	18.047	18.5827	18.2597	19.2681	18.2772	18.5376	18.6145	18.2214	16.5006	18.889	18.8501	18.2901	18.5502	1.44502	-1.15355	-0.70384	0.186016	0.226356	2.48844
7700	1	Q8WWX9	Q8WWX9	Selenoprotein M	SELENOM	Homo sapiens	16.202	7	6	+	Cluster 25	18.9874	18.7446	20.0909	18.6417	19.8094	20.0817	19.6111	20.1705	20.0227	19.8525	19.9699	20.1796	20.3531	20.1719	19.2629	20.5386	19.9827	18.0603	17.987	17.5419	18.3873	18.714	18.9212	19.0798	19.8978	19.0409	18.1035	17.2095	19.0834	19.0994	17.7529	18.8954	1.51511	-1.1032	-0.661058	0.222946	0.0262064	4.36539
6341	1	Q16619	Q16619	Cardiotrophin-1	CTF1	Homo sapiens	21.228	12	8	+	Cluster 25	15.6432	16.3359	17.5165	14.7715	17.8626	17.9161	16.274	17.974	17.703	17.7643	18.0721	18.0405	18.1797	18.9063	17.6481	18.4137	15.8881	14.8231	14.0547	13.7955	14.8982	15.9712	16.8934	15.3153	16.8234	15.8322	15.6653	15.0286	15.7128	16.4391	16.0381	15.9543	1.61512	-0.862724	-0.800509	-0.0265404	0.0746521	4.99516
5862	1	Q8IYU2	Q8IYU2	E3 ubiquitin-protein ligase HACE1	HACE1	Homo sapiens	102.341	11	9	+	Cluster 25	16.6718	16.6791	16.6874	16.8355	17.3016	17.0391	16.9871	17.0505	17.1504	17.1549	17.3294	17.5249	17.3515	17.409	17.3057	17.201	16.9026	15.8938	16.0124	16.212	16.0182	16.4709	16.8194	16.7328	16.6123	16.6484	16.3403	16.2993	16.4419	16.796	16.1796	16.5631	1.47065	-1.14068	-0.683518	0.233085	0.120459	6.42844
5235	1	P36955	P36955	Pigment epithelium-derived factor	SERPINF1	Homo sapiens	46.31	15	13	+	Cluster 25	21.2063	21.0993	21.9098	21.5999	21.6754	22.1314	21.3226	21.7099	22.4246	22.1605	22.5453	22.6765	21.6851	21.7541	21.9229	21.6086	22.7589	19.8526	19.8996	20.0371	20.0104	21.2337	20.5487	21.0368	22.3085	21.1199	19.9159	20.0525	20.7533	20.6536	19.9179	20.507	1.61151	-0.920748	-0.73069	0.121309	-0.0813837	4.37038
4907	1	Q86TV6	Q86TV6	Tetratricopeptide repeat protein 7B	TTC7B	Homo sapiens	94.182	15	11	+	Cluster 25	17.53	17.0663	18.3443	17.7272	18.6044	18.1672	18.0098	18.4557	18.5231	18.6417	18.3543	18.889	18.7386	19.0458	18.1186	18.8874	17.7414	16.0647	16.2396	16.0975	16.4474	16.733	17.4212	17.3533	17.9804	17.1808	17.0786	15.7539	17.2692	17.6113	16.5477	17.2113	1.51325	-1.02589	-0.78221	0.181404	0.113455	6.5158
4750	1	P17050	P17050	Alpha-N-acetylgalactosaminidase	NAGA	Homo sapiens	46.565	15	11	+	Cluster 25	20.8634	20.9617	20.5371	21.1087	20.3905	20.4006	21.1884	20.1065	20.1692	20.9639	20.1471	20.5775	20.4915	20.3695	20.719	20.1962	20.5032	19.9378	19.7834	19.9161	21.0911	19.9575	20.3454	19.3882	20.3345	20.1036	19.5923	20.5498	20.7554	19.3944	19.9604	20.2028	1.58416	-0.876897	-0.792671	-0.168847	0.254252	2.39548
3263	1	Q9NT22	Q9NT22	EMILIN-3	EMILIN3	Homo sapiens	82.648	19	16	+	Cluster 25	18.8096	18.002	18.4607	18.3307	19.7718	18.494	17.0442	19.3587	18.7763	18.751	19.4321	19.0302	19.377	18.8821	19.4669	19.3974	16.2124	15.9867	15.9102	14.6488	16.0569	15.9953	17.191	16.8551	16.1865	16.8597	15.3061	16.5792	17.0276	17.163	16.0288	17.1599	1.60314	-0.838507	-0.831131	-0.0968648	0.163363	10.5007
3077	1	P07197	P07197	Neurofilament medium polypeptide	NEFM	Homo sapiens	102.474	19	16	+	Cluster 25	15.8682	14.6242	18.4642	17.0407	18.7503	17.7157	16.9841	18.2471	18.4676	18.4695	18.6719	18.7224	18.5315	17.4935	17.6285	18.2895	15.4697	13.5648	13.884	13.5899	14.6734	15.8112	15.5193	14.4985	17.2068	15.0381	15.3698	16.4752	14.081	15.9104	16.1712	15.8222	1.59082	-1.05622	-0.579631	-0.0689002	0.113928	6.45948
2711	1	Q8N3E9	Q8N3E9	1-phosphatidylinositol 4,5-bisphosphate phosphodiesterase delta-3	PLCD3	Homo sapiens	89.26	27	18	+	Cluster 25	19.8654	20.0733	20.2446	20.1302	20.0462	20.2954	19.2167	19.7037	20.1241	19.9135	19.9251	20.2737	19.7026	19.7841	19.8766	19.92	18.0265	18.9947	18.0578	17.9807	18.6911	18.3758	18.6777	18.4148	18.8211	19.1656	17.5396	17.009	18.4046	19.1788	20.5296	18.8686	1.61161	-1.01986	-0.571052	-0.145049	0.124353	6.67185
1592	1	P26006	P26006	Integrin alpha-3	ITGA3	Homo sapiens	116.612	28	24	+	Cluster 25	21.6208	21.3293	21.7383	21.2693	21.9555	22.029	21.1605	22.1136	21.7114	21.8189	21.939	21.8612	21.3218	21.2705	21.3583	21.6474	19.1678	20.492	19.8404	20.2338	20.3324	19.8986	20.6794	19.3858	20.1877	21.1664	20.7674	19.4492	20.1908	20.6902	20.842	20.6592	1.5458	-1.13357	-0.56047	0.0887984	0.0594418	8.76214
1532	1	Q8WXE0	Q8WXE0	Caskin-2	CASKIN2	Homo sapiens	126.782	36	26	+	Cluster 25	20.5918	20.7107	21.6546	20.6352	21.6461	21.303	20.8753	21.5934	21.6414	21.5744	21.8292	21.677	21.3979	21.9013	21.2399	21.8931	21.3999	20.2908	20.5603	20.4736	20.6881	20.9724	21.0248	20.8115	21.4361	21.0575	20.9349	20.2378	20.9638	20.9604	21.143	20.9552	1.60622	-0.988461	-0.664575	0.0342022	0.0126095	2.99095
991	1	O94885	O94885	SAM and SH3 domain-containing protein 1	SASH1	Homo sapiens	136.655	40	32	+	Cluster 25	17.1706	17.2673	18.0396	17.8249	18.0927	17.7015	18.0626	18.0648	18.0347	18.0814	18.4596	18.2977	17.8374	18.1385	17.8279	18.1436	18.066	16.78	17.1026	17.4671	17.1755	17.2096	17.8882	17.6086	17.3798	17.6438	17.1345	17.2763	17.5929	17.5065	17.1109	17.564	1.52301	-1.03673	-0.747922	0.0532506	0.20839	4.08133
561	1	P06756	P06756	Integrin alpha-V	ITGAV	Homo sapiens	116.038	48	38	+	Cluster 25	20.6871	20.7623	21.5485	20.9532	21.4316	21.4198	20.9566	22.2193	21.1628	21.8092	21.6179	22.0904	22.0484	22.2969	21.1122	21.5965	21.7863	20.3909	20.3152	20.4969	20.3002	20.6644	20.8532	20.9035	21.8558	21.1238	20.5601	20.2952	21.0132	20.8299	20.5387	20.826	1.57964	-0.978924	-0.732004	0.0972125	0.0340738	3.30371
830	1	Q9UPT5	Q9UPT5	Exocyst complex component 7	EXOC7	Homo sapiens	83.382	42	33	+	Cluster 25	20.4833	20.4111	20.7126	20.4694	20.5046	20.6329	20.636	20.5784	20.76	20.7255	20.6243	20.6	20.3873	20.7261	20.4499	20.6955	20.2452	19.9709	19.8851	20.0216	20.2736	20.1342	20.4291	20.2316	20.1378	20.3602	20.2833	19.9643	20.2488	20.1173	20.3412	20.2587	1.55726	-1.16221	-0.46963	0.0161481	0.0584354	8.40339
10584	1	Q14512	Q14512	Fibroblast growth factor-binding protein 1	FGFBP1	Homo sapiens	26.266	2	2	+	Cluster 25	16.5072	19.2265	17.5149	18.0572	16.2849	17.109	18.6212	16.7489	16.7456	16.4059	16.8383	17.0646	15.271	15.122	17.149	16.0091	14.5525	16.7874	15.1701	14.2541	16.0773	14.9998	15.8468	15.6882	15.4709	16.9359	16.4764	15.512	16.0933	17.204	15.744	16.2853	1.29638	-0.863383	-1.08997	0.0368174	0.620157	2.51201
10553	1	Q03591	Q03591	Complement factor H-related protein 1	CFHR1	Homo sapiens	37.653	3	2	+	Cluster 25	20.3193	19.7453	19.8482	20.045	19.5377	20.3138	20.1502	21.3721	20.2135	20.692	21.3958	21.6206	21.4382	20.4765	20.1296	20.2696	21.3221	18.9377	18.7444	19.0424	18.1441	20.0245	19.8001	22.1233	20.5016	19.434	19.0545	19.6135	20.6858	19.3584	18.937	19.6111	1.46047	-1.03508	-0.84194	0.210456	0.206097	1.76202
9495	1	O95931	O95931	Chromobox protein homolog 7	CBX7	Homo sapiens	28.341	3	3	+	Cluster 25	17.9719	17.3611	18.3597	17.9242	19.118	18.9659	17.5975	18.6102	18.9563	18.2811	18.2185	19.0136	18.5597	18.8477	18.0539	18.4658	15.829	16.9607	15.7338	15.6262	15.1591	17.0863	17.4212	16.3597	16.1787	16.8247	16.4039	17.7082	16.8704	17.2449	16.8982	16.9927	1.49824	-0.824585	-1.00686	0.111641	0.221567	8.40562
7925	1	Q9Y4C0	Q9Y4C0	Neurexin-3	NRXN3	Homo sapiens	180.602	8	6	+	Cluster 25	15.3149	15.5132	17.7019	14.4412	16.8056	16.935	16.7326	17.0436	16.8945	18.2482	17.1113	17.2065	16.9684	18.0725	16.9149	17.3077	15.4893	14.412	14.6122	14.4754	14.895	13.9655	15.5965	15.9906	16.17	15.6023	14.8797	15.1137	15.3265	15.4057	14.5123	15.6978	1.52927	-0.819669	-0.95701	-0.0229236	0.270332	5.5992
7609	1	Q7Z3G6	Q7Z3G6	Prickle-like protein 2	PRICKLE2	Homo sapiens	95.616	9	7	+	Cluster 25	15.5808	17.5737	19.274	14.0762	19.0375	18.5023	15.9182	19.3445	19.4549	19.9091	19.4736	19.1997	19.2194	19.3927	15.5578	19.7339	18.1553	14.5224	13.6628	16.1148	14.3982	13.5087	16.1889	15.9135	17.711	17.4491	15.0419	15.2332	17.6694	17.8202	14.3841	17.2421	1.4423	-0.890989	-0.952815	-0.0614011	0.462904	3.07337
7509	1	Q15121	Q15121	Astrocytic phosphoprotein PEA-15	PEA15	Homo sapiens	15.037	8	6	+	Cluster 25	22.5721	22.4473	23.2585	22.4576	22.9197	23.0759	22.7687	23.5244	23.2412	23.4401	23.5229	23.3879	23.08	23.8273	22.7134	23.1492	23.4343	22.025	22.2324	21.9709	22.2103	22.3086	22.5775	22.716	23.3584	22.565	22.7624	21.4938	22.7721	22.3534	22.0623	22.7439	1.42732	-0.90947	-0.968067	0.00474718	0.445468	3.14951
7007	1	Q8NHV1	Q8NHV1	GTPase IMAP family member 7	GIMAP7	Homo sapiens	34.508	11	7	+	Cluster 25	19.0274	18.0969	18.5377	18.6066	17.7395	18.0548	19.2195	17.7495	18.2887	17.9191	18.5209	18.4166	18.403	18.2046	18.36	18.5171	19.1062	17.4189	17.2625	17.4852	17.3885	17.5088	18.2976	17.9706	17.6923	17.7742	18.6548	16.316	18.6233	17.8417	17.56	17.9595	1.44682	-1.02199	-0.851767	0.0624579	0.364484	2.10423
5911	1	Q969Z3	Q969Z3	Mitochondrial amidoxime reducing component 2	MTARC2	Homo sapiens	38.023	13	10	+	Cluster 25	20.8915	20.3765	20.8346	20.4586	20.5275	20.3556	20.1285	19.9641	20.4429	20.4757	20.4772	19.9902	20.047	20.1796	20.5584	20.1077	18.9592	19.9973	18.9168	18.3703	20.068	18.908	19.9162	18.3787	18.6962	19.4545	18.6469	19.6839	19.6776	19.6807	19.2492	19.7233	1.48946	-0.861952	-0.945078	-0.0591014	0.376671	6.84083
5720	1	P48426	P48426	Phosphatidylinositol 5-phosphate 4-kinase type-2 alpha	PIP4K2A	Homo sapiens	46.224	14	12	+	Cluster 25	21.1127	20.4565	20.577	20.5928	20.5045	20.5231	21.1788	20.6748	20.5965	20.7364	20.8903	20.7688	20.8488	20.8159	20.7566	20.7578	21.0951	19.5788	19.7856	19.8198	19.6081	20.1607	20.608	20.6841	20.5937	20.1866	20.3922	19.3191	20.6077	20.3316	20.035	20.3475	1.28871	-1.05568	-0.972371	0.42422	0.315118	3.58323
5707	1	P35625	P35625	Metalloproteinase inhibitor 3	TIMP3	Homo sapiens	24.145	11	9	+	Cluster 25	19.6737	19.4889	20.0183	19.3455	21.114	20.5578	19.9637	20.476	20.373	20.2953	21.4658	20.7347	21.6691	20.0931	19.9168	21.0967	20.9589	18.7404	18.501	17.7284	19.0135	18.9129	18.9487	20.033	20.382	19.0303	18.5422	19.4122	20.3635	19.874	18.2216	19.7999	1.3729	-1.07386	-0.809133	-0.042576	0.552671	3.39466
5068	1	Q9HCU0	Q9HCU0	Endosialin	CD248	Homo sapiens	80.861	13	11	+	Cluster 25	19.4835	19.4452	19.4502	19.4469	19.3365	19.4048	20.0554	19.7333	19.6434	19.3445	20.139	19.359	19.459	18.6078	19.6108	19.6314	21.0251	17.9279	17.6971	18.0102	17.8552	18.1569	19.0732	18.8336	19.4857	18.7311	18.3759	16.9485	18.8673	18.712	17.323	18.8532	1.35383	-1.05178	-0.922059	0.213802	0.40621	3.43592
4795	1	P53004	P53004	Biliverdin reductase A	BLVRA	Homo sapiens	33.428	16	11	+	Cluster 25	22.0189	22.0407	23.0161	22.1888	22.8435	22.4143	22.53	22.805	23.0782	23.0654	22.9693	22.967	23.1569	23.5145	21.9268	23.345	22.7086	21.189	20.8018	21.1485	20.9656	21.7322	21.9967	22.5264	22.3597	21.48	22.2619	20.4135	22.0021	21.797	21.7446	22.3963	1.28079	-0.966521	-1.01966	0.0910562	0.614341	4.5189
4693	1	O75061	O75061	Putative tyrosine-protein phosphatase auxilin	DNAJC6	Homo sapiens	99.997	12	11	+	Cluster 25	17.6112	17.0323	17.9374	17.0796	18.878	18.3245	17.3495	17.442	18.1353	17.4987	17.9997	17.9873	17.7388	17.935	18.1858	18.2735	16.0937	16.0895	17.1746	15.5515	18.8499	16.4287	15.0371	15.3297	17.2892	17.0934	15.8237	17.8066	16.1263	17.1104	17.7124	17.2384	1.35606	-1.19844	-0.733882	0.187584	0.388672	3.52603
4122	1	Q8N0X7	Q8N0X7	Spartin	SPART	Homo sapiens	72.836	17	13	+	Cluster 25	18.2788	18.1291	19.3355	18.4496	19.4108	19.113	19.1486	19.7587	19.3414	19.3376	19.6429	19.4425	19.3979	19.6537	18.9938	19.5565	19.1709	17.1311	17.2589	17.2573	17.363	18.0571	18.3663	18.6459	18.5881	18.5118	17.623	16.6944	18.4211	18.1238	17.4339	18.5339	1.34325	-1.05125	-0.931411	0.22324	0.416167	5.57678
3953	1	O95490	O95490	Adhesion G protein-coupled receptor L2	ADGRL2	Homo sapiens	163.351	17	13	+	Cluster 25	18.1649	17.381	17.7409	17.752	18.0494	18.1045	18.2058	17.5884	18.1192	17.3021	17.8408	18.1446	17.823	17.6042	17.9655	18.2032	17.8484	16.3003	16.1282	15.6198	16.6076	16.4159	17.3275	13.4048	17.6147	17.6107	15.7464	16.0736	17.6544	17.0675	16.0537	17.108	1.46821	-1.0242	-0.844512	0.168793	0.231714	4.21838
3174	1	Q5U651	Q5U651	Ras-interacting protein 1	RASIP1	Homo sapiens	103.46	19	16	+	Cluster 25	19.1791	18.8968	19.5192	19.6787	19.7662	19.4705	19.9827	19.3092	19.5874	19.3401	19.9429	19.8483	19.2845	19.6187	19.6833	19.1363	19.7784	18.4386	18.6204	18.3973	18.6895	18.5681	19.7608	18.9951	19.3481	19.2706	18.3337	17.7899	19.4771	18.8689	18.1302	19.1135	1.45216	-0.870651	-1.00089	0.0622185	0.357164	3.49467
3042	1	Q9Y6R1	Q9Y6R1	Electrogenic sodium bicarbonate cotransporter 1	SLC4A4	Homo sapiens	121.461	22	18	+	Cluster 25	21.5183	21.7249	21.0319	21.712	20.8565	21.2367	20.9154	19.1209	20.7018	20.5954	19.9721	20.8261	19.1386	20.0224	20.9689	20.5326	17.3773	19.7313	16.2368	16.3847	17.7899	19.1414	20.4295	15.5112	14.6952	20.245	16.271	14.1621	19.0424	19.3395	19.1557	19.354	1.42743	-1.0949	-0.794481	0.117515	0.344438	4.98807
2949	1	Q8IWC1	Q8IWC1	MAP7 domain-containing protein 3	MAP7D3	Homo sapiens	98.431	20	17	+	Cluster 25	17.1339	17.1583	17.8302	17.6829	18.2291	17.7732	17.5461	17.8661	17.885	18.3091	18.8048	17.7765	17.94	18.3695	17.9221	17.8013	18.2785	16.431	17.0045	16.2169	16.8517	17.2714	17.4597	17.0013	17.7596	17.4858	17.3738	15.6366	17.6834	17.7084	16.4	17.5242	1.25922	-0.82172	-1.19866	0.301013	0.460151	3.08071
2072	1	Q02252	Q02252	Methylmalonate-semialdehyde dehydrogenase [acylating], mitochondrial	ALDH6A1	Homo sapiens	57.841	24	21	+	Cluster 25	22.5616	22.35	22.1424	22.0417	22.1319	22.1127	21.867	21.2179	21.8359	22.0509	21.9465	21.7877	21.7923	21.7768	22.331	21.953	20.2045	22.3891	20.6918	19.8557	20.6285	21.5333	21.7948	19.8985	20.105	21.4649	20.2093	22.1877	21.384	21.187	21.6664	21.4621	1.33208	-0.942492	-1.05268	0.26344	0.399656	3.83971
1454	1	Q9Y6U3	Q9Y6U3	Scinderin	SCIN	Homo sapiens	80.49	33	26	+	Cluster 25	21.6517	21.9799	21.5486	21.7155	21.2165	19.9582	21.0449	19.3294	20.9662	19.6041	20.3836	21.3783	19.8956	20.8286	21.6698	20.6244	19.0964	21.8328	18.7313	18.0582	20.5149	19.4599	22.0143	20.5204	19.6131	19.5997	17.7568	20.2067	19.846	20.3529	21.3396	20.2975	1.32323	-1.22248	-0.737795	0.257968	0.37908	1.73506
463	1	Q15276	Q15276	Rab GTPase-binding effector protein 1	RABEP1	Homo sapiens	99.291	51	41	+	Cluster 25	19.4593	19.2042	19.6284	19.3999	19.4212	19.2716	19.7685	19.2747	19.3559	19.5197	19.7281	19.6364	19.1812	19.6759	19.4016	19.445	19.4236	18.7382	18.6738	18.7232	18.8095	19.1209	19.273	19.0732	19.384	18.9726	19.41	18.2691	19.1036	18.9293	19.0026	19.1233	1.43609	-1.0735	-0.816108	0.136295	0.317219	4.73981
397	1	P02751	P02751	Fibronectin	FN1	Homo sapiens	272.323	126	92	+	Cluster 25	23.7069	23.8275	26.5758	23.3147	25.5595	25.4449	24.2563	26.7543	26.116	26.6055	25.7762	26.0909	26.1571	27.2711	24.3749	27.0564	27.5263	22.9374	23.5475	23.4824	23.4758	24.3203	24.8427	26.2599	26.5876	25.084	23.2944	23.6638	24.7236	25.018	23.0629	24.8801	1.35415	-0.959863	-1.02304	0.296268	0.33248	1.43212
422	1	Q9Y6C2	Q9Y6C2	EMILIN-1	EMILIN1	Homo sapiens	106.696	61	43	+	Cluster 25	23.403	23.3522	23.9419	23.3651	24.3463	23.9307	23.1235	24.5845	23.9739	24.4222	24.2384	24.6858	24.9956	24.8303	23.6523	24.8097	24.3351	22.4433	22.3565	22.2126	21.9196	22.6995	23.4768	23.5655	24.1339	23.2596	22.3398	21.388	23.8133	23.3847	22.2628	23.3902	1.29049	-0.858023	-1.15611	0.358272	0.365372	4.01743
10347	1	O95136	O95136	Sphingosine 1-phosphate receptor 2	S1PR2	Homo sapiens	38.866	2	2	+	Cluster 25	17.7174	16.9967	17.7433	17.6481	18.0452	17.7939	17.6468	17.5304	18.5372	17.8508	17.9879	18.0507	17.6151	17.9121	17.7073	18.0418	18.0715	15.8447	15.462	15.3519	15.6118	16.1439	16.7487	15.9657	17.0046	17.1647	17.1699	14.2718	16.7512	17.1882	15.86	16.5814	1.47721	-0.783602	-1.05726	0.28157	0.0820831	5.81192
9979	1	Q96E17	Q96E17	Ras-related protein Rab-3C	RAB3C	Homo sapiens	25.953	5	3	+	Cluster 25	15.8724	17.0934	17.6587	16.9839	17.6708	17.3175	16.2938	16.7788	17.2773	17.2088	16.4446	17.2137	16.5827	17.2345	17.0531	17.7198	16.3731	15.2691	15.0297	14.483	15.0689	15.9084	17.5652	16.6548	15.8828	16.5528	15.509	14.8864	16.6545	16.3888	15.0703	15.9658	1.395	-0.825429	-1.06163	0.495575	-0.00351681	4.47508
8401	1	Q96CX6	Q96CX6	Leucine-rich repeat-containing protein 58	LRRC58	Homo sapiens	40.586	7	5	+	Cluster 25	15.7129	16.7356	17.8436	16.4641	17.1909	17.5875	16.0624	17.1263	17.5814	17.1484	16.8647	17.5052	17.8802	16.695	16.4333	17.5443	14.7163	16.0967	13.8875	14.0283	15.2162	14.548	16.3414	15.7958	15.6813	15.7588	16.1041	14.9366	16.8654	15.2449	15.4508	15.7794	1.49301	-0.839934	-1.00215	0.164631	0.18444	6.12492
8363	1	Q8TB40	Q8TB40	(Lyso)-N-acylphosphatidylethanolamine lipase	ABHD4	Homo sapiens	38.793	5	5	+	Cluster 25	17.4424	17.2704	17.5848	17.6161	17.6806	17.8832	17.5525	17.5219	17.39	17.6934	17.9544	17.9791	17.0931	17.9102	17.9778	17.5637	16.7108	17.0509	16.5686	15.984	16.5354	16.7757	17.394	17.0959	17.4369	16.8426	17.0896	16.0873	16.9522	17.13	17.7703	17.0031	1.49517	-0.680829	-1.10976	0.261168	0.0342485	5.20698
6939	1	Q6UXH9	Q6UXH9	Inactive serine protease PAMR1	PAMR1	Homo sapiens	80.199	8	7	+	Cluster 25	17.2452	17.2509	18.3219	17.2745	17.1716	18.2398	18.0165	18.0829	18.3169	18.2423	18.7768	18.3002	17.7719	18.7009	13.7619	17.8217	17.0478	14.5259	15.3927	15.1507	14.2417	16.6492	17.301	16.8686	18.2046	17.0168	16.1711	14.7588	14.3083	16.9732	14.7889	16.7164	1.36292	-0.880582	-1.08498	0.365588	0.237048	3.37441
6512	1	Q99572	Q99572	P2X purinoceptor 7	P2RX7	Homo sapiens	68.587	9	8	+	Cluster 25	17.545	16.3458	18.2678	17.0372	17.8902	17.56	17.7278	17.0632	17.7343	17.2742	17.0025	17.7935	18.05	17.8483	16.6459	17.8887	17.5463	15.1476	14.7413	13.8956	15.2076	15.5316	16.7056	16.8149	16.6158	15.1069	15.9971	14.536	17.246	16.8397	15.1492	16.0922	1.44165	-0.953589	-0.89603	0.455209	-0.0472393	5.33101
5943	1	Q96KM6	Q96KM6	Zinc finger protein 512B	ZNF512B	Homo sapiens	97.269	12	9	+	Cluster 25	17.2504	16.4186	17.2429	17.0361	17.0514	17.2716	17.2649	17.1026	17.1396	17.0478	17.5406	17.4835	17.0171	17.4448	17.4894	17.3564	17.2296	15.6599	15.4657	15.6598	15.5173	16.1949	16.7765	15.8564	16.6064	16.3739	16.1318	13.9533	16.5808	16.6857	15.6198	16.251	1.54473	-0.88598	-0.88615	0.207829	0.0195674	5.57448
5736	1	P54922	P54922	ADP-ribosylhydrolase ARH1	ADPRH	Homo sapiens	39.507	12	9	+	Cluster 25	19.6647	18.8582	19.3656	18.9691	19.1972	19.2826	19.3626	19.2591	19.5698	19.549	19.554	19.6198	19.4974	20.1735	19.3658	19.378	19.8639	18.5195	18.7713	18.7172	18.7135	18.9706	19.0454	18.9228	19.3877	18.879	19.2551	18.2661	19.4274	19.4008	18.4423	18.9732	1.52334	-0.786663	-0.994389	0.267747	-0.0100342	2.78112
5551	1	Q9UBP9	Q9UBP9	PTB domain-containing engulfment adapter protein 1	GULP1	Homo sapiens	34.491	11	10	+	Cluster 25	18.8811	18.6368	19.3608	19.2627	19.5373	19.5856	19.3949	19.7895	19.4651	19.4773	19.9056	19.7715	19.1828	19.382	19.8928	19.2494	19.5356	17.3617	17.4176	17.6342	17.5361	18.5263	18.4836	18.9064	19.7206	18.4628	17.6765	17.4466	18.8408	19.0122	18.1872	18.2792	1.48805	-1.04742	-0.774441	0.295664	0.0381462	5.02901
4935	1	Q8N6G6	Q8N6G6	ADAMTS-like protein 1	ADAMTSL1	Homo sapiens	193.412	11	11	+	Cluster 25	16.2726	15.8487	16.3436	16.6844	16.4787	17.4467	16.8435	17.8393	16.472	17.3722	17.8426	17.8136	15.8411	17.7905	16.753	17.5532	16.5983	14.9478	14.7742	14.8018	14.5412	15.0879	16.0253	16.5098	15.9691	15.1861	17.0744	15.9326	17.3194	15.2387	15.8301	15.7562	1.40663	-0.869418	-1.04895	0.386764	0.124979	3.94312
2900	1	Q06033	Q06033	Inter-alpha-trypsin inhibitor heavy chain H3	ITIH3	Homo sapiens	99.849	26	20	+	Cluster 25	18.5732	20.2217	20.7661	20.5335	20.2174	20.7514	21.2704	21.4002	21.3023	22.9078	22.3427	22.1342	22.1921	22.1523	21.2017	21.205	19.7812	19.454	18.1689	19.3388	18.7557	20.0668	20.6432	22.215	21.1364	20.6748	19.6274	18.5737	20.3268	19.7742	18.7556	19.964	1.52941	-0.795411	-0.945534	0.342211	-0.130679	3.06493
2682	1	Q5HYW2	Q5HYW2	NHS-like protein 2	NHSL2	Homo sapiens	133.288	22	18	+	Cluster 25	16.9403	16.9048	17.9953	16.8819	18.0891	17.8466	17.4794	18.1674	17.9809	17.5856	17.7543	17.9278	17.3623	18.1266	17.4032	18.4758	18.5938	15.8259	16.4231	16.4676	16.5321	16.6891	17.1439	17.5979	17.7094	17.0935	16.3904	16.1306	17.4413	17.1957	16.277	16.9251	1.5175	-0.984111	-0.786057	0.324976	-0.0723063	2.99652
2414	1	P35241	P35241	Radixin	RDX	Homo sapiens	68.564	22	19	+	Cluster 25	21.1615	20.8059	22.0301	20.9536	21.889	21.4913	21.2443	21.919	21.902	21.8539	21.9391	21.8599	21.7432	22.3601	21.6784	22.1482	21.4866	19.6923	19.7097	19.5223	19.6936	20.0425	20.7417	20.848	21.1122	20.4542	20.9439	19.0023	20.8361	20.7804	19.4958	20.5228	1.50418	-0.898577	-0.916569	0.299599	0.0113613	6.56956
2233	1	P39060	P39060	Collagen alpha-1(XVIII) chain	COL18A1	Homo sapiens	178.191	26	20	+	Cluster 25	22.1111	21.7957	23.326	22.3909	22.9271	23.1468	22.6893	23.6198	23.4922	23.8568	23.4078	23.6143	24.1333	24.1611	22.5483	23.6423	23.0467	21.5929	21.3532	21.3396	21.5804	21.5021	22.8722	22.9968	22.6573	23.0697	20.8963	20.5188	22.7898	22.0589	21.0803	22.2732	1.40485	-0.884852	-1.00215	0.488948	-0.0067981	3.84297
2061	1	P49593	P49593	Protein phosphatase 1F	PPM1F	Homo sapiens	49.83	26	21	+	Cluster 25	19.9083	19.7385	20.537	19.9236	20.0616	20.2928	20.3882	20.6555	20.4855	20.1272	20.587	20.4752	20.4049	20.559	20.0472	20.5374	20.4817	19.0104	19.1556	18.8117	19.1799	19.4278	19.7993	19.8679	20.0638	19.6188	19.2658	18.9131	19.9242	19.7741	18.9369	19.6235	1.51424	-0.924164	-0.876465	0.291188	-0.00479658	5.56719
1837	1	Q9Y2K2	Q9Y2K2	Serine/threonine-protein kinase SIK3	SIK3	Homo sapiens	144.852	25	23	+	Cluster 25	17.9398	18.1231	18.4838	17.6227	18.2481	18.2203	17.9664	18.6925	18.3128	18.4218	18.5453	18.5109	18.1052	18.078	18.0939	18.676	18.0508	17.6807	17.4198	17.34	17.6595	17.6731	18.0176	18.053	17.7277	17.9622	17.5941	17.3914	17.8966	18.0162	18.0725	17.8534	1.51457	-0.839029	-0.92895	0.358056	-0.104648	4.57286
1579	1	P05106	P05106	Integrin beta-3	ITGB3	Homo sapiens	87.058	33	24	+	Cluster 25	19.3413	19.4446	20.6007	19.7745	20.7902	20.7962	19.93	22.2585	20.2589	21.6206	21.1176	21.9355	22.1282	22.0005	20.4501	21.135	20.1726	19.1362	18.6151	18.9344	19.0004	19.3405	20.4475	21.2426	20.0966	20.1234	18.295	18.9167	20.0056	19.7695	19.5693	19.7562	1.45879	-0.832621	-1.0205	0.369655	0.0246704	3.56669
773	1	Q9Y4E6	Q9Y4E6	WD repeat-containing protein 7	WDR7	Homo sapiens	163.812	43	34	+	Cluster 25	19.6441	19.6769	19.6298	19.7469	19.8877	19.7427	19.7256	19.3523	19.725	19.5662	19.5197	19.6044	19.3926	19.7871	19.6511	19.6835	19.4138	18.7805	18.7709	18.599	18.6732	19.2201	19.5222	19.2507	19.0273	19.3176	18.9493	18.771	19.2227	19.136	19.2199	19.1339	1.44974	-0.798483	-1.07164	0.319539	0.100851	7.66831
615	1	Q96JQ0	Q96JQ0	Protocadherin-16	DCHS1	Homo sapiens	346.184	45	37	+	Cluster 25	17.6557	17.3114	18.2522	17.2258	18.2161	18.1176	18.3145	18.4961	18.1408	17.9186	18.4181	18.6791	17.7025	18.1553	17.646	18.1551	18.5551	16.5551	16.5271	16.1721	16.5474	16.8636	18.0153	17.1137	18.4711	17.8831	16.7739	15.4231	17.456	17.8259	16.3584	17.3499	1.38566	-0.970671	-0.982146	0.36202	0.20514	3.12072
240	1	Q14112	Q14112	Nidogen-2	NID2	Homo sapiens	151.256	67	54	+	Cluster 25	22.3156	21.8175	23.2763	21.953	23.2542	22.9067	22.2623	23.9405	23.493	23.1709	23.4323	23.9387	23.4327	23.1336	22.3095	23.2613	22.9294	20.9293	21.5105	21.3661	21.3249	21.6774	22.4654	22.6258	23.2038	22.2164	21.2038	20.6062	22.1947	21.9935	21.0936	22.1585	1.53838	-0.79101	-0.988622	0.145349	0.0959057	4.13977
381	1	Q86SQ0	Q86SQ0	Pleckstrin homology-like domain family B member 2	PHLDB2	Homo sapiens	142.161	57	44	+	Cluster 25	18.4113	18.657	20.0853	18.4698	19.9197	19.2816	18.8145	20.4367	19.9754	20.2274	19.7527	19.9615	19.699	20.817	19.129	20.2627	19.5175	17.8745	17.7147	17.4522	17.7667	18.3595	18.6935	19.1915	19.7821	19.0167	17.2065	17.1025	18.7293	18.7995	17.4936	18.6176	1.53061	-0.831096	-0.96089	0.197933	0.0634433	4.16263
10577	1	Q13491	Q13491	Neuronal membrane glycoprotein M6-b	GPM6B	Homo sapiens	28.989	3	2	+	Cluster 25	18.14	17.312	19.5257	17.8868	20.1381	19.6663	18.1157	19.8055	19.9494	18.6065	19.1661	19.0948	18.8027	18.5059	18.0996	19.4806	16.2008	15.5552	14.5737	15.2931	13.7322	15.2968	16.4012	15.0307	15.4951	15.1214	14.3698	14.7472	14.8417	15.5759	15.3987	16.7013	1.64925	-0.483019	-0.647702	-0.755613	0.237087	12.9836
9656	1	P61952	P61952	Guanine nucleotide-binding protein G(I)/G(S)/G(O) subunit gamma-11	GNG11	Homo sapiens	8.48	3	3	+	Cluster 25	17.1002	16.667	18.6121	17.187	17.6399	17.8915	17.2846	18.8233	18.2298	17.4476	18.9733	18.6243	17.4541	17.5313	17.8219	19.2488	17.3881	15.7842	15.3007	14.616	15.5729	15.2278	16.4093	15.0511	16.4379	16.0424	14.7786	13.4901	15.1817	16.1912	15.0547	16.2144	1.63304	-0.233557	-0.767122	-0.811258	0.178893	8.14749
8734	1	P04350	P04350	Tubulin beta-4A chain	TUBB4A	Homo sapiens	49.585	4	4	+	Cluster 25	19.3818	19.2464	20.3129	19.2584	20.2847	19.9144	19.5149	20.3228	20.8757	20.1472	20.5866	19.6559	20.2835	19.6956	20.6062	20.3432	16.83	16.9769	13.3787	16.8912	15.2197	16.4894	18.1523	16.5555	17.2206	16.413	16.5062	14.8598	17.1976	16.2012	15.4428	17.3785	1.74112	-0.416801	-0.633933	-0.623199	-0.0671915	11.9183
8499	1	Q9H7C9	Q9H7C9	Mth938 domain-containing protein	AAMDC	Homo sapiens	13.331	7	5	+	Cluster 25	20.3646	20.2427	21.9352	20.8162	21.7397	21.5799	17.4968	22.3202	19.3712	21.9413	21.267	22.1982	22.4202	22.1038	21.6149	21.7803	20.1967	20.2443	19.9214	19.2438	19.9664	21.203	18.1106	19.8362	18.678	20.3448	19.5588	20.5129	20.8887	19.9872	20.2365	20.481	1.71107	-0.373088	-0.697255	-0.667931	0.0272009	2.55719
6976	1	Q8N126	Q8N126	Cell adhesion molecule 3	CADM3	Homo sapiens	43.299	9	7	+	Cluster 25	20.7619	20.5788	21.6065	20.3681	21.462	21.2333	20.7973	21.0986	21.639	20.8413	21.2615	20.6924	20.7906	20.3975	20.9923	21.5605	16.9293	18.4798	15.1131	13.3917	16.1684	17.1241	18.2088	16.5182	17.6173	16.7942	16.1634	15.5616	17.148	17.4978	14.917	17.909	1.68763	-0.433038	-0.837692	-0.504891	0.0879919	12.7035
6879	1	Q14520	Q14520	Hyaluronan-binding protein 2	HABP2	Homo sapiens	62.672	13	10	+	Cluster 25	18.1747	18.2732	18.4546	18.3597	18.8446	18.2568	18.3889	18.5548	18.7984	19.1267	19.0583	19.4318	19.2726	18.7904	17.9077	18.7367	18.6746	17.8044	17.2551	17.7337	17.5774	17.9069	18.1356	19.8599	18.2775	17.78	17.0888	17.2011	17.7761	17.5519	16.8572	18.0344	1.70251	-0.51173	-0.697954	-0.586286	0.0934631	3.29418
6530	1	Q9BW30	Q9BW30	Tubulin polymerization-promoting protein family member 3	TPPP3	Homo sapiens	18.984	10	8	+	Cluster 25	20.2714	20.6811	20.8396	19.9044	21.7118	20.3505	20.3794	21.3812	21.3769	20.9503	21.8658	21.0124	21.3238	22.097	21.4825	21.0996	19.3294	20.2712	18.6568	19.8831	19.3206	19.072	19.6179	19.0709	20.1537	18.8147	18.5125	19.2584	19.294	18.8794	19.4397	19.7656	1.72429	-0.548287	-0.559968	-0.641848	0.025812	8.81546
6367	1	Q68D91	Q68D91	Acyl-coenzyme A thioesterase MBLAC2	MBLAC2	Homo sapiens	31.372	10	8	+	Cluster 25	16.9371	17.0229	17.8128	17.0339	17.214	17.1505	16.8949	17.7961	17.6449	17.5138	17.7456	17.2933	17.3752	17.0076	16.9633	17.8918	16.265	16.6418	16.8636	16.7344	16.1775	16.5229	16.5827	17.1387	17.2945	16.3407	16.4568	16.4654	16.7539	16.5539	16.542	16.7467	1.7109	-0.342267	-0.741307	-0.637217	0.00989311	5.95882
6282	1	P62166	P62166	Neuronal calcium sensor 1	NCS1	Homo sapiens	21.877	9	8	+	Cluster 25	18.0902	18.0666	20.6881	17.6463	20.851	20.3456	18.3403	21.2004	20.7456	20.5841	20.9926	20.9206	21.1915	20.6736	19.4648	21.1704	18.4564	17.6886	17.3086	17.5831	16.693	17.8734	17.4142	19.1831	18.9967	17.1647	17.5257	17.2569	17.788	17.9949	16.6784	18.3998	1.72579	-0.514296	-0.593302	-0.636258	0.0180682	6.19413
6050	1	Q9UI15	Q9UI15	Transgelin-3	TAGLN3	Homo sapiens	22.471	11	9	+	Cluster 25	18.1883	17.9821	20.4262	17.6902	21.2153	19.9569	17.9506	19.8246	20.9168	20.1097	20.3631	20.0876	20.3162	20.3772	19.794	21.0149	14.9073	16.6627	15.3054	14.5871	15.1294	15.5077	15.4808	17.131	16.8859	14.0027	14.2229	16.6847	13.6014	16.7948	15.5051	16.7671	1.70109	-0.603852	-0.688474	-0.507802	0.0990412	10.6861
5983	1	Q9H0R4	Q9H0R4	Haloacid dehalogenase-like hydrolase domain-containing protein 2	HDHD2	Homo sapiens	28.536	12	9	+	Cluster 25	19.1623	18.9781	19.4003	18.812	19.643	19.3251	19.3212	19.902	19.5827	19.5312	19.8147	19.9905	19.6628	19.5269	19.2831	19.5366	18.4695	18.3668	17.9337	18.1207	18.3553	18.8405	18.8811	18.4506	18.2419	18.6473	17.9161	17.3296	18.2901	18.1363	18.4688	18.6206	1.73482	-0.51379	-0.536074	-0.662225	-0.0227267	9.5249
5786	1	Q15034	Q15034	Probable E3 ubiquitin-protein ligase HERC3	HERC3	Homo sapiens	117.19	10	9	+	Cluster 25	16.9048	17.2882	18.0902	16.5192	17.1311	17.3495	17.1676	16.7277	17.5833	17.5105	15.4649	17.3004	17.1729	16.8802	17.2831	17.8039	16.6815	16.3695	16.6162	16.6222	16.3685	16.7703	17.1485	16.4663	17.1203	16.6354	16.367	17.1756	16.8753	16.3823	15.399	16.8083	1.70362	-0.63334	-0.610513	-0.560153	0.10039	2.12291
5286	1	Q06190	Q06190	Serine/threonine-protein phosphatase 2A regulatory subunit B'' subunit alpha	PPP2R3A	Homo sapiens	130.278	12	10	+	Cluster 25	16.9704	17.6598	18.2084	17.6148	17.9811	18.1209	17.3193	18.1377	17.8615	18.369	17.9723	18.6963	17.6366	18.8524	17.9726	18.1358	17.2857	16.8462	16.9188	16.1407	17.4835	16.8632	17.1471	16.8072	17.2027	16.6218	14.6275	16.537	16.7065	16.9183	16.4408	17.1525	1.69593	-0.407022	-0.517406	-0.828941	0.0574382	5.99816
4742	1	P10721	P10721	Mast/stem cell growth factor receptor Kit	KIT	Homo sapiens	109.866	12	11	+	Cluster 25	18.0284	17.4449	18.0593	17.4533	18.4025	18.3028	18.2839	17.6263	18.0738	17.8692	18.2395	18.5131	18.3541	18.1575	18.4455	18.0306	16.5473	15.5928	16.5358	14.7214	16.404	17.3803	17.1752	15.101	16.5496	16.9239	14.2544	14.5891	17.007	16.9321	16.0427	16.8859	1.73069	-0.515135	-0.702491	-0.495516	-0.0175515	7.34468
4684	1	O43813	O43813	Glutathione S-transferase LANCL1	LANCL1	Homo sapiens	45.284	15	11	+	Cluster 25	21.554	21.3341	22.5808	21.2875	22.6856	22.7125	21.3231	22.7856	22.8151	22.2726	22.6519	22.4729	22.8148	21.7184	21.0409	23.1136	20.9236	21.0862	20.8126	20.7603	20.4312	21.212	21.1156	20.9109	21.0939	21.0638	20.8986	20.4828	21.0901	20.1342	20.0202	21.4343	1.67503	-0.534016	-0.758991	-0.551603	0.169576	6.83424
3485	1	Q9BPU6	Q9BPU6	Dihydropyrimidinase-related protein 5	DPYSL5	Homo sapiens	61.422	16	15	+	Cluster 25	17.6706	17.5541	19.1572	17.9335	19.5345	19.2627	17.9504	18.6713	19.6202	18.6849	19.2629	18.9551	18.7659	18.9701	19.0187	19.6321	15.4298	15.5616	15.9475	14.5834	15.9695	15.1603	14.8835	17.5016	17.8068	16.8478	14.9797	15.4942	15.5218	16.6226	14.632	16.5195	1.69157	-0.506405	-0.76572	-0.532097	0.112652	10.2462
790	1	P36871	P36871	Phosphoglucomutase-1	PGM1	Homo sapiens	61.45	46	33	+	Cluster 25	23.0589	22.8845	23.2748	22.8127	23.2986	23.134	22.7186	22.9619	23.0622	22.8469	23.1494	23.1744	22.7719	23.4524	22.9804	23.1113	22.1948	22.489	22.2137	20.7797	22.7641	22.038	22.5399	22.3256	21.9755	22.4629	21.0989	22.1014	22.0715	22.2988	22.038	22.3555	1.71081	-0.33927	-0.764619	-0.611039	0.0041177	6.84366
338	1	P17661	P17661	Desmin	DES	Homo sapiens	53.536	64	46	+	Cluster 25	25.5191	25.3332	29.9447	24.468	29.7659	28.9753	25.589	30.6007	29.7509	30.5671	30.0217	30.3804	30.2345	30.8804	28.4098	30.3047	23.3792	24.5708	22.3567	20.9521	22.4944	23.2525	24.7207	27.0354	27.3582	23.435	21.2922	20.4397	23.247	23.6718	22.3001	24.6448	1.72761	-0.468929	-0.769017	-0.450009	-0.0396556	7.36166
547	1	Q9H2D6	Q9H2D6	TRIO and F-actin-binding protein	TRIOBP	Homo sapiens	261.381	47	39	+	Cluster 25	20.4338	20.581	21.5019	20.6617	21.628	21.2789	20.813	21.4448	21.7685	21.5198	21.4221	21.4496	21.6945	21.5868	20.7142	22.0118	20.5426	20.4989	19.5396	20.331	19.9414	20.3596	20.5852	20.1873	20.8429	20.5071	20.2724	20.0004	20.5775	20.158	19.8622	20.6566	1.69696	-0.299651	-0.653127	-0.776477	0.0322928	6.61786
11162	1	A0A0C4DH68	A0A0C4DH68	Immunoglobulin kappa variable 2-24	IGKV2-24	Homo sapiens	13.076	5	4	+	Cluster 25	19.9942	20.5203	20.6258	21.7321	20.9935	21.2586	22.9559	22.3375	20.5903	21.5087	21.7684	21.1543	22.0535	20.9054	21.4959	20.2364	19.6342	19.5429	18.5671	19.4534	19.4927	20.1806	21.7498	21.6414	19.8553	19.2723	19.6262	18.2007	21.1639	19.7903	19.3727	20.0203	1.706	-0.667052	-0.738725	-0.314164	0.0139418	4.01742
10911	1	Q96NT1	Q96NT1	Nucleosome assembly protein 1-like 5	NAP1L5	Homo sapiens	19.592	2	2	+	Cluster 25	17.8009	17.4458	18.7325	15.4201	18.8256	18.9016	18.698	19.1091	18.9076	19.241	19.3813	18.9546	19.6353	19.4058	18.3535	20.1707	18.5378	16.9092	17.108	14.3628	16.9958	17.8209	14.1917	17.2816	17.8206	18.2119	16.3709	17.6782	17.3152	17.288	17.7161	17.571	1.71544	-0.609372	-0.754578	-0.341218	-0.0102737	3.37121
9735	1	Q15848	Q15848	Adiponectin	ADIPOQ	Homo sapiens	26.412	3	3	+	Cluster 25	18.7488	19.1747	19.8082	19.4197	19.0259	19.1175	19.6773	19.3465	20.0516	20.5637	21.1407	19.705	19.3241	20.2208	18.2046	19.967	18.1353	17.8263	18.6812	18.0581	17.3811	17.9999	19.0772	18.1938	19.1995	18.7674	17.7002	17.3625	18.207	18.5994	17.4686	18.486	1.71544	-0.543502	-0.759967	-0.429007	0.0170391	5.97414
8031	1	P08172	P08172	Muscarinic acetylcholine receptor M2	CHRM2	Homo sapiens	51.719	7	5	+	Cluster 25	15.3504	15.1713	16.7578	15.7976	17.9721	16.8842	13.9191	16.1494	17.4097	16.9592	17.2467	17.5702	17.7168	17.195	15.4038	17.6533	16.6259	15.139	14.4099	14.8946	14.3281	16.2789	15.8166	16.4538	13.6558	16.6409	14.6658	15.1395	15.3522	15.3434	15.1039	15.5081	1.71257	-0.531693	-0.839414	-0.274376	-0.067089	2.75675
7981	1	O60669	O60669	Monocarboxylate transporter 2	SLC16A7	Homo sapiens	52.199	6	5	+	Cluster 25	18.3837	17.8563	18.3948	18.531	18.0216	17.6845	18.4643	18.3204	18.5465	19.166	18.9771	18.6003	17.9599	18.5583	18.8678	18.2386	17.9771	16.6568	16.219	15.6429	16.4565	17.3577	18.8351	17.7656	17.918	16.9776	16.7717	15.8658	16.9204	17.1571	16.3254	17.3566	1.60884	-0.66524	-0.922295	-0.253791	0.232486	5.83166
7902	1	Q9UMX3	Q9UMX3	Bcl-2-related ovarian killer protein	BOK	Homo sapiens	23.281	8	6	+	Cluster 25	18.2778	18.182	19.3169	18.327	19.2334	19.1009	18.6448	19.5687	19.2367	19.6123	19.18	19.4274	19.2101	19.9851	18.7983	19.2684	18.2285	17.5898	16.8628	17.7007	16.9878	17.4432	18.0438	18.0312	18.8904	17.7969	17.3381	16.6275	17.6186	18.4323	17.48	18.1538	1.65835	-0.633892	-0.839832	-0.343003	0.158374	7.12729
7669	1	Q8N9I9	Q8N9I9	Probable E3 ubiquitin-protein ligase DTX3	DTX3	Homo sapiens	37.989	8	6	+	Cluster 25	17.448	16.9173	18.7711	17.0463	18.767	18.6532	17.1991	19.0995	18.9096	18.6709	19.1296	18.7989	18.6241	18.1612	17.6347	19.2212	17.5868	15.7843	15.9265	15.5243	15.3387	17.2015	16.2889	16.3199	17.9664	16.3353	17.2755	15.426	17.4772	16.7248	15.9507	16.9769	1.60905	-0.617315	-0.944682	-0.284625	0.237569	6.20931
7327	1	O95989	O95989	Diphosphoinositol polyphosphate phosphohydrolase 1	NUDT3	Homo sapiens	19.471	7	6	+	Cluster 25	19.6242	19.4457	20.2277	19.1898	20.177	20.2333	19.586	20.5824	20.2185	20.206	20.4927	20.2681	20.0406	20.1187	19.4299	20.3375	19.6496	18.59	18.9832	18.9348	18.6366	19.3489	19.1548	19.2119	19.677	19.3416	19.3815	18.9398	19.4472	19.2025	19.0555	19.3614	1.68206	-0.695197	-0.790492	-0.2452	0.0488316	6.27293
6872	1	Q13526	Q13526	Peptidyl-prolyl cis-trans isomerase NIMA-interacting 1	PIN1	Homo sapiens	18.246	10	7	+	Cluster 25	19.5562	19.6496	20.4404	19.4987	20.1879	19.7776	19.6602	20.2067	20.2583	20.422	20.3769	20.2068	20.5008	20.1127	19.476	20.3192	19.5758	19.2229	19.1852	19.1628	18.9071	19.1081	19.4525	19.4385	19.774	19.5561	19.0648	18.8029	19.5265	18.8772	19.4353	19.5716	1.6196	-0.668758	-0.938463	-0.162522	0.150145	6.31262
5805	1	Q5T013	Q5T013	Putative hydroxypyruvate isomerase	HYI	Homo sapiens	30.406	10	9	+	Cluster 25	20.712	20.7419	21.5795	20.6459	21.3337	21.4199	20.5125	21.3355	21.2461	20.8724	21.798	20.9978	21.5206	20.8615	20.9855	21.736	18.9983	20.5693	19.231	18.1516	19.0948	19.537	20.2036	18.6142	19.3207	19.8619	19.3263	20.0882	19.9707	19.6845	18.971	20.012	1.59691	-0.738325	-0.906539	-0.178254	0.22621	9.13113
5556	1	Q9UHG2	Q9UHG2	ProSAAS	PCSK1N	Homo sapiens	27.369	15	10	+	Cluster 25	20.3408	19.3715	19.3663	18.7549	20.154	19.1466	18.4455	18.0537	20.0455	19.522	18.8557	19.0949	18.5066	18.7514	19.1844	20.1961	15.7063	16.992	14.3756	15.307	14.8776	15.6927	17.7758	14.5012	16.0821	16.7476	15.7562	15.1677	16.9749	16.1255	14.1437	16.5879	1.70088	-0.56579	-0.827441	-0.319518	0.0118688	11.3411
4254	1	Q9Y4J8	Q9Y4J8	Dystrobrevin alpha	DTNA	Homo sapiens	83.901	26	22	+	Cluster 25	20.1471	19.944	21.7321	19.8769	21.4539	21.496	20.3038	22.4216	21.7339	22.1043	21.975	22.2931	22.1983	22.5816	20.908	21.9181	18.4857	19.4132	17.2337	18.3623	17.6175	18.7643	19.52	19.5505	19.7203	18.7662	16.82	17.851	18.4124	18.8709	17.8206	19.2649	1.73231	-0.601304	-0.689975	-0.399702	-0.0413293	9.51425
4094	1	Q765P7	Q765P7	Protein MTSS 2	MTSS2	Homo sapiens	79.932	15	13	+	Cluster 25	17.8127	17.5396	19.6442	17.2282	20.0421	19.6725	18.2045	20.4785	20.3815	20.5233	20.044	20.443	20.1105	20.9881	19.0584	20.0476	18.3965	17.5113	17.087	17.2095	17.0124	18.1104	17.9768	18.8013	19.0665	18.1262	15.2472	16.4737	17.5337	18.1946	17.4518	18.3664	1.64128	-0.639785	-0.911727	-0.220402	0.13064	4.51225
4002	1	P50148	P50148	Guanine nucleotide-binding protein G(q) subunit alpha	GNAQ	Homo sapiens	42.143	17	13	+	Cluster 25	20.7715	20.6341	21.3123	20.699	21.2635	21.222	20.592	21.396	21.3656	21.3927	21.0504	21.5069	21.111	21.338	21.0494	21.5158	19.9635	20.7117	18.9728	19.2311	19.9356	20.1243	20.5344	20.3395	20.2662	20.3964	19.1533	18.9585	19.9185	20.1918	20.0151	20.2993	1.71389	-0.679276	-0.731411	-0.252202	-0.0510001	7.64933
3993	1	P35443	P35443	Thrombospondin-4	THBS4	Homo sapiens	105.871	35	24	+	Cluster 25	18.248	18.3194	23.1402	18.8917	21.7288	20.3491	18.6458	22.8582	22.8083	23.6154	21.7247	22.4919	22.12	24.6205	20.267	23.2505	18.9449	16.3296	17.213	15.9266	16.3606	18.0607	18.3422	21.156	21.1663	17.5246	16.8743	17.3456	18.1665	17.8401	17.1169	18.5674	1.65526	-0.5457	-0.94387	-0.252717	0.087029	5.241
2859	1	P28289	P28289	Tropomodulin-1	TMOD1	Homo sapiens	40.57	24	18	+	Cluster 25	19.7348	19.5823	21.7611	19.4076	21.867	21.3169	19.9685	21.8521	22.1949	22.0649	21.9583	21.66	22.085	22.1648	20.8964	22.0246	18.2543	18.6566	17.3135	17.9729	17.8537	18.7242	19.2431	19.6835	20.2017	18.7524	16.7883	16.2901	18.6013	18.4781	17.7686	19.0709	1.7248	-0.573892	-0.756038	-0.349362	-0.0455073	8.36313
1867	1	P07358	P07358	Complement component C8 beta chain	C8B	Homo sapiens	67.045	29	22	+	Cluster 25	20.2286	20.229	20.2947	20.3267	20.5163	20.1441	20.3117	20.834	20.5569	20.7347	20.8483	21.2497	21.0046	20.6406	19.668	20.6333	20.9973	19.2337	18.6196	19.1181	19.1373	19.717	19.7747	22.6118	20.3823	19.4752	18.9946	19.1997	19.4558	19.3158	18.4809	19.7571	1.6207	-0.693342	-0.864548	-0.298984	0.236175	2.53971
1444	1	Q9P2B2	Q9P2B2	Prostaglandin F2 receptor negative regulator	PTGFRN	Homo sapiens	98.558	34	26	+	Cluster 25	21.1351	21.0762	22.375	21.3448	22.4446	22.134	21.1238	22.1951	22.5313	22.041	22.1288	22.388	22.1611	21.8642	21.5853	22.416	19.9184	20.5018	20.0644	19.746	19.9665	20.3807	21.1422	19.583	20.5886	20.8558	19.4619	20.7295	20.3311	20.1265	20.2456	20.5984	1.71758	-0.628884	-0.74001	-0.326036	-0.0226492	9.9426
1310	1	Q8N8S7	Q8N8S7	Protein enabled homolog	ENAH	Homo sapiens	66.51	32	27	+	Cluster 25	20.7784	21.0976	22.6998	21.0461	22.3474	22.0843	21.3536	22.8847	22.6415	23.0572	22.7465	22.3478	22.4865	23.5738	21.7737	22.7408	21.8131	20.9146	20.863	20.7449	20.8965	21.4713	20.8513	22.0705	22.5891	21.3814	20.548	21.0547	21.1204	21.5506	20.6239	21.3341	1.71605	-0.670148	-0.698747	-0.343256	-0.003894	3.46469
1194	1	Q15811	Q15811	Intersectin-1	ITSN1	Homo sapiens	195.424	40	28	+	Cluster 25	20.038	20.0732	20.6561	20.3748	20.4124	20.3737	20.4233	20.4923	20.4152	20.4822	20.8077	20.5712	20.2569	20.5367	20.5441	20.4063	20.3298	19.3361	19.6705	19.4792	19.5607	19.7833	20.0446	19.4813	20.36	19.9217	19.6865	19.3408	19.7069	19.8268	19.3403	19.8115	1.72535	-0.481201	-0.804685	-0.373899	-0.0655624	7.6189
918	1	P05556	P05556	Integrin beta-1	ITGB1	Homo sapiens	88.417	41	31	+	Cluster 25	24.1198	24.2	25.887	24.029	25.6499	24.9896	24.2313	25.9811	25.7344	25.7652	25.7147	25.6653	25.9165	25.9188	24.5558	26.1687	24.301	23.5665	23.5891	23.4584	22.9956	23.5033	23.9466	24.3148	24.8463	23.9539	23.1445	23.4316	23.8536	23.8027	23.4251	24.0206	1.73508	-0.590181	-0.734844	-0.297495	-0.112563	6.6664
325	1	Q15772	Q15772	Striated muscle preferentially expressed protein kinase	SPEG	Homo sapiens	354.295	57	47	+	Cluster 25	16.9225	16.6406	19.7785	16.8309	19.6986	19.2787	17.4399	19.8281	19.9583	19.7514	19.7382	19.7777	19.954	19.948	18.1322	20.1146	14.6104	15.3746	15.9239	14.7362	14.4454	15.1119	16.5194	17.102	17.5654	15.2975	14.9773	14.3581	13.9451	15.6808	15.6607	16.485	1.69568	-0.520007	-0.843687	-0.374958	0.0429675	8.71395
14	1	P11532	P11532	Dystrophin	DMD	Homo sapiens	426.757	213	166	+	Cluster 25	20.3898	20.2542	22.5241	20.2509	22.1097	22.0142	20.6481	22.8207	22.2487	22.4771	22.5584	22.5597	22.8317	22.776	21.2289	22.7334	18.3158	19.295	17.6193	17.3295	17.7794	18.512	19.746	20.008	19.9483	18.9227	17.1232	17.8362	18.9968	18.9344	17.9315	19.2818	1.69337	-0.569882	-0.869878	-0.22395	-0.0296634	10.0637
103	1	Q07157	Q07157	Tight junction protein ZO-1	TJP1	Homo sapiens	195.461	92	70	+	Cluster 25	20.5262	20.6562	21.1216	20.5913	21.3521	21.071	20.6413	21.3663	21.25	21.2201	21.2759	21.2778	21.0705	21.2783	20.7591	21.457	20.7174	20.8455	20.6019	20.6474	20.3601	20.7043	20.7737	20.8461	21.1287	20.821	20.4854	19.7153	20.4688	20.7121	20.9797	20.8985	1.60004	-0.603469	-0.943666	-0.329593	0.276686	2.78144
11576	1	Q86TX2	Q86TX2	Acyl-coenzyme A thioesterase 1	ACOT1	Homo sapiens	46.277	24	21	+	Cluster 25	22.2905	22.1317	22.2138	21.8268	23.0137	22.357	21.667	22.5495	22.6112	22.576	22.8381	22.5683	22.6529	22.8032	21.9009	22.5122	21.0816	21.7866	20.0725	20.2016	21.3241	21.4223	21.6067	21.0166	21.6738	21.7203	20.6188	20.7742	21.6175	21.2838	20.0542	21.5999	1.69272	-0.844689	-0.420107	-0.490685	0.0627607	7.34348
10977	1	Q9BXJ5	Q9BXJ5	Complement C1q tumor necrosis factor-related protein 2	C1QTNF2	Homo sapiens	29.951	4	2	+	Cluster 25	17.5846	17.3185	17.6826	17.198	17.7874	18.0015	17.7962	18.1301	18.3616	16.7588	18.7043	17.5092	17.4725	17.7266	16.4951	18.1436	15.1418	15.2372	15.0286	15.181	13.6521	15.5794	15.8293	14.2256	15.521	15.2787	16.0783	13.4498	14.992	14.7002	13.6798	15.9625	1.68614	-0.578395	-0.543764	-0.71076	0.146782	11.1263
10185	1	Q9UKZ9	Q9UKZ9	Procollagen C-endopeptidase enhancer 2	PCOLCE2	Homo sapiens	45.718	3	3	+	Cluster 25	15.5364	15.6487	15.894	14.4444	16.0985	15.8162	13.8854	16.0841	16.3588	16.8077	16.8567	16.3964	15.9585	16.3723	15.4435	16.4624	15.2363	13.558	14.6606	14.9124	14.8111	15.8722	14.5171	14.4871	14.4063	14.7873	14.8716	14.8026	16.5034	15.6836	14.1013	15.0982	1.70747	-0.803392	-0.338755	-0.56951	0.00418863	3.09344
9465	1	O75056	O75056	Syndecan-3	SDC3	Homo sapiens	45.496	4	3	+	Cluster 25	17.4271	17.2076	19.5419	17.2804	19.2729	18.9273	17.9699	19.8176	19.6421	19.8565	19.4105	19.5224	18.7843	20.063	18.3403	19.7005	16.8712	16.4656	16.7761	15.5091	17.0985	17.1259	17.2132	17.1812	17.854	16.6043	16.5365	16.5439	16.6345	17.3128	16.521	17.4543	1.71313	-0.623921	-0.330218	-0.752881	-0.00610844	7.52966
8506	1	Q9H8M1	Q9H8M1	Coenzyme Q-binding protein COQ10 homolog B, mitochondrial	COQ10B	Homo sapiens	27.071	6	5	+	Cluster 25	19.014	19.5531	19.6927	19.0278	20.2897	19.5553	19.1505	19.1235	19.7481	19.607	19.3053	19.4679	19.2155	19.7267	19.7039	19.497	17.7672	18.9418	18.4601	18.59	19.2155	18.1584	19.6755	18.1114	18.5792	19.2725	17.9534	18.303	18.6794	18.4698	19.5865	18.9073	1.65162	-0.81628	-0.515206	-0.54031	0.22018	4.584
8118	1	P49908	P49908	Selenoprotein P	SELENOP	Homo sapiens	42.886	5	5	+	Cluster 25	19.9602	19.2945	20.0963	19.7695	20.3936	20.6997	20.159	20.0991	20.4423	20.7137	20.8681	20.8784	20.5955	20.1263	20.2376	20.1732	19.8803	18.6641	18.1622	18.4595	18.9645	19.4565	19.5721	19.9214	19.9806	18.8604	17.5601	18.1129	18.601	18.7652	18.0313	19.2564	1.66604	-0.816759	-0.332874	-0.653858	0.137456	6.52983
7069	1	Q96Q27	Q96Q27	Ankyrin repeat and SOCS box protein 2	ASB2	Homo sapiens	70.213	7	7	+	Cluster 25	15.4231	14.0316	17.203	15.2581	16.8902	16.1759	15.3784	16.892	17.2665	17.0447	17.365	17.0851	16.6027	17.2727	15.9895	17.0238	16.4522	15.2244	15.1641	15.3922	15.5202	14.694	14.7433	15.3046	14.4916	14.9915	16.3808	14.0466	15.3272	15.8568	14.6795	15.6564	1.69135	-0.545937	-0.320736	-0.858638	0.0339603	3.5057
6475	1	Q92997	Q92997	Segment polarity protein dishevelled homolog DVL-3	DVL3	Homo sapiens	78.057	8	8	+	Cluster 25	17.5679	17.4886	18.2647	17.2862	18.3618	17.8986	17.5107	18.4204	18.2187	18.5345	18.2672	18.2991	18.022	18.4878	17.9637	18.5457	18.1495	16.8016	17.2686	17.4815	17.0812	17.4974	17.3782	17.3177	18.1503	17.5843	16.9741	16.819	17.2765	17.5709	17.4014	17.5786	1.70519	-0.839804	-0.283046	-0.553247	-0.0290962	4.36432
5820	1	Q6P2M8	Q6P2M8	Calcium/calmodulin-dependent protein kinase type 1B	PNCK	Homo sapiens	38.499	12	9	+	Cluster 25	15.7608	15.4445	18.4806	15.0894	18.1029	17.6827	13.6418	18.2035	17.842	18.3076	18.1048	17.8782	18.3445	18.0893	17.1019	18.1841	14.6077	15.1916	15.1662	15.3683	14.5942	16.6288	17.4062	16.5537	16.2493	14.7196	15.339	15.0665	14.8832	15.7752	14.9905	15.9757	1.7263	-0.684971	-0.512033	-0.537087	0.00779147	3.5882
5206	1	P15428	P15428	15-hydroxyprostaglandin dehydrogenase [NAD(+)]	HPGD	Homo sapiens	28.977	13	10	+	Cluster 25	21.1435	20.5359	20.8851	20.5453	20.6213	20.6357	19.995	19.3043	20.6857	20.6924	20.3152	20.3416	19.5003	19.9434	20.2155	20.9018	18.0241	19.6403	18.3918	17.792	18.4646	18.8206	19.8321	15.5548	18.3179	18.4445	17.6138	16.7402	18.0917	18.7651	18.0799	19.0974	1.65898	-0.536965	-0.462557	-0.843566	0.184111	7.64605
4308	1	P05160	P05160	Coagulation factor XIII B chain	F13B	Homo sapiens	75.51	15	12	+	Cluster 25	20.3492	20.2321	20.3804	21.0735	20.8148	20.6476	20.4755	20.5761	20.8151	20.3873	21.0219	22.0959	21.2472	20.8818	20.7423	20.8216	20.3412	19.3222	18.6816	19.564	19.4537	19.7249	20.0592	21.6102	19.9242	18.7366	18.7113	18.9304	19.5638	19.4989	18.7222	19.85	1.68933	-0.831892	-0.413335	-0.525917	0.0818169	5.39634
4191	1	Q9BZV1	Q9BZV1	UBX domain-containing protein 6	UBXN6	Homo sapiens	49.756	20	13	+	Cluster 25	19.8361	19.8183	20.7082	19.9224	20.7915	20.5947	19.922	20.6458	20.5434	20.3299	20.5245	20.9381	20.6177	20.5141	20.17	21.0349	19.7887	19.5198	19.5908	19.3393	19.8703	19.7074	19.6616	19.3269	20.0082	19.8938	19.847	19.2183	19.5764	19.6406	19.3739	19.9472	1.67424	-0.755175	-0.454951	-0.626988	0.16287	6.88486
3767	1	Q8NFJ9	Q8NFJ9	Bardet-Biedl syndrome 1 protein	BBS1	Homo sapiens	65.082	18	14	+	Cluster 25	16.5975	16.2517	17.3154	16.5674	16.8363	16.5847	16.5795	17.6554	17.3279	17.04	17.4124	17.5544	17.4057	17.2885	16.9707	17.6175	16.8116	16.2479	16.4033	16.4845	16.224	16.629	16.9435	15.6807	16.8198	16.5869	16.4799	16.4305	16.1893	16.286	15.8256	16.5964	1.73892	-0.673779	-0.416235	-0.587503	-0.0614027	4.1767
2395	1	P0CAP1	P0CAP1	Myocardial zonula adherens protein	MYZAP	Homo sapiens	54.207	21	19	+	Cluster 25	16.4238	16.8083	18.4274	16.2808	19.1298	16.919	16.5268	19.139	19.0424	18.5534	17.92	17.5506	18.3187	18.4451	17.0354	20.0239	15.2724	15.8144	14.9258	15.4149	15.2925	15.4932	16.0453	15.1861	17.1717	15.7461	14.6398	14.6082	15.0349	15.4433	15.7057	16.1831	1.70744	-0.683895	-0.564202	-0.540412	0.0810701	7.46341
1938	1	Q7Z3D6	Q7Z3D6	D-glutamate cyclase, mitochondrial	DGLUCY	Homo sapiens	66.436	28	22	+	Cluster 25	21.7198	20.6659	21.6063	21.0847	21.1234	21.6765	21.2337	21.444	21.4783	21.2969	21.5838	21.6461	21.5383	21.4993	20.7918	21.7416	20.1535	20.6171	20.0837	19.5971	20.2654	20.4818	20.9641	19.5364	19.9569	20.6794	19.2649	20.2796	20.69	20.4689	19.8673	20.5807	1.71203	-0.732483	-0.527657	-0.501528	0.0496366	8.30153
1588	1	P19823	P19823	Inter-alpha-trypsin inhibitor heavy chain H2	ITIH2	Homo sapiens	106.465	32	24	+	Cluster 25	22.35	22.5141	23.1939	22.909	23.0229	23.0699	23.4263	23.186	23.5256	23.9608	24.0834	23.5676	23.0911	23.2596	22.8869	23.2263	22.9641	21.5845	21.2072	21.6058	21.847	22.3039	22.5882	23.7286	23.2606	22.3092	21.3261	20.7359	21.7106	21.5575	20.9727	22.1533	1.69028	-0.792765	-0.386804	-0.597732	0.0870208	4.77151
1469	1	P05166	P05166	Propionyl-CoA carboxylase beta chain, mitochondrial	PCCB	Homo sapiens	58.215	34	25	+	Cluster 25	22.7544	22.7723	22.3731	22.4213	22.8374	22.6415	21.9362	21.7244	22.1943	22.2381	22.2353	22.3309	21.8953	22.2223	22.586	22.2022	20.7095	22.3912	21.7291	20.772	21.8638	21.777	21.8684	19.4604	21.4189	22.0089	20.2756	22.4746	22.0133	21.728	21.558	21.8784	1.72696	-0.640842	-0.436353	-0.645364	-0.00440398	3.27182
1079	1	P19827	P19827	Inter-alpha-trypsin inhibitor heavy chain H1	ITIH1	Homo sapiens	101.39	43	32	+	Cluster 25	22.0766	22.5739	23.3868	22.5364	23.303	23.1676	22.8938	23.2611	23.5858	24.2676	24.0464	23.7576	23.4005	23.9339	23.0096	23.5406	23.4537	21.5429	21.0191	21.1865	21.6769	22.2431	22.2168	23.487	23.3733	22.064	20.9904	20.6135	21.6206	21.1557	20.6739	22.091	1.71606	-0.68181	-0.503525	-0.578329	0.0476032	4.93554
732	1	P07384	P07384	Calpain-1 catalytic subunit	CAPN1	Homo sapiens	81.892	46	34	+	Cluster 25	23.4896	23.648	23.6312	23.4401	23.5959	23.7017	23.2788	23.4729	23.6709	23.6177	23.6151	23.5893	23.545	23.6938	23.3578	23.7127	23.1116	23.3891	23.179	22.4753	23.2675	23.5217	23.2641	23.0954	23.0115	23.5627	23.0739	23.5371	23.1217	23.16	23.2723	23.3339	1.64774	-0.723846	-0.231715	-0.829695	0.137514	4.51537
678	1	P00747	P00747	Plasminogen	PLG	Homo sapiens	90.569	55	42	+	Cluster 25	22.2072	22.1398	22.4111	22.4913	23.0189	22.185	22.6294	22.7464	23.0421	23.0559	23.175	23.645	22.935	22.5989	22.1372	22.5262	22.8106	21.2989	21	21.5995	21.5981	21.6799	22.1395	24.9197	22.3628	21.372	20.8711	20.803	21.0981	21.6492	20.8275	21.8276	1.6463	-0.837616	-0.269919	-0.699553	0.160784	2.71712
202	1	Q9BQS8	Q9BQS8	FYVE and coiled-coil domain-containing protein 1	FYCO1	Homo sapiens	166.984	76	57	+	Cluster 25	20.1257	20.1986	21.2473	19.8246	20.7116	20.7188	20.2122	21.222	21.0194	21.1295	20.9742	20.9892	20.9783	21.1298	20.1391	21.1081	19.6759	19.9884	19.0108	19.7841	19.3914	19.953	19.964	19.6846	20.1344	19.7618	19.2506	19.053	19.7259	19.3827	19.7175	19.9748	1.7487	-0.64353	-0.444478	-0.567088	-0.0936052	7.54369
238	1	P02787	P02787	Serotransferrin	TF	Homo sapiens	77.05	77	53	+	Cluster 25	26.6041	26.903	27.4262	27.5751	27.4976	27.5576	27.2885	27.5189	28.1002	28.1483	27.6635	28.2166	28.0206	27.6292	27.0266	27.6873	26.5442	25.7608	25.3092	25.6144	25.8583	26.2737	26.326	26.8855	26.5428	26.0955	24.9285	25.4923	25.8266	25.851	25.0768	26.2881	1.72189	-0.666962	-0.538002	-0.547589	0.030658	9.51604
10976	1	Q9BXJ2	Q9BXJ2	Complement C1q tumor necrosis factor-related protein 7	C1QTNF7	Homo sapiens	30.683	4	2	+	Cluster 25	18.3695	18.292	18.8526	18.4715	18.9721	18.7423	19.2165	18.9495	19.1819	18.5057	19.6208	18.1557	18.6908	18.5852	18.0803	18.8141	13.9799	16.6253	15.0642	14.9341	15.4106	15.4765	17.3442	15.7221	16.5957	14.5696	14.395	15.679	15.0221	15.9418	14.9839	16.2524	1.70776	-0.795161	-0.557765	-0.373899	0.0190617	13.1405
10346	1	O94933	O94933	SLIT and NTRK-like protein 3	SLITRK3	Homo sapiens	108.934	3	2	+	Cluster 25	16.3722	15.177	17.0348	14.416	18.0312	17.052	15.9916	16.6076	16.6947	16.5196	16.8944	17.3059	16.9604	15.9972	16.5909	17.5209	14.641	14.7941	14.972	14.7463	15.915	15.0561	15.2394	15.2264	16.1263	15.1955	16.3638	14.9973	14.1021	15.1338	13.6848	15.6265	1.62861	-0.920464	-0.560834	-0.369449	0.222135	4.91502
8389	1	Q96A00	Q96A00	Protein phosphatase 1 regulatory subunit 14A	PPP1R14A	Homo sapiens	16.693	6	5	+	Cluster 25	17.085	16.3081	19.4984	17.0852	20.5871	19.2504	16.4189	19.4881	20.0301	19.1005	19.9869	20.3309	19.5654	19.7845	18.963	20.0365	17.7106	15.8344	15.6076	16.2095	16.0071	16.6533	16.6363	16.5542	17.6203	16.7821	15.9694	15.77	16.8069	16.4056	16.1854	16.7822	1.73355	-0.784905	-0.526696	-0.289416	-0.132531	6.44307
6966	1	Q8IWE4	Q8IWE4	DCN1-like protein 3	DCUN1D3	Homo sapiens	34.292	9	7	+	Cluster 25	18.4078	18.2358	18.534	18.0262	18.8271	18.722	18.0117	18.7049	18.6595	18.8282	18.8141	19.0721	18.9433	19.0489	18.5314	18.8603	18.4446	18.1492	17.913	17.9672	18.6447	18.1953	18.2437	18.4147	18.3943	18.3531	17.9808	18.0541	18.1131	18.3939	18.0178	18.3583	1.68048	-0.805382	-0.602177	-0.38893	0.116007	3.68302
6767	1	P14672	P14672	Solute carrier family 2, facilitated glucose transporter member 4	SLC2A4	Homo sapiens	54.788	9	7	+	Cluster 25	14.8966	15.8687	19.1341	16.7126	18.8268	18.0068	16.2839	19.8846	19.8435	18.6148	19.165	18.9731	19.2293	18.5651	16.6342	19.9208	14.7136	16.3041	14.6558	15.07	13.4603	15.9065	16.3593	16.2034	17.101	15.952	14.1085	14.0164	14.113	15.5109	14.6887	16.2146	1.67527	-0.834497	-0.61128	-0.33509	0.105602	5.94151
6212	1	P23327	P23327	Sarcoplasmic reticulum histidine-rich calcium-binding protein	HRC	Homo sapiens	80.243	11	8	+	Cluster 25	17.1826	16.4533	17.9475	17.8381	18.2493	18.0794	17.9552	17.6579	18.0822	18.3662	18.9622	17.9206	17.8788	18.0877	18.0084	17.9229	16.7316	15.7361	16.0802	16.2064	16.3268	14.7748	17.0266	15.6021	17.4369	16.9056	16.4547	14.9676	16.8985	16.3347	16.4859	16.7297	1.68462	-0.815841	-0.647193	-0.273654	0.0520665	7.26269
5663	1	P02743	P02743	Serum amyloid P-component	APCS	Homo sapiens	25.387	10	9	+	Cluster 25	22.4014	22.0688	22.9017	22.3926	23.919	24.0966	23.3177	23.8259	23.6491	24.3927	24.9905	24.4327	24.4673	22.7129	23.4918	23.9496	22.2508	20.3482	19.3624	20.6532	20.4774	21.9052	21.8347	22.8206	22.568	20.9605	20.1921	20.2279	21.336	20.8266	20.2644	21.3196	1.72424	-0.779894	-0.554617	-0.327547	-0.0621843	7.77305
5545	1	Q9NZR1	Q9NZR1	Tropomodulin-2	TMOD2	Homo sapiens	39.595	13	10	+	Cluster 25	20.3709	20.0388	21.072	20.5588	21.4489	21.1664	21.0176	21.0956	21.3056	20.9608	21.3243	20.913	20.8265	20.5478	21.3148	21.1083	19.4624	18.4601	18.5019	19.7646	18.1796	18.7341	19.4553	19.3466	19.3313	18.3981	19.325	18.9037	19.1338	18.753	17.9252	19.5607	1.63914	-0.887401	-0.656714	-0.259586	0.16456	12.1178
5393	1	Q8IWZ6	Q8IWZ6	Bardet-Biedl syndrome 7 protein	BBS7	Homo sapiens	80.353	10	10	+	Cluster 25	16.571	15.4809	17.0919	16.3201	16.7587	16.6588	16.5488	17.2892	16.8652	17.2556	17.5583	17.3157	17.008	17.0412	16.876	17.1195	16.567	15.6547	15.7582	16.1996	15.4651	16.0117	16.3386	15.6459	16.3877	16.0944	16.0462	16.0307	16.1132	16.5071	16.3466	16.2244	1.64856	-1.0171	-0.446413	-0.217738	0.0326907	4.95134
5173	1	P01019	P01019	Angiotensinogen	AGT	Homo sapiens	53.154	11	10	+	Cluster 25	21.4409	21.0482	22.0936	22.0806	22.1495	22.5763	21.9385	21.7381	22.4044	22.4268	22.8193	22.0505	21.8377	21.9127	21.5831	21.8098	21.5317	20.205	20.1459	20.3477	20.4414	21.2488	21.0786	20.7963	21.0136	20.6635	19.973	18.8705	19.9595	20.507	19.8831	20.9104	1.66996	-0.856496	-0.522768	-0.430056	0.139363	7.91014
4528	1	Q96JB6	Q96JB6	Lysyl oxidase homolog 4	LOXL4	Homo sapiens	84.487	15	12	+	Cluster 25	16.6509	16.749	18.7338	16.96	18.3478	17.8473	16.371	19.3001	17.7121	19.1796	18.6014	17.6828	18.4822	19.2611	17.9334	18.1116	16.4809	14.2967	14.2655	13.5179	14.8481	15.1199	14.8766	17.1416	16.4453	15.6541	14.7946	14.5757	14.9604	15.3242	14.919	15.5087	1.70935	-0.843027	-0.465282	-0.388319	-0.012717	8.85217
4310	1	P06732	P06732	Creatine kinase M-type	CKM	Homo sapiens	43.1	16	12	+	Cluster 25	21.629	21.7192	22.5368	20.7752	22.7862	22.5288	20.2296	21.9926	22.6292	22.1451	22.1708	22.0849	23.5868	22.1653	20.8855	21.5041	18.8472	20.9749	19.2344	19.9435	19.4891	14.4299	19.2851	19.3562	19.7333	20.4246	20.8287	19.3359	19.607	18.9137	20.0478	19.9929	1.73899	-0.731915	-0.513398	-0.412344	-0.0813316	5.94287
3624	1	P25311	P25311	Zinc-alpha-2-glycoprotein	AZGP1	Homo sapiens	34.26	18	14	+	Cluster 25	22.0048	21.9306	22.3806	22.0512	22.4488	23.0814	22.0536	22.4782	23.1014	23.1981	23.0642	23.913	23.1355	22.3667	22.4065	22.498	21.8802	20.9188	20.4777	20.5788	21.0914	21.3788	21.1955	22.0557	21.5341	21.2346	21.4528	20.9411	20.6008	20.7201	20.1837	21.3922	1.71724	-0.80609	-0.524227	-0.354124	-0.0328035	8.28576
3123	1	P50443	P50443	Sulfate transporter	SLC26A2	Homo sapiens	81.661	20	16	+	Cluster 25	22.7724	22.1831	22.0355	23.327	21.7065	22.5482	20.8784	19.9297	21.2981	21.4482	21.593	21.7031	20.882	21.6271	22.5466	21.123	19.1223	21.2454	18.2153	19.0116	23.0783	19.4482	19.8189	16.1023	18.1502	19.9544	18.1692	17.1441	20.3515	20.606	19.5466	19.895	1.72041	-0.808784	-0.484648	-0.386723	-0.0402557	4.75663
3044	1	A1L4H1	A1L4H1	Soluble scavenger receptor cysteine-rich domain-containing protein SSC5D	SSC5D	Homo sapiens	165.747	19	16	+	Cluster 25	19.2264	19.6433	21.7008	19.1252	21.1503	20.6945	20.3051	21.3601	21.4724	20.8654	21.3081	21.0183	22.1024	21.659	19.608	21.7517	19.4887	18.3485	17.8666	14.2822	18.5184	18.7548	18.6633	19.0272	19.8886	17.9097	18.4414	16.707	19.2579	18.8944	17.1532	19.0508	1.74036	-0.699757	-0.548226	-0.418979	-0.0733984	6.07995
2295	1	Q86XX4	Q86XX4	Extracellular matrix organizing protein FRAS1	FRAS1	Homo sapiens	443.222	23	20	+	Cluster 25	17.2413	16.7772	16.9066	16.4245	18.0551	17.3397	14.2749	18.5808	16.924	16.9215	17.7249	18.1624	18.0476	17.6352	16.945	18.0359	17.4289	15.3941	14.7464	15.5769	15.7845	15.517	15.8174	16.4202	15.0625	16.7771	15.8227	15.7761	15.5746	16.4805	15.0321	16.1657	1.65165	-0.871106	-0.627906	-0.307946	0.155306	4.19875
2195	1	O75155	O75155	Cullin-associated NEDD8-dissociated protein 2	CAND2	Homo sapiens	135.259	25	20	+	Cluster 25	17.5061	17.608	18.8585	17.918	19.6055	18.5986	18.3351	19.3394	19.2743	18.8487	19.3644	19.1708	19.2759	19.7265	18.5014	19.3612	17.1544	16.3091	15.0388	16.3308	15.0534	16.3983	17.7476	16.7169	17.3309	16.3179	15.7971	13.6724	16.6496	16.7504	15.8402	16.9382	1.74147	-0.654863	-0.635689	-0.353273	-0.0976439	8.66704
2014	1	O43182	O43182	Rho GTPase-activating protein 6	ARHGAP6	Homo sapiens	105.948	26	21	+	Cluster 25	16.6264	16.9259	18.1859	16.8938	18.5052	18.1797	16.9883	18.4236	18.5699	18.0664	18.766	18.6319	18.4106	18.5619	18.1517	18.6681	17.0398	15.7764	15.443	15.5788	15.8901	16.2334	16.8338	16.3692	16.638	16.7525	17.1061	14.0724	16.3744	16.207	15.6049	16.626	1.68067	-0.804883	-0.692825	-0.215483	0.0325166	7.15808
1704	1	O75746	O75746	Electrogenic aspartate/glutamate antiporter SLC25A12, mitochondrial	SLC25A12	Homo sapiens	74.762	39	31	+	Cluster 25	22.3325	21.8746	22.5784	21.8238	23.0753	22.3555	21.8082	22.5858	22.7776	22.4918	22.6546	22.4706	22.573	22.7004	22.004	22.6897	21.3661	21.7982	21.3051	21.5524	22.0031	21.2267	21.6954	21.2823	21.646	21.5437	21.1429	22.3279	21.6821	21.3746	21.0569	21.8003	1.68447	-0.855705	-0.449906	-0.468841	0.0899801	7.04595
1602	1	P51178	P51178	1-phosphatidylinositol 4,5-bisphosphate phosphodiesterase delta-1	PLCD1	Homo sapiens	85.663	31	24	+	Cluster 25	21.8777	21.8592	21.7808	22.1099	21.9202	22.3451	21.4875	21.6434	21.7649	22.0043	21.8874	22.0684	21.6446	21.8451	21.5518	21.8814	20.0314	21.0606	19.3017	19.1044	20.2668	20.4068	20.9818	19.5265	20.542	20.5372	19.2946	19.1185	20.3515	20.3893	20.503	20.7388	1.67344	-0.868233	-0.542594	-0.37306	0.11045	10.2747
1540	1	Q9BT78	Q9BT78	COP9 signalosome complex subunit 4	COPS4	Homo sapiens	46.271	37	25	+	Cluster 25	21.3335	21.3562	21.8102	21.3188	21.8815	21.557	21.4435	21.689	21.8456	21.7895	21.7967	21.8742	21.6896	21.9643	21.4337	21.94	21.5167	21.1391	20.8893	21.072	21.1788	21.2862	21.2701	21.0917	21.3608	21.3342	21.3245	20.5891	21.1803	21.2577	21.1507	21.314	1.71626	-0.774749	-0.60993	-0.282443	-0.0491404	6.09731
1576	1	P02790	P02790	Hemopexin	HPX	Homo sapiens	51.678	30	24	+	Cluster 25	25.8359	25.6427	26.554	26.4257	26.0288	26.9334	26.2973	26.6984	26.8546	26.9488	27.5035	27.2996	27.0156	25.9764	26.4385	26.6482	25.7357	24.3597	24.0912	24.4543	24.4663	25.3487	25.2526	26.0173	25.461	24.9596	24.5507	23.9253	24.6453	24.2701	24.0117	24.9197	1.74075	-0.693785	-0.577974	-0.383529	-0.0854621	8.97776
11424	1	P61278	P61278	Somatostatin	SST	Homo sapiens	12.734	1	1	+	Cluster 25	23.0575	20.9815	18.5072	17.1754	19.5368	16.0303	16.3561	15.0997	20.1796	20.2761	16.816	15.9392	16.1932	17.6658	18.7594	19.6383	17.1105	15.5455	13.7613	15.5031	14.3708	14.6988	13.5386	14.3968	15.4448	16.7906	14.8553	14.7861	16.2961	15.7264	15.4209	15.8655	1.68683	-0.29473	-0.955049	-0.39187	-0.0451853	4.55719
11347	1	P20648	P20648	Potassium-transporting ATPase alpha chain 1	ATP4A	Homo sapiens	114.122	1	1	+	Cluster 25	16.5724	15.1644	15.7483	17.0068	18.5437	18.2954	17.4836	19.209	15.9993	18.6079	15.587	18.72	19.0058	19.2236	18.4849	19.6537	15.4361	13.9671	15.4769	14.0424	14.0866	15.0672	14.6244	14.9528	14.683	14.4634	13.6511	15.9781	16.5446	14.4891	15.8211	15.3992	1.68439	-0.0983374	-0.912711	-0.552784	-0.120563	6.5666
10868	1	Q96AM1	Q96AM1	Mas-related G-protein coupled receptor member F	MRGPRF	Homo sapiens	38.172	4	2	+	Cluster 25	18.6924	19.2399	22.8521	19.6541	22.374	21.5103	19.8733	22.8502	22.4685	21.5001	22.3887	22.1942	22.8515	22.1411	19.1256	22.9817	18.5034	18.4864	17.5599	16.6612	16.8889	14.866	18.6782	19.5441	19.3318	18.0308	16.9882	16.6481	18.5494	18.0916	17.3251	18.4218	1.66728	-0.136896	-1.03144	-0.330385	-0.168559	7.59264
10546	1	P81877	P81877	Single-stranded DNA-binding protein 2	SSBP2	Homo sapiens	37.828	6	5	+	Cluster 25	18.2416	17.9818	17.9112	17.163	18.2462	17.1194	17.264	17.8852	18.2401	17.3138	17.5497	18.1089	17.975	18.068	17.5257	18.1057	17.5866	17.285	17.1921	17.0787	16.5151	16.9536	17.0367	16.0532	17.5621	17.9187	17.0119	17.1108	17.7763	17.5574	17.1666	17.2504	1.67783	-0.0934676	-0.985613	-0.41219	-0.186563	3.32951
10063	1	Q9BYG4	Q9BYG4	Partitioning defective 6 homolog gamma	PARD6G	Homo sapiens	40.883	4	3	+	Cluster 25	15.8601	15.8064	16.7045	16.183	17.0436	16.2175	16.5293	16.203	16.6446	16.2224	16.4345	16.2534	16.1329	16.8222	16.731	16.9129	17.416	14.7591	15.4178	14.985	16.2472	14.1554	16.9368	14.6499	17.0387	16.3648	13.356	13.8521	15.2512	13.6809	15.9455	15.3949	1.68513	-0.118353	-0.961125	-0.442741	-0.162914	2.62808
8242	1	Q53FP2	Q53FP2	Novel acetylcholine receptor chaperone	TMEM35A	Homo sapiens	18.437	5	5	+	Cluster 25	19.4613	19.3387	21.7834	18.8414	22.654	22.003	19.498	21.7559	22.5172	21.5961	21.844	22.0543	21.7042	21.6182	20.817	22.3441	17.183	17.8062	15.8729	16.0374	14.8859	17.5396	17.9227	16.9114	18.4511	17.4773	15.3499	14.9418	17.2274	17.2724	14.1384	17.8596	1.70583	-0.37783	-0.902787	-0.357451	-0.0677624	10.4881
8139	1	P57087	P57087	Junctional adhesion molecule B	JAM2	Homo sapiens	33.206	5	5	+	Cluster 25	18.5594	18.2795	18.7078	18.6344	18.9403	18.7248	18.8023	18.8532	18.5493	18.4473	19.2249	19.1239	18.6302	18.5449	18.8329	18.7174	17.0471	17.1047	16.303	15.5619	16.1269	16.5441	17.4269	16.9006	16.6764	17.0863	16.2618	15.0744	17.3934	17.0644	16.4257	16.9898	1.64445	-0.114362	-1.08614	-0.269091	-0.174859	12.3626
8085	1	P25189	P25189	Myelin protein P0	MPZ	Homo sapiens	27.553	6	5	+	Cluster 25	19.3058	18.371	19.5891	19.206	20.0521	20.0677	19.0742	20.1034	20.3728	19.6022	19.8671	19.7086	18.7806	18.5754	19.9453	19.726	15.1868	16.4235	16.2497	14.1197	15.3133	14.0344	17.4949	14.085	15.5211	14.9465	16.2296	15.3624	16.6126	16.1309	14.9093	16.1959	1.62234	-0.0484094	-1.09333	-0.405827	-0.0747773	13.7627
7330	1	P01859	P01859	Immunoglobulin heavy constant gamma 2	IGHG2	Homo sapiens	35.902	7	6	+	Cluster 25	25.2075	25.4671	25.147	25.253	25.6516	25.4248	25.9598	25.9694	26.4303	26.8193	26.4314	26.0713	25.9663	25.8924	24.9	25.961	24.665	24.4846	22.8678	23.2726	23.9892	24.092	25.2435	25.3663	25.0462	24.6977	24.4878	22.2129	23.8246	24.1813	22.6025	24.5578	1.69932	-0.280941	-0.961443	-0.276581	-0.180352	6.19554
6784	1	P24844	P24844	Myosin regulatory light polypeptide 9	MYL9	Homo sapiens	19.831	20	14	+	Cluster 25	26.5025	26.2162	29.4174	26.0975	29.3095	29.2852	26.2911	30.3017	30.1179	29.782	29.5184	29.3796	30.2265	29.2901	27.0542	30.1775	26.404	25.9353	24.7699	24.806	24.5497	25.0159	25.9552	26.7266	27.5569	25.7784	24.6348	23.4129	25.8081	25.5628	24.656	25.8998	1.72351	-0.240517	-0.891094	-0.330939	-0.260958	6.76238
5981	1	Q9H0F7	Q9H0F7	ADP-ribosylation factor-like protein 6	ARL6	Homo sapiens	21.099	13	9	+	Cluster 25	16.8159	16.663	17.8583	16.7713	17.4951	17.1435	16.9238	17.8088	18.0412	17.5903	18.0717	17.5983	17.8865	17.7269	17.421	18.0655	16.9001	16.3529	16.7672	16.3389	16.2205	16.8885	16.6578	16.8035	17.2206	16.5079	16.536	16.3018	16.7903	16.7822	16.3127	16.7093	1.67215	-0.09909	-1.0164	-0.333486	-0.223179	6.04781
5908	1	Q93062	Q93062	RNA-binding protein with multiple splicing	RBPMS	Homo sapiens	21.801	11	10	+	Cluster 25	19.0875	19.0664	20.5967	18.6768	20.7905	20.029	18.174	21.1076	20.8591	20.8054	20.8852	20.4518	21.2458	21.299	19.9069	21.296	19.9413	19.167	18.4045	19.3213	18.3895	18.6384	19.1185	18.1941	19.9612	20.1224	17.9277	16.8314	19.1903	19.32	18.9687	19.1752	1.71326	-0.245795	-0.924161	-0.308061	-0.235246	3.56103
5878	1	Q8N9R8	Q8N9R8	Protein SCAI	SCAI	Homo sapiens	70.396	9	9	+	Cluster 25	16.4975	16.8973	16.7907	16.535	17.1678	17.1267	16.4306	17.1409	16.9159	16.9183	17.0477	17.1214	16.763	17.1349	16.9793	16.9452	16.394	16.8222	15.1221	16.0395	16.0729	16.4132	16.3256	15.9308	16.6341	16.0516	15.426	15.5009	16.4627	16.9119	16.5857	16.3837	1.62702	-0.087924	-1.11208	-0.306201	-0.120811	4.72239
5675	3	P0DP23;P0DP24;P0DP25	P0DP23	Calmodulin-1	CALM1	Homo sapiens	16.836	12	9	+	Cluster 25	28.0456	28.0353	28.2806	27.6895	28.2321	28.2986	27.4934	28.299	28.6428	28.4082	28.1322	28.0828	28.7779	28.1608	28.0743	28.5007	27.4236	27.8251	26.4504	26.6855	27.0457	27.3413	27.2667	27.0464	27.5157	27.8096	27.2651	26.8096	27.7783	27.2432	27.5043	27.5119	1.63274	-0.150607	-1.02263	-0.512698	0.0531955	7.23287
4745	1	P13591	P13591	Neural cell adhesion molecule 1	NCAM1	Homo sapiens	94.574	31	23	+	Cluster 25	20.7917	20.4423	21.7203	20.835	21.9774	21.607	21.0492	21.9066	22.2509	21.7311	21.9111	21.7494	21.5753	21.4444	21.567	22.1892	18.674	18.6561	18.0517	17.1516	17.5162	18.2877	19.3944	17.5434	18.8024	18.3117	17.1907	16.5986	18.982	18.6608	18.1464	18.9476	1.6819	-0.230832	-0.955775	-0.449838	-0.0454564	14.2244
4737	1	P09493	P09493	Tropomyosin alpha-1 chain	TPM1	Homo sapiens	32.708	21	18	+	Cluster 25	27.3393	27.2017	31.0435	26.8715	30.7848	30.7706	27.1354	31.9427	31.2605	30.8596	30.812	30.8856	31.3794	31.1563	29.0384	31.7829	27.3474	26.8089	25.3626	25.0365	25.4809	26.3631	26.5676	28.249	28.6794	27.0931	25.1486	24.396	26.3558	26.7332	25.6872	26.9757	1.71453	-0.25696	-0.907139	-0.375111	-0.175323	6.67557
4500	1	Q8TDX7	Q8TDX7	Serine/threonine-protein kinase Nek7	NEK7	Homo sapiens	34.55	17	13	+	Cluster 25	19.6561	19.3184	20.3258	19.0085	20.187	19.7426	18.9789	20.5282	20.2809	20.2276	20.2132	20.2547	20.666	20.8516	19.7626	20.885	19.5468	19.1179	18.4655	18.1673	18.5828	18.8466	19.0057	19.4886	19.4665	18.9387	18.9941	18.6278	19.1674	19.0054	18.7971	19.0802	1.67469	-0.137042	-1.01651	-0.32202	-0.199123	6.15621
3304	1	O76038	O76038	Secretagogin	SCGN	Homo sapiens	32.038	17	15	+	Cluster 25	22.379	21.8299	22.115	21.1859	22.3775	21.9647	21.6938	21.1899	22.3892	21.9472	21.6782	21.6716	21.1339	21.4463	22.1569	22.2865	18.4555	19.5564	16.6455	15.007	16.5933	18.4171	19.8486	17.1646	17.673	18.8391	16.8543	16.0666	18.9388	19.031	16.9812	18.8267	1.614	-0.116933	-1.05584	-0.511455	0.0702289	11.4555
3113	1	P40123	P40123	Adenylyl cyclase-associated protein 2	CAP2	Homo sapiens	52.824	20	16	+	Cluster 25	20.3137	19.9301	22.8729	19.8017	22.5526	22.2416	20.5202	22.9884	22.9994	22.7229	22.7735	22.0686	23.0262	23.1317	21.1924	23.3141	20.1339	18.9218	18.2398	17.5378	17.6377	18.8826	19.5336	19.5785	20.5643	18.9441	18.0003	17.966	18.8123	18.9059	17.7061	19.3308	1.68254	-0.301672	-0.987356	-0.310199	-0.0833166	8.69432
3103	1	P29536	P29536	Leiomodin-1	LMOD1	Homo sapiens	67.033	22	16	+	Cluster 25	22.2443	21.9907	25.4398	22.0642	25.0497	24.7085	22.4415	25.8558	25.6222	25.6372	25.6045	25.2956	25.7058	25.6072	23.7239	25.7043	21.5634	21.2885	20.3107	19.745	20.0343	20.7212	21.5437	22.606	23.2895	21.3818	19.5321	19.1148	21.1364	21.253	20.2371	21.384	1.7213	-0.283571	-0.900039	-0.301028	-0.236666	7.90097
3095	1	P21810	P21810	Biglycan	BGN	Homo sapiens	41.654	26	16	+	Cluster 25	24.2735	24.4239	25.268	24.2588	24.9138	25.282	25.0161	26.0952	25.8535	25.5844	26.9518	25.3787	25.8471	24.8766	24.4801	25.2665	24.6382	22.6977	22.2357	21.893	21.9377	23.3713	23.3367	24.2771	24.5523	22.6876	22.425	22.3578	23.1297	22.7186	21.9252	22.9134	1.70925	-0.32379	-0.925077	-0.307271	-0.153111	8.12866
3094	1	P21266	P21266	Glutathione S-transferase Mu 3	GSTM3	Homo sapiens	26.559	20	16	+	Cluster 25	20.6206	20.9628	21.6271	19.9555	21.8638	21.6871	20.3059	22.885	22.0845	20.9879	22.3971	22.0041	22.6053	22.1203	20.8005	22.6512	19.5433	19.7521	18.5884	17.3878	18.3258	19.9351	19.6765	18.9361	19.4207	18.9714	18.554	19.27	19.3827	19.1635	18.0428	19.6381	1.6351	-0.114372	-1.06863	-0.412032	-0.0400659	9.34375
2640	1	P82987	P82987	ADAMTS-like protein 3	ADAMTSL3	Homo sapiens	188.694	19	18	+	Cluster 25	16.6112	16.8252	19.2705	16.687	19.4299	19.2925	17.1961	19.7916	19.3748	19.0121	19.8305	18.8598	19.2941	19.7637	18.0985	19.3818	16.255	15.9143	17.8204	16.0257	15.0715	14.264	16.7023	16.2415	16.9735	16.5593	15.081	14.236	16.853	14.7098	15.1085	16.3995	1.68116	-0.252193	-1.00822	-0.260808	-0.159931	7.15922
1889	1	P50995	P50995	Annexin A11	ANXA11	Homo sapiens	54.39	31	23	+	Cluster 25	23.4055	23.3582	23.579	23.3789	23.4343	23.3446	23.4287	23.6834	23.4064	23.578	23.4226	23.6163	23.5655	23.6718	23.4819	23.5583	23.0355	23.0408	23.2162	22.8548	23.2711	22.6946	22.8231	23.7517	22.9154	23.3941	22.8533	22.9866	23.0077	22.9873	23.6062	23.0826	1.65461	-0.194508	-1.01875	-0.431848	-0.00949733	4.83347
1569	1	O00533	O00533	Neural cell adhesion molecule L1-like protein	CHL1	Homo sapiens	135.071	27	24	+	Cluster 25	19.5618	19.0268	20.5296	19.5615	20.6912	20.4636	19.54	20.307	21.0826	20.1609	20.6429	20.2656	20.128	19.9728	20.2679	20.6244	17.8521	17.8873	16.9679	17.0285	16.9057	17.4941	18.1356	17.4471	17.221	18.2528	17.6848	16.2018	17.9619	18.188	17.308	17.9953	1.70628	-0.254488	-0.923249	-0.390333	-0.138208	13.6018
1386	1	Q13976	Q13976	cGMP-dependent protein kinase 1	PRKG1	Homo sapiens	76.365	35	26	+	Cluster 25	19.2071	19.2137	20.3583	19.1215	20.3298	20.1553	19.4947	20.9265	20.5387	20.477	20.4807	20.6224	20.6352	20.9593	19.7252	20.8533	19.6263	18.7375	18.1911	17.9036	18.1119	18.6941	18.748	18.2706	20.1151	18.841	17.2785	17.7113	18.8278	18.6718	17.7327	18.7552	1.70299	-0.231783	-0.952298	-0.307479	-0.211426	7.07106
1190	1	Q13683	Q13683	Integrin alpha-7	ITGA7	Homo sapiens	128.948	37	28	+	Cluster 25	19.8581	19.5346	22.7243	19.9637	22.972	22.8851	20.5434	23.8774	23.0056	23.1408	23.6031	23.2547	23.2134	23.252	22.0102	23.1244	18.7815	18.939	17.1291	16.2515	16.5952	18.9778	19.7641	20.4949	20.5769	18.203	16.7719	16.2019	18.2582	18.9728	17.4171	19.0341	1.63707	-0.14858	-1.07648	-0.370661	-0.0413539	8.12723
839	1	O94875	O94875	Sorbin and SH3 domain-containing protein 2	SORBS2	Homo sapiens	124.107	42	32	+	Cluster 25	21.9622	21.613	24.533	22.462	24.7634	23.4397	22.5547	24.0564	25.1295	24.6835	23.8699	23.2351	24.0533	24.8826	22.8219	25.1659	20.3207	20.9314	19.424	19.2116	18.8889	20.9441	20.5003	20.498	22.0938	20.2479	19.5541	18.599	19.9901	20.1733	19.4216	20.8139	1.69418	-0.318076	-0.931064	-0.399559	-0.0454765	10.2054
604	1	Q15124	Q15124	Phosphoglucomutase-like protein 5	PGM5	Homo sapiens	62.225	49	37	+	Cluster 25	22.6375	22.5655	25.7747	22.1019	25.5393	24.9635	22.793	26.3438	25.8924	25.7142	25.8328	25.8172	26.2724	26.1469	23.7281	26.209	20.5745	21.6321	19.6417	18.569	19.0596	20.3638	21.5093	22.685	23.15	20.6066	19.2961	17.7804	20.5451	20.9714	19.304	21.3316	1.6907	-0.351019	-0.949283	-0.338354	-0.0520406	8.63336
594	1	O76074	O76074	cGMP-specific 3',5'-cyclic phosphodiesterase	PDE5A	Homo sapiens	99.986	50	37	+	Cluster 25	20.1343	19.9413	20.7577	19.5929	20.9179	20.6112	19.9121	20.8052	21.0419	20.5131	20.7739	20.7299	20.8028	20.7861	20.1177	21.5627	19.22	18.977	17.807	17.2819	18.7519	18.2926	19.3927	18.8262	19.8311	19.0174	17.6151	18.039	18.6219	18.9134	18.7785	19.0533	1.69388	-0.218125	-0.958844	-0.381366	-0.135543	9.34296
582	1	Q9H1H9	Q9H1H9	Kinesin-like protein KIF13A	KIF13A	Homo sapiens	202.313	46	38	+	Cluster 25	19.3392	19.1683	19.625	18.7127	19.529	19.3508	19.1809	19.3905	19.4553	19.6713	19.4907	19.6363	19.4712	19.7654	19.0413	19.7042	18.8407	18.8419	18.475	17.699	18.587	19.2982	18.7524	19.2968	18.7857	19.0385	17.995	18.8346	18.8016	19.345	18.4497	18.8727	1.68142	-0.221118	-0.996347	-0.340627	-0.123326	4.73299
127	1	Q15746	Q15746	Myosin light chain kinase, smooth muscle	MYLK	Homo sapiens	210.717	91	66	+	Cluster 25	24.2872	23.925	26.5521	23.5857	26.7553	26.2004	23.9519	27.1189	26.7719	26.4189	26.8489	26.6262	27.1705	26.9066	25.4827	27.0259	24.1232	23.2278	22.2942	21.6281	21.9511	22.8128	23.4302	24.0292	24.6433	23.1955	21.9819	21.1907	23.233	23.0684	22.0675	23.5352	1.67445	-0.273509	-1.01338	-0.292233	-0.0953271	7.78414
28	1	P22105	P22105	Tenascin-X	TNXB	Homo sapiens	458.395	184	146	+	Cluster 25	22.9889	23.1009	24.4178	22.3493	23.9042	23.6347	22.8176	24.5204	24.5381	24.2488	24.7914	23.4533	23.5143	23.5446	23.2827	23.7895	20.5337	20.7987	19.8547	18.5435	18.8885	20.193	20.6809	19.7409	20.4338	19.4632	19.538	18.3407	20.3244	20.0627	19.8219	20.5316	1.65284	-0.078991	-1.01133	-0.482336	-0.0801822	14.744
26	1	P35749	P35749	Myosin-11	MYH11	Homo sapiens	227.342	220	158	+	Cluster 25	26.1611	25.8629	29.6617	25.6447	29.6266	29.1856	26.2613	29.9217	29.9584	29.8213	29.8242	29.5618	29.9677	29.9084	28.1989	30.0879	24.8986	24.9864	23.5884	22.8789	23.2745	24.2996	25.2738	26.5784	27.3349	24.6028	22.4959	21.8149	24.2657	24.6784	23.3011	25.1611	1.70643	-0.255327	-0.926704	-0.377601	-0.146796	8.06419
4	1	Q09666	Q09666	Neuroblast differentiation-associated protein AHNAK	AHNAK	Homo sapiens	629.112	334	243	+	Cluster 25	25.7305	25.9256	26.6108	25.6815	26.2268	26.1502	25.9763	26.3278	26.5872	26.567	26.5999	26.1814	26.1309	25.9888	25.9234	26.5364	25.4331	25.0132	24.2153	23.9066	24.6831	24.4844	24.9054	24.445	25.1871	25.2811	24.1601	22.5081	24.9039	24.8071	25.1987	24.985	1.68259	-0.155018	-0.998203	-0.329291	-0.200074	8.22963
21	1	Q14315	Q14315	Filamin-C	FLNC	Homo sapiens	291.025	196	141	+	Cluster 25	22.2412	22.3078	26.7159	21.6809	26.0748	25.5889	22.7623	27.6017	26.3721	26.9913	26.6307	26.6361	27.0292	27.1053	24.7757	27.0368	22.1171	21.8227	20.5058	19.2766	19.8873	20.6268	21.9648	24.2733	24.1862	21.2536	19.2379	19.4087	20.8619	21.4336	20.0375	22.3388	1.66364	-0.216179	-0.993789	-0.444835	-0.00883583	6.64547
11530	1	Q69YW2	Q69YW2	Protein stum homolog	STUM	Homo sapiens	15.007	1	1	+	Cluster 25	17.9558	17.4883	20.3155	17.7	18.6741	19.0783	18.129	19.2302	20.2756	20.1769	19.764	19.4798	20.375	20.254	18.9411	20.4147	16.6107	16.83	14.1268	14.3484	16.312	15.5896	16.9455	17.8324	18.3737	15.9032	13.8267	12.9978	15.2651	16.1896	14.1046	16.9731	1.66194	-0.185577	-0.872964	-0.661837	0.0584367	7.71779
10409	1	P12882	P12882	Myosin-1	MYH1	Homo sapiens	223.15	6	5	+	Cluster 25	17.485	15.6994	17.8962	15.3274	17.8593	17.3386	15.5467	15.7238	17.6978	15.3021	16.6952	18.1487	18.4905	18.8524	15.7344	18.823	15.5413	16.5424	14.9219	17.2161	15.1501	15.0883	14.9822	16.1304	15.4981	16.1796	15.8632	14.615	15.2656	16.4422	14.577	15.5851	1.75555	-0.329982	-0.766195	-0.378238	-0.281136	3.221
9602	1	P34931	P34931	Heat shock 70 kDa protein 1-like	HSPA1L	Homo sapiens	70.374	15	11	+	Cluster 25	26.3239	26.0332	26.7248	25.387	27.0119	26.988	25.7559	27.1691	26.7197	26.6329	26.7908	26.9842	27.2549	26.7325	26.0831	27.181	25.2983	25.8886	25.7364	25.0328	25.5216	25.7267	25.5646	25.9421	26.6803	25.873	25.4848	25.0531	25.4458	25.7625	25.6095	25.7407	1.75712	-0.26723	-0.705408	-0.526037	-0.258447	5.55266
9570	1	P20337	P20337	Ras-related protein Rab-3B	RAB3B	Homo sapiens	24.757	5	4	+	Cluster 25	20.2602	19.4	20.1011	19.1488	20.1465	19.586	19.0581	19.4321	20.2196	20.1345	19.7287	19.1494	18.989	19.605	19.8959	19.982	18.985	18.2152	13.8265	13.6478	17.6563	18.8074	18.6517	17.8017	18.5734	18.5561	14.8472	16.8138	17.8143	18.4288	17.4455	18.1597	1.71037	-0.109366	-0.810013	-0.611987	-0.179001	4.76618
9099	1	Q8TAU0	Q8TAU0	Homeobox protein Nkx-2.3	NKX2-3	Homo sapiens	38.404	6	4	+	Cluster 25	17.2495	17.3337	17.0489	17.6277	17.5209	17.0116	17.1777	17.3068	16.8382	16.7298	17.1971	17.2181	16.4874	15.0931	17.9773	17.0751	16.2486	16.218	15.4127	15.8957	15.9275	14.7245	17.0129	16.9183	16.3334	15.9693	15.8246	15.3018	16.1542	15.7473	15.6891	16.2276	1.71471	-0.15758	-0.780203	-0.637885	-0.139039	4.75137
8427	1	Q96LJ8	Q96LJ8	UBX domain-containing protein 10	UBXN10	Homo sapiens	30.812	6	5	+	Cluster 25	15.8123	16.929	17.8355	16.0152	17.6586	17.4619	16.1627	17.7179	18.0496	17.3568	17.5263	17.6562	17.7845	17.5692	17.1092	17.8571	15.4423	16.5088	16.4023	16.211	15.6721	16.1274	16.3416	17.3297	15.803	15.9747	16.648	17.3597	15.4595	15.3022	18.0054	16.4126	1.7508	-0.292634	-0.783033	-0.400893	-0.27424	3.15194
8147	1	P60201	P60201	Myelin proteolipid protein	PLP1	Homo sapiens	30.076	5	5	+	Cluster 25	20.1143	19.555	21.1233	19.8078	21.3567	20.8376	19.8669	20.6918	21.5259	20.2044	20.8018	20.6894	20.6322	19.3592	20.5179	21.6863	16.1031	17.2791	15.7638	14.3023	15.3289	16.5243	17.9747	14.9288	16.2226	16.0371	15.5567	14.3667	16.0952	16.2403	14.253	16.7652	1.73664	-0.413169	-0.778325	-0.444289	-0.100862	14.6698
7880	1	Q9UGI6	Q9UGI6	Small conductance calcium-activated potassium channel protein 3	KCNN3	Homo sapiens	81.388	12	8	+	Cluster 25	15.9886	15.7105	17.7992	15.141	17.7956	17.2523	16.5912	17.5059	17.6898	17.3317	17.726	17.6024	17.7272	18.0129	17.341	17.9215	14.5333	15.1304	15.354	13.9378	17.6713	14.5783	15.1246	15.2763	16.737	15.066	14.4308	16.2075	15.1267	15.4948	14.9036	15.3504	1.73373	-0.3609	-0.83797	-0.364091	-0.170774	5.84275
7857	1	Q9NWV4	Q9NWV4	CXXC motif containing zinc binding protein	CZIB	Homo sapiens	18.049	7	6	+	Cluster 25	21.7103	21.5743	22.318	21.3589	22.2475	22.0024	21.1539	22.5205	22.1415	21.7526	22.1889	22.3543	22.6485	22.3831	21.0842	22.569	21.6162	21.2569	21.243	20.362	20.9203	21.2894	20.9664	21.1445	21.5008	20.9008	21.0077	20.4309	21.4136	21.0997	20.8359	21.2968	1.69228	-0.146758	-0.828268	-0.651377	-0.0658737	5.88584
7688	1	Q8TCZ2	Q8TCZ2	CD99 antigen-like protein 2	CD99L2	Homo sapiens	27.983	10	6	+	Cluster 25	18.1574	17.806	19.1377	18.0255	19.2411	18.639	18.5532	19.4077	19.1883	18.9595	19.3011	19.4214	19.0193	19.5033	19.07	19.4345	18.2658	16.8192	17.5596	16.4594	16.9686	17.1735	17.959	17.3	17.8466	17.3215	16.9849	16.9083	17.7843	17.8822	16.9187	17.5241	1.71429	-0.165456	-0.884884	-0.455268	-0.208682	8.83345
7456	1	P61266	P61266	Syntaxin-1B	STX1B	Homo sapiens	33.245	8	6	+	Cluster 25	18.5719	18.1818	19.4369	18.3908	20.0501	19.5443	18.9399	19.0148	19.8522	19.2901	19.6706	19.3515	19.2989	19.5825	19.6143	19.6965	15.5677	16.1165	14.8605	14.523	14.8756	16.0591	17.1501	16.9901	17.5141	14.1348	15.4887	13.6066	14.9561	16.5668	14.0878	15.8464	1.75391	-0.370163	-0.754309	-0.413985	-0.215451	12.0012
6645	1	Q9Y281	Q9Y281	Cofilin-2	CFL2	Homo sapiens	18.737	9	8	+	Cluster 25	20.9265	20.9213	23.624	20.4086	23.0301	22.3522	20.0889	24.1621	23.7117	24.0055	23.7888	23.1908	24.3254	23.7161	22.0028	24.4469	20.4978	19.8509	18.6141	18.8047	18.2638	19.2499	19.8877	20.4688	21.2129	19.6587	18.7911	17.5056	19.9567	19.3979	18.5067	19.8579	1.73505	-0.260976	-0.848144	-0.368861	-0.257071	7.85199
6640	1	Q9UMX1	Q9UMX1	Suppressor of fused homolog	SUFU	Homo sapiens	53.947	11	8	+	Cluster 25	16.5907	16.1679	16.9978	16.107	17.0731	16.9286	16.4341	16.8319	17.0171	16.7413	17.2938	17.0218	18.2374	17.4852	16.5459	17.5124	17.4743	16.0249	15.5887	15.8278	15.2368	15.9966	15.9629	15.6579	16.9083	16.4699	15.7632	15.6656	16.3958	16.5789	15.7224	16.0501	1.75639	-0.310293	-0.74443	-0.446909	-0.254759	3.88432
6080	1	Q9Y639	Q9Y639	Neuroplastin	NPTN	Homo sapiens	44.388	11	9	+	Cluster 25	22.4057	22.5309	24.0558	21.9613	24.1124	23.5786	22.3444	24.3789	24.1982	23.7085	23.9765	23.9465	24.5534	23.9622	22.5336	24.4829	21.9953	21.89	21.2872	21.2752	21.0888	21.3375	21.9438	22.3036	22.1502	21.6652	21.4136	21.2201	21.6788	21.5808	21.5688	21.7833	1.74491	-0.211931	-0.794762	-0.425052	-0.313162	8.31199
5978	1	Q9GZN8	Q9GZN8	UPF0687 protein C20orf27	C20orf27	Homo sapiens	19.293	11	9	+	Cluster 25	20.9736	20.8054	22.1303	21.1354	22.2278	21.6579	21.1534	22.3107	22.6049	21.951	22.1282	21.8024	22.4779	21.2856	21.0414	22.8187	21.3776	20.854	21.2452	21.6375	21.1051	21.0869	21.1258	21.7053	21.5234	20.7536	21.4973	20.0998	21.3522	20.7164	20.9191	21.282	1.7371	-0.258237	-0.701211	-0.635535	-0.142116	2.65806
5742	1	P60880	P60880	Synaptosomal-associated protein 25	SNAP25	Homo sapiens	23.316	12	9	+	Cluster 25	19.1805	18.6029	20.1476	18.7679	20.6518	20.33	19.1837	19.8479	20.1994	19.6498	20.0689	20.4962	19.687	20.4205	20.1638	20.4242	16.4596	17.1581	15.0232	15.3952	14.4015	16.6578	17.8842	17.6633	17.3695	16.0782	15.915	13.6899	15.439	18.2356	15.2129	16.6962	1.72325	-0.265988	-0.846332	-0.47394	-0.136989	10.4997
5691	1	P19086	P19086	Guanine nucleotide-binding protein G(z) subunit alpha	GNAZ	Homo sapiens	40.924	12	9	+	Cluster 25	18.9198	18.2703	19.7024	18.3306	19.6627	19.3743	18.6199	19.9498	19.8392	19.3796	19.8909	19.6766	20.0896	19.6124	19.2073	20.0658	17.1196	17.1722	16.8058	17.2577	16.4383	16.4992	17.7081	17.6134	17.9467	16.9257	17.0465	14.6632	16.8756	16.7545	16.2699	17.4547	1.71676	-0.33173	-0.836437	-0.489476	-0.0591128	10.7485
5229	1	P30086	P30086	Phosphatidylethanolamine-binding protein 1	PEBP1	Homo sapiens	21.056	16	10	+	Cluster 25	24.6198	24.4936	25.2967	24.777	25.373	25.5055	24.7192	25.2709	25.1899	24.9244	25.481	25.2317	25.1386	25.1325	25.1288	25.2948	24.2321	24.059	24.8796	23.5325	24.0399	24.3795	24.1644	23.8558	24.1325	24.1187	23.6656	24.1631	24.0035	23.9812	24.2484	24.311	1.74145	-0.310662	-0.733677	-0.560187	-0.136924	9.5035
5199	1	P10768	P10768	S-formylglutathione hydrolase	ESD	Homo sapiens	31.463	14	10	+	Cluster 25	23.5576	23.7128	24.1768	23.5749	24.032	23.9357	23.3798	24.201	24.1448	23.8551	24.495	24.2564	23.7935	24.2846	23.8288	24.2014	23.1748	23.1069	24.0217	23.0548	23.0421	23.1263	23.2412	23.2372	22.8461	23.3507	23.1484	23.6643	23.1768	23.0986	23.004	23.2841	1.74576	-0.430645	-0.753269	-0.425207	-0.136634	7.19108
4799	1	P60981	P60981	Destrin	DSTN	Homo sapiens	18.506	15	11	+	Cluster 25	23.6394	24.0015	25.7506	23.1113	25.4773	24.4508	23.093	26.2863	25.7972	25.3765	25.5474	25.5621	26.8132	25.8968	23.9625	26.9092	23.5975	24.2254	23.1872	23.038	22.9905	23.0073	23.2522	23.2361	24.1151	22.8643	23.3651	21.8756	23.5318	22.3707	22.2938	23.7185	1.71413	-0.218956	-0.8147	-0.583724	-0.0967463	5.36657
4389	1	Q0VDG4	Q0VDG4	Secernin-3	SCRN3	Homo sapiens	48.545	15	12	+	Cluster 25	18.8569	18.8612	19.3694	18.6039	19.3496	18.9821	18.6227	19.2894	19.0175	18.5073	19.3169	18.9764	19.034	19.3048	18.8893	18.9992	18.6903	18.3492	18.3253	18.2316	18.0785	18.4134	18.2122	18.3531	17.9717	17.7532	18.2401	18.0348	18.3458	18.4476	18.5978	18.3881	1.7469	-0.287882	-0.660847	-0.63382	-0.164353	8.1944
3976	1	P21291	P21291	Cysteine and glycine-rich protein 1	CSRP1	Homo sapiens	20.567	16	13	+	Cluster 25	25.113	25.2474	28.5084	24.3483	28.5737	27.6641	24.8403	28.7305	28.5968	28.3683	28.5793	28.6935	29.2903	28.9117	26.413	29.448	25.3635	24.6291	23.7667	22.7663	23.8158	23.6972	24.5473	26.2358	26.5782	24.1516	23.2838	23.1686	24.6351	24.4674	23.3977	24.7998	1.74428	-0.314621	-0.80509	-0.39975	-0.224817	6.26819
3959	1	P02760	P02760	Protein AMBP	AMBP	Homo sapiens	39.001	20	13	+	Cluster 25	22.4004	22.2133	22.735	22.4263	22.7858	22.6349	22.1942	23.1201	23.2752	22.8853	23.4549	23.8936	24.0568	22.3872	22.0619	23.1122	22.4809	21.5232	20.666	20.9183	20.9872	21.3133	21.4622	21.8637	21.8929	21.1944	20.6029	20.3734	21.811	20.523	20.4617	21.3904	1.71114	-0.0689988	-0.840192	-0.541975	-0.259973	7.81292
3562	1	O00408	O00408	cGMP-dependent 3',5'-cyclic phosphodiesterase	PDE2A	Homo sapiens	105.718	20	14	+	Cluster 25	18.5556	18.6244	19.5557	18.1905	19.5771	19.7541	18.8943	19.5802	19.5906	19.4066	20.1105	19.7471	19.988	19.2671	19.4554	19.8022	17.7464	16.9718	16.5469	16.7918	16.1216	15.9903	17.4039	16.6897	17.6472	16.8993	15.4712	15.3875	17.5166	16.5869	16.1778	17.0123	1.72378	-0.225824	-0.864689	-0.437867	-0.195397	12.2238
2611	1	P27338	P27338	Amine oxidase [flavin-containing] B	MAOB	Homo sapiens	58.763	24	18	+	Cluster 25	21.2333	20.8248	22.5899	20.7981	22.3221	22.1475	21.5109	23.1529	22.1691	22.6414	22.746	22.5658	22.5242	22.4752	21.9512	22.643	19.4389	19.8251	18.5652	17.1771	18.7973	19.1874	20.1693	19.1491	19.713	19.0868	17.7753	16.9367	19.4215	19.3543	19.2476	19.5324	1.75371	-0.309555	-0.756813	-0.442929	-0.24441	11.3183
2552	1	Q9ULV4	Q9ULV4	Coronin-1C	CORO1C	Homo sapiens	53.248	25	21	+	Cluster 25	22.4118	22.4649	24.544	22.4849	24.2641	23.589	22.5952	24.718	24.4925	24.568	24.4806	24.7477	25.4412	25.3015	22.687	25.0825	23.244	22.044	22.2589	21.7803	21.6211	21.8594	22.1956	23.365	23.3455	22.2248	22.4877	21.8122	22.5977	22.2227	21.8717	22.5743	1.72361	-0.384179	-0.837095	-0.416524	-0.085809	5.03774
2427	1	P51911	P51911	Calponin-1	CNN1	Homo sapiens	33.17	24	19	+	Cluster 25	23.5286	23.6334	28.0083	22.8984	28.0513	27.5234	23.5062	29.5542	28.1557	28.2802	28.553	28.61	29.087	28.9848	26.6233	28.8824	23.94	23.1937	22.1424	21.0202	21.7484	22.3466	23.5179	26.0093	26.2828	22.9231	20.6322	21.2512	22.6554	23.3538	22.0094	23.7413	1.70719	-0.306982	-0.899879	-0.417989	-0.0823367	5.80041
2380	1	O75094	O75094	Slit homolog 3 protein	SLIT3	Homo sapiens	167.717	23	19	+	Cluster 25	18.18	17.6319	18.5958	18.2176	18.1548	18.2789	19.2457	18.6076	18.6175	18.7784	19.1753	18.3201	18.4057	18.5154	18.4886	18.5008	17.5698	16.9322	16.576	15.8314	16.5342	16.877	17.7119	17.0382	17.8757	16.7785	16.5901	15.9101	16.7936	16.7515	16.1862	17.0073	1.73924	-0.280733	-0.795313	-0.479551	-0.183648	9.95606
2181	1	O00186	O00186	Syntaxin-binding protein 3	STXBP3	Homo sapiens	67.766	26	20	+	Cluster 25	21.3321	21.0853	21.2578	21.113	21.3111	21.2498	20.9613	20.7295	21.126	21.1423	21.0512	21.1632	20.946	21.2104	21.2275	21.3816	20.5017	21.2447	20.9315	20.314	20.9297	20.8576	20.9316	20.5026	20.9085	20.9116	20.4843	20.6741	20.9536	20.7757	20.8817	20.9386	1.71216	-0.17873	-0.810739	-0.604362	-0.118333	4.34728
2163	1	Q9UGI8	Q9UGI8	Testin	TES	Homo sapiens	47.998	27	21	+	Cluster 25	22.2308	22.0254	24.0275	21.5534	23.9841	23.3422	22.1396	24.4179	23.921	23.5807	23.807	24.0901	24.7861	24.379	22.6003	24.8442	22.0228	21.9241	21.8757	21.2368	21.3745	22.0756	21.8184	22.1277	22.0977	21.591	21.3702	22.1028	21.7316	21.4264	21.5302	22.1214	1.71488	-0.288054	-0.855598	-0.486884	-0.0843419	6.14716
2090	1	Q16181	Q16181	Septin-7	SEPTIN7	Homo sapiens	50.682	28	21	+	Cluster 25	22.4963	22.4159	23.3323	22.5648	22.8878	22.7549	22.6833	23.045	23.341	23.1431	23.212	22.9568	23.1786	23.0261	22.4465	23.297	23.0858	22.2001	22.0924	22.1553	21.9226	22.0148	22.4115	22.2103	22.7577	22.317	22.0861	21.5804	22.5752	21.9293	21.8531	22.2782	1.72791	-0.367835	-0.858502	-0.340771	-0.160806	5.57917
2038	2	P0DMV8;P0DMV9	P0DMV8	Heat shock 70 kDa protein 1A	HSPA1A	Homo sapiens	70.056	32	26	+	Cluster 25	25.6934	25.8074	26.2452	24.7532	26.2897	26.2009	25.4277	26.5528	26.1783	25.9163	26.6211	26.2824	26.6505	26.0922	25.7274	26.7503	24.9113	25.4984	25.3067	24.4147	24.9341	25.1065	24.9987	25.4662	26.2502	25.0739	24.754	24.4647	25.0178	24.936	24.7561	25.2698	1.69195	-0.0658512	-0.807774	-0.679022	-0.139301	5.75383
1888	1	P50993	P50993	Sodium/potassium-transporting ATPase subunit alpha-2	ATP1A2	Homo sapiens	112.265	33	27	+	Cluster 25	19.3945	18.9659	21.4886	19.3085	21.8949	21.4492	19.2951	21.7949	21.6216	20.995	21.7703	21.3504	21.9039	21.1081	20.8186	22.0467	15.7138	17.7045	14.4235	13.031	14.8383	15.0177	17.187	18.2738	17.3252	15.7683	15.2731	14.4692	17.5223	15.0534	14.8902	16.3415	1.75086	-0.419265	-0.753431	-0.398464	-0.179696	11.677
1857	1	O94856	O94856	Neurofascin	NFASC	Homo sapiens	150.031	24	22	+	Cluster 25	19.238	18.8546	19.7807	18.8088	20.32	19.4376	19.3967	19.9682	20.2501	19.6542	19.8675	19.9924	19.5287	19.7829	19.4988	19.9773	17.6086	18.6173	17.3352	16.6861	16.9535	17.5349	18.0434	17.4665	17.2283	17.4254	17.0302	15.6017	17.8343	17.9866	17.565	17.574	1.7337	-0.23892	-0.851679	-0.37185	-0.271249	11.5547
1144	1	Q9Y4F1	Q9Y4F1	FERM, ARHGEF and pleckstrin domain-containing protein 1	FARP1	Homo sapiens	118.635	37	29	+	Cluster 25	19.7337	19.629	20.9583	19.9907	20.5614	20.3469	20.0363	21.2783	20.8984	21.1541	20.8007	20.9624	20.8656	21.5294	20.3263	20.9752	20.6539	19.4801	19.9777	20.3605	19.2751	19.7644	20.3004	19.6077	20.5378	20.3756	19.6551	19.75	20.2188	19.9054	19.1008	20.1085	1.70815	-0.334556	-0.844104	-0.507234	-0.0222579	3.17791
61	1	O15061	O15061	Synemin	SYNM	Homo sapiens	172.868	110	88	+	Cluster 25	21.4108	20.9989	26.7901	20.803	26.5115	25.9406	21.6521	26.9314	26.8271	26.8679	26.6779	26.5489	26.7606	27.0163	25.0251	27.0497	20.404	20.3364	19.0243	18.5862	18.5596	19.8632	20.3649	23.1912	23.8397	19.379	18.7901	17.5329	19.4305	20.1631	18.6723	20.4239	1.73868	-0.232963	-0.782727	-0.517517	-0.205477	7.30653
120	1	Q14203	Q14203	Dynactin subunit 1	DCTN1	Homo sapiens	141.696	87	67	+	Cluster 25	21.8395	21.7831	22.172	21.81	22.0878	21.9391	21.8591	22.1183	22.1495	22.1041	22.1228	22.1173	21.9345	22.0809	21.9704	22.183	21.7012	21.5019	21.207	21.195	21.5931	21.3606	21.6857	21.452	21.5783	21.5953	21.3873	21.1483	21.4776	21.4327	21.529	21.5708	1.72287	-0.344887	-0.846631	-0.431244	-0.100106	10.5036
9325	1	Q9UJY1	Q9UJY1	Heat shock protein beta-8	HSPB8	Homo sapiens	21.604	4	4	+	Cluster 25	19.3189	19.1761	23.1698	19.016	22.962	22.2781	19.9496	23.6371	23.228	23.4249	23.0022	23.0709	23.0069	23.4892	21.513	23.6716	19.5186	18.2324	17.4956	16.9451	17.1313	18.2424	19.1191	20.5135	20.8831	18.4153	17.6736	16.8042	18.706	18.7902	17.4091	18.9847	1.69702	-0.438222	-0.93088	-0.226298	-0.101623	7.05449
8895	1	Q12756	Q12756	Kinesin-like protein KIF1A	KIF1A	Homo sapiens	191.065	4	4	+	Cluster 25	15.4658	16.4183	16.6718	14.9706	17.4027	14.8688	14.8857	16.007	17.1847	16.4709	16.8657	17.0695	16.2697	16.3036	15.5047	17.0096	15.4043	14.6182	14.5263	13.9994	14.9752	13.8591	15.1993	14.6911	14.463	14.3484	14.2928	16.8973	15.8121	15.187	14.819	14.7996	1.65366	-0.345571	-1.05538	-0.115242	-0.13747	4.35594
8650	1	O14807	O14807	Ras-related protein M-Ras	MRAS	Homo sapiens	23.847	5	4	+	Cluster 25	17.2742	17.302	18.0592	17.3469	17.8365	17.8066	17.321	18.0859	17.9961	18.4557	18.5096	18.0631	17.8404	18.4977	18.1493	18.0386	17.4156	16.0664	16.6807	16.6433	14.9552	16.3824	17.0778	17.0535	17.2812	16.8628	16.4134	14.7758	16.6438	16.943	16.445	16.7439	1.71653	-0.408065	-0.882232	-0.118662	-0.307568	6.53187
8126	1	P52943	P52943	Cysteine-rich protein 2	CRIP2	Homo sapiens	22.491	6	5	+	Cluster 25	21.7404	21.8264	22.8516	22.3599	23.0996	22.8727	22.3178	23.2027	23.0653	23.7244	23.7679	23.9438	23.6029	24.2998	23.1856	23.3733	22.7572	21.6692	21.3823	21.0355	21.15	21.4939	22.1597	21.7297	23.4914	22.0151	21.8047	20.0968	22.2896	21.8187	21.2717	21.8049	1.66232	-0.336209	-1.04053	-0.133397	-0.152177	4.68015
8109	1	P40424	P40424	Pre-B-cell leukemia transcription factor 1	PBX1	Homo sapiens	46.626	9	7	+	Cluster 25	17.9787	17.5255	18.9908	17.9268	18.9679	19.0708	18.247	18.9492	19.072	18.6281	19.1357	19.052	18.8702	18.5942	18.4283	19.2697	18.0514	16.9313	16.8285	16.2378	15.8199	16.3898	17.3817	15.753	18.0378	17.2009	16.6468	16.2413	17.2858	17.58	15.6676	17.0298	1.66221	-0.333524	-1.03306	-0.0615216	-0.234106	8.29124
7356	1	P09936	P09936	Ubiquitin carboxyl-terminal hydrolase isozyme L1	UCHL1	Homo sapiens	24.825	7	6	+	Cluster 25	22.124	21.3155	22.9414	21.7176	23.3544	22.9835	21.9947	22.9106	23.2988	22.5666	22.7717	22.9192	23.3061	22.6914	22.1501	23.6437	20.3335	19.5492	17.5038	18.6574	17.7361	19.6307	19.9033	20.0607	21.0372	19.601	18.0803	18.0646	20.1295	20.4366	17.633	19.8728	1.69544	-0.389953	-0.954874	-0.165635	-0.184973	10.7306
7222	1	Q9UQ13	Q9UQ13	Leucine-rich repeat protein SHOC-2	SHOC2	Homo sapiens	64.888	9	7	+	Cluster 25	19.8877	20.0818	20.1309	19.9396	19.9002	19.9436	20.0147	20.2259	19.9742	20.0521	19.9477	20.0705	20.2468	20.3244	19.7835	20.0807	19.8862	19.5471	19.6404	19.443	19.5489	19.5899	19.6785	19.357	19.8798	19.7131	19.4141	19.4708	19.8654	19.7711	19.346	19.7028	1.69628	-0.436319	-0.932786	-0.229387	-0.0977845	7.38879
6789	1	P29992	P29992	Guanine nucleotide-binding protein subunit alpha-11	GNA11	Homo sapiens	42.125	23	18	+	Cluster 25	23.3872	23.5552	23.7045	23.8216	23.8611	23.7732	23.2964	23.5354	23.7608	23.6729	23.7163	23.8017	23.5821	23.7039	23.2919	23.588	22.4269	23.0279	22.5478	22.0471	22.8424	22.2782	23.0461	22.63	22.7003	23.1205	21.9454	22.1746	22.6618	22.7624	23.0179	22.5996	1.71253	-0.397908	-0.896798	-0.115655	-0.302164	10.3628
6650	1	Q9Y2P4	Q9Y2P4	Long-chain fatty acid transport protein 6	SLC27A6	Homo sapiens	70.112	8	8	+	Cluster 25	17.9547	17.523	16.9875	17.4308	17.9737	16.674	17.4441	17.2923	17.5388	17.1969	16.7137	15.5156	16.3039	17.2646	18.1053	15.9378	15.5805	15.3085	14.3095	13.6724	15.4574	14.7965	16.0809	14.8192	15.8932	15.7635	15.3584	14.6768	15.0751	16.29	14.4538	15.4518	1.7235	-0.347126	-0.885225	-0.294697	-0.196448	7.77835
6115	1	O43155	O43155	Leucine-rich repeat transmembrane protein FLRT2	FLRT2	Homo sapiens	74.05	9	8	+	Cluster 25	16.6696	16.1455	16.7757	16.1793	16.4899	16.7119	17.0436	16.6426	16.4205	16.6498	17.3441	16.1765	16.7886	16.1035	15.7189	16.8272	16.9706	15.0585	14.6734	14.6149	14.1348	15.3754	15.8063	14.0817	15.8367	15.6305	15.0676	15.3633	16.2592	15.1267	13.3765	15.2318	1.66083	-0.426577	-1.0097	-0.0258077	-0.19875	5.48388
5194	1	P09471	P09471	Guanine nucleotide-binding protein G(o) subunit alpha	GNAO1	Homo sapiens	40.048	13	10	+	Cluster 25	21.4107	20.8931	23.3225	20.8795	23.4976	23.2336	21.1136	23.6817	23.8419	22.853	23.2912	23.3903	23.4863	23.3628	22.1969	24.0315	18.853	19.4359	18.0773	17.5762	17.7636	18.9637	20.0477	20.4853	20.7228	19.3403	17.9539	16.8571	19.0722	19.4998	18.2135	19.4372	1.69713	-0.422157	-0.940505	-0.190272	-0.144193	10.4117
5185	1	P05771	P05771	Protein kinase C beta type	PRKCB	Homo sapiens	76.869	13	10	+	Cluster 25	20.5203	19.4516	20.9891	19.567	21.0543	19.8412	20.8979	22.0263	20.4255	20.1296	20.9399	21.2167	21.3762	20.7201	19.9767	21.1361	20.2297	18.9453	19.0688	18.5761	18.4602	19.0757	19.6185	20.4353	19.0746	18.9881	19.5536	18.3067	19.9799	19.1702	18.7779	19.0673	1.72187	-0.31552	-0.89234	-0.196769	-0.317235	6.03743
4344	1	P31323	P31323	cAMP-dependent protein kinase type II-beta regulatory subunit	PRKAR2B	Homo sapiens	46.304	17	12	+	Cluster 25	21.0374	20.48	20.9167	20.3384	21.0289	20.7302	20.5393	20.0723	20.9833	20.8162	20.8389	20.7003	20.4324	20.5468	20.7499	21.2407	19.6631	19.357	18.5542	17.9319	18.9242	19.1351	19.6615	17.8082	19.4005	19.4452	18.9468	17.2376	19.821	19.7141	19.0613	19.4147	1.70871	-0.306359	-0.937003	-0.242961	-0.222385	8.63626
4082	1	Q6NZI2	Q6NZI2	Caveolae-associated protein 1	CAVIN1	Homo sapiens	43.477	17	13	+	Cluster 25	24.0999	23.9652	26.3689	24.0592	26.082	25.9326	24.6465	26.4933	26.468	26.4568	26.6235	25.9808	26.3731	26.1541	25.4516	26.675	23.573	23.0147	22.3119	21.9262	22.0136	22.2895	23.2376	23.2956	24.0671	23.264	21.4298	21.0524	23.2733	22.9786	21.9928	23.0135	1.70296	-0.299979	-0.946117	-0.156125	-0.300735	9.87633
3503	1	Q9H159	Q9H159	Cadherin-19	CDH19	Homo sapiens	87.004	21	15	+	Cluster 25	19.641	19.3646	20.6991	19.4466	20.9761	20.6323	19.9239	20.5761	21.1973	20.6717	20.6078	20.399	20.2541	19.9693	20.3906	20.9989	17.0571	17.5192	16.6048	14.5002	16.0899	18.4295	17.8755	17.52	17.8212	17.7587	17.7112	14.6595	15.2081	17.805	14.519	17.1783	1.67438	-0.389747	-0.971685	0.00384556	-0.316794	10.245
3428	1	Q86T65	Q86T65	Disheveled-associated activator of morphogenesis 2	DAAM2	Homo sapiens	123.501	20	15	+	Cluster 25	17.9459	18.1449	18.2959	17.9678	18.2391	18.0346	17.9135	18.9344	17.8908	18.4065	18.2481	18.4077	18.3339	18.7694	18.2854	18.1977	17.1698	16.8416	16.34	16.4632	16.1284	16.6758	17.1375	17.035	17.3121	16.9627	16.8355	14.149	17.1818	16.6812	16.4631	17.0312	1.69058	-0.397395	-0.961068	-0.217135	-0.114981	8.17815
3238	1	Q9BXN1	Q9BXN1	Asporin	ASPN	Homo sapiens	43.419	23	16	+	Cluster 25	22.5775	24.0821	24.6325	22.8372	23.5541	23.9343	24.0599	25.0132	24.3955	24.9334	25.6409	24.0592	24.6574	24.9004	23.734	23.6848	19.417	21.3048	18.9038	17.7796	17.9857	20.1258	21.565	22.7614	22.341	19.3139	18.7624	18.2743	20.2318	19.9311	18.8001	19.6239	1.69077	-0.345012	-0.971111	-0.120141	-0.254506	10.5427
3179	1	Q6DD88	Q6DD88	Atlastin-3	ATL3	Homo sapiens	60.542	20	16	+	Cluster 25	21.9561	21.9926	23.022	22.0811	22.6324	22.4629	22.3589	22.968	22.9416	23.1249	22.7274	22.7465	23.1251	23.1767	21.7491	23.0004	22.1582	21.6636	21.0858	20.8672	21.4033	21.216	22.0202	22.3253	22.3697	21.8373	21.3521	21.1127	21.7676	21.7012	21.3827	21.6749	1.65262	-0.264814	-1.06427	-0.0789594	-0.244582	6.07035
2091	1	Q16853	Q16853	Membrane primary amine oxidase	AOC3	Homo sapiens	84.621	32	25	+	Cluster 25	25.0314	24.5845	26.9372	24.7242	26.7343	26.5612	25.0454	27.2655	26.9104	26.7494	27.4712	26.9802	27.1912	26.5815	26.1979	27.0504	22.4603	23.3112	21.5363	20.6408	21.343	21.9901	23.7612	24.1947	24.408	22.9307	20.5838	19.2181	22.7277	23.0147	21.5074	22.8884	1.6986	-0.397881	-0.944961	-0.167519	-0.188239	9.88578
1920	1	Q16352	Q16352	Alpha-internexin	INA	Homo sapiens	55.392	33	25	+	Cluster 25	18.5423	18.1234	21.203	17.2454	22.042	20.9635	18.9748	20.4703	21.6949	20.7348	21.5498	21.3489	21.2909	21.5255	20.3776	21.4511	17.3126	15.7642	15.6254	13.7631	14.3381	16.3588	16.7819	18.9119	18.9355	16.8344	15.0853	15.8289	16.8308	17.7818	13.0911	16.471	1.65646	-0.448489	-1.01282	-0.0263821	-0.16877	7.89906
1673	1	Q9NR12	Q9NR12	PDZ and LIM domain protein 7	PDLIM7	Homo sapiens	49.847	32	24	+	Cluster 25	23.7597	23.7264	27.4105	23.3518	27.1874	26.2767	24.0474	27.7285	27.2613	27.164	27.2307	27.1961	27.7261	27.6495	25.3559	27.9228	24.6229	23.1026	22.4201	21.736	21.8767	22.9501	23.5285	24.9886	25.6908	23.4156	21.8823	21.7237	23.5547	23.7346	22.0519	23.5962	1.67749	-0.380821	-0.997885	-0.166434	-0.132353	5.9603
1425	1	Q96MM6	Q96MM6	Heat shock 70 kDa protein 12B	HSPA12B	Homo sapiens	75.689	29	26	+	Cluster 25	20.3923	20.2908	21.0822	20.6019	20.9457	20.8045	20.9857	21.2699	21.1994	20.854	21.3964	20.9137	21.1401	20.5872	20.7742	21.005	20.537	19.3416	18.8216	18.2216	18.8355	19.1466	19.8567	19.0709	19.811	19.5562	18.7676	18.1873	19.7892	19.6422	18.5853	19.3153	1.6867	-0.321275	-0.961077	-0.0498774	-0.354475	9.74721
1184	1	Q01995	Q01995	Transgelin	TAGLN	Homo sapiens	22.61	36	28	+	Cluster 25	27.5035	27.0774	31.653	26.6871	31.2364	31.1179	27.2772	32.1714	31.7921	31.69	31.8358	31.605	32.0089	32.375	29.9579	32.029	27.9266	26.3787	25.5077	24.8068	24.946	26.4858	27.1512	29.2002	29.8302	26.7578	24.7933	24.6774	26.4449	27.1733	25.6357	27.09	1.69231	-0.389157	-0.957147	-0.238845	-0.107157	5.99752
1071	1	P08648	P08648	Integrin alpha-5	ITGA5	Homo sapiens	114.538	35	29	+	Cluster 25	20.5605	20.3526	24.3359	20.0861	23.2788	22.6799	20.8626	23.9853	24.0612	23.9538	23.1251	23.6254	23.9156	23.8356	21.3634	24.7764	21.074	19.7589	19.1578	18.9378	18.9464	19.5731	20.1931	21.8264	22.155	20.3382	19.4077	18.5104	20.0913	20.3928	18.8134	20.1731	1.71033	-0.432795	-0.904288	-0.18084	-0.192408	5.79197
884	1	Q96AC1	Q96AC1	Fermitin family homolog 2	FERMT2	Homo sapiens	77.86	40	33	+	Cluster 25	21.9783	21.8606	24.6537	21.754	24.4806	24.0953	22.1761	24.8404	24.5453	24.3777	24.4842	24.5664	24.4512	24.7101	22.9813	24.9083	22.4913	20.9776	20.6877	20.1833	20.264	20.9919	21.6381	22.1734	23.0507	21.5928	20.0823	19.6553	21.4892	21.7381	20.346	21.3929	1.6969	-0.473496	-0.917512	-0.0907746	-0.215115	6.95077
821	1	Q96PE3	Q96PE3	Inositol polyphosphate-4-phosphatase type I A	INPP4A	Homo sapiens	109.956	40	33	+	Cluster 25	21.9594	21.697	22.5762	21.9099	22.4163	22.197	21.9658	22.5018	22.746	22.5127	22.4398	22.4649	22.6887	22.6502	22.2421	22.8087	21.9146	21.2872	20.9079	20.9761	20.6514	21.1177	21.737	21.4548	21.7132	21.3077	21.6067	20.2561	21.7858	21.3294	20.8877	21.39	1.68867	-0.403868	-0.962598	-0.102907	-0.219299	7.95926
535	1	Q63ZY3	Q63ZY3	KN motif and ankyrin repeat domain-containing protein 2	KANK2	Homo sapiens	91.175	56	40	+	Cluster 25	21.388	21.3319	23.3738	21.1595	23.1532	22.7761	21.6423	23.3037	23.2423	23.3118	23.235	23.1739	23.3154	23.3174	22.1937	23.4382	21.3578	20.3565	19.6719	19.3974	19.4833	20.0029	20.6251	20.9705	21.7737	20.7039	19.1992	18.5404	20.6916	20.7192	19.5017	20.4626	1.69025	-0.345364	-0.969486	-0.105852	-0.269552	8.46349
350	1	Q9UMS6	Q9UMS6	Synaptopodin-2	SYNPO2	Homo sapiens	117.516	56	46	+	Cluster 25	24.1209	23.9363	27.6017	23.7247	27.4777	26.9333	24.3414	27.9918	27.7823	27.7236	27.803	27.5586	27.955	28.1231	26.1274	28.1339	22.9645	23.2119	22.2703	21.427	21.8075	22.5882	23.6588	24.8571	25.0295	23.2001	21.6347	20.5937	23.2905	23.0933	21.923	23.5332	1.70928	-0.387256	-0.912819	-0.280261	-0.128939	7.71778
70	1	Q9HBL0	Q9HBL0	Tensin-1	TNS1	Homo sapiens	197.024	118	89	+	Cluster 25	22.1822	22.0345	24.5813	21.7185	24.6115	24.0525	22.2983	25.1806	24.7708	24.7718	24.8495	24.7375	24.9873	24.9301	23.3291	25.1856	22.4614	21.046	20.3715	19.6628	19.7807	20.794	21.5778	22.4819	23.1239	21.4514	19.8409	19.4786	21.4362	21.759	20.1703	21.3919	1.66015	-0.344046	-1.04293	-0.120158	-0.153018	7.16245
18	1	P21333	P21333	Filamin-A	FLNA	Homo sapiens	280.742	229	166	+	Cluster 25	26.3538	26.1675	29.3532	26.0138	29.2103	28.7416	26.5898	29.5593	29.2752	29.4577	29.6067	29.3551	29.6457	29.6916	28.0112	29.6975	26.8607	25.2777	24.7055	24.1027	24.2313	25.3422	25.8406	26.6563	27.6263	25.6725	24.7925	23.9093	25.7315	25.9221	24.7375	25.6741	1.69907	-0.399259	-0.943263	-0.163358	-0.19319	7.14759
24	1	P46939	P46939	Utrophin	UTRN	Homo sapiens	394.474	181	138	+	Cluster 25	22.5016	22.5094	22.5244	22.533	22.2972	22.4065	22.8092	22.0289	22.4835	22.3691	22.4568	22.2179	22.0308	22.3079	22.6325	22.2804	22.3345	21.764	21.8569	21.6279	20.941	21.8752	22.0004	21.9406	22.3041	21.868	21.3507	21.5351	22.0832	21.8493	21.8696	21.8882	1.67104	-0.262129	-1.03253	-0.219518	-0.156859	5.66804
11634	1	Q8NFZ4	Q8NFZ4	Neuroligin-2	NLGN2	Homo sapiens	90.819	5	4	+	Cluster 25	16.8176	16.2986	17.7788	16.7852	18.0875	18.1208	17.2137	17.989	17.8449	17.6332	18.0332	18.1453	17.1966	17.6207	17.6464	18.0884	16.2479	14.9607	14.1182	14.6813	14.5174	15.2271	15.8996	13.887	16.2462	15.4987	14.1662	13.2246	15.3757	15.7648	14.6913	15.1594	1.74911	-0.50575	-0.734678	-0.16572	-0.342961	10.4137
9114	1	Q8WVP5	Q8WVP5	Tumor necrosis factor alpha-induced protein 8-like protein 1	TNFAIP8L1	Homo sapiens	20.827	5	4	+	Cluster 25	14.8108	15.0893	16.7902	14.93	17.1342	17.0729	14.6888	17.0027	17.1106	14.2431	17.1839	17.2996	17.2716	16.8393	15.2179	17.1871	16.1649	14.7061	15.1343	14.6363	15.6164	14.9219	15.2537	15.1991	15.7716	16.036	15.6	15.2909	14.7195	16.1668	14.6948	15.2612	1.75941	-0.461914	-0.726054	-0.267268	-0.304175	2.15778
8762	1	P15090	P15090	Fatty acid-binding protein, adipocyte	FABP4	Homo sapiens	14.716	7	5	+	Cluster 25	23.4867	21.2159	23.8485	24.1997	22.3574	23.6873	23.3865	23.448	23.9781	26.143	26.6416	25.1093	25.0819	22.6766	26.3633	23.9897	21.4773	19.2011	18.5078	18.7048	18.7933	20.988	20.6456	19.8048	20.5435	19.2328	19.8554	19.6853	20.1089	20.2165	19.3124	19.6946	1.7518	-0.527433	-0.724677	-0.210963	-0.288724	10.4714
8472	1	Q9BY67	Q9BY67	Cell adhesion molecule 1	CADM1	Homo sapiens	48.508	6	5	+	Cluster 25	19.7208	19.2014	20.1737	19.4227	20.5722	20.216	19.5022	19.559	20.5309	19.8633	19.8061	19.8252	19.4789	19.7034	20.0805	20.4398	17.4417	17.641	16.295	16.0191	16.978	17.3605	17.791	17.1598	17.883	17.7406	16.2339	15.7875	18.0568	17.9737	15.4792	17.7789	1.7099	-0.466998	-0.89222	-0.192872	-0.157809	11.9395
8286	1	Q6ZRY4	Q6ZRY4	RNA-binding protein with multiple splicing 2	RBPMS2	Homo sapiens	22.497	8	5	+	Cluster 25	16.3203	16.1884	17.9899	15.8375	18.5341	18.084	15.9161	19.2672	18.8252	18.0167	18.5272	18.1915	18.9903	18.4867	17.3136	18.9288	16.1444	14.9524	14.5745	14.5042	14.5287	15.7644	15.9214	15.9502	16.6119	15.4461	14.6682	14.8905	15.7997	15.5	15.384	15.1875	1.73297	-0.496044	-0.79252	-0.11284	-0.331566	7.60205
7110	1	Q9BX67	Q9BX67	Junctional adhesion molecule C	JAM3	Homo sapiens	35.021	7	7	+	Cluster 25	19.6946	19.7626	21.7302	19.69	21.1491	21.6025	20.4823	22.1951	21.7403	21.7015	22.6973	21.8733	22.0254	21.5783	21.2109	21.8136	19.529	18.4575	14.0051	18.0775	13.9477	18.2582	18.9965	19.2412	19.9019	19.1539	15.623	17.2426	19.1079	18.7366	15.4677	18.8062	1.73311	-0.522903	-0.79126	-0.142263	-0.276689	6.51217
6768	1	P15169	P15169	Carboxypeptidase N catalytic chain	CPN1	Homo sapiens	52.286	9	9	+	Cluster 25	20.8641	21.0111	20.5386	21.4467	21.4916	21.3531	21.6255	21.7335	21.9814	22.0037	22.792	22.1337	21.7253	21.3924	21.0874	21.3423	20.6847	20.1677	18.5778	19.8618	19.7392	20.4986	21.0375	21.2466	20.8685	20.298	20.3617	18.9167	20.0367	19.4529	19.6161	20.2165	1.72404	-0.379704	-0.874282	-0.169169	-0.300883	6.21871
5371	1	Q6ZMJ2	Q6ZMJ2	Scavenger receptor class A member 5	SCARA5	Homo sapiens	53.995	13	10	+	Cluster 25	17.9542	17.8609	18.216	18.6465	18.0939	18.5402	18.0193	18.0648	18.457	18.1313	18.6323	18.0945	18.2817	18.1321	18.4065	18.1156	14.3934	16.2922	14.8132	15.412	14.4696	14.256	16.7651	15.9151	15.2014	15.7688	13.9687	15.8199	15.1478	13.7503	14.998	15.3205	1.74111	-0.529655	-0.764823	-0.264057	-0.182571	13.9787
5304	1	Q14141	Q14141	Septin-6	SEPTIN6	Homo sapiens	49.716	15	10	+	Cluster 25	22.1089	21.3881	23.0811	21.6453	22.7646	22.6036	22.0014	22.8788	23.071	22.879	22.7666	22.5391	23.2432	23.0298	21.7664	23.3761	21.9373	20.91	20.4529	20.5923	20.3716	20.6077	21.6181	21.5192	21.2476	20.9388	21.5513	20.0918	21.7675	21.0838	20.5779	21.0231	1.7181	-0.468735	-0.843152	-0.0708175	-0.335398	7.73981
4921	1	Q8N142	Q8N142	Adenylosuccinate synthetase isozyme 1	ADSS1	Homo sapiens	50.209	12	11	+	Cluster 25	16.6512	16.9268	16.6325	16.0368	14.515	16.455	16.8704	15.7259	16.397	16.855	16.5523	16.4529	16.9033	16.5168	16.6683	16.3272	15.1392	16.2304	15.3667	15.6513	14.3186	15.239	15.4463	15.9085	15.1719	15.6958	15.3514	15.219	15.6022	15.6177	14.9305	15.4514	1.7648	-0.458625	-0.701746	-0.307052	-0.297372	5.2376
4407	1	Q15404	Q15404	Ras suppressor protein 1	RSU1	Homo sapiens	31.541	12	12	+	Cluster 25	24.1147	23.9245	26.018	23.7884	25.7932	25.5443	24.0144	26.0743	25.991	26.2218	26.1646	25.8661	26.278	26.2109	24.921	26.5099	24.4849	23.2063	22.9902	22.757	22.7623	23.276	23.6083	23.7539	24.7481	23.658	22.8893	22.6953	23.693	23.6021	22.8855	23.5732	1.7184	-0.495637	-0.856781	-0.168739	-0.197242	7.2997
4060	1	Q15942	Q15942	Zyxin	ZYX	Homo sapiens	61.277	17	13	+	Cluster 25	22.7035	22.5526	24.5578	22.2556	24.5087	23.6318	22.8004	25.1877	24.6878	24.903	24.9524	24.7941	24.924	25.4939	23.6137	25.2097	24.801	22.6887	23.1916	22.3807	22.9631	23.2932	23.1357	23.9045	24.8206	23.4443	22.6841	22.7776	23.344	23.6054	22.3561	23.4362	1.71893	-0.49488	-0.848303	-0.259176	-0.11657	1.92691
4009	1	P55058	P55058	Phospholipid transfer protein	PLTP	Homo sapiens	54.74	17	13	+	Cluster 25	18.8764	19.0594	19.4474	18.9582	19.3422	19.8193	19.9289	19.8993	19.906	20.0555	20.1778	20.1977	20.3506	19.6687	19.3043	20.0186	19.195	18.5384	18.1135	17.0606	18.5898	18.3447	18.6611	18.6647	18.6912	18.4767	18.4505	18.5631	18.9541	18.9079	17.4018	18.773	1.72374	-0.499823	-0.825783	-0.293251	-0.104877	6.8586
3850	1	Q9NSY0	Q9NSY0	Nuclear receptor-binding protein 2	NRBP2	Homo sapiens	57.804	18	14	+	Cluster 25	17.9185	17.8429	18.9789	17.6603	18.8032	18.7628	17.9001	19.3003	19.2459	18.9786	19.0778	18.9314	19.3163	19.175	18.3709	19.335	17.5976	17.1577	16.8693	16.8003	18.6079	16.9835	17.4096	17.4751	17.3605	17.5158	16.5139	17.3291	17.58	16.9771	16.5305	17.5001	1.73227	-0.550843	-0.772237	-0.293319	-0.115871	7.66277
2935	1	Q6PCB0	Q6PCB0	von Willebrand factor A domain-containing protein 1	VWA1	Homo sapiens	46.802	22	17	+	Cluster 25	21.3373	21.1754	23.6536	21.5772	23.6565	23.2882	22.0762	24.3726	23.9033	23.6538	23.9523	23.9885	23.4931	23.7119	22.3584	24.3359	21.7576	20.2116	20.9898	20.9029	20.6924	20.6283	22.1086	22.2772	22.8819	21.5106	20.6411	19.7887	21.2414	20.7444	20.7292	21.3308	1.74918	-0.499588	-0.750652	-0.287198	-0.211738	5.81914
2653	1	Q13418	Q13418	Integrin-linked protein kinase	ILK	Homo sapiens	51.419	25	18	+	Cluster 25	22.3997	22.3563	25.0152	22.3988	24.6333	24.227	22.8532	24.9822	24.765	24.8283	24.7481	24.6767	24.821	24.9507	23.3681	25.2662	23.0745	21.514	21.78	21.3423	21.3156	21.8755	22.3616	22.875	23.561	22.1109	21.2928	21.0432	22.2005	22.4208	21.5455	22.1961	1.72279	-0.506522	-0.839267	-0.18682	-0.190178	6.55669
2616	1	P31749	P31749	RAC-alpha serine/threonine-protein kinase	AKT1	Homo sapiens	55.688	27	21	+	Cluster 25	19.5263	19.6042	20.2043	19.6034	20.1622	19.9157	19.7609	20.0994	20.1031	19.8287	19.6677	20.1044	20.2208	20.2371	19.5472	20.1341	19.8775	19.4181	18.8895	19.0658	19.5084	19.3523	19.5299	19.3442	19.7935	19.5123	19.3321	18.4619	19.6432	19.3006	19.5861	19.4908	1.73537	-0.531055	-0.784057	-0.168904	-0.251358	4.54822
1012	1	Q01813	Q01813	ATP-dependent 6-phosphofructokinase, platelet type	PFKP	Homo sapiens	85.598	43	32	+	Cluster 25	22.7079	22.7279	23.5339	22.3361	23.2198	22.6992	22.7417	23.6848	23.3458	23.9147	22.5709	23.3693	23.4232	24.1721	22.2779	23.7477	22.4454	22.4465	22.4735	22.1202	23.4308	22.3056	22.4305	22.5434	22.9007	22.7274	21.027	22.4657	22.3246	22.7473	22.9256	22.5436	1.72932	-0.467137	-0.837215	-0.212645	-0.212325	2.78864
898	1	Q9Y2E4	Q9Y2E4	Disco-interacting protein 2 homolog C	DIP2C	Homo sapiens	170.769	34	32	+	Cluster 25	17.986	17.9336	20.2757	17.9143	20.4257	19.8808	18.3451	20.4671	20.4701	19.8896	20.4103	20.4009	20.4205	20.3751	19.4649	20.6343	18.5514	17.1387	16.978	16.5864	16.6181	17.6259	17.9039	18.1652	18.9981	17.528	17.1386	17.2119	17.5325	17.9669	17.2212	17.4078	1.73575	-0.458441	-0.816915	-0.187273	-0.273119	7.14099
710	1	Q92736	Q92736	Ryanodine receptor 2	RYR2	Homo sapiens	564.578	43	38	+	Cluster 25	16.4187	16.0015	17.1426	15.656	17.5231	17.5316	16.4328	18.5204	17.0466	17.0124	18.0095	18.1919	17.8545	17.4648	16.287	17.5773	15.2139	14.4563	14.9889	13.6816	14.8075	14.5081	15.8531	14.9407	16.2808	14.9567	15.2932	14.923	15.1645	16.3176	14.2576	15.2113	1.72855	-0.412995	-0.857806	-0.250539	-0.207214	8.06563
555	1	O14974	O14974	Protein phosphatase 1 regulatory subunit 12A	PPP1R12A	Homo sapiens	115.284	45	39	+	Cluster 25	21.1998	21.2375	23.2201	21.1344	23.3606	22.9309	21.6505	23.418	23.5085	23.1199	23.3193	23.5062	23.2034	23.4406	22.1833	23.644	21.6544	21.024	21.154	20.9299	20.8151	21.129	21.4043	21.7954	22.0427	21.301	21.2643	20.9346	21.2429	21.4722	21.0555	21.2989	1.76474	-0.459518	-0.701754	-0.300558	-0.302908	5.80717
427	1	P12814	P12814	Alpha-actinin-1	ACTN1	Homo sapiens	103.062	58	46	+	Cluster 25	23.6964	23.6467	26.7128	23.8173	26.4801	26.06	24.2143	26.9962	26.7712	26.7274	26.6357	26.5627	27.0182	27.0695	24.9668	27.2443	24.8572	23.5442	23.1502	23.1648	23.1052	23.9596	24.0734	25.339	25.5708	24.2302	23.295	22.6247	24.0523	24.2184	23.4809	23.9603	1.72441	-0.535768	-0.816451	-0.144269	-0.227924	4.73549
73	1	P18206	P18206	Vinculin	VCL	Homo sapiens	123.801	103	82	+	Cluster 25	24.9134	24.8662	26.8621	24.6693	26.6884	26.4166	25.0649	27.1989	26.8613	26.969	27.0442	27.0674	27.2784	27.1124	25.6429	27.2716	25.03	24.1503	23.5889	23.2672	23.6091	24.0859	24.4728	24.9968	25.518	24.5746	23.2414	23.0278	24.3238	24.3345	23.9821	24.3144	1.74034	-0.397071	-0.823661	-0.251872	-0.267739	7.50934
38	1	O15230	O15230	Laminin subunit alpha-5	LAMA5	Homo sapiens	399.744	142	111	+	Cluster 25	21.4099	21.2302	23.0061	21.2164	23.5199	22.965	21.3858	23.9533	23.0454	23.1992	23.519	23.7494	24.0381	23.8315	22.2511	23.6799	20.6082	20.4947	19.5166	20.0396	19.61	20.3807	21.0683	21.4743	21.5358	20.5969	20.2087	19.539	20.9729	20.9306	20.0953	20.5886	1.72589	-0.446916	-0.823249	-0.086426	-0.369294	8.11152
50	1	Q01484	Q01484	Ankyrin-2	ANK2	Homo sapiens	433.723	140	107	+	Cluster 25	20.652	20.0904	21.5505	20.5003	21.7327	21.3061	20.9921	21.1867	21.9902	21.2421	21.665	21.2187	21.222	21.1063	21.2209	21.842	19.0696	18.7375	18.169	17.557	18.4692	18.663	19.4125	18.6197	19.0431	18.7895	18.5568	18.9992	18.9168	18.875	18.5131	18.9575	1.76405	-0.460965	-0.701324	-0.337857	-0.263902	14.997
10560	1	Q08043	Q08043	Alpha-actinin-3	ACTN3	Homo sapiens	103.244	3	3	+	Cluster 25	18.1848	18.4805	19.7245	14.6482	19.6064	18.7855	18.215	19.1509	19.5026	19.9337	19.9082	20.0089	20.4051	20.8722	18.9565	19.6652	18.2214	17.9318	16.7788	16.6397	16.0764	17.0941	17.9195	17.7903	18.1253	16.6748	16.7602	16.3992	17.4777	18.4517	16.7618	17.5168	1.60957	0.100185	-1.10169	-0.322195	-0.285864	4.16564
9461	1	O60760	O60760	Hematopoietic prostaglandin D synthase	HPGDS	Homo sapiens	23.341	4	3	+	Cluster 25	21.1956	21.1365	21.33	20.8241	21.3607	21.8349	21.3412	20.4032	21.3588	20.4181	20.9647	21.09	20.5201	20.3729	21.5272	20.5646	19.9687	19.2054	19.8019	17.6597	18.7646	19.6266	20.2258	18.3081	19.6122	19.3923	17.988	19.0214	19.7081	19.7089	19.2612	19.5203	1.60844	0.0962423	-1.09996	-0.376147	-0.228581	8.58571
7895	1	Q9UKT8	Q9UKT8	F-box/WD repeat-containing protein 2	FBXW2	Homo sapiens	51.514	8	6	+	Cluster 25	17.6397	17.2542	17.2879	17.2683	18.0105	17.7922	17.5886	17.7578	17.7072	17.6469	17.6192	18.1424	17.9305	18.5293	17.9793	17.8776	17.3784	17.7867	16.4081	16.8312	17.8344	17.1172	17.2498	17.3514	17.3897	17.089	16.6879	17.4358	16.9892	17.6744	17.3176	17.3353	1.59682	0.00995898	-1.16081	-0.262643	-0.183331	3.41349
7378	1	P16671	P16671	Platelet glycoprotein 4	CD36	Homo sapiens	53.054	9	6	+	Cluster 25	20.671	20.2059	20.3047	20.7963	20.0065	20.1213	20.1328	19.4433	19.0941	21.3419	21.3322	21.323	20.9144	19.6412	22.0152	20.3261	19.3047	18.7554	16.8967	17.1739	17.101	17.7709	19.1257	18.1167	17.9257	18.5028	17.5883	16.3777	18.1062	17.9976	17.6194	18.1859	1.56476	0.23071	-1.12179	-0.417323	-0.256366	9.54694
7090	1	Q9BQI9	Q9BQI9	Nuclear receptor-interacting protein 2	NRIP2	Homo sapiens	31.33	7	7	+	Cluster 25	18.7709	18.231	18.8726	18.2137	18.9828	18.8913	18.4988	18.6993	19.0537	18.5532	19.595	18.7025	19.2039	19.0352	18.1109	19.4	18.0456	17.2085	16.7427	14.81	16.1875	17.1882	17.0179	16.5515	17.2845	16.3162	16.8696	15.7852	17.739	17.2061	16.0223	16.8202	1.65965	0.027318	-1.00574	-0.315605	-0.365631	9.52491
6129	1	O60260	O60260	E3 ubiquitin-protein ligase parkin	PRKN	Homo sapiens	51.64	9	8	+	Cluster 25	17.264	17.2471	17.9314	14.5848	18.2496	18.1649	16.6188	18.2927	18.2061	17.7814	18.0957	18.3354	18.6972	17.4194	17.1192	18.8036	15.8411	16.6192	15.9257	15.0077	14.4478	14.9226	16.5142	14.8913	15.5763	15.1813	14.9347	16.0358	15.2532	15.6838	15.5926	15.5551	1.70318	-0.0616886	-0.909602	-0.356985	-0.374906	7.45362
5670	1	P08294	P08294	Extracellular superoxide dismutase [Cu-Zn]	SOD3	Homo sapiens	25.851	10	9	+	Cluster 25	21.4523	21.2535	22.9802	20.9925	21.6972	22.5315	21.8883	23.8935	22.4931	22.6828	23.2746	22.5621	22.8437	23.34	22.2262	21.9231	20.2254	20.3528	18.9623	18.1541	18.8233	19.7408	20.0876	19.5307	19.9326	19.8083	18.4669	18.8685	19.6727	20.9907	18.9311	19.4489	1.67316	0.0626225	-0.924881	-0.326667	-0.484238	10.7636
5169	1	O95825	O95825	Quinone oxidoreductase-like protein 1	CRYZL1	Homo sapiens	38.697	14	10	+	Cluster 25	19.8244	19.9355	19.7926	19.7852	19.7292	19.6366	19.6611	19.3169	19.7649	19.853	20.004	19.89	19.9399	19.7756	19.8116	19.8692	19.4266	19.4034	19.1505	19.054	19.1046	19.223	19.4387	19.055	19.4621	19.4176	19.2799	18.7792	19.3522	19.1344	19.4073	19.3092	1.60167	0.0355665	-1.13771	-0.165375	-0.334152	8.9176
4787	1	P51884	P51884	Lumican	LUM	Homo sapiens	38.43	18	15	+	Cluster 25	26.0783	25.8104	27.3131	26.1002	26.4396	26.9525	26.773	27.763	27.5613	27.2259	28.034	26.7573	27.146	26.2814	26.5829	26.6969	25.0754	23.8138	22.7858	21.5546	22.0484	23.6314	24.5437	24.3207	24.8712	23.3448	22.8429	22.0182	23.6013	23.0469	22.2991	23.4764	1.65107	-0.0435801	-1.0573	-0.312874	-0.237315	11.771
4730	1	P06396	P06396	Gelsolin	GSN	Homo sapiens	85.699	33	26	+	Cluster 25	25.3349	25.4125	26.7288	24.9011	26.2386	25.9946	25.3968	26.1345	26.7079	26.6397	26.417	25.8761	26.3906	26.7028	25.2906	26.7123	25.0737	25.1638	23.5674	23.504	23.9422	24.4063	24.977	25.0665	25.2909	25.2782	24.4946	22.325	24.6865	24.2169	23.8713	24.6503	1.55339	0.201461	-1.17312	-0.268851	-0.312883	6.4318
4523	1	Q96DE0	Q96DE0	U8 snoRNA-decapping enzyme	NUDT16	Homo sapiens	21.274	15	12	+	Cluster 25	20.1425	20.3014	20.7586	20.4893	20.6021	20.4833	20.1991	21.0996	20.6711	20.5841	20.374	20.6416	20.6833	20.7229	19.6292	20.336	19.6243	20.0498	20.0174	19.4818	19.9657	19.7019	20.1006	20.0061	19.6463	20.2944	19.5033	19.0791	19.8036	19.7835	20.2332	19.8931	1.67213	0.0820809	-0.883639	-0.572206	-0.298362	5.59705
4410	1	Q155Q3	Q155Q3	Dixin	DIXDC1	Homo sapiens	77.48	12	12	+	Cluster 25	16.151	16.2986	17.4163	16.3319	17.8437	17.3122	16.7827	17.2858	17.1367	17.1974	17.109	17.5958	17.2688	17.5171	17.0514	17.4084	16.9932	16.5362	16.1546	16.0699	15.7027	16.3201	16.4483	16.2385	16.7405	16.231	16.3275	15.7445	16.3244	16.4423	16.0734	16.4314	1.64099	0.0394646	-1.03204	-0.447218	-0.201194	5.28977
2595	1	P07585	P07585	Decorin	DCN	Homo sapiens	39.745	22	18	+	Cluster 25	27.6696	27.1866	28.6182	27.8526	27.9526	28.2541	28.1305	29.0239	28.6052	28.3083	29.2213	28.2964	28.224	27.5732	28.3849	27.9473	25.7008	24.9607	23.4856	22.284	23.0025	24.761	25.66	25.1315	25.7201	24.1883	23.6349	23.3125	24.2989	24.3058	23.4247	24.6671	1.65088	-0.0375524	-1.04611	-0.378409	-0.188804	13.6256
772	1	Q9Y2J2	Q9Y2J2	Band 4.1-like protein 3	EPB41L3	Homo sapiens	120.678	50	37	+	Cluster 25	21.0821	20.761	21.3652	21.2348	21.4291	21.6397	21.0005	21.1707	21.6667	21.3777	21.9957	21.7811	21.3917	21.3961	21.7032	21.157	20.0779	19.9226	18.0904	18.172	18.8185	19.0005	20.1482	19.6355	19.3967	20.148	19.0774	19.1761	19.9674	19.8043	19.0033	19.5437	1.61425	0.0652765	-1.10447	-0.238925	-0.336134	11.3599
2046	1	P20073	P20073	Annexin A7	ANXA7	Homo sapiens	52.739	27	21	+	Cluster 25	23.3648	23.3827	23.4312	23.1215	23.1984	23.1481	23.1719	23.555	23.4324	23.3614	23.6315	23.2306	23.4039	23.389	23.1186	23.6592	22.9976	23.1045	22.6354	22.313	22.7431	22.9219	22.9643	22.915	22.9092	23.0154	22.4923	22.9636	22.9913	22.7912	22.6312	22.9461	1.63051	0.0108418	-1.08521	-0.345137	-0.211003	7.57455
11346	1	P20366	P20366	Protachykinin-1	TAC1	Homo sapiens	15.002	1	1	+	Cluster 25	17.9724	17.2454	15.6291	16.7097	17.3612	17.8163	16.5242	16.7458	17.699	16.9947	17.2538	18.3021	17.959	17.269	18.7566	17.8607	15.5496	14.4197	15.626	14.696	13.9595	14.7282	15.3318	14.8445	14.3872	14.673	14.0848	15.6367	15.7372	15.5303	15.1678	15.0437	1.70865	-0.00471414	-0.833099	-0.375172	-0.495665	10.433
10245	1	A0A0C4DH25	A0A0C4DH25	Immunoglobulin kappa variable 3D-20	IGKV3D-20	Homo sapiens	12.513	6	4	+	Cluster 25	21.415	22.1118	22.0919	23.3125	21.9156	22.4448	23.1049	22.2039	22.5371	22.7376	23.1169	23.2641	23.9003	22.2398	21.4513	22.5484	21.34	21.1848	19.6836	20.931	20.9948	20.435	22.8471	21.4725	21.221	21.1266	21.3044	17.8578	21.7818	20.3764	20.2678	21.0854	1.76016	-0.314129	-0.717202	-0.256758	-0.472073	4.88894
9662	1	P62834	P62834	Ras-related protein Rap-1A	RAP1A	Homo sapiens	20.987	11	8	+	Cluster 25	22.8871	22.5999	23.8462	22.8038	23.7672	23.2475	22.8649	24.1722	23.9131	23.7924	23.6897	24.0503	23.7598	23.9152	22.8894	24.2552	22.7666	22.1457	22.3849	21.8653	22.1103	22.0284	22.6747	23.0982	22.8085	22.236	21.9309	22.2749	22.2662	22.3086	22.285	22.2595	1.75691	-0.229629	-0.743397	-0.373529	-0.410351	7.47697
8516	1	Q9HB63	Q9HB63	Netrin-4	NTN4	Homo sapiens	70.071	6	5	+	Cluster 25	18.3908	18.1964	19.0533	18.242	19.0907	18.5344	18.5474	18.9891	19.3418	18.6948	19.5053	18.2199	19.5135	18.4999	18.8454	19.3773	17.7393	17.9839	17.554	16.7821	17.2399	18.0454	18.2436	18.1347	17.5683	17.6973	18.2929	17.5081	17.835	17.2853	16.8534	17.4277	1.67957	-0.0599578	-0.902785	-0.130939	-0.585892	7.35945
7392	1	P22694	P22694	cAMP-dependent protein kinase catalytic subunit beta	PRKACB	Homo sapiens	40.622	8	6	+	Cluster 25	20.6872	20.4309	21.1086	20.8462	21.2496	20.619	20.2535	20.9396	20.7607	20.9949	20.5203	21.1125	20.8007	21.2295	20.2941	20.7	19.5013	20.186	18.6583	18.7463	19.1977	19.7675	20.3601	18.6768	19.579	19.8972	18.5927	17.9036	19.7069	19.7151	18.4773	19.443	1.74094	-0.320747	-0.809971	-0.195514	-0.414706	8.13971
7019	1	Q8WUD1	Q8WUD1	Ras-related protein Rab-2B	RAB2B	Homo sapiens	24.213	10	7	+	Cluster 25	19.4018	19.4019	20.4538	19.2076	19.7616	19.4629	19.319	19.8736	19.9663	19.7786	19.4881	19.6356	19.5461	19.9271	18.8392	20.3154	19.3792	19.0283	17.8974	17.8971	18.8017	18.8221	19.1748	19.3388	19.2898	19.0061	18.5107	18.0429	18.972	19.2113	19.0351	18.8662	1.69106	-0.115969	-0.84396	-0.0941559	-0.636974	4.78333
6996	1	Q8ND90	Q8ND90	Paraneoplastic antigen Ma1	PNMA1	Homo sapiens	39.763	8	7	+	Cluster 25	16.2568	16.4324	17.7985	15.6637	17.518	17.2584	16.5587	18.2411	17.3874	17.7376	17.6352	17.428	17.4752	18.0231	17.2475	17.8166	15.6194	15.9584	14.1669	15.0338	14.7694	15.0833	15.5236	15.4355	15.9159	16.3367	14.9122	14.5523	15.6887	16.0388	17.6676	15.3111	1.71968	-0.212554	-0.830054	-0.139397	-0.537677	6.5634
6906	1	Q562R1	Q562R1	Beta-actin-like protein 2	ACTBL2	Homo sapiens	42.003	10	7	+	Cluster 25	22.5984	22.3725	23.7851	22.395	23.0193	23.2754	22.8491	23.98	23.9083	24.013	23.4203	23.5825	23.8412	23.5393	22.172	23.7836	23.1635	22.3629	21.5735	22.0857	21.8727	22.4103	22.2311	23.2071	23.0488	22.5143	22.2932	21.0794	22.6317	21.884	21.6934	22.2628	1.75871	-0.239711	-0.735664	-0.364478	-0.418854	4.29379
6837	1	P61601	P61601	Neurocalcin-delta	NCALD	Homo sapiens	22.245	10	7	+	Cluster 25	18.1739	18.1159	19.1289	18.0652	19.5767	18.88	18.2748	19.612	19.7461	18.8972	19.1187	19.3022	19.5135	19.4357	18.959	19.8161	17.3673	17.43	16.3457	15.7985	17.4913	16.9013	17.9417	17.5319	19.1831	17.1503	17.3307	16.6474	17.2017	17.9423	16.7864	17.2545	1.74844	-0.2611	-0.794191	-0.302981	-0.390172	7.46768
6824	1	P54284	P54284	Voltage-dependent L-type calcium channel subunit beta-3	CACNB3	Homo sapiens	54.532	7	7	+	Cluster 25	16.949	17.0414	17.947	16.6313	17.7788	17.258	16.9052	16.6713	17.9977	17.5704	17.4386	17.2802	17.6556	17.3513	17.7765	17.4626	16.9057	16.4617	16.3276	16.1289	15.8535	17.0548	16.2702	16.4112	17.3579	17.1498	16.1448	16.3633	16.0834	16.9674	15.9208	16.379	1.73101	-0.170834	-0.849218	-0.371465	-0.339494	5.30698
6804	1	P45984	P45984	Mitogen-activated protein kinase 9	MAPK9	Homo sapiens	48.139	18	15	+	Cluster 25	19.2621	19.4306	19.9657	19.4359	19.5517	19.6655	19.5456	19.4491	19.8376	19.6075	19.5446	19.6271	19.9275	19.7026	19.2545	19.9559	19.1826	19.0865	19.1406	19.0812	18.9592	18.9235	19.16	19.1214	19.081	19.2614	18.8734	18.8217	18.9375	18.9371	19.0782	19.0789	1.72029	-0.111393	-0.868302	-0.371766	-0.368829	9.11205
6464	1	Q8WZA0	Q8WZA0	Protein LZIC	LZIC	Homo sapiens	21.491	9	8	+	Cluster 25	20.3537	20.2896	20.876	20.2461	20.3454	20.5727	20.5547	20.6075	20.5862	20.6339	20.6418	20.5954	20.3519	20.4858	20.4448	20.8084	20.0304	20.1327	20.1208	19.519	20.0695	20.0044	20.3602	19.8241	20.2008	20.3776	20.0019	19.9961	20.185	20.0049	20.1397	20.0467	1.73439	-0.24221	-0.761749	-0.157611	-0.57282	6.88693
5914	1	Q96B18	Q96B18	Dapper homolog 3	DACT3	Homo sapiens	64.951	10	9	+	Cluster 25	15.7658	15.9417	17.735	16.3235	18.2918	17.4393	16.0053	18.0344	17.7556	17.6737	18.2543	18.254	17.8204	18.6059	17.1831	18.2316	17.0741	15.9845	13.9344	15.2792	13.8834	15.7271	15.8625	16.0307	17.0309	16.2507	16.0475	14.589	15.661	16.7434	13.9999	15.5546	1.69233	-0.139769	-0.873705	-0.0917436	-0.587113	5.02215
4864	1	Q2M385	Q2M385	Macrophage-expressed gene 1 protein	MPEG1	Homo sapiens	78.587	13	11	+	Cluster 25	18.4372	18.8303	18.6408	20.4708	18.0117	18.0318	18.9953	17.6458	17.4146	18.9095	18.1408	17.9933	17.4736	18.2923	19.2696	17.1819	17.6719	17.2346	16.993	16.201	16.8552	17.2195	18.0043	17.5848	16.0791	17.2449	17.1521	15.8315	18.2939	16.747	16.1961	17.0496	1.72387	-0.126148	-0.84113	-0.281708	-0.47488	4.56492
4672	1	O15204	O15204	ADAM DEC1	ADAMDEC1	Homo sapiens	52.776	15	11	+	Cluster 25	18.3757	18.6739	18.5403	19.0695	18.6002	18.8401	18.0854	18.4057	18.4074	18.1278	19.2208	18.2466	18.8822	18.563	18.8427	18.0008	17.2073	17.6213	16.1509	15.7424	16.8948	17.4945	17.1631	17.801	16.2227	17.1972	16.7569	16.1926	17.6201	17.2267	17.3908	17.0354	1.75547	-0.253998	-0.721267	-0.269187	-0.511014	9.2077
3992	1	P34949	P34949	Mannose-6-phosphate isomerase	MPI	Homo sapiens	46.656	16	13	+	Cluster 25	21.8052	21.7695	22.0518	21.8706	21.5941	22.2185	21.5267	22.0939	21.5053	21.9963	22.0135	22.2515	22.0087	21.7285	22.1524	21.9454	21.063	21.4338	20.2582	20.5632	20.7928	21.48	21.4823	21.1939	20.8444	21.1709	20.9398	20.4847	21.2866	20.9663	21.9062	20.919	1.70123	-0.259946	-0.843517	-0.026797	-0.570969	7.18512
3955	1	O95810	O95810	Caveolae-associated protein 2	CAVIN2	Homo sapiens	47.173	15	13	+	Cluster 25	22.4278	22.0613	24.4592	22.1796	24.4027	24.3773	22.8441	25.0788	24.8909	24.4076	24.8903	24.72	24.9789	23.9616	23.3253	24.9934	21.1089	21.2002	20.1995	19.8657	19.7293	19.8338	21.4946	20.9973	21.7623	21.2921	19.4183	18.8666	20.9985	20.7386	19.8489	20.6936	1.71423	-0.170915	-0.900163	-0.234756	-0.408399	10.6363
3509	1	Q9H9G7	Q9H9G7	Protein argonaute-3	AGO3	Homo sapiens	97.359	21	16	+	Cluster 25	19.2744	18.9121	20.2441	19.2852	20.2081	20.0902	19.2188	20.3485	20.3572	20.0327	20.3477	20.2385	20.3678	20.0757	19.5951	20.3814	19.292	18.6087	18.94	18.0638	18.7382	18.6911	19.0809	19.0406	19.87	19.1534	18.5885	18.7027	18.7887	18.9355	18.7067	18.7178	1.75509	-0.242313	-0.653524	-0.24979	-0.609465	6.73016
2847	1	P17600	P17600	Synapsin-1	SYN1	Homo sapiens	74.112	22	18	+	Cluster 25	17.7043	17.2163	19.3595	17.3013	19.9241	19.081	17.7139	18.7639	19.8029	18.9704	19.1686	18.7787	18.8713	18.6374	18.7835	19.6165	15.0934	15.4715	14.0764	14.2943	14.6169	13.8018	15.7549	15.5404	16.1019	15.9063	14.3497	15.2065	14.6821	14.9792	14.6976	14.7147	1.75416	-0.292622	-0.730655	-0.230647	-0.500237	13.9983
2789	1	Q9Y2H1	Q9Y2H1	Serine/threonine-protein kinase 38-like	STK38L	Homo sapiens	54.006	24	20	+	Cluster 25	19.224	19.0786	20.4188	19.1603	20.2556	20.1554	19.4318	20.6053	20.4694	20.3744	20.4603	20.4285	20.3678	20.7032	19.7083	20.6537	19.6899	19.216	19.2679	18.757	19.4263	18.9123	19.1343	19.741	19.825	19.2698	19.1732	19.3322	19.0651	19.4888	19.3015	19.0298	1.71686	-0.187463	-0.801399	-0.129445	-0.59855	4.65203
2548	1	Q9UKS6	Q9UKS6	Protein kinase C and casein kinase substrate in neurons protein 3	PACSIN3	Homo sapiens	48.486	23	19	+	Cluster 25	17.7659	17.4276	21.0346	17.7568	20.5538	20.1824	18.0945	21.3243	20.3447	20.4826	20.9772	20.908	21.1692	20.32	19.0304	21.1043	17.271	17.151	16.4369	17.8228	15.079	16.6048	17.0544	18.9669	17.9004	16.6025	18.4226	14.037	17.4979	17.366	16.6058	17.01	1.7594	-0.363031	-0.71839	-0.22321	-0.454769	6.31098
2011	1	O00418	O00418	Eukaryotic elongation factor 2 kinase	EEF2K	Homo sapiens	82.145	30	21	+	Cluster 25	18.487	18.2723	18.9113	18.5885	18.5664	18.5027	18.4425	17.1367	18.6607	18.1913	18.3836	18.4208	17.8073	17.9888	18.4941	18.5761	18.0169	17.9584	17.7892	17.7214	17.3486	18.0446	18.4706	17.479	16.7889	18.4646	17.8559	16.7436	18.0284	17.6193	18.4605	17.7552	1.70241	0.0240761	-0.761567	-0.315572	-0.649347	2.66686
1757	1	Q13332	Q13332	Receptor-type tyrosine-protein phosphatase S	PTPRS	Homo sapiens	217.045	35	29	+	Cluster 25	19.2416	18.5545	19.4995	19.0047	19.5204	19.4667	19.1413	19.6313	19.7974	19.5264	20.0509	19.4648	19.7769	19.3168	19.6397	19.787	17.602	17.5291	15.7644	15.7165	16.4185	17.0859	17.7582	16.4781	17.2557	16.9515	16.4774	15.5013	17.4435	17.179	15.3718	16.7903	1.69066	0.0728667	-0.834158	-0.398832	-0.530538	12.9787
1680	1	Q9NZN4	Q9NZN4	EH domain-containing protein 2	EHD2	Homo sapiens	61.16	35	26	+	Cluster 25	23.0646	22.8973	25.5136	23.1883	25.3014	25.1714	23.4708	25.7504	25.7354	25.3762	25.7582	25.5204	25.6462	25.3379	24.1884	25.7735	22.0153	21.9885	20.8906	20.585	20.8478	21.0821	22.2381	22.5537	22.8713	22.0018	20.1293	19.4275	21.9026	21.6619	20.9424	21.6039	1.72857	-0.201386	-0.854902	-0.250573	-0.42171	9.98144
1270	1	P23634	P23634	Plasma membrane calcium-transporting ATPase 4	ATP2B4	Homo sapiens	137.923	59	41	+	Cluster 25	21.6608	21.5782	24.0771	21.4782	24.0442	23.4606	21.7618	24.1751	24.1501	23.7733	24.1872	23.9334	24.2449	23.9374	22.733	24.4695	21.5244	21.015	20.29	19.926	20.1039	20.5425	21.1569	21.5512	21.7749	20.859	20.5834	20.0263	21.0658	20.9968	20.6328	20.7546	1.73282	-0.233007	-0.846278	-0.245228	-0.408308	8.49429
1247	1	O00423	O00423	Echinoderm microtubule-associated protein-like 1	EML1	Homo sapiens	89.865	35	29	+	Cluster 25	21.1875	21.3001	23.6495	20.6468	23.7142	23.1042	21.3922	23.1383	23.7096	23.0281	23.2822	22.488	23.5356	22.9771	21.9915	23.631	20.6774	20.0372	19.0248	18.896	18.6439	19.694	20.1109	19.7909	20.6219	19.653	18.6793	18.2808	19.7004	19.759	18.611	19.544	1.72992	-0.129901	-0.830601	-0.336673	-0.432742	10.4446
609	1	Q7Z7B0	Q7Z7B0	Filamin-A-interacting protein 1	FILIP1	Homo sapiens	138.109	44	37	+	Cluster 25	18.8378	18.5421	20.8915	19.1848	21.0322	20.45	19.284	21.1922	20.8658	20.8623	21.0585	21.1149	20.7396	21.3729	19.9073	21.0529	18.7689	19.3042	18.1554	18.4353	18.263	18.0172	19.2557	19.4075	19.3989	18.7235	18.2842	18.5148	19.0991	18.0566	18.647	18.4127	1.75286	-0.224165	-0.701505	-0.26696	-0.560229	6.55689
418	1	Q9BZZ2	Q9BZZ2	Sialoadhesin	SIGLEC1	Homo sapiens	182.624	60	43	+	Cluster 25	21.567	22.1198	21.6072	22.4834	21.5401	22.0637	22.1711	21.9437	21.7664	21.808	21.758	21.3874	22.1542	22.6422	22.2094	21.5403	20.5591	20.4723	19.5849	19.5969	19.9871	20.1832	20.6146	21.3425	20.3905	20.683	20.4038	13.727	21.5534	20.3945	19.9431	20.1925	1.72965	-0.152912	-0.803741	-0.244795	-0.528205	3.85283
235	1	O00159	O00159	Unconventional myosin-Ic	MYO1C	Homo sapiens	121.682	72	53	+	Cluster 25	23.5139	23.3616	25.0013	23.4286	24.7099	24.4002	23.5483	24.9159	24.8898	24.7977	25.0265	24.7559	24.9688	24.8137	24.1015	25.0953	22.9415	22.8774	22.0425	21.9806	22.3792	22.6956	22.9835	22.9261	23.361	22.7087	22.688	21.6496	22.6748	22.5565	22.4163	22.5994	1.75836	-0.191774	-0.703241	-0.386173	-0.477177	10.0045
247	1	P30622	P30622	CAP-Gly domain-containing linker protein 1	CLIP1	Homo sapiens	162.249	68	59	+	Cluster 25	20.4217	20.4119	21.6162	20.3547	21.3054	21.0445	20.7596	21.9216	21.4386	21.8425	21.5317	21.5622	21.1468	21.8165	20.8387	21.6166	20.9459	20.3765	20.6536	20.1467	20.6971	20.516	20.6485	21.329	21.164	20.6967	20.4827	20.037	20.5387	20.6861	20.7566	20.561	1.75425	-0.297338	-0.690368	-0.20467	-0.561873	3.13424
11232	1	O75084	O75084	Frizzled-7	FZD7	Homo sapiens	63.621	2	2	+	Cluster 25	16.7596	16.3623	18.0464	17.1042	18.7087	17.6345	17.078	18.5586	18.1088	17.0067	18.158	18.5191	18.2802	18.0663	17.1007	18.9028	17.9953	16.5123	15.2312	16.8822	15.544	15.749	16.1252	16.5313	17.6833	16.2009	16.0222	16.9691	17.0791	17.0729	15.7432	16.3523	1.66005	-0.150034	-1.04474	-0.127715	-0.337561	4.32565
9943	1	Q92843	Q92843	Bcl-2-like protein 2	BCL2L2	Homo sapiens	20.745	5	3	+	Cluster 25	18.1418	17.9041	19.0532	17.5573	19.0601	18.7754	17.5488	19.3962	19.301	19.3125	18.9878	19.1663	19.7687	19.5423	18.6221	19.5965	17.9572	17.8883	17.1307	17.0651	17.7577	17.2171	17.442	17.9861	18.4126	17.3272	17.1847	17.2816	18.4106	17.8623	17.7688	17.623	1.66361	-0.032614	-1.00714	-0.206093	-0.417767	5.64538
8578	1	Q9UHI5	Q9UHI5	Large neutral amino acids transporter small subunit 2	SLC7A8	Homo sapiens	58.381	8	5	+	Cluster 25	18.7714	18.7607	18.1961	18.8	18.5232	18.5607	18.3732	16.7643	18.0069	18.5669	17.0793	18.3849	17.312	17.8259	18.7308	18.2051	17.5457	18.0807	17.3672	16.7728	18.6625	17.1724	17.932	16.9448	16.8744	18.215	17.3238	17.6067	18.1901	18.4106	17.0014	17.5091	1.65512	-0.2178	-1.05673	-0.0806901	-0.299907	1.92726
7481	1	Q01973	Q01973	Inactive tyrosine-protein kinase transmembrane receptor ROR1	ROR1	Homo sapiens	104.282	6	6	+	Cluster 25	17.1218	17.2804	17.5773	16.7201	17.6395	17.3819	17.3689	17.3839	18.0205	17.6427	17.782	17.3536	17.6601	17.6108	17.3362	17.7317	16.3403	15.5647	14.3071	14.6649	14.01	14.9236	16.3125	14.5992	15.5214	15.4072	15.132	15.5534	15.7242	15.4671	16.7526	15.533	1.66515	-0.181385	-1.04865	-0.223122	-0.211995	10.8482
7182	1	Q9NYN1	Q9NYN1	Ras-like protein family member 12	RASL12	Homo sapiens	29.663	9	7	+	Cluster 25	17.1832	16.761	18.5677	16.7932	18.226	17.4566	17.6384	18.4852	18.394	18.6243	18.8172	18.6854	18.1706	18.4238	17.7802	18.254	17.9906	15.3539	16.3955	16.271	15.4515	15.5011	17.2708	17.2355	17.7125	16.2191	15.7959	14.9225	16.494	16.7477	15.136	16.1461	1.65468	-0.156963	-1.03546	-0.0602753	-0.401982	5.94162
6998	1	Q8NE79	Q8NE79	Blood vessel epicardial substance	BVES	Homo sapiens	41.449	10	7	+	Cluster 25	14.5142	13.2582	19.314	15.5229	19.7064	18.4909	14.9646	18.8987	19.6752	18.9664	18.8335	19.3656	19.3265	18.8733	17.8373	19.3849	15.5604	15.0619	14.3253	15.0812	13.4601	12.6847	14.6419	15.9959	16.411	15.1657	15.6411	14.1421	15.6414	13.9305	14.3542	14.7688	1.68473	-0.200426	-0.990079	-0.149279	-0.344943	5.1238
6969	1	Q8IXL7	Q8IXL7	Methionine-R-sulfoxide reductase B3	MSRB3	Homo sapiens	20.702	9	7	+	Cluster 25	19.289	19.266	22.0319	18.7668	21.7077	21.1237	19.5215	22.3503	21.9732	21.7172	22.3248	22.0663	22.1226	22.0877	21.2668	22.2156	19.0547	18.144	16.7236	16.6975	16.2528	17.7792	18.3261	19.0574	19.7314	17.4793	16.1559	15.4025	17.9334	18.2086	16.4344	17.8453	1.7131	-0.178389	-0.917637	-0.286042	-0.331034	8.63193
5503	1	Q9H4G4	Q9H4G4	Golgi-associated plant pathogenesis-related protein 1	GLIPR2	Homo sapiens	17.217	13	10	+	Cluster 25	23.1679	22.9205	24.1102	23.1065	24.1282	23.5357	23.442	24.2066	24.2132	23.8314	23.7757	23.9197	24.185	24.4624	23.4285	24.1798	22.5591	22.1799	20.7375	20.935	20.881	21.7396	22.4617	23.2599	22.3381	21.7962	21.0053	20.4327	22.3836	22.1645	21.0629	21.7226	1.57944	0.004037	-1.15248	-0.0102242	-0.420772	9.13024
5269	1	P61163	P61163	Alpha-centractin	ACTR1A	Homo sapiens	42.613	22	17	+	Cluster 25	22.372	22.4749	22.9916	22.6306	22.6935	22.4176	22.6874	23.031	23.1551	22.8932	23.0917	22.9609	22.9914	22.6787	22.4248	23.1207	22.5902	22.2557	22.0171	22.003	22.3741	21.936	22.4564	22.2554	22.3187	22.4759	22.2255	21.6991	22.2821	22.0658	22.283	22.2548	1.64488	-0.214732	-1.08883	-0.123477	-0.217839	6.38112
4832	1	Q13449	Q13449	Limbic system-associated membrane protein	LSAMP	Homo sapiens	37.393	14	11	+	Cluster 25	19.8836	18.8594	22.1678	19.828	22.1407	21.6101	20.136	21.7464	22.1401	20.8559	22.0411	22.0191	22.1342	20.6455	20.5017	22.1875	20.6337	18.2703	19.1849	17.9385	17.8991	19.1287	19.1802	19.4619	20.5807	18.975	19.2074	17.9054	19.9835	19.6671	18.7108	18.8232	1.66225	-0.130543	-1.02676	-0.114366	-0.39059	5.91577
4754	1	P22061	P22061	Protein-L-isoaspartate(D-aspartate) O-methyltransferase	PCMT1	Homo sapiens	24.635	15	11	+	Cluster 25	21.4345	21.3269	21.7542	20.8384	21.7143	21.6293	20.7698	21.5979	21.8143	21.6833	22.0608	21.6049	22.1913	22.0209	21.3786	22.1614	21.0757	20.9257	21.1234	20.7091	20.8261	20.9621	20.8561	20.9363	21.1764	21.2094	21.1021	20.8226	21.1116	21.0455	20.9502	21.0217	1.69907	-0.157814	-0.956125	-0.254519	-0.330611	5.61409
4665	1	O14641	O14641	Segment polarity protein dishevelled homolog DVL-2	DVL2	Homo sapiens	78.95	17	15	+	Cluster 25	18.2815	18.0108	18.6881	18.2605	18.9656	18.8838	18.1899	19.1327	18.6511	18.6475	18.6481	19.0882	18.6301	18.825	18.2083	18.9035	18.3839	18.1317	17.4047	17.96	17.5765	17.8905	17.9696	17.8152	18.3341	18.0686	18.0196	17.4328	18.1826	18.167	18.339	18.0523	1.70177	-0.0930757	-0.928719	-0.311693	-0.368286	5.40529
4146	1	Q969G5	Q969G5	Caveolae-associated protein 3	CAVIN3	Homo sapiens	27.699	15	13	+	Cluster 25	22.2553	21.9961	24.517	22.3469	23.6498	23.4038	22.7695	23.9859	24.2761	24.1473	24.3047	23.5078	23.9907	24.4212	23.4623	24.1458	21.5915	21.2594	20.3771	20.0048	20.0194	20.5479	21.4468	21.821	22.0973	21.3121	19.5819	19.2275	21.2508	21.261	19.9371	21.1084	1.66123	-0.167092	-1.05321	-0.165964	-0.274963	9.68741
3775	1	Q8WXF7	Q8WXF7	Atlastin-1	ATL1	Homo sapiens	63.546	19	15	+	Cluster 25	18.6841	18.5432	20.0103	19.0877	19.7939	19.6671	19.073	20.0949	20.1512	20.3328	20.1541	20.0666	19.8387	20.0862	19.4079	20.1073	18.569	18.4166	17.5531	18.4673	17.9356	17.9235	19.2408	18.5656	19.2137	18.2162	18.0241	17.552	18.6544	18.5928	17.4022	18.2994	1.70308	-0.278226	-0.91021	-0.0824267	-0.432222	7.27438
3716	1	Q5KU26	Q5KU26	Collectin-12	COLEC12	Homo sapiens	81.517	16	14	+	Cluster 25	21.8098	21.7504	21.9311	22.0769	21.6763	21.7835	22.5136	21.9414	21.8003	21.4605	22.323	21.7481	21.7624	22.1411	22.1271	21.3675	21.5126	20.0552	19.2513	19.1727	18.5987	19.92	20.6148	19.9307	21.1286	20.1531	19.1952	17.3623	20.036	20.3249	19.0946	19.8592	1.66269	-0.133957	-1.04001	-0.153597	-0.33513	8.41584
2638	1	P78539	P78539	Sushi repeat-containing protein SRPX	SRPX	Homo sapiens	51.573	19	18	+	Cluster 25	19.1986	18.4734	20.329	18.9544	20.2509	20.7738	19.5651	21.2373	20.3159	20.4488	20.9068	20.9663	20.9668	20.5435	19.5899	20.596	18.0062	16.9701	14.4836	14.978	14.3393	17.0182	16.9808	17.8553	18.1939	16.8582	15.1977	14.783	16.3688	16.9389	14.4784	16.4704	1.63888	-0.0820383	-1.08486	-0.138405	-0.333578	10.4636
1854	1	O75582	O75582	Ribosomal protein S6 kinase alpha-5	RPS6KA5	Homo sapiens	89.865	28	22	+	Cluster 25	19.7948	19.4394	19.7485	19.8033	19.9032	20.1928	19.8749	19.1693	19.6523	19.2819	19.9789	19.8967	19.714	19.1227	19.9981	19.9973	18.5499	19.3661	19.0069	18.4442	18.6777	19.614	19.2908	19.9594	18.9819	18.7026	18.8126	18.9269	19.2769	19.3902	19.0619	18.8622	1.67724	-0.17448	-0.944111	-0.0458577	-0.512795	4.8672
1512	1	Q16555	Q16555	Dihydropyrimidinase-related protein 2	DPYSL2	Homo sapiens	62.294	40	28	+	Cluster 25	24.0618	23.975	24.8084	24.013	24.5994	24.3726	24.2886	24.99	25.0372	24.7789	25.3328	24.6083	25.2396	24.6881	24.5109	24.9818	24.4139	23.5319	22.9763	24.698	22.3541	23.0926	23.7885	24	23.9617	23.5227	23.1754	22.6501	23.626	23.1174	23.5223	23.4762	1.69988	-0.209439	-0.96079	-0.225053	-0.304597	6.10059
1046	1	Q9BZQ8	Q9BZQ8	Protein Niban 1	NIBAN1	Homo sapiens	103.136	38	30	+	Cluster 25	21.6394	21.2821	23.178	21.2208	23.1814	22.3637	21.5973	23.1217	23.4029	23.0571	22.7055	22.5094	23.093	22.9401	21.6634	23.7118	20.767	20.1442	18.9562	19.1197	19.1422	19.525	20.1545	21	20.6129	19.8927	19.9419	17.9822	20.5217	20.2076	19.3705	19.835	1.71049	-0.196133	-0.909334	-0.188812	-0.416208	9.98909
1503	1	Q14118	Q14118	Dystroglycan 1	DAG1	Homo sapiens	97.443	35	25	+	Cluster 25	21.2573	21.1561	22.3157	21.1769	22.0722	21.8039	21.5036	22.5496	22.3293	22.2973	22.368	22.2026	22.5099	22.5061	21.5468	22.4795	20.4884	20.5776	19.9655	19.3752	19.6869	20.6448	20.7042	20.7745	20.8153	20.4608	19.3144	19.9974	20.4826	20.1068	20.3115	20.4596	1.6701	-0.190924	-1.03772	-0.220087	-0.221367	10.3097
9520	1	P08493	P08493	Matrix Gla protein	MGP	Homo sapiens	12.351	4	3	+	Cluster 25	19.2702	19.2185	20.5564	20.0457	21.1701	20.4033	20.2078	21.5974	21.2825	21.4469	22.1213	21.2477	21.2012	21.7543	20.6275	21.1267	19.0743	18.1333	16.5747	16.0558	16.1119	18.7615	18.566	19.2579	19.7215	17.4245	16.8047	16.3201	18.8013	18.4374	16.3574	18.1606	1.53024	-0.147448	-1.27227	0.0217413	-0.132263	8.31144
9309	1	Q9P1Z0	Q9P1Z0	Zinc finger and BTB domain-containing protein 4	ZBTB4	Homo sapiens	105.114	5	4	+	Cluster 25	17.8563	17.2113	18.5289	18.1834	18.2981	18.1254	18.3464	18.3782	18.8176	19.0728	19.2002	17.9834	17.7416	18.0276	18.5285	18.6177	17.7914	17.6788	16.991	17.4507	16.8763	17.2845	17.6215	17.7444	18.792	17.854	18.0904	16.698	17.3583	17.7595	17.0737	17.7212	1.5425	-0.192576	-1.25588	-0.0158073	-0.0782463	3.67975
8001	1	O95199	O95199	RCC1 and BTB domain-containing protein 2	RCBTB2	Homo sapiens	60.314	6	6	+	Cluster 25	16.2973	16.3726	17.3136	16.8673	17.2849	17.55	17.1138	17.53	17.5203	17.4652	17.602	18.0093	16.9443	17.8449	16.8301	17.6571	17.2774	15.1026	16.4456	15.928	15.5526	15.7596	16.669	16.1185	16.8096	16.7018	16.0378	15.4741	16.3242	16.5121	15.2728	16.3756	1.58414	-0.0225966	-1.19051	-0.229311	-0.141728	5.52357
7755	1	Q96S97	Q96S97	Myeloid-associated differentiation marker	MYADM	Homo sapiens	35.275	8	6	+	Cluster 25	21.6092	21.4479	22.7493	21.3141	23.3536	22.4086	21.1714	23.6059	23.7325	22.7167	22.8465	22.8758	23.3908	23.1175	21.9413	23.3437	21.1134	20.7307	19.6208	19.4506	19.4123	19.9761	20.6715	21.1601	21.3905	21.1879	20.2165	19.2156	20.9101	20.6744	20.0676	20.7079	1.597	-0.117468	-1.17909	-0.1641	-0.136341	8.10455
7747	1	Q96P53	Q96P53	WD repeat and FYVE domain-containing protein 2	WDFY2	Homo sapiens	45.154	7	6	+	Cluster 25	17.1751	16.7774	17.5574	17.5595	17.6204	17.5108	17.8209	17.8278	17.8719	17.5706	18.1241	17.5725	17.6813	17.3389	17.3034	17.7994	17.2491	16.6102	16.8586	16.4249	17.233	16.1913	17.0446	16.8601	17.2543	17.1979	16.4594	15.8236	17.0639	16.4879	16.7471	16.8311	1.60124	-0.122386	-1.17098	-0.118867	-0.189005	5.98514
7477	1	Q00577	Q00577	Transcriptional activator protein Pur-alpha	PURA	Homo sapiens	34.908	7	6	+	Cluster 25	21.8949	21.7513	22.2473	21.8341	22.3309	22.205	21.9558	22.2665	22.2803	22.2099	22.403	22.2517	22.4515	22.1073	21.815	22.4416	21.2684	21.2895	20.7802	20.6047	20.5022	21.118	21.3276	21.3245	21.4584	21.2879	20.6883	21.1094	20.9974	21.1786	20.7819	21.2941	1.5668	-0.0797102	-1.21775	-0.233642	-0.0357062	11.8216
5429	1	Q92629	Q92629	Delta-sarcoglycan	SGCD	Homo sapiens	32.072	12	10	+	Cluster 25	21.118	21.0774	22.3928	20.9048	21.7254	21.4791	21.2278	22.4639	22.0795	22.4066	21.9053	22.3984	22.8769	23.1098	21.4804	22.3897	20.8743	20.0978	19.0767	18.1153	18.5567	19.5307	20.4228	20.5027	21.3243	20.1883	18.7033	17.4818	20.1372	20.4188	19.1214	20.2525	1.45833	-0.0983497	-1.36463	-0.0240453	0.028699	7.25578
5349	1	Q687X5	Q687X5	Metalloreductase STEAP4	STEAP4	Homo sapiens	51.98	14	10	+	Cluster 25	18.5265	17.5842	18.7268	18.7492	18.7254	18.2785	18.8106	18.97	18.9779	18.5008	19.1537	19.4657	19.0758	18.5249	18.768	18.9039	17.7858	16.9076	14.8892	15.6743	15.6621	16.7999	17.7889	18.2363	17.0162	16.8388	15.7924	15.38	17.2388	17.2496	15.7868	17.0085	1.53352	-0.150501	-1.27261	-0.0516857	-0.0587258	8.11255
4333	1	P17677	P17677	Neuromodulin	GAP43	Homo sapiens	24.801	15	12	+	Cluster 25	20.559	19.8859	21.0869	20.2953	21.5759	21.2468	20.6173	20.5442	21.5735	21.0126	20.9556	21.3933	20.644	20.8379	21.3048	21.2475	17.3944	17.8832	15.4708	15.1533	14.0384	17.6959	18.6838	17.4202	18.6859	16.3879	15.7071	14.2179	17.5945	18.0472	15.9302	17.5283	1.57324	-0.144331	-1.21664	-0.131997	-0.0802661	11.0249
4070	1	Q5JWF2	Q5JWF2	Guanine nucleotide-binding protein G(s) subunit alpha isoforms XLas	GNAS	Homo sapiens	111.025	25	18	+	Cluster 25	21.8443	21.6492	21.9177	21.7086	21.826	21.9197	21.8043	22.0126	21.9215	21.8872	21.9839	22.0622	21.9206	21.7392	21.9742	21.8772	21.2389	21.3218	21.196	20.6029	20.7764	21.3699	21.3915	21.4001	21.5082	21.2193	21.0552	18.3289	21.1717	21.4912	20.9649	21.1389	1.58955	-0.040039	-1.17574	-0.0881543	-0.285623	4.06196
4025	1	Q08499	Q08499	cAMP-specific 3',5'-cyclic phosphodiesterase 4D	PDE4D	Homo sapiens	91.115	21	19	+	Cluster 25	19.1668	19.147	20.5828	18.6145	20.8026	20.2745	19.0727	20.1624	20.7428	20.2842	20.5954	20.5284	20.5052	20.5101	19.4774	21.0664	18.8227	18.8423	17.274	17.4865	17.7515	17.8265	18.7586	18.9819	19.2237	19.0943	16.5154	17.1577	18.3616	18.5548	18.887	18.6217	1.59584	-0.0493123	-1.17042	-0.116418	-0.259684	6.64016
4001	1	P49418	P49418	Amphiphysin	AMPH	Homo sapiens	76.258	18	13	+	Cluster 25	18.5398	18.3919	19.6126	18.8512	19.2232	19.1918	19.3115	19.3428	19.8541	19.8302	19.9869	19.1914	18.9534	19.0821	19.1185	19.5682	19.227	18.1572	17.2679	17.7937	17.151	17.3909	18.6528	17.0689	19.083	18.8662	16.5986	15.849	17.9951	18.0375	16.5051	18.0546	1.59254	-0.00590763	-1.17207	-0.252546	-0.162019	5.48836
3958	1	P01275	P01275	Pro-glucagon	GCG	Homo sapiens	20.908	21	13	+	Cluster 25	21.4276	21.3664	19.6991	19.2415	20.9308	17.2444	17.6074	16.6357	20.0494	20.5293	17.4726	17.3833	17.783	19.9104	19.1368	20.9175	16.9094	17.8548	16.1488	15.3409	16.7129	15.4462	17.3224	16.6532	13.0669	18.7138	15.4076	12.4647	17.9675	17.726	17.0335	17.228	1.56003	-0.213333	-1.22659	-0.127398	0.00729222	4.38256
3653	1	P49746	P49746	Thrombospondin-3	THBS3	Homo sapiens	104.201	18	14	+	Cluster 25	18.513	19.1165	20.1281	18.7474	19.6924	19.128	19.7054	20.4457	20.1654	20.5826	20.4636	20.0768	19.7528	20.8982	19.0285	19.4979	19.1576	17.7707	17.8928	16.6435	16.4153	17.9753	18.4051	18.4221	19.4242	18.066	16.9896	16.4241	18.3916	17.7931	17.3961	17.9289	1.52502	-0.144827	-1.28087	0.0127154	-0.112034	6.87447
2514	1	Q9BR39	Q9BR39	Junctophilin-2	JPH2	Homo sapiens	74.222	19	19	+	Cluster 25	18.3126	18.118	21.3515	18.1668	21.1415	20.7471	18.614	21.5336	21.4003	21.1023	21.4716	21.2982	21.2831	21.4014	19.8339	21.4615	17.6922	17.2373	15.7392	14.9787	14.9855	19.034	17.7907	19.252	19.3608	17.2816	14.1951	15.1116	17.0978	17.7347	14.7276	17.1043	1.61713	-0.144921	-1.14308	-0.125255	-0.203879	6.71701
2402	1	P17174	P17174	Aspartate aminotransferase, cytoplasmic	GOT1	Homo sapiens	46.247	27	19	+	Cluster 25	23.4909	23.7183	23.8126	23.5725	23.6255	23.7417	23.2187	22.9222	23.5368	23.3139	23.558	23.4922	23.1622	23.1506	23.5223	23.5758	22.103	22.9109	22.8844	21.7658	24.5435	22.4337	23.1442	22.8394	22.0461	23.0546	21.8997	23.9378	22.7388	22.8093	23.7399	22.8916	1.56351	-0.0797748	-1.22779	-0.19454	-0.061401	2.33775
2375	1	O43294	O43294	Transforming growth factor beta-1-induced transcript 1 protein	TGFB1I1	Homo sapiens	49.814	26	19	+	Cluster 25	21.6523	21.5023	23.8578	20.8573	23.9481	22.9708	21.5108	24.3069	23.9112	23.3192	23.5464	23.7589	24.3834	23.749	21.7164	24.6994	22.3545	20.9751	20.1578	19.4791	19.5773	20.6063	20.9693	21.6662	22.5414	21.2119	19.2801	19.4502	21.219	21.2692	19.6976	21.2121	1.58443	-0.238544	-1.19198	-0.0770408	-0.0768664	5.74665
1906	1	Q13425	Q13425	Beta-2-syntrophin	SNTB2	Homo sapiens	57.951	26	22	+	Cluster 25	21.4322	21.253	22.0434	21.1997	21.8734	21.7353	21.5227	22.2612	21.9748	21.8983	22.0299	21.9296	22.1943	22.3539	21.4731	22.286	21.2176	20.8679	20.4527	20.2161	19.9873	20.5316	20.8059	21.007	21.2571	20.8656	20.0922	20.1112	21.0249	20.8268	20.4553	20.8064	1.60895	-0.0950566	-1.15668	-0.161985	-0.195224	8.92199
1743	1	P54652	P54652	Heat shock-related 70 kDa protein 2	HSPA2	Homo sapiens	70.02	28	24	+	Cluster 25	22.3135	22.3587	25.1685	22.0624	24.0299	24.0327	21.738	24.2232	24.8679	25.0527	24.6848	23.949	25.1938	25.2599	23.8987	25.1316	21.8807	21.9744	20.3651	20.1613	20.4929	21.5216	21.7517	22.3742	22.7936	22.1434	20.5437	19.4427	21.6551	21.5957	20.6334	21.8268	1.61538	-0.0878825	-1.13982	-0.258923	-0.128758	7.01558
1283	1	Q01118	Q01118	Sodium channel protein type 7 subunit alpha	SCN7A	Homo sapiens	193.497	36	27	+	Cluster 25	19.7084	19.0326	20.4613	19.6861	20.5706	20.5433	19.6777	19.9828	20.9772	20.3075	20.3022	19.8275	20.1388	19.4971	19.8788	20.4176	16.6788	17.3373	14.7364	13.1861	14.4555	17.5306	18.1636	14.7468	16.8745	15.3406	15.7051	17.5167	16.9124	16.8191	15.3563	17.0366	1.5263	-0.165787	-1.27813	-0.0955974	0.0132182	10.9557
860	1	Q12791	Q12791	Calcium-activated potassium channel subunit alpha-1	KCNMA1	Homo sapiens	137.56	39	32	+	Cluster 25	18.6602	18.6984	20.9939	18.4298	20.9941	20.3406	18.824	21.5726	21.2187	20.7874	21.2763	21.2089	21.4989	20.7792	19.7127	21.4026	16.7686	17.6395	14.794	14.3374	15.3828	13.9384	17.8577	17.5952	18.6031	14.3762	16.5236	14.7268	17.108	16.9504	13.4102	17.1616	1.5622	-0.192955	-1.22812	-0.115521	-0.0256041	9.00682
579	1	Q96JE9	Q96JE9	Microtubule-associated protein 6	MAP6	Homo sapiens	86.507	39	38	+	Cluster 25	19.4148	18.9189	21.0501	18.7798	21.7449	20.9079	19.2386	20.634	21.4317	20.6111	21.223	20.7291	20.6997	21.2526	20.6788	21.3832	16.8844	16.8954	14.1958	14.2715	14.189	16.4431	17.4662	17.7134	17.8048	15.4845	13.7708	14.9244	16.7551	17.2442	15.6193	16.7927	1.57256	-0.0862866	-1.21799	-0.142273	-0.126008	11.1216
478	1	Q9BSJ8	Q9BSJ8	Extended synaptotagmin-1	ESYT1	Homo sapiens	122.857	56	41	+	Cluster 25	21.3954	21.447	22.0192	21.489	21.9394	21.6228	21.7147	22.3071	22.0479	22.0149	22.1176	21.8427	22.028	22.1002	21.6849	22.0478	21.6485	21.3513	21.3991	21.0192	20.9182	21.2332	21.4083	21.3489	21.4357	21.2956	21.0718	21.2384	21.3441	21.5495	21.0576	21.4099	1.58504	-0.0892985	-1.18934	-0.24858	-0.0578268	6.76438
301	1	P12109	P12109	Collagen alpha-1(VI) chain	COL6A1	Homo sapiens	108.529	61	48	+	Cluster 25	27.3505	26.9853	28.3275	27.1216	28.4525	28.1107	27.9184	28.933	28.4558	28.4756	29.6156	28.8431	28.9015	28.3606	28.0459	28.3725	26.996	25.9267	25.4493	24.6332	24.7231	25.8712	26.9557	27.2182	27.1241	26.0735	25.2473	24.6632	26.1828	25.4278	25.2585	26.0575	1.61757	-0.229191	-1.1402	-0.118031	-0.130153	8.91284
398	1	P12110	P12110	Collagen alpha-2(VI) chain	COL6A2	Homo sapiens	108.582	54	43	+	Cluster 25	27.3252	27.0823	28.2872	26.9526	28.2427	28.1392	27.8451	29.1732	28.4299	28.2212	29.3125	28.5682	28.8184	28.2277	27.5233	28.5063	26.821	25.8746	25.1754	24.5435	24.3435	25.5742	26.7412	27.1561	26.8578	26.027	25.0471	24.3218	26.0187	25.3464	25.1344	25.9394	1.59014	-0.186419	-1.18815	-0.0779579	-0.137617	9.03069
11196	1	O00168	O00168	Phospholemman	FXYD1	Homo sapiens	10.44	1	1	+	Cluster 25	19.9747	19.6143	20.573	20.4032	20.8841	20.9023	20.1294	21.344	21.1518	20.2773	21.8368	20.9029	20.1942	20.2803	20.6613	20.6807	18.8329	18.2047	16.7055	16.902	17.1206	17.7218	19.1544	17.8949	18.4239	18.5172	17.4765	14.2781	18.9433	18.5452	17.2038	18.7191	1.57414	-0.324599	-1.17777	-0.152068	0.0803019	8.72307
10323	1	O43759	O43759	Synaptogyrin-1	SYNGR1	Homo sapiens	25.456	2	2	+	Cluster 25	19.0292	18.5533	19.5101	18.2261	19.6336	19.1737	18.4882	19.4237	19.7839	18.8613	19.4104	19.4851	19.6394	19.1281	18.9987	19.9942	17.9442	17.2839	15.9527	14.9351	16.0008	16.7577	17.4318	17.5601	17.0123	16.9552	16.6255	15.4658	18.0873	17.5497	16.8947	17.3725	1.59118	-0.09081	-1.16547	-0.318318	-0.0165821	9.56605
10098	1	Q9HAW8	Q9HAW8	UDP-glucuronosyltransferase 1A10	UGT1A10	Homo sapiens	59.809	11	7	+	Cluster 25	21.6129	22.2958	21.6814	23.1884	21.2366	22.5183	21.6665	20.3779	21.1399	21.3939	21.3533	22.4918	20.4478	21.0579	22.2975	20.7104	17.615	21.3551	19.8136	18.6505	19.1591	20.9958	21.1676	15.3619	16.599	20.1223	17.3128	19.5073	20.2912	20.0717	19.9649	20.089	1.62583	-0.340217	-1.10163	-0.164184	-0.0197908	4.55959
9650	1	P60033	P60033	CD81 antigen	CD81	Homo sapiens	25.807	5	3	+	Cluster 25	20.294	19.0889	20.8235	19.6662	21.3507	20.9142	19.6765	21.0247	21.2093	20.581	21.1304	21.3894	22.1429	21.3094	19.9115	21.8006	19.7192	18.8114	18.0788	17.5339	18.3502	17.7167	18.8817	19.2079	19.4918	18.5661	18.6229	17.819	19.5588	18.758	18.241	19.1264	1.599	-0.223827	-1.14846	-0.268976	0.042257	8.05836
9435	1	O15217	O15217	Glutathione S-transferase A4	GSTA4	Homo sapiens	25.705	4	3	+	Cluster 25	16.8491	16.8566	17.3471	16.6953	17.2483	17.1586	17.4545	17.4135	17.129	17.1849	17.4279	18.2764	17.0874	17.3516	16.7979	17.2707	16.9934	15.4216	15.9912	15.5062	14.6309	15.6108	16.4843	14.6866	16.0641	16.5324	16.1808	15.2563	16.1729	15.5977	15.6432	16.1952	1.6277	-0.32406	-1.09651	-0.207956	0.000829966	7.76319
8613	1	Q9Y3E7	Q9Y3E7	Charged multivesicular body protein 3	CHMP3	Homo sapiens	25.071	5	5	+	Cluster 25	20.9468	21.1891	21.5566	21.1233	21.5368	21.3927	20.8885	21.3244	21.66	21.3818	21.245	21.5137	20.8937	20.8545	20.9226	21.4068	20.6726	20.8745	20.9403	20.6794	20.5504	20.865	21.0468	20.5407	20.9867	21.235	20.902	20.5845	20.976	20.8936	20.5108	20.9976	1.5247	-0.330856	-1.21331	-0.206518	0.22598	4.33502
6041	1	Q9UBY9	Q9UBY9	Heat shock protein beta-7	HSPB7	Homo sapiens	18.608	12	9	+	Cluster 25	17.549	17.841	23.1323	17.201	21.8746	21.6565	18.3258	23.7809	22.8001	23.9727	22.7994	22.9196	23.8784	24.2252	21.3415	23.4212	17.4435	18.03	16.4261	14.9928	15.1014	17.3488	18.179	20.8173	20.9174	17.2705	13.9051	14.8391	16.9179	17.8967	16.6439	18.4951	1.61143	-0.274064	-1.09852	-0.334974	0.0961311	5.4106
5690	1	P19022	P19022	Cadherin-2	CDH2	Homo sapiens	99.809	14	10	+	Cluster 25	18.1576	17.8342	19.5812	18.1589	19.7045	19.4521	18.4663	19.3935	19.7542	19.7354	19.595	19.5438	19.1959	20.0572	19.1255	19.7237	17.7649	16.585	15.662	13.9063	15.4675	16.241	17.1901	18.3199	18.5137	16.8471	16.35	16.0057	16.665	17.7391	16.6298	16.9525	1.64049	-0.327695	-1.08278	-0.150616	-0.0793956	7.77704
5285	1	Q03135	Q03135	Caveolin-1	CAV1	Homo sapiens	20.472	15	11	+	Cluster 25	22.2771	21.9159	23.8531	21.7155	23.8226	23.1824	22.3513	24.8823	24.8358	24.109	23.8587	23.7919	24.9371	23.6856	22.9172	25.0291	21.3975	21.053	20.1697	19.7286	19.5525	19.6222	21.317	20.8443	21.5997	21.4322	19.3757	18.2467	21.3205	20.9434	19.5705	21.3992	1.60358	-0.204855	-1.1443	-0.276837	0.0224186	8.59858
3152	1	Q13797	Q13797	Integrin alpha-9	ITGA9	Homo sapiens	114.49	16	16	+	Cluster 25	18.1008	17.7811	18.7624	17.7431	19.1397	18.3706	18.0441	18.7415	18.8784	18.4846	18.5469	18.5244	18.7918	18.2463	17.7661	19.2319	17.4602	17.1487	16.9446	16.3591	16.479	17.0984	17.5445	17.113	17.4101	17.3888	16.1311	15.0602	17.2709	17.0613	16.1335	17.4596	1.569	-0.259212	-1.1623	-0.307429	0.159942	7.75002
2959	1	Q8NHH9	Q8NHH9	Atlastin-2	ATL2	Homo sapiens	66.231	22	17	+	Cluster 25	20.1083	20.1142	20.902	20.1133	20.8492	20.8531	19.9722	20.9725	21.2206	20.7786	21.1022	20.8629	21.2153	20.5513	20.4926	20.9038	19.6246	20.1757	20.3886	20.5778	19.7867	19.5249	20.3115	20.1103	20.0795	20.4955	20.5106	19.9933	20.0064	20.3215	19.9334	20.2334	1.60053	-0.144017	-1.14874	-0.312965	0.00519628	3.80718
2840	1	P07196	P07196	Neurofilament light polypeptide	NEFL	Homo sapiens	61.519	21	17	+	Cluster 25	17.0209	16.2842	19.042	17.132	19.5135	19.0465	17.5554	19.1329	19.5994	18.9474	19.6339	19.7168	19.7328	18.953	18.7525	19.6754	15.2469	15.4446	14.744	13.746	14.5178	13.2106	15.3195	16.6425	17.0896	15.6761	15.4413	15.2569	15.2467	16.425	13.9359	16.236	1.58749	-0.35625	-1.12452	-0.256738	0.150023	9.36743
2659	1	Q13561	Q13561	Dynactin subunit 2	DCTN2	Homo sapiens	44.23	24	18	+	Cluster 25	21.4348	21.4737	21.8798	21.5473	21.8006	21.7555	21.5675	21.7198	21.7983	21.9022	22.0125	21.9125	21.615	21.7866	21.5825	21.9787	21.4241	21.1311	20.6758	20.8722	21.2694	20.8677	21.3262	21.0014	21.1946	21.2937	21.1146	20.6522	21.0385	21.1332	21.2026	21.2046	1.65365	-0.275135	-1.05568	-0.269024	-0.0538136	9.31242
2585	1	O95980	O95980	Reversion-inducing cysteine-rich protein with Kazal motifs	RECK	Homo sapiens	106.458	22	18	+	Cluster 25	19.2525	18.903	19.2722	18.707	19.7436	19.2519	19.1459	18.9857	19.197	18.9092	19.2917	19.2722	19.4575	19.2542	18.943	19.4326	18.9745	17.5492	16.7376	16.4938	16.7687	17.4277	17.9356	17.2836	18.2756	17.5524	17.4583	16.3317	18.5804	18.1575	17.1789	17.7001	1.63781	-0.237091	-1.09627	-0.233501	-0.070942	8.74255
1963	1	Q93052	Q93052	Lipoma-preferred partner	LPP	Homo sapiens	65.746	32	22	+	Cluster 25	23.9343	23.9116	25.7399	23.3884	25.5821	24.8687	23.8871	26.063	25.8587	25.8832	25.9833	25.4421	26.2227	26.3298	24.3427	26.3493	24.0721	23.2905	22.8725	22.255	22.2804	22.6859	23.5914	23.4644	24.7328	23.4117	21.9044	22.1725	23.2339	23.3367	22.3935	23.7128	1.61663	-0.294949	-1.10952	-0.257711	0.0455525	6.73411
341	1	Q03252	Q03252	Lamin-B2	LMNB2	Homo sapiens	69.949	53	46	+	Cluster 25	24.2367	23.9264	24.2792	24.1514	24.4104	24.2621	24.0719	23.8533	24.3215	23.842	24.317	23.8981	23.5073	23.4678	24.1518	24.3624	23.6322	23.5654	23.5332	23.3062	23.1803	23.4044	23.5391	23.6232	23.8122	23.6235	23.4224	22.9865	23.3688	23.8815	23.6404	23.6909	1.57532	-0.3321	-1.17538	-0.143999	0.0761577	5.81437
83	1	P55268	P55268	Laminin subunit beta-2	LAMB2	Homo sapiens	195.985	100	78	+	Cluster 25	22.0987	21.8111	23.6974	21.6978	24.0966	23.5884	21.9511	24.805	23.8723	23.996	24.401	24.5352	24.9215	24.3047	23.0126	24.4505	20.8759	20.8737	19.4259	18.5716	19.0775	20.6597	21.1592	21.7476	21.8857	20.2856	20.1897	18.2982	20.992	20.5486	19.4797	21.1706	1.59262	-0.139937	-1.1568	-0.324015	0.0281277	8.64998
270	1	Q9BX66	Q9BX66	Sorbin and SH3 domain-containing protein 1	SORBS1	Homo sapiens	142.514	67	53	+	Cluster 25	22.2638	22.0866	24.9329	21.6946	24.9731	24.5003	22.4058	25.2688	25.0725	25.1403	24.9976	25.1576	25.3067	25.3141	23.5673	25.4343	21.344	21.2113	20.428	19.2622	19.5779	20.4856	21.6078	22.7359	23.0366	21.0985	19.4316	19.3267	20.8707	21.3804	20.1783	21.6542	1.64512	-0.247872	-1.06715	-0.304412	-0.0256867	7.84617
11286	1	P04921	P04921	Glycophorin-C	GYPC	Homo sapiens	13.81	2	1	+	Cluster 25	16.845	16.8708	17.1943	16.5588	16.2235	16.7516	16.8102	17.0582	17.3717	17.8724	17.3819	17.0453	17.2726	16.2099	16.388	17.3969	16.3156	15.782	14.8337	16.0503	14.9311	15.0349	16.4258	14.9336	15.549	15.9772	15.5567	14.542	16.2225	15.128	15.2893	16.0141	1.53723	-0.120645	-1.17388	-0.44917	0.206458	7.65107
10370	1	P01766	P01766	Immunoglobulin heavy variable 3-13	IGHV3-13	Homo sapiens	12.506	3	2	+	Cluster 25	18.9406	19.4726	18.6621	20.5336	18.6439	18.1044	19.7806	18.5554	19.0465	17.8691	19.2781	19.4556	20.1038	18.7283	17.6683	19.2668	17.8693	19.1644	16.6634	18.4343	17.0431	16.6278	19.8173	17.564	17.6134	15.0106	17.9415	16.5991	18.46	16.9401	16.028	18.2928	1.40868	-0.112644	-1.23067	-0.525752	0.460389	3.61859
10362	1	P00325	P00325	All-trans-retinol dehydrogenase [NAD(+)] ADH1B	ADH1B	Homo sapiens	39.836	18	13	+	Cluster 25	26.3803	25.6869	25.7932	25.8654	25.5414	25.9772	25.9908	25.674	25.7197	25.9482	26.4936	25.7508	25.6966	24.8592	26.2906	25.9184	23.2681	24.0818	21.2287	20.4884	21.4248	23.2283	24.4008	19.5362	21.2415	23.4839	21.7542	18.69	23.3882	23.7083	22.2984	23.6977	1.51777	-0.0213644	-1.12911	-0.60411	0.236806	8.53597
9627	1	P48509	P48509	CD151 antigen	CD151	Homo sapiens	28.296	3	3	+	Cluster 25	22.7204	22.6468	22.7383	21.5082	22.9554	21.9672	21.0732	23.6034	23.0587	23.11	22.7073	22.1932	23.2512	22.8458	21.5416	23.391	21.3651	22.147	20.6929	20.4498	20.8406	20.9251	21.0307	21.1225	21.7125	22.2416	21.3365	21.225	21.503	20.9938	21.232	21.8336	1.55946	-0.324552	-1.04893	-0.508438	0.322465	5.6649
9456	1	O60262	O60262	Guanine nucleotide-binding protein G(I)/G(S)/G(O) subunit gamma-7	GNG7	Homo sapiens	7.519	5	3	+	Cluster 25	20.2298	20.0482	21.3328	19.4596	20.7199	20.0648	19.7851	22.2562	21.5025	21.0447	21.203	20.9109	21.8672	14.8305	20.1101	20.4494	19.846	19.0776	18.3898	17.8998	18.3629	17.686	19.2399	16.3201	19.9824	17.9533	18.5749	14.3093	19.4893	18.8667	17.7892	19.7148	1.3682	-0.0896821	-1.22912	-0.576081	0.526676	3.01891
8952	1	Q562F6	Q562F6	Shugoshin 2	SGO2	Homo sapiens	144.745	4	4	+	Cluster 25	14.7369	15.4914	15.0774	15.448	14.5405	15.7452	15.2599	14.5075	14.4899	15.9136	15.772	14.8023	14.6655	14.7877	16.9147	15.0788	15.7216	14.2915	14.252	15.1519	13.9547	13.6843	13.7758	15.2157	14.5664	14.4477	14.5588	13.8401	13.8927	14.2616	13.6148	14.655	1.46203	-0.363732	-1.14547	-0.432998	0.480173	3.11321
8034	1	P08590	P08590	Myosin light chain 3	MYL3	Homo sapiens	21.931	8	5	+	Cluster 25	16.4765	16.2145	15.2903	16.3219	15.4934	16.1684	16.6428	17.3747	14.4571	16.6281	17.6026	17.632	19.1711	16.5609	17.3832	16.3782	16.4517	15.2915	14.9902	14.6789	14.4929	15.2391	16.3904	14.5744	16.2105	14.4647	18.2604	14.8701	16.5212	15.1597	14.9888	15.7462	1.49689	-0.269914	-1.15202	-0.459675	0.384715	2.17912
7055	1	Q96FC7	Q96FC7	Phytanoyl-CoA hydroxylase-interacting protein-like	PHYHIPL	Homo sapiens	42.487	8	7	+	Cluster 25	15.7382	15.3868	17.216	16.3965	18.1738	17.5304	15.8538	17.2525	17.5988	17.252	17.4785	16.6801	17.1158	17.1518	16.3579	17.8438	17.7989	14.8028	15.4637	14.7441	13.9226	13.7677	18.1627	14.7199	14.9703	14.1952	14.1955	15.0874	15.1463	15.0123	15.3843	15.8921	1.41282	-0.0261375	-1.31526	-0.403665	0.33224	4.32731
6860	1	Q08117	Q08117	TLE family member 5	TLE5	Homo sapiens	21.969	8	7	+	Cluster 25	18.7917	18.4321	18.8421	18.1374	18.3883	18.0368	18.4947	18.8696	18.3875	17.6332	18.6251	18.6576	18.8239	18.6765	18.8054	18.9888	18.5981	18.2367	17.8544	17.742	17.9214	18.38	18.0775	17.5385	18.3743	18.0399	17.7784	18.0729	18.2625	18.4336	18.5223	18.3694	1.41906	-0.0454186	-1.18677	-0.621798	0.43492	2.6738
6095	1	O14495	O14495	Phospholipid phosphatase 3	PLPP3	Homo sapiens	35.117	9	8	+	Cluster 25	20.7734	20.1726	20.1921	20.8997	20.4032	20.8291	20.571	20.5881	20.7208	20.0824	20.8637	20.788	20.5913	20.1417	21.1627	20.6407	19.6626	19.4201	18.6513	18.7334	18.2174	18.8839	19.8755	18.7141	19.359	19.6009	18.7183	18.5426	19.8732	19.2465	18.6084	19.6237	1.57249	-0.155907	-1.14821	-0.40674	0.138375	9.92598
5719	1	P48059	P48059	LIM and senescent cell antigen-like-containing domain protein 1	LIMS1	Homo sapiens	37.251	15	13	+	Cluster 25	22.1345	22.1242	23.5536	21.6818	23.3437	22.3462	21.8113	23.8404	23.3251	23.0765	22.9439	23.3661	24.0451	23.7353	21.6052	24.4465	22.8932	21.7425	21.4388	20.8794	20.8063	21.3947	21.4687	22.1681	22.6798	21.574	21.4178	21.0642	22.4665	21.7977	20.8996	22.1721	1.50173	-0.199787	-1.207	-0.396413	0.30147	4.18629
4091	1	Q6UWP2	Q6UWP2	Dehydrogenase/reductase SDR family member 11	DHRS11	Homo sapiens	28.306	17	13	+	Cluster 25	23.1536	23.27	22.7756	22.9957	22.7219	22.9709	21.8862	21.2709	22.2093	22.7298	22.408	22.3607	21.5564	22.3573	22.9455	22.0984	19.7515	22.2592	21.5124	20.9147	22.8184	20.9445	22.0675	19.754	20.59	21.7882	19.3126	20.9588	21.4217	21.7471	21.7622	21.7772	1.54438	-0.220888	-1.17348	-0.373154	0.223143	4.01326
3885	1	Q9ULP9	Q9ULP9	TBC1 domain family member 24	TBC1D24	Homo sapiens	62.922	17	14	+	Cluster 25	19.1925	19.2399	19.7566	18.9939	19.8035	19.8331	19.2142	19.6824	19.7168	19.4029	19.3756	19.8897	19.7914	19.7228	19.1867	19.936	18.9313	19.2635	19.4288	18.7117	19.3558	19.085	19.209	19.2149	19.3629	19.1786	18.5967	19.4563	19.194	18.9899	18.9697	19.4052	1.55993	-0.27788	-1.03032	-0.570929	0.319206	3.4355
3687	1	Q13642	Q13642	Four and a half LIM domains protein 1	FHL1	Homo sapiens	36.262	18	14	+	Cluster 25	25.5877	25.672	27.944	24.6973	27.4829	26.1654	25.233	27.9289	27.5074	26.8668	27.3251	27.4299	28.3863	28.3301	25.762	28.7259	23.9511	24.8011	22.9623	21.6127	22.3339	22.8554	23.8045	24.1257	24.7004	23.075	21.6947	20.9636	24.0189	23.0767	22.2132	24.559	1.60932	-0.159259	-0.993994	-0.610596	0.15453	9.04343
2764	1	Q9HCB6	Q9HCB6	Spondin-1	SPON1	Homo sapiens	90.977	23	18	+	Cluster 25	21.7611	22.0432	21.6498	20.8933	21.4572	21.3351	21.4137	21.1002	21.9182	21.7776	21.4243	21.1411	20.9436	21.6844	20.8113	21.9072	20.0418	20.5839	18.278	17.2131	19.1528	19.0643	20.9452	20.4476	19.7802	21.355	17.7124	16.9528	19.7607	20.6205	18.8081	20.4034	1.48086	-0.119311	-1.23736	-0.418503	0.294312	5.52112
2522	1	Q9GZM7	Q9GZM7	Tubulointerstitial nephritis antigen-like	TINAGL1	Homo sapiens	52.387	22	19	+	Cluster 25	22.096	21.9263	22.5413	21.8573	22.916	22.3242	22.0535	23.1584	22.6743	22.5043	23.1401	22.7927	23.0717	22.5948	22.3506	23.1237	21.1467	21.3113	20.837	20.5093	20.5097	20.8443	21.3123	21.4647	21.4929	20.9559	20.809	20.6028	21.1157	20.4969	21.3294	21.6561	1.51925	-0.328309	-1.15623	-0.368518	0.333807	10.9031
2314	1	Q96LD4	Q96LD4	E3 ubiquitin-protein ligase TRIM47	TRIM47	Homo sapiens	69.531	27	20	+	Cluster 25	23.777	23.7645	24.8382	23.8181	24.4779	24.0639	24.0781	24.5513	24.8202	24.4593	24.3499	24.3705	24.4327	24.8291	23.7125	24.7359	24.3159	23.7467	23.0289	23.344	23.4017	23.1984	23.6547	24.1547	23.9078	23.5579	23.4065	22.9399	23.5132	23.8923	23.1582	23.8465	1.56625	-0.0822467	-1.09579	-0.557405	0.169188	5.04459
2299	1	Q8IW45	Q8IW45	ATP-dependent (S)-NAD(P)H-hydrate dehydratase	NAXD	Homo sapiens	36.575	26	20	+	Cluster 25	21.0282	20.9028	21.5364	20.5533	21.7642	21.1731	20.257	21.5354	21.2016	21.2844	21.6272	21.1199	21.4127	21.0532	21.168	21.9384	20.0511	20.824	20.582	20.0073	20.2179	20.3251	20.674	19.4724	20.3286	20.815	20.4607	20.7937	20.5269	20.1539	19.9157	20.7041	1.54931	-0.13466	-1.14742	-0.472166	0.204942	5.80769
1883	1	P42336	P42336	Phosphatidylinositol 4,5-bisphosphate 3-kinase catalytic subunit alpha isoform	PIK3CA	Homo sapiens	124.284	25	22	+	Cluster 25	17.6326	17.6001	18.5249	17.7364	18.6691	18.1761	17.9201	18.5532	18.6093	18.3767	18.6623	18.7374	18.3421	18.8451	18.2111	18.5582	17.8197	17.4359	17.7191	17.4154	17.3684	17.3731	17.614	17.6671	18.0509	17.6122	17.4789	17.7839	17.652	17.99	17.5423	17.9241	1.55918	-0.260334	-1.12095	-0.42722	0.249325	5.65533
1809	1	Q9BTV4	Q9BTV4	Transmembrane protein 43	TMEM43	Homo sapiens	44.876	26	23	+	Cluster 25	22.5231	22.6452	23.5663	22.6574	23.2036	23.0223	23.1969	23.8859	23.5142	23.407	23.3707	23.4351	23.2295	23.5053	23.0046	23.4295	22.8126	22.0482	22.6068	22.8684	22.097	22.1659	22.3364	22.7692	23.1792	22.3923	22.1686	21.9722	22.3894	22.3091	22.2409	22.8272	1.47028	-0.0910899	-1.08428	-0.700106	0.405191	5.9017
969	1	Q9NR16	Q9NR16	Scavenger receptor cysteine-rich type 1 protein M160	CD163L1	Homo sapiens	159.242	37	31	+	Cluster 25	21.4289	21.295	20.8968	21.0886	20.5355	19.8944	20.8317	20.2671	20.4215	20.2347	19.7793	20.239	19.9498	20.4317	20.8276	20.5044	19.2395	19.75	19.2405	18.6283	18.6886	18.5353	19.6517	14.5319	14.6734	19.2655	19.1346	17.7603	20.0538	19.0991	18.9324	19.6221	1.53248	-0.248275	-1.13629	-0.453286	0.305373	4.21532
1068	1	O95428	O95428	Papilin	PAPLN	Homo sapiens	137.702	34	29	+	Cluster 25	18.5331	18.0711	18.6362	17.7047	18.6466	18.2498	18.6564	18.1551	18.5263	18.2377	18.3666	18.5221	18.3593	18.5286	18.0384	18.5701	18.37	17.0445	17.5613	16.8262	17.4697	17.0236	17.9324	17.0795	17.523	18.1038	17.4478	16.044	18.1329	17.6504	17.2399	17.9176	1.42495	-0.251927	-1.27293	-0.324684	0.424598	5.36811
7066	1	Q96P50	Q96P50	Arf-GAP with coiled-coil, ANK repeat and PH domain-containing protein 3	ACAP3	Homo sapiens	92.495	10	7	+	Cluster 25	15.633	15.6906	16.8816	15.7405	16.0842	16.4877	16.0812	17.0454	16.4342	16.0014	16.646	16.4555	16.6481	15.8836	16.0127	16.5072	16.0728	15.4041	15.8607	15.7252	15.4064	15.7304	15.8073	16.3106	16.3527	15.8983	15.5273	15.5005	15.8475	15.4496	15.5177	15.9402	1.65436	-0.280731	-0.938862	-0.540108	0.105339	3.1142
6162	1	P02511	P02511	Alpha-crystallin B chain	CRYAB	Homo sapiens	20.155	9	8	+	Cluster 25	22.0793	21.1488	24.2254	21.83	24.0128	23.6766	22.4811	24.6833	24.2165	24.5336	24.4695	24.8005	24.3018	25.1546	23.8745	24.4442	20.3926	19.6516	18.8625	17.8128	18.4712	19.6566	20.7151	21.5436	21.8077	19.8926	18.4482	16.8558	19.3789	20.1602	18.6595	20.5274	1.68145	-0.413076	-0.954151	-0.302584	-0.0116388	9.71818
6003	1	Q9NNX6	Q9NNX6	CD209 antigen	CD209	Homo sapiens	45.774	16	11	+	Cluster 25	18.6543	18.6153	18.2816	19.9071	18.2444	18.7355	20.0948	19.1824	18.4581	18.6245	19.2133	18.7113	18.5041	18.8833	19.4211	18.6791	17.7246	17.6127	16.9255	16.496	17.2671	17.3914	18.9063	17.5192	17.1069	17.8789	17.9426	16.0021	17.7159	17.9706	17.4118	17.9412	1.59222	-0.438494	-1.08671	-0.244908	0.177887	6.493
5999	1	Q9HBI1	Q9HBI1	Beta-parvin	PARVB	Homo sapiens	41.715	11	9	+	Cluster 25	17.9505	18.4047	19.7598	18.6922	19.1783	19.5607	18.9757	20.0288	19.829	20.1252	20.1595	19.8331	19.7753	20.0045	19.2995	19.8829	18.2942	17.5534	18.3055	18.8338	17.9514	17.9836	19.3315	19.4306	19.3285	18.5931	17.9444	17.0899	18.3682	18.2795	17.85	18.8875	1.58398	-0.523543	-0.967891	-0.417628	0.32508	4.21582
5662	1	P02462	P02462	Collagen alpha-1(IV) chain	COL4A1	Homo sapiens	160.612	15	11	+	Cluster 25	21.7195	21.8048	22.3978	21.4725	23.2078	22.2062	21.397	23.6548	22.1308	22.9762	23.4042	23.2417	24.368	23.7498	22.2981	23.4614	22.6697	21.1311	21.4449	20.6836	21.0054	21.2376	22.1726	22.5537	22.4957	21.3272	20.2759	20.5018	22.2568	21.4207	20.6103	21.7717	1.61491	-0.349583	-1.04471	-0.387887	0.167263	3.63821
5594	1	O00213	O00213	Amyloid beta precursor protein binding family B member 1	APBB1	Homo sapiens	77.246	12	9	+	Cluster 25	16.6273	15.9742	17.9924	16.3741	18.1866	17.6876	17.4408	18.172	17.8981	18.0368	18.2947	18.0063	17.6972	18.2404	17.4736	18.1325	16.7846	15.5512	16.133	15.6878	15.6709	15.6753	16.5817	16.3972	17.0384	16.0315	15.7867	15.7887	16.1796	16.0644	15.8876	16.6002	1.65974	-0.398217	-0.917922	-0.476008	0.132411	7.35313
5539	1	Q9NY47	Q9NY47	Voltage-dependent calcium channel subunit alpha-2/delta-2	CACNA2D2	Homo sapiens	129.82	12	10	+	Cluster 25	17.5605	17.1011	18.3994	17.8204	18.8905	18.4489	18.16	18.1302	18.5787	18.3431	18.4519	18.0356	17.925	17.8159	18.098	18.7063	13.163	17.011	15.8179	13.5575	14.6763	17.0887	17.1448	15.7517	14.8119	16.3955	14.2754	15.1383	15.9924	15.5594	14.7636	16.2795	1.59388	-0.216014	-1.10385	-0.41705	0.143033	8.5894
4468	1	Q86VQ6	Q86VQ6	Thioredoxin reductase 3	TXNRD3	Homo sapiens	70.654	15	12	+	Cluster 25	16.775	17.4141	18.3513	16.6366	17.9651	18.0101	16.6762	18.6429	18.5023	18.0859	17.7012	18.148	18.602	18.7193	16.9044	18.5542	16.938	17.5845	16.8702	16.591	16.7289	14.162	16.2136	17.5987	16.8835	16.7962	15.7671	17.1227	16.7148	16.8926	17.4403	17.2108	1.64289	-0.352827	-0.976791	-0.450951	0.137682	3.49874
4092	1	Q6UWY5	Q6UWY5	Olfactomedin-like protein 1	OLFML1	Homo sapiens	45.95	14	13	+	Cluster 25	21.9226	20.7515	21.7129	21.1201	21.9186	22.0316	21.7938	22.2072	22.2186	21.4095	23.0259	21.3613	21.4681	20.5794	20.8572	21.8287	20.8537	18.4311	17.6961	16.9984	17.4232	19.354	19.5825	18.3987	19.3751	17.6459	18.798	17.0637	18.6244	18.5744	17.4602	19.1267	1.65586	-0.38797	-1.00803	-0.299809	0.0399447	10.699
4028	1	Q12846	Q12846	Syntaxin-4	STX4	Homo sapiens	34.18	15	13	+	Cluster 25	20.5514	20.2161	20.8776	20.5595	20.8782	20.7117	20.5085	20.463	20.7285	20.6986	20.6248	20.7067	20.4744	20.6926	20.5377	20.8398	19.9398	20.3717	20.2642	19.9032	20.7116	20.1183	20.2523	20.1349	20.4018	20.3849	20.0429	20.1246	20.3497	20.1475	20.3668	20.3457	1.63681	-0.314851	-1.03642	-0.373859	0.088325	5.61821
3972	1	P16152	P16152	Carbonyl reductase [NADPH] 1	CBR1	Homo sapiens	30.375	20	15	+	Cluster 25	24.4405	24.5044	24.4806	24.4482	24.7432	24.884	23.9152	24.5551	24.5647	24.5549	24.9715	24.6822	24.7656	24.5396	24.5144	24.9146	23.807	23.9226	23.417	22.8829	24.9951	23.5652	24.0302	23.7737	23.9158	23.792	23.0867	23.0958	23.9001	23.5415	23.8947	24.0851	1.56414	-0.405086	-1.04161	-0.444415	0.326977	6.13712
3673	1	Q12765	Q12765	Secernin-1	SCRN1	Homo sapiens	46.383	18	14	+	Cluster 25	19.9742	19.3141	20.708	19.4334	20.623	20.4195	19.9935	21.2518	20.7665	20.1848	21.1854	20.9548	21.0816	20.793	19.8004	21.211	19.8072	19.0723	17.819	18.7536	17.8207	18.8037	19.1811	19.8503	19.6354	18.5099	19.4949	17.3868	19.1954	19.6648	18.3533	19.5716	1.64245	-0.513351	-0.944597	-0.346763	0.162262	6.11336
3193	1	Q7Z7L7	Q7Z7L7	Protein zer-1 homolog	ZER1	Homo sapiens	88.171	21	16	+	Cluster 25	17.5356	17.5707	18.0826	17.5001	17.9392	17.6744	17.5014	18.4822	17.9881	17.6495	17.8159	18.0041	18.0166	17.8567	17.1308	18.2629	16.7579	17.3103	16.9383	17.1205	16.7124	16.7464	17.4056	17.0179	17.4247	17.2764	16.9788	16.3577	17.0035	16.9182	16.8322	17.2807	1.59532	-0.526245	-0.979535	-0.372272	0.28273	7.37575
1734	1	P30041	P30041	Peroxiredoxin-6	PRDX6	Homo sapiens	25.034	28	23	+	Cluster 25	25.594	25.6191	25.8725	25.4147	25.8578	25.8571	25.1384	25.5791	25.752	26.0164	25.8373	25.7576	25.6569	25.7838	25.1257	25.7518	24.8034	24.7828	24.6292	24.034	24.6305	24.3739	25.1952	24.7448	24.8636	25.0671	24.6453	23.9889	24.754	24.8824	24.6369	25.0825	1.56051	-0.323022	-1.11781	-0.379067	0.259387	9.56196
1701	1	O75112	O75112	LIM domain-binding protein 3	LDB3	Homo sapiens	77.133	31	23	+	Cluster 25	19.9505	19.7287	23.404	19.8739	23.0172	22.5114	20.1439	23.3673	23.6029	23.2615	23.0385	22.9128	23.6742	23.7583	21.9031	24.0502	18.2995	19.2942	16.5827	15.2342	16.3947	18.1418	18.3299	19.7897	20.604	17.6359	15.1159	15.345	18.1144	17.5037	16.9426	19.0778	1.64627	-0.23364	-0.990952	-0.497476	0.075801	8.64169
1634	1	Q6ZU52	Q6ZU52	Uncharacterized protein KIAA0408	KIAA0408	Homo sapiens	79.162	29	24	+	Cluster 25	17.5935	17.2016	18.5618	16.918	19.0594	18.992	17.5758	18.4201	19.2811	18.6073	18.9688	18.3241	19.4182	18.9766	18.515	19.3994	15.5395	15.3515	14.6667	14.3509	13.2389	16.4492	16.0326	14.9238	15.8906	15.2502	14.9541	14.7666	16.4095	15.7382	15.4409	16.4265	1.59065	-0.42319	-1.04642	-0.367469	0.246427	11.1752
1462	1	O94911	O94911	ABC-type organic anion transporter ABCA8	ABCA8	Homo sapiens	183.679	37	28	+	Cluster 25	22.3016	21.7534	21.7792	21.6012	21.6606	21.5508	21.1717	20.9028	21.9474	21.517	21.7845	20.6124	21.4547	21.1718	20.6768	21.8646	18.4313	19.0098	17.4681	18.2391	17.0509	17.4862	19.1147	15.2142	17.9274	18.8174	18.1838	16.6444	18.0357	18.9025	16.1434	19.0853	1.66485	-0.308495	-0.901549	-0.556711	0.101904	12.0689
1273	1	P35611	P35611	Alpha-adducin	ADD1	Homo sapiens	80.956	33	27	+	Cluster 25	22.7141	22.4408	22.5941	22.7633	22.5771	22.5279	22.6451	22.0467	22.8511	22.4414	22.8016	22.3519	22.0429	22.125	22.7232	22.5435	21.9686	22.0957	21.5685	21.7924	21.8171	22.0206	22.4941	21.379	21.8838	22.1708	21.7024	22.1134	22.0091	21.8106	22.3672	22.2003	1.57136	-0.498486	-1.02844	-0.356612	0.312179	5.48704
457	1	P53814	P53814	Smoothelin	SMTN	Homo sapiens	99.059	53	41	+	Cluster 25	22.2675	22.4894	24.5717	21.9231	24.9569	24.252	22.7299	25.6269	24.6852	25.4192	25.3778	25.0516	25.178	25.5345	24.002	25.2378	22.3733	22.0451	21.2001	20.8678	20.7237	21.7432	22.7071	23.9826	23.8622	22.1397	20.2256	20.3978	21.8378	21.794	20.994	22.5745	1.62393	-0.260845	-1.06011	-0.401575	0.0986082	5.74824
[truncated: 85 more rows]
[truncated: 1 more columns]
