# Supplementary material for: Identification of Cancer-Associated Proteins in Colorectal Cancer Using Mass Spectrometry
Source: Proteomes. 2025 Aug 12;13(3):38. doi: 10.3390/proteomes13030038 (PMC12372073; doi:10.3390/proteomes13030038)
Supplement: Supplementary file 1 [file proteomes-13-00038-s001.zip › Supplementary Table S13 COSMIC 748 cancer associated proteins.xlsx]

## Sheet: COSMIC cancer gene 0909
Gene Symbol	Name	Synonyms
A1CF	APOBEC1 complementation factor	ACF,ACF64,ACF65,APOBEC1CF,ASP,CCDS73133.1,ENSG00000148584.14,NM_001198819.1,NP_001185748
ABI1	abl-interactor 1	ABI-1,CCDS7150.1,E3B1,ENSG00000136754.17,NM_005470.3,NP_005461,NP_001334958.1,Q8IZP0,SSH3BP1
ABL1	v-abl Abelson murine leukemia viral oncogene homolog 1	ABL,CCDS35165.1,ENSG00000097007.17,JTK7,NM_007313.2,NP_009297,P00519,c-ABL,p150
ABL2	c-abl oncogene 2, non-receptor tyrosine kinase	ABLL,ARG,CCDS30947.1,ENSG00000143322.19,NM_007314.3,NP_009298,P42684
ACKR3	atypical chemokine receptor 3	CCDS2516.1,CMKOR1,CXCR7,ENSG00000144476.5,GPR159,NM_020311.2,NP_064707,P25106,RDC1
ACSL3	acyl-CoA synthetase long-chain family member 3	ACS3,CCDS2455.1,ENSG00000123983.13,FACL3,NM_004457.3,NP_004448,NP_001341088.1,NP_001341087.1,O95573,PRO2194
ACSL6	acyl-CoA synthetase long-chain family member 6	ACS2,CCDS34229.1,ENSG00000164398.12,FACL6,KIAA0837,LACS2,LACS5,NM_001009185.2,NP_001009185,Q9UKU0
ACVR1	activin A receptor, type I	ACVR1A,ACVRLK2,ALK2,CCDS2206.1,ENSG00000115170.13,NM_001347666.1,NP_001096,NP_001334595.1,NP_001334594.1,NP_001334592.1,Q04771,SKR1
ACVR1B	Activin A Receptor Type 1B	ACVRLK4,ALK4,ActRIB,CCDS44894.2,ENSG00000135503.12,NM_020328.3,NP_064733,P36896,SKR2
ACVR2A	activin A receptor type 2A	ACTRII,ACVR2,CCDS33301.1,ENSG00000121989.14,NM_001616.4,NP_001607,NP_001265508,P27037
AFDN	myeloid/lymphoid or mixed-lineage leukemia (trithorax homolog, Drosophila); translocated to, 4 (AF6)	AF-6,AF6,CCDS78199.1,ENSG00000130396.20,MLLT4,NM_001291964.1,NP_001278893
AFF1	AF4/FMR2 family, member 1	AF-4,AF4,CCDS54775.1,ENSG00000172493.20,MLLT2,NM_001166693.2,NP_001160165,P51825,PBM1
AFF3	AF4/FMR2 family, member 3	CCDS33258.1,ENSG00000144218.18,LAF4,MLLT2-like,NM_001025108.1,NP_001020279,P51826
AFF4	AF4/FMR2 family, member 4	AF5Q31,CCDS4164.1,ENSG00000072364.12,MCEF,NM_014423.3,NP_055238,Q9UHB7
AKAP9	A kinase (PRKA) anchor protein (yotiao) 9	AKAP350,AKAP450,CCDS5622.1,CG-NAP,ENSG00000127914.16,HYPERION,KIAA0803,LQT11,MU-RMS-40.16A,NM_147185.2,NP_005742,NP_671714.1,PPP1R45,PRKA9,Q99996,YOTIAO
AKT1	v-akt murine thymoma viral oncogene homolog 1	AKT,CCDS9994.1,ENSG00000142208.15,P31749,PKB,PRKBA,RAC
AKT2	v-akt murine thymoma viral oncogene homolog 2	CCDS12552.1,ENSG00000105221.16,NM_001626.5,NP_001617,P31751
AKT3	v-akt murine thymoma viral oncogene homolog 3	CCDS31077.1,ENSG00000117020.16,NM_005465.4,NP_005456,PKBG,PRKBG,Q9Y243,RAC-gamma
ALDH2	aldehyde dehydrogenase 2 family (mitochondrial)	CCDS9155.1,ENSG00000111275.12,NM_000690.3,NP_000681,P05091
ALK	anaplastic lymphoma kinase (Ki-1)	CCDS33172.1,CD246,ENSG00000171094.17,NM_004304.4,NP_004295,Q9UM73
AMER1	APC membrane recruitment protein 1	CCDS14377.2,ENSG00000184675.9,FAM123B,FLJ39827,NM_152424.3,NP_689637,Q5JTC6,RP11-403E24.2,WTX
ANK1	ankyrin 1	ANK,CCDS47849.1,ENSG00000029534.20,NM_001142446.1,NP_001135918,P16157,SPH1
APC	adenomatous polyposis of the colon gene	CCDS4107.1,DP2,DP2.5,DP3,ENSG00000134982.16,NM_001354901.1,NP_000029,NP_001341826.1,NP_001341827.1,NP_001341830.1,NP_001341828.1,NP_001341824.1,P25054,PPP1R46
APOBEC3B	apolipoprotein B mRNA editing enzyme catalytic subunit 3B	CCDS13982.1,ENSG00000179750.15,FLJ21201,NM_004900.4,NP_004891,NP_004891.4,PHRBNL,Q9UH17
AR	Androgen Receptor	AIS,CCDS14387.1,DHTR,ENSG00000169083.16,HUMARA,NM_000044.3,NP_000035,NR3C4,P10275,SBMA,SMAX1
ARAF	A-Raf proto-oncogene, serine/threonine kinase	ARAF1,CCDS75970.1,ENSG00000078061.12,NM_001256196.1,NP_001243125
ARHGAP26	Rho GTPase activating protein 26	CCDS4277.1,ENSG00000145819.16,GRAF,KIAA0621,OPHN1L,OPHN1L1,Q9UNA1
ARHGAP35	Rho GTPase activating protein 35	CCDS46127.1,ENSG00000160007.18,GRF-1,GRLF1,KIAA1722,NM_004491.4,NP_004482,P190A,Q9NRY4,p190ARhoGAP,p190RhoGAP
ARHGAP5	Rho GTPase activating protein 5	CCDS32062.1,ENSG00000100852.12,GFI2,NM_001030055.1,NP_001025226,Q13017,RhoGAP5,p190-B,p190BRhoGAP
ARHGEF10	Rho guanine nucleotide exchange factor 10	CCDS78296.1,ENSG00000104728.15,Gef10,KIAA0294,NM_001308153.1,NP_001295082,O15013
ARHGEF10L	Rho guanine nucleotide exchange factor 10 like	CCDS182.1,ENSG00000074964.16,FLJ10521,KIAA1626,NM_018125.3,NP_060595,Q9HCE6
ARHGEF12	RHO guanine nucleotide exchange factor (GEF) 12 (LARG)	CCDS41727.1,ENSG00000196914.8,KIAA0382,LARG,NM_015313.2,NP_056128,Q9NZN5
ARID1A	AT rich interactive domain 1A (SWI-like)	B120,BAF250,BAF250a,C10rf4,C1orf4,CCDS285.1,ENSG00000117713.19,NM_006015.4,NP_006006,O14497,P270,SMARCF1
ARID1B	AT rich interactive domain 1B	6A3-5,BAF250b,CCDS55072.1,DAN15,ELD/OSA1,ENSG00000049618.22,KIAA1235,NM_020732.3,NP_065783,Q8NFD5,p250R
ARID2	AT rich interactive domain 2	BAF200,CCDS31783.1,DKFZp686G052,ENSG00000189079.15,FLJ30619,KIAA1557,NM_152641.2,NP_689854,Q68CP9
ARNT	aryl hydrocarbon receptor nuclear translocator	CCDS970.1,ENSG00000143437.20,HIF-1beta,NM_001668.3,NP_001659,NP_001337154.1,NP_001337155.1,NP_001337153.1,P27540,bHLHe2
ASPM	Assembly Factor For Spindle Microtubules	ASP,CCDS1389.1,Calmbp1,ENSG00000066279.17,FLJ10517,FLJ10549,MCPH5,NM_018136.4,NP_060606,Q8IZT6
ASPSCR1	alveolar soft part sarcoma chromosome region, candidate 1	ASPL,ASPS,CCDS58611.1,ENSG00000169696.15,NM_001251888.1,NP_001238817,Q9BZE9,TUG,UBXD9,UBXN9
ASXL1	additional sex combs like 1	CCDS13201.1,ENSG00000171456.17,KIAA0978,NM_015338.5,NP_056153,Q8IXJ9
ASXL2	additional sex combs like 2, transcriptional regulator	ASXH2,ENSG00000143970.16,FLJ10898,KIAA1685,Q76L83
ATF1	activating transcription factor 1	CCDS8803.1,ENSG00000123268.8,NM_005171.4,NP_005162,P18846,TREB36
ATIC	5-aminoimidazole-4-carboxamide ribonucleotide formyltransferase/IMP cyclohydrolase	AICARFT,CCDS2398.1,ENSG00000138363.14,IMPCHASE,NM_004044.6,NP_004035,P31939,PURH
ATM	ataxia telangiectasia mutated	ATA,ATC,ATD,ATDC,CCDS31669.1,ENSG00000149311.18,NM_000051.3,NP_000042,Q13315,TEL1,TELO1
ATP1A1	ATPase, Na+/K+ transporting, alpha 1 polypeptide	CCDS53351.1,ENSG00000163399.15,NM_001160233.1,NP_001153705,P05023
ATP2B3	ATPase, Ca++ transporting, plasma membrane 3	CCDS35440.1,CFAP39,CLA2,ENSG00000067842.17,NM_001001344.2,NP_001001344,PMCA3,Q16720,SCAX1
ATR	ATR serine/threonine kinase	CCDS3124.1,ENSG00000175054.14,FRP1,MEC1,NM_001184.3,NP_001175,Q13535,SCKL,SCKL1
ATRX	alpha thalassemia/mental retardation syndrome X-linked	CCDS14434.1,ENSG00000085224.21,JMS,MRX52,NM_000489.4,NP_000480,P46100,RAD54,XH2,XNP
AXIN1	axin 1	CCDS10405.1,ENSG00000103126.14,NM_003502.3,NP_003493,O15169,PPP1R49
AXIN2	axin 2	CCDS11662.1,DKFZp781B0869,ENSG00000168646.12,MGC126582,NM_004655.3,NP_004646,Q9Y2T1
B2M	beta-2-microglobulin	CCDS10113.1,ENSG00000166710.17,NM_004048.2,NP_004039,P61769
BAP1	BRCA1 associated protein-1 (ubiquitin carboxy-terminal hydrolase)	CCDS2853.1,ENSG00000163930.9,KIAA0272,NM_004656.3,NP_004647,Q92560,UCHL2,hucep-6
BARD1	BRCA1 associated RING domain 1	CCDS2397.1,ENSG00000138376.10,NM_000465.3,NP_000456,Q99728
BAX	BCL2 associated X, apoptosis regulator	BCL2L4,CCDS12744.1,ENSG00000087088.19,NM_004324.3,NP_004315,Q07812
BAZ1A	bromodomain adjacent to zinc finger domain 1A	ACF1,CCDS9651.1,ENSG00000198604.10,NM_013448.2,NP_038476,Q9NRL2,WALp1,WCRF180,hACF1
BCL10	B-cell CLL/lymphoma 10	CARMEN,CCDS704.1,CIPER,CLAP,ENSG00000142867.12,NM_003921.4,NP_003912,NP_001307644.1,O95999,c-E10,mE10
BCL11A	B-cell CLL/lymphoma 11A	BCL11A-L,BCL11A-S,BCL11A-XL,CCDS1862.1,CTIP1,ENSG00000119866.21,EVI9,HBFQTL5,NM_022893.3,NP_075044,ZNF856
BCL11B	B-cell CLL/lymphoma 11B (CTIP2)	CCDS9950.1,CTIP-2,CTIP2,ENSG00000127152.17,NM_138576.3,NP_612808,NP_001269166.1,Q9C0K0,ZNF856B,hRIT1-alpha
BCL2	B-cell CLL/lymphoma 2	Bcl-2,CCDS11981.1,ENSG00000171791.12,NM_000633.2,NP_000624,P10415,PPP1R50
BCL2L12	BCL2 like 12	CCDS12776.1,ENSG00000126453.9,NM_138639.1,NP_619580,Q9HB09
BCL3	B-cell CLL/lymphoma 3	BCL4,CCDS12642.2,D19S37,ENSG00000069399.14,NM_005178.4,NP_005169,P20749
BCL6	B-cell CLL/lymphoma 6	BCL5,BCL6A,CCDS3289.1,ENSG00000113916.17,LAZ3,NM_001706.4,NP_001697,P41182,ZBTB27,ZNF51
BCL7A	B-cell CLL/lymphoma 7A	BCL7,CCDS9226.1,ENSG00000110987.8,NM_020993.4,NP_066273,Q4VC05
BCL9	B-cell CLL/lymphoma 9	CCDS30833.1,ENSG00000116128.10,NM_004326.3,NP_004317,O00512
BCL9L	B-cell CLL/lymphoma 9-like	CCDS8403.1,DLNB11,ENSG00000186174.12,NM_182557.2,NP_872363,Q86UU0
BCLAF1	BCL2 associated transcription factor 1	BTF,CCDS5177.1,ENSG00000029363.16,KIAA0164,NM_014739.2,NP_055554,Q9NYF8
BCOR	BCL6 corepressor	CCDS48093.1,ENSG00000183337.16,FLJ20285,KIAA1575,NM_001123385.1,NP_001116857,Q6W2J9
BCORL1	BCL6 corepressor-like 1	CCDS14616.1,CXorf10,ENSG00000085185.15,FLJ11362,NM_021946.4,NP_068765,NP_001171701.1,Q5H9F3
BCR	breakpoint cluster region	ALL,BCR1,CCDS13806.1,CML,D22S11,D22S662,ENSG00000186716.20,NM_004327.3,NP_004318,P11274,PHL
BIRC3	baculoviral IAP repeat-containing 3	API2,CCDS8315.1,ENSG00000023445.13,MALT2,MIHC,Q13489,RNF49,c-IAP2,cIAP2,hiap-1
BIRC6	baculoviral IAP repeat containing 6	BRUCE,CCDS33175.2,ENSG00000115760.13,NM_016252.3,NP_057336,Q9NR09
BLM	Bloom Syndrome	BS,CCDS10363.1,ENSG00000197299.10,NM_001287248.1,NP_001274175,NP_000048,NP_001274177.1,P54132,RECQ2,RECQL3
BMP5	bone morphogenetic protein 5	CCDS4958.1,ENSG00000112175.7,NM_021073.2,NP_066551,P22003
BMPR1A	bone morphogenetic protein receptor, type IA	ACVRLK3,ALK3,CCDS7378.1,CD292,ENSG00000107779.13,NM_004329.2,NP_004320,P36894
BRAF	v-raf murine sarcoma viral oncogene homolog B1	BRAF1,CCDS5863.1,ENSG00000157764.13,NM_004333.4,NP_004324
BRCA1	familial breast/ovarian cancer gene 1	BRCC1,CCDS11456.2,ENSG00000012048.21,FANCS,NM_007300.3,NP_009231,P38398,PPP1R53,RNF53
BRCA2	familial breast/ovarian cancer gene 2	BRCC2,CCDS9344.1,ENSG00000139618.14,FACD,FAD,FAD1,FANCD,FANCD1,P51587,XRCC11
BRD3	bromodomain containing 3	CCDS6980.1,ENSG00000169925.16,KIAA0043,NM_007371.3,NP_031397,ORFX,Q15059,RING3L
BRD4	bromodomain containing 4	CAP,CCDS12328.1,ENSG00000141867.17,HUNK1,HUNKI,MCAP,NM_058243.2,NP_490597,O60885
BRIP1	BRCA1 interacting protein C-terminal helicase 1	BACH1,CCDS11631.1,ENSG00000136492.8,FANCJ,NM_032043.2,NP_114432,OF,Q9BX63
BTG1	B-cell translocation gene 1, anti-proliferative	APRO2,CCDS9043.1,ENSG00000133639.4,NM_001731.2,NP_001722,P62324
BTG2	BTG Anti-Proliferation Factor 2	APRO1,CCDS1437.1,ENSG00000159388.5,MGC126063,MGC126064,NM_006763.2,NP_006754,P78543,PC3,TIS21
BTK	Bruton agammaglobulinemia tyrosine kinase	AGMX1,ATK,CCDS76003.1,ENSG00000010671.15,IMD1,NM_001287344.1,NP_001274273,PSCTK1,Q06187,XLA
BUB1B	BUB1 budding uninhibited by benzimidazoles 1 homolog beta (yeast)	BUBR1,Bub1A,CCDS10053.1,ENSG00000156970.12,MAD3L,NM_001211.5,NP_001202,NP_001202.4,O60566,SSK1
C15orf65	chromosome 15 open reading frame 65	CCDS58363.1,ENSG00000261652.2,FLJ27352,H3BRN8,NM_001198784.1,NP_001185713
CACNA1D	calcium channel, voltage-dependent, L type, alpha 1D subunit	CACH3,CACN4,CACNL1A2,CCDS2872.1,CCHL1A2,Cav1.3,ENSG00000157388.16,Q01668
CALR	calreticulin	CCDS12288.1,CRT,ENSG00000179218.13,FLJ26680,NM_004343.3,NP_004334,P27797,RO,SSA,cC1qR
CAMTA1	calmodulin binding transcription activator 1	CCDS30576.1,ENSG00000171735.18,KIAA0833,NM_015215.3,NP_056030,NP_001336537.1,Q9Y6Y1
CANT1	calcium activated nucleotidase 1	CCDS11760.1,ENSG00000171302.16,NM_138793.3,NP_001153245,NP_620148,Q8WVQ1,SCAN-1,SHAPY
CARD11	caspase recruitment domain family, member 11	BIMP3,CARMA1,CCDS5336.2,ENSG00000198286.9,NM_032415.5,NP_001311210,NP_115791,Q9BXL7
CARS	cysteinyl-tRNA synthetase	CARS1,CCDS41600.1,ENSG00000110619.17,NM_001194997.1,NP_001014437,NP_001181926.1,P49589
CASP3	caspase 3	CCDS3836.1,CPP32,CPP32B,ENSG00000164305.18,NM_004346.3,NP_004337,NP_001341709.1,NP_001341707.1,NP_001341706.1,P42574,Yama,apopain
CASP8	caspase 8, apoptosis-related cysteine peptidase	CCDS42798.1,Casp-8,ENSG00000064012.21,FLICE,MACH,MCH5,NM_001080125.1,NP_001073594,Q14790
CASP9	caspase 9	APAF-3,CCDS158.1,ENSG00000132906.17,ICE-LAP6,MCH6,NM_001229.4,NP_001220,P55211,PPP1R56
CBFA2T3	core-binding factor, runt domain, alpha subunit 2; translocated to, 3 (MTG-16)	CCDS10972.1,ENSG00000129993.14,ETO2,MTG16,MTGR2,NM_005187.5,NP_005178,O75081,RUNX1T3,ZMYND4
CBFB	core-binding factor, beta subunit	CCDS45508.1,ENSG00000067955.13,NM_022845.2,NP_074036,PEBP2B,Q13951
CBL	Cas-Br-M (murine) ecotropic retroviral transforming	CBL2,CCDS8418.1,ENSG00000110395.6,NM_005188.3,NP_005179,P22681,RNF55,c-Cbl
CBLB	Cas-Br-M (murine) ecotropic retroviral transforming sequence b	CCDS2948.1,Cbl-b,ENSG00000114423.19,NM_170662.4,NP_001308717,NP_733762,NP_001308745.1,NP_001308736.1,NP_001308723.1,NP_001308749.1,NP_001308720.1,NP_001308740.1,NP_001308728.1,NP_001308727.1,NP_001308735.1,NP_001308726.1,NP_001308722.1,NP_001308724.1,NP_001308751.1,NP_001308725.1,NP_001308737.1,Q13191,RNF56
CBLC	Cas-Br-M (murine) ecotropic retroviral transforming sequence c	CBL-3,CBL-SL,CCDS12643.1,ENSG00000142273.11,NM_012116.3,NP_036248,Q9ULV8,RNF57
CCDC6	coiled-coil domain containing 6	CCDS7257.1,D10S170,ENSG00000108091.10,H4,NM_005436.4,NP_005427,PTC,Q16204,TPC,TST1
CCNB1IP1	cyclin B1 interacting protein 1, E3 ubiquitin protein ligase	C14orf18,CCDS9547.1,ENSG00000100814.17,HEI10,NM_182852.3,NP_878272,Q9NPC3
CCNC	cyclin C	CCDS34502.1,CycC,ENSG00000112237.12,NM_005190.3,NP_005181,P24863
CCND1	cyclin D1	BCL1,CCDS8191.1,D11S287E,ENSG00000110092.3,NM_053056.2,NP_444284,P24385,PRAD1,U21B31
CCND2	cyclin D2	CCDS8524.1,ENSG00000118971.7,NM_001759.3,NP_001750,P30279
CCND3	cyclin D3	CCDS4863.1,ENSG00000112576.12,NM_001760.4,NP_001751,P30281
CCNE1	cyclin E1	CCDS12419.1,CCNE,ENSG00000105173.13,NM_001322261.1,NP_001229,NP_001309190.1,NP_001309188.1,P24864
CCR4	C-C motif chemokine receptor 4	CC-CKR-4,CCDS2656.1,CD194,CKR4,CMKBR4,ChemR13,ENSG00000183813.6,NM_005508.4,NP_005499,P51679,k5-5
CCR7	C-C motif chemokine receptor 7	BLR2,CCDS11369.1,CD197,CDw197,CMKBR7,EBI1,ENSG00000126353.3,NM_001838.3,NP_001829,P32248
CD209	CD209 molecule	CCDS12186.1,CDSIGN,CLEC4L,DC-SIGN,DC-SIGN1,ENSG00000090659.17,NM_021155.3,NP_066978,Q9NNX6
CD274	CD274 molecule	B7-H,B7-H1,B7H1,CCDS6464.1,ENSG00000120217.13,NM_014143.3,NP_054862,PD-L1,PDCD1LG1,PDL1,Q9NZQ7
CD28	CD28 molecule	CCDS2361.1,ENSG00000178562.17,NM_006139.3,NP_006130,NP_001230006.1,P10747
CD74	CD74 molecule, major histocompatibility complex, class II invariant chain	CCDS47309.1,DHLAG,ENSG00000019582.14,NM_001025159.2,NP_001020330,P04233
CD79A	CD79a molecule, immunoglobulin-associated alpha	CCDS12589.1,ENSG00000105369.9,IGA,MB-1,NM_001783.3,NP_001774,P11912
CD79B	CD79b molecule, immunoglobulin-associated beta	B29,CCDS42372.1,ENSG00000007312.12,IGB,NM_001039933.1,NP_001035022,P40259
CDC73	cell division cycle 73	C1orf28,CCDS1382.1,ENSG00000134371.11,FIHP,HRPT1,HRPT2,NM_024529.4,NP_078805,Q6P1J9,parafibromin
CDH1	cadherin 1, type 1, E-cadherin (epithelial) (ECAD)	CCDS10869.1,CD324,ENSG00000039068.18,NM_004360.4,NP_004351,P12830,UVO,uvomorulin
CDH10	cadherin 10	CCDS3892.1,ENSG00000040731.10,NM_006727.4,NP_006718,NP_001304153.1,NP_001304151.1,Q9Y6N8
CDH11	cadherin 11, type 2, OB-cadherin (osteoblast)	CAD11,CCDS10803.1,ENSG00000140937.13,NM_001797.3,NP_001788,OB,P55287
CDH17	cadherin 17	CCDS6260.1,ENSG00000079112.9,HPT-1,NM_004063.3,NP_004054,Q12864,cadherin
CDK12	cyclin-dependent kinase 12	CCDS11337.1,CRK7,CRKR,CRKRS,ENSG00000167258.13,KIAA0904,NM_016507.3,NP_057591,Q9NYV4
CDK4	cyclin-dependent kinase 4	CCDS8953.1,ENSG00000135446.16,NM_000075.3,NP_000066,P11802,PSK-J3
CDK6	cyclin-dependent kinase 6	CCDS5628.1,ENSG00000105810.9,NM_001259.6,NP_001250,PLSTIRE,Q00534
CDKN1A	cyclin dependent kinase inhibitor 1A	CAP20,CCDS4824.1,CDKN1,CIP1,ENSG00000124762.13,NM_001220778.1,NP_001207707,P21,P38936,SDI1,WAF1,p21,p21CIP1,p21Cip1/Waf1
CDKN1B	cyclin-dependent kinase inhibitor 1B (p27, Kip1)	CCDS8653.1,ENSG00000111276.10,KIP1,NM_004064.4,NP_004055,P27KIP1,P46527
CDKN2A	cyclin-dependent kinase inhibitor 2A (p16(INK4a)) gene	ARF,CCDS56565.1,CDK4I,CDKN2,CMM2,ENSG00000147889.17,INK4,INK4a,MLM,MTS1,NP_001182061.1,P42771,p14,p14ARF,p16,p16INK4a,p19,p19Arf
CDKN2C	cyclin-dependent kinase inhibitor 2C (p18, inhibits CDK4)	CCDS555.1,ENSG00000123080.10,INK4C,P42773,p18
CDX2	caudal type homeo box transcription factor 2	CCDS9328.1,CDX3,ENSG00000165556.9,NM_001265.4,NP_001256,NP_001256.3,Q99626
CEBPA	CCAAT/enhancer binding protein (C/EBP), alpha	C/EBP-alpha,CCDS54243.1,CEBP,ENSG00000245848.2,NM_004364.4,NP_004355,NP_001272758.1,NP_001274364.1,NP_001274353.1,P49715
CEP89	centrosomal protein 89kDa	CCDC123,CCDS32987.1,ENSG00000121289.17,FLJ14640,NM_032816.4,NP_116205,Q96ST8
CHCHD7	coiled-coil-helix-coiled-coil-helix domain containing 7	CCDS34895.1,COX23,ENSG00000170791.17,MGC2217,NM_001011668.2,NP_001011668,Q9BUK0
CHD2	chromodomain helicase DNA binding protein 2	CCDS10374.2,DKFZp547I1315,DKFZp686E01200,DKFZp781D1727,ENSG00000173575.20,FLJ38614,NM_001271.3,NP_001262,O14647
CHD4	chromodomain helicase DNA binding protein 4	CCDS8552.1,ENSG00000111642.15,Mi-2b,Mi2-BETA,NM_001273.3,NP_001264
CHEK2	CHK2 checkpoint homolog (S. pombe)	CCDS33629.1,CDS1,CHK2,ENSG00000183765.20,HuCds1,NM_001005735.1,NP_001005735,O96017,PP1425,RAD53,bA444G7
CHIC2	cysteine-rich hydrophobic domain 2	BTL,CCDS3493.1,ENSG00000109220.10,NM_012110.3,NP_036242,Q9UKJ5
CHST11	carbohydrate sulfotransferase 11	C4ST,C4ST1,C4St-1,CCDS9099.1,ENSG00000171310.10,HSA269537,NM_018413.5,NP_060883,Q9NPF2
CIC	capicua homolog	CCDS12601.1,ENSG00000079432.7,KIAA0306,NM_015125.4,NP_055940,Q96RK0
CIITA	class II, major histocompatibility complex, transactivator	C2TA,CCDS73826.1,ENSG00000179583.19,MHC2TA,NLRA,NM_001286402.1,NP_001273331
CLIP1	CAP-GLY domain containing linker protein 1	CCDS58285.1,CLIP,CLIP-170,CLIP170,CYLN1,ENSG00000130779.19,NM_001247997.1,NP_001234926,P30622,RSN
CLP1	cleavage and polyadenylation factor I subunit 1	CCDS7964.1,ENSG00000172409.5,HEAB,Q92989,hClp1
CLTC	clathrin, heavy polypeptide (Hc)	CCDS74115.1,CLTCL2,ENSG00000141367.11,Hc,NM_001288653.1,NP_001275582
CLTCL1	clathrin, heavy polypeptide-like 1	CCDS46662.2,CHC22,CLH22,CLTCL,CLTD,ENSG00000070371.15,NM_007098.3,NP_009029,P53675
CNBD1	cyclic nucleotide binding domain containing 1	CCDS55259.1,ENSG00000176571.11,FLJ35802,NM_173538.2,NP_775809,Q8NA66
CNBP	CCHC-type zinc finger, nucleic acid binding protein	CCDS46906.1,CNBP1,DM2,ENSG00000169714.16,NM_001127192.1,NP_001120664,P62633,RNF163,ZCCHC22,ZNF9
CNOT3	CCR4-NOT transcription complex subunit 3	CCDS12880.1,ENSG00000088038.18,KIAA0691,LENG2,NOT3,NOT3H,O75175
CNTNAP2	contactin associated protein like 2	CCDS5889.1,Caspr2,ENSG00000174469.20,KIAA0868,NM_014141.5,NP_054860,NRXN4,Q9UHC6
CNTRL	centriolin	CCDS35118.1,CEP1,CEP110,ENSG00000119397.16,Q7Z7A1
COL1A1	collagen, type I, alpha 1	CCDS11561.1,ENSG00000108821.13,NP_000079.2,OI4,P02452
COL2A1	collagen, type II, alpha 1	AOM,CCDS41778.1,ENSG00000139219.18,NM_001844.4,NP_001835,P02458,SEDC,STL1
COL3A1	collagen type III alpha 1 chain	CCDS2297.1,EDS4A,ENSG00000168542.14,NM_000090.3,NP_000081,NP_000081.1,P02461
COX6C	cytochrome c oxidase subunit VIc	CCDS6284.1,ENSG00000164919.10,NM_004374.3,NP_004365,P09669
CPEB3	cytoplasmic polyadenylation element binding protein 3	CCDS31246.1,ENSG00000107864.14,KIAA0940,Q8NE35
CREB1	cAMP responsive element binding protein 1	CCDS2375.1,ENSG00000118260.14,NM_134442.4,NP_604391,P16220
CREB3L1	cAMP responsive element binding protein 3-like 1	CCDS53620.1,ENSG00000157613.10,NM_052854.3,NP_443086,OASIS,Q96BA8
CREB3L2	cAMP responsive element binding protein 3-like 2	BBF2H7,CCDS34760.1,ENSG00000182158.14,NM_194071.3,NP_919047,NP_001305175.1,Q70SY1,TCAG_1951439
CREBBP	CREB binding protein (CBP)	CBP,CCDS10509.1,ENSG00000005339.14,KAT3A,NM_004380.2,NP_004371,Q92793,RSTS,RTS
CRLF2	cytokine receptor-like factor 2	CCDS75945.1,CRL2,ENSG00000205755.11,NM_022148.3,NP_071431,Q9HC73,TSLPR
CRNKL1	crooked neck pre-mRNA splicing factor 1	CCDS33446.1,CLF,CRN,Clf1,ENSG00000101343.14,NM_016652.5,NP_057736,Q9BZJ0,SYF3
CRTC1	CREB regulated transcription coactivator 1	CCDS42525.1,ENSG00000105662.15,FLJ14027,KIAA0616,MECT1,NM_001098482.1,NP_001091952,Q6UUV9,TORC1
CRTC3	CREB regulated transcription coactivator 3	CCDS32331.1,ENSG00000140577.15,FLJ21868,NM_022769.4,NP_073606,Q6UUV7
CSF1R	colony stimulating factor 1 receptor	C-FMS,CCDS4302.1,CD115,CSFR,ENSG00000182578.13,FMS,NM_005211.3,NP_001275634,NP_005202,NP_001336665.1,P07333
CSF3R	colony stimulating factor 3 receptor (granulocyte)	CCDS414.1,CD114,ENSG00000119535.17,GCSFR,NM_156039.3,NP_724781,Q99062
CSMD3	CUB and Sushi multiple domains 3	CCDS6315.1,ENSG00000164796.17,NM_198123.1,NP_937756,Q7Z407
CTCF	CCCTC-binding factor	CCDS10841.1,ENSG00000102974.15
CTNNA1	Catenin Alpha 1	CAP102,CCDS34243.1,ENSG00000044115.20,NM_001903.4,NP_001310912,NP_001310911,NP_001894,NP_001310913,NP_001277239.1,NP_001277238.1,NP_001310914.1,NP_001310915.1,P35221
CTNNA2	catenin alpha 2	CAP-R,CCDS62944.1,CT114,ENSG00000066032.18,NM_001282597.2,NP_001269526,P26232
CTNNB1	catenin (cadherin-associated protein), beta 1	CCDS2694.1,CTNNB,ENSG00000168036.17,armadillo,beta-catenin
CTNND1	catenin delta 1	CCDS44604.1,CTNND,ENSG00000198561.13,KIAA0384,NM_001085458.1,NP_001078927,O60716,p120,p120cas,p120ctn
CTNND2	catenin delta 2	CCDS3881.1,ENSG00000169862.18,GT24,NM_001332.3,NPRAP,NP_001323,Q9UQB3
CUL3	cullin 3	CCDS2462.1,ENSG00000036257.12,NM_003590.4,NP_003581,Q13618
CUX1	cut-like homeobox 1	CASP,CCDS56498.1,CDP,CDP/Cut,CDP/Cux,CDP1,CUT,CUTL1,CUX,Clox,Cux/CDP,ENSG00000257923.10,GOLIM6,NM_001202543.1,NP_001189472,P39880
CXCR4	C-X-C motif chemokine receptor 4	CCDS33295.1,CD184,D2S201E,ENSG00000121966.6,HM89,HSY3RR,LESTR,NM_001008540.1,NPY3R,NPYR,NPYY3R,NP_001008540,P61073,fusin
CYLD	familial cylindromatosis gene	CCDS45482.1,CYLD1,ENSG00000083799.17,KIAA0849,Q9NQC7,USPL2
CYP2C8	cytochrome P450 family 2 subfamily C member 8	CCDS7438.1,CPC8,ENSG00000138115.13,NM_000770.3,NP_000761,P10632
CYSLTR2	cysteinyl leukotriene receptor 2	CCDS9412.1,CYSLT2R,CysLT(2),ENSG00000152207.7,NM_001308471.1,NP_001295400,Q9NS75
DAXX	death-domain associated protein	CCDS4776.1,DAP6,ENSG00000204209.12,NM_001350.4,NP_001341,NP_001135441,NP_001135442.1,Q9UER7
DCAF12L2	DDB1 and CUL4 associated factor 12 like 2	CCDS43991.1,ENSG00000198354.6,NM_001013628.2,NP_001013650,Q5VW00,WDR40C
DCC	DCC netrin 1 receptor	CCDS11952.1,ENSG00000187323.11,IGDCC1,NM_005215.3,NP_005206,NTN1R1,P43146
DCTN1	dynactin 1	CCDS1939.1,ENSG00000204843.12,NM_004082.4,NP_004073,Q14203
DDB2	damage-specific DNA binding protein 2	CCDS7927.1,DDBB,ENSG00000134574.11,FLJ34321,NM_000107.2,NP_000098,Q92466,UV-DDB2,XPE
DDIT3	DNA-damage-inducible transcript 3	CCDS55838.1,CHOP,CHOP10,ENSG00000175197.12,GADD153,NM_001195056.1,NP_001181985,NP_001181983,NP_001181982,NP_001181984,P35638
DDR2	discoidin domain receptor 2	CCDS1241.1,ENSG00000162733.16,NM_001014796.1,NP_001014796,NP_001341912.1,NP_001341911.1,NTRKR3,Q16832,TKT,TYRO10
DDX10	DEAD (Asp-Glu-Ala-Asp) box polypeptide 10	CCDS8342.1,Dbp4,ENSG00000178105.9,HRH-J8,NM_004398.3,NP_004389,Q13206
DDX3X	DEAD-box helicase 3, X-linked	CCDS43931.1,DBX,DDX14,DDX3,ENSG00000215301.10,HLP2,NM_001356.4,NP_001347
DDX5	DEAD (Asp-Glu-Ala-Asp) box polypeptide 5	CCDS11659.1,ENSG00000108654.14,G17P1,HLR1,NM_004396.4,NP_001307525,NP_004387,NP_001307524,P17844,p68
DDX6	DEAD (Asp-Glu-Ala-Asp) box polypeptide 6	CCDS44751.1,ENSG00000110367.11,HLR2,NM_001257191.2,NP_001244120,P26196,RCK
DEK	DEK oncogene (DNA binding)	CCDS34344.1,D6S231E,ENSG00000124795.14,NM_003472.3,NP_003463,P35659
DGCR8	DGCR8, microprocessor complex subunit	C22orf12,CCDS13773.1,DGCRK6,ENSG00000128191.15,Gy1,NM_022720.6,NP_073557,Q8WYQ5,pasha
DICER1	dicer 1, ribonuclease type III	CCDS9931.1,Dicer,ENSG00000100697.14,HERNA,K12H4.8-LIKE,KIAA0928,MNG1,NM_030621.4,NP_001278557,NP_085124,Q9UPY3
DNAJB1	DnaJ heat shock protein family (Hsp40) member B1	CCDS12312.1,ENSG00000132002.7,HSPF1,Hsp40,NM_006145.2,NP_006136,P25685,RSPH16B,Sis1
DNM2	dynamin 2	CCDS45969.1,CMT2M,CMTDI1,CMTDIB,DI-CMTB,DYN2,DYNII,ENSG00000079805.16,NM_001005361.2,NP_001005361,P50570
DNMT3A	DNA (cytosine-5-)-methyltransferase 3 alpha	CCDS33157.1,ENSG00000119772.16,NM_175629.2,NP_783328,Q9Y6K1
DROSHA	drosha ribonuclease III	CCDS47195.1,ENSG00000113360.16,Etohi2,HSA242976,NM_013235.4,NP_037367,Q9NRR4,RN3,RNASE3L,RNASEN
EBF1	early B-cell factor 1	CCDS4343.1,COE1,EBF,ENSG00000164330.16,NM_024007.4,NP_076870,NP_001277289.1,NP_001311037.1,NP_001311036.1,NP_001311040.1,NP_001311035.1,NP_001311032.1,NP_001311030.1,OLF1,Q9UH73
ECT2L	epithelial cell transforming sequence 2 oncogene-like	ARHGEF32,C6orf91,CCDS43508.1,ENSG00000203734.11,FBXO49,LFDH,NM_001077706.2,NP_001071174,Q008S8
EED	embryonic ectoderm development	CCDS76463.1,ENSG00000074266.19,HEED,NM_001308007.1,NP_001294936,O75530,WAIT-1
EGFR	epidermal growth factor receptor (erythroblastic leukemia viral (v-erb-b) oncogene homolog, avian)	CCDS5514.1,ENSG00000146648.17,ERBB,ERBB1,NM_005228.3,NP_005219,P00533
EIF1AX	eukaryotic translation initiation factor 1A, X-linked	CCDS14196.1,EIF1A,EIF4C,ENSG00000173674.10,NM_001412.3,NP_001403,P47813,eIF-1A,eIF-4C
EIF3E	eukaryotic translation initiation factor 3, subunit E	CCDS6308.1,EIF3S6,ENSG00000104408.9,INT6,NM_001568.2,NP_001559,P60228,eIF3-p48,eIF3e
EIF4A2	eukaryotic translation initiation factor 4A, isoform 2	BM-010,CCDS3282.1,DDX2B,EIF4A,EIF4F,ENSG00000156976.16,NM_001967.3,NP_001958,Q14240
ELF3	E74 like ETS transcription factor 3	CCDS1419.1,ENSG00000163435.15,EPR-1,ERT,ESE-1,ESX,P78545
ELF4	E74-like factor 4 (ets domain transcription factor)	CCDS14617.1,ELFR,ENSG00000102034.16,MEF,NM_001421.3,NP_001412,Q99607
ELK4	ELK4, ETS-domain protein (SRF accessory protein 1)	CCDS1456.1,ENSG00000158711.13,NM_001973.3,NP_001964,P28324,SAP1
ELL	ELL gene (11-19 lysine-rich leukemia gene)	C19orf17,CCDS12380.1,ELL1,ENSG00000105656.12,Men,NM_006532.3,NP_006523,P55199,PPP1R68
ELN	elastin	CCDS75616.1,ENSG00000049540.16,NM_001278939.1,NP_001265868,SVAS,WBS,WS
EML4	echinoderm microtubule associated protein like 4	C2orf2,CCDS1807.1,ELP120,ENSG00000143924.18,NM_019063.4,NP_061936,NP_061936.2,Q9HC35,ROPP120
EP300	300 kd E1A-Binding protein gene	CCDS14010.1,ENSG00000100393.12,KAT3B,NM_001429.3,NP_001420,Q09472,p300
EPAS1	endothelial PAS domain protein 1	CCDS1825.1,ENSG00000116016.13,HIF2A,HLF,MOP2,NM_001430.4,NP_001421,PASD2,Q99814,bHLHe73
EPHA3	EPH receptor A3	CCDS2922.1,ENSG00000044524.10,ETK,ETK1,HEK,HEK4,NM_005233.5,NP_005224,P29320,TYRO4
EPHA7	EPH receptor A7	CCDS5031.1,ENSG00000135333.13,Hek11,NM_004440.3,NP_004431,NP_001275558.1,Q15375
EPS15	epidermal growth factor receptor pathway substrate 15 (AF1p)	AF-1P,CCDS557.1,ENSG00000085832.16,MLLT5,NM_001981.2,NP_001972,P42566
ERBB2	v-erb-b2 erythroblastic leukemia viral oncogene homolog 2, neuro/glioblastoma derived oncogene homolog (avian)	CCDS32642.1,CD340,ENSG00000141736.13,HER-2,HER2,NEU,NGL,NM_004448.3,NP_004439,P04626
ERBB3	erb-b2 receptor tyrosine kinase 3	CCDS31833.1,ENSG00000065361.15,HER3,LCCS2,NM_001982.3,NP_001973,P21860
ERBB4	erb-b2 receptor tyrosine kinase 4	ALS19,CCDS2394.1,ENSG00000178568.14,HER4,NM_005235.2,NP_005226,Q15303
ERC1	ELKS/RAB6-interacting/CAST family member 1	CAST2,CCDS8508.1,ELKS,ENSG00000082805.19,KIAA1081,MGC12974,NM_178040.3,NP_829884,Q8IUD2,RAB6IP2
ERCC2	excision repair cross-complementing rodent repair deficiency, complementation group 2 (xeroderma pigmentosum D)	CCDS33049.1,EM9,ENSG00000104884.15,MAG,MGC102762,MGC126218,MGC126219,NM_000400.3,NP_000391,P18074,TFIIH,XPD
ERCC3	excision repair cross-complementing rodent repair deficiency, complementation group 3 (xeroderma pigmentosum group B complementing)	BTF2,CCDS2144.1,ENSG00000163161.13,GTF2H,NM_001303418.1,NP_000113,NP_001290345.1,NP_001290347.1,P19447,RAD25,TFIIH,XPB
ERCC4	excision repair cross-complementing rodent repair deficiency, complementation group 4	CCDS32390.1,ENSG00000175595.14,FANCQ,NM_005236.2,NP_005227,Q92889,RAD1,XPF
ERCC5	excision repair cross-complementing rodent repair deficiency, complementation group 5 (xeroderma pigmentosum, complementation group G (Cockayne syndrome))	CCDS32004.1,ENSG00000134899.19,ERCM2,NM_000123.3,NP_000114,NP_000114.2,P28715,XPGC
ERG	v-ets erythroblastosis virus E26 oncogene like (avian)	CCDS46648.1,ENSG00000157554.18,NM_001243432.2,NP_001129626,NP_001230361.1,P11308,erg-3,p55
ESR1	estrogen receptor 1	CCDS5234.1,ENSG00000091831.23,ER-alpha,ESR,Era,NM_001122742.1,NP_001116214,NR3A1,P03372
ETNK1	ethanolamine kinase 1	CCDS8698.1,EKI,EKI1,ENSG00000139163.15,NM_018638.4,NP_061108,Q9HBU6
ETV1	ets variant gene 1	CCDS55088.1,ENSG00000006468.13,ER81,NM_004956.4,NP_004947,P50549
ETV4	ets variant gene 4 (E1A enhancer binding protein, E1AF)	CCDS11465.1,E1A-F,E1AF,ENSG00000175832.12,NM_001079675.2,NP_001073143,P43268,PEA3
ETV5	ets variant gene 5	CCDS33906.1,ENSG00000244405.7,ERM,NM_004454.2,NP_004445,P41161
ETV6	ets variant gene 6 (TEL oncogene)	CCDS8643.1,ENSG00000139083.10,NM_001987.4,NP_001978,P41212,TEL
EWSR1	Ewing sarcoma breakpoint region 1 (EWS)	CCDS13852.2,ENSG00000182944.17,EWS,NM_013986.3,NP_053733,Q01844
EXT1	multiple exostoses type 1 gene	CCDS6324.1,ENSG00000182197.10,LGCR,LGS,NM_000127.2,NP_000118,Q16394,ttv
EXT2	multiple exostoses type 2 gene	CCDS53618.1,ENSG00000151348.13,NM_000401.3,NP_000392,Q93063,SOTV
EZH2	enhancer of zeste homolog 2	CCDS5891.1,ENSG00000106462.10,ENX-1,EZH1,KMT6,KMT6A,NM_004456.4,NP_004447,Q15910
EZR	ezrin	CCDS5258.1,ENSG00000092820.17,NM_001111077.1,NP_001104547,P15311,VIL2
FADD	Fas Associated Via Death Domain	CCDS8196.1,ENSG00000168040.4,GIG3,MORT1,NM_003824.3,NP_003815,Q13158
FAM131B	family with sequence similarity 131, member B	CCDS47734.1,ENSG00000159784.17,KIAA0773,NM_001031690.2,NP_001026860,Q86XD5
FAM135B	family with sequence similarity 135 member B	C8ORFK32,CCDS6375.2,ENSG00000147724.11,NM_015912.3,NP_056996,Q49AJ0
FAM47C	family with sequence similarity 47 member C	CCDS35227.1,ENSG00000198173.4,NM_001013736.2,NP_001013758,Q5HY64
FANCA	Fanconi anemia, complementation group A	CCDS32515.1,ENSG00000187741.14,FA-H,FAA,FACA,FAH,FANCH,NM_000135.2,NP_000126,O15360
FANCC	Fanconi anemia, complementation group C	CCDS35071.1,ENSG00000158169.12,FA3,FAC,FACC,NM_000136.2,NP_000127,Q00597
FANCD2	Fanconi anemia, complementation group D2	CCDS2595.1,ENSG00000144554.10,FA-D2,FACD,FAD,FANCD,NM_033084.4,NP_149075,Q9BXW9
FANCE	Fanconi anemia, complementation group E	CCDS4805.1,ENSG00000112039.3,FACE,FAE,NM_021922.2,NP_068741,Q9HB96
FANCF	Fanconi anemia, complementation group F	CCDS7857.1,ENSG00000183161.4,FAF,NM_022725.3,NP_073562,Q9NPI8
FANCG	Fanconi anemia, complementation group G	CCDS6574.1,ENSG00000221829.9,FAG,NM_004629.1,NP_004620,O15287,XRCC9
FAS	Fas cell surface death receptor	APO-1,APT1,CCDS7393.1,CD95,ENSG00000026103.21,FAS1,NM_000043.5,NP_000034,P25445,TNFRSF6
FAT1	FAT atypical cadherin 1	CCDS47177.1,CDHF7,CDHR8,ENSG00000083857.13,FAT,NM_005245.3,NP_005236,Q14517
FAT3	FAT atypical cadherin 3	CDHF15,CDHR10,ENSG00000165323.15,KIAA1989
FAT4	FAT atypical cadherin 4	CCDS3732.3,CDHF14,CDHR11,ENSG00000196159.11,FAT-J,NM_024582.4,NP_078858,NP_001278214.1,NP_001278232.1,Q6V0I7
FBLN2	fibulin 2	CCDS46761.1,ENSG00000163520.13,NM_001004019.1,NP_001004019,P98095
FBXO11	F-box protein 11	CCDS54357.1,ENSG00000138081.20,FBX11,NM_001190274.1,NP_001177203,Q86XK2,UBR6
FBXW7	F-box and WD-40 domain protein 7 (archipelago homolog, Drosophila)	AGO,CCDS3777.1,CDC4,ENSG00000109670.14,FBW7,FBX30,FBXW6,FLJ11071,NM_033632.3,NP_361014,Q969H0,SEL-10,SEL10
FCGR2B	Fc fragment of IgG, low affinity IIb, receptor for (CD32)	CCDS30924.1,CD32,CD32B,ENSG00000072694.20,FCG2,FCGR2,NM_004001.4,NP_003992,NP_001002275.1,P31994
FCRL4	Fc receptor-like 4	CCDS1166.1,CD307d,ENSG00000163518.10,FCRH4,IGFP2,IRTA1,NM_031282.2,NP_112572,Q96PJ5
FEN1	flap structure-specific endonuclease 1	CCDS8010.1,ENSG00000168496.3,FEN-1,MF1,NM_004111.5,NP_004102,P39748,RAD2
FES	FES proto-oncogene, tyrosine kinase	CCDS10365.1,ENSG00000182511.11,FPS,NM_002005.3,NP_001996,P07332
FEV	FEV protein - (HSRNAFEV)	CCDS2428.1,ENSG00000163497.2,NM_017521.2,NP_059991,Pet-1,Q99581
FGFR1	fibroblast growth factor receptor 1	BFGFR,CCDS55223.1,CD331,CEK,ENSG00000077782.19,FLG,FLT2,H2,H3,H4,H5,KAL2,N-SAM,NM_001174067.1,NP_001167538,P11362
FGFR1OP	FGFR1 oncogene partner (FOP)	CCDS5296.1,ENSG00000213066.12,FOP,NM_007045.3,NP_008976,O95684
FGFR2	fibroblast growth factor receptor 2	BEK,CCDS7620.2,CD332,CEK3,CFD1,ECT1,ENSG00000066468.22,JWS,K-SAM,KGFR,NM_022970.3,NP_075259,P21802,TK14,TK25
FGFR3	fibroblast growth factor receptor 3	ACH,CCDS54706.1,CD333,CEK2,ENSG00000068078.18,JTK4,NM_001163213.1,NP_001156685.1,P22607
FGFR4	fibroblast growth factor receptor 4	CCDS4410.1,CD334,ENSG00000160867.14,JTK2,NM_213647.2,NP_998812,NP_002002,NP_001341913.1,P22455
FH	fumarate hydratase	CCDS1617.1,ENSG00000091483.6,NM_000143.3,NP_000134,P07954
FHIT	fragile histidine triad gene	AP3Aase,CCDS2894.1,ENSG00000189283.9,FRA3B,NM_001320900.1,NP_001307828,NP_001307829,P49789
FIP1L1	FIP1 like 1 (S. cerevisiae)	CCDS3491.1,DKFZp586K0717,ENSG00000145216.15,FIP1,NM_030917.3,NP_112179,Q6UN15
FKBP9	FK506 binding protein 9	CCDS64622.1,ENSG00000122642.10,FKBP60,FKBP63,NM_001284341.1,NP_001271270,O95302
FLCN	folliculin	BHD,CCDS32579.1,ENSG00000154803.12,MGC17998,MGC23445,NM_144997.5,NP_659434,NP_001340160.1,NP_001340159.1,Q8NFG4
FLI1	Friend leukemia virus integration 1	CCDS44768.1,ENSG00000151702.16,EWSR2,NM_002017.4,NP_002008,Q01543,SIC-1
FLNA	filamin A	ABP-280,CCDS48194.1,ENSG00000196924.15,FLN,FLN1,NM_001110556.1,NP_001104026,OPD1,OPD2,P21333
FLT3	fms-related tyrosine kinase 3	CCDS31953.1,CD135,ENSG00000122025.14,FLK2,NM_004119.2,NP_004110,P36888,STK1
FLT4	fms-related tyrosine kinase 4	CCDS4457.1,ENSG00000037280.15,NM_182925.4,NP_891555,P35916,PCL,VEGFR3
FNBP1	formin binding protein 1 (FBP17)	CCDS48040.1,ENSG00000187239.16,FBP17,KIAA0554,NM_015033.2,NP_055848,Q96RU3
FOXA1	forkhead box A1	CCDS9665.1,ENSG00000129514.5,HNF3A,NM_004496.3,NP_004487,P55317
FOXL2	forkhead box L2	BPES,BPES1,CCDS3105.1,ENSG00000183770.5,NM_023067.3,NP_075555,P58012
FOXO1	forkhead box O1	CCDS9371.1,ENSG00000150907.7,FKH1,FKHR,FOXO1A,NM_002015.3,NP_002006,Q12778
FOXO3	forkhead box O3	AF6q21,CCDS5068.1,ENSG00000118689.14,FKHRL1,FOXO2,FOXO3A,NM_001455.3,NP_001446,O43524
FOXO4	forkhead box O4	AFX1,CCDS43969.1,ENSG00000184481.16,MLLT7,NM_005938.3,NP_005929,P98177
FOXP1	forkhead box P1	12CC4,CCDS74964.1,ENSG00000114861.19,HSPC215,NM_001244810.1,NP_001231739,Q9H334,QRF1,hFKH1B
FOXR1	forkhead box R1	CCDS31688.1,DLNB13,ENSG00000176302.12,FOXN5,NM_181721.2,NP_859072,Q6PIV2
FSTL3	follistatin-like 3 (secreted glycoprotein)	CCDS12040.1,ENSG00000070404.9,FLRG,FSRP,NM_005860.2,NP_005851,O95633
FUBP1	far upstream element (FUSE) binding protein 1	CCDS683.1,ENSG00000162613.16,FBP,FUBP,NM_003902.4,NP_003893,NP_001290362.1,Q96AE4
FUS	fusion, derived from t(12;16) malignant liposarcoma	ALS6,CCDS10707.1,ENSG00000089280.18,FUS1,HNRNPP2,NM_004960.3,NP_004951,NP_001164408.1,P35637,TLS,hnRNP-P2
GAS7	growth arrest-specific 7	CCDS11152.1,ENSG00000007237.18,KIAA0394,MGC1348,NM_201433.1,NP_958839,O60861
GATA1	GATA binding protein 1 (globin transcription factor 1)	CCDS14305.1,ENSG00000102145.13,ERYF1,GATA-1,GF1,NF-E1,NFE1,NM_002049.3,NP_002040,P15976
GATA2	GATA binding protein 2	CCDS3049.1,ENSG00000179348.11,NFE1B,NM_032638.4,NP_116027,P23769
GATA3	GATA binding protein 3	CCDS31143.1,ENSG00000107485.16,HDR,NM_001002295.1,NP_001002295,P23771
GLI1	GLI family zinc finger 1	CCDS8940.1,ENSG00000111087.9,GLI,NM_005269.2,NP_005260,P08151
GMPS	guanine monphosphate synthetase	CCDS46941.1,ENSG00000163655.15,GATD7,NM_003875.2,NP_003866,P49915
GNA11	guanine nucleotide binding protein (G protein), alpha 11 (Gq class)	CCDS12103.1,ENSG00000088256.8,FBH,FBH2,FHH2,HHC2,NM_002067.4,NP_002058,P29992
GNAQ	guanine nucleotide binding protein (G protein), q polypeptide	CCDS6658.1,ENSG00000156052.10,G-ALPHA-q,GAQ,NM_002072.4,NP_002063,P50148
GNAS	guanine nucleotide binding protein (G protein), alpha stimulating activity polypeptide 1	CCDS46622.1,ENSG00000087460.24,GNAS1,GNASXL,GPSA,NESP,NESP55,NM_080425.3,NP_536350,Q5JWF2,SCG6,SgVI
GOLGA5	golgi autoantigen, golgin subfamily a, 5 (PTC5)	CCDS9905.1,ENSG00000066455.12,GOLIM5,NM_005113.3,NP_005104,NP_005104.3,Q8TBA6,golgin-84,ret-II,rfg5
GOLPH3	Golgi Phosphoprotein 3	CCDS3896.1,ENSG00000113384.13,GOPP1,GPP34,MIDAS,NM_022130.3,NP_071413,Q9H4A6,Vps74
GOPC	golgi associated PDZ and coiled-coil motif containing	CAL,CCDS5117.1,ENSG00000047932.13,FIG,GOPC1,NM_020399.3,NP_065132,PIST,Q9HD26,dJ94G16.2
GPC3	glypican 3	CCDS55496.1,DGSX,ENSG00000147257.13,NM_001164617.1,NP_001158089,OCI-5,P51654,SDYS,SGB,SGBS,SGBS1
GPC5	glypican 5	CCDS9468.1,ENSG00000179399.14,NM_004466.5,NP_004457,P78333
GPHN	gephyrin (GPH)	CCDS9777.1,ENSG00000171723.15,KIAA1385,NM_020806.4,NP_065857,Q9NQX3
GRIN2A	glutamate receptor, ionotropic, N-methyl D-aspartate 2A	CCDS10539.1,ENSG00000183454.16,GluN2A,NMDAR2A,NM_000833.4,NP_000824,Q12879
GRM3	glutamate metabotropic receptor 3	CCDS5600.1,ENSG00000198822.10,GPRC1C,MGLUR3,NM_000840.2,NP_000831,Q14832,mGlu3
GSK3B	Glycogen Synthase Kinase 3 Beta	CCDS2996.1,ENSG00000082701.14,NM_002093.3,NP_002084,P49841
H3F3A	H3 histone, family 3A	CCDS1550.1,ENSG00000163041.9,H3.3A,H3F3,P84243
H3F3B	H3 histone, family 3B (H3.3B)	CCDS11729.1,ENSG00000132475.10,H3.3B,NM_005324.4,NP_005315,P84243
HERPUD1	homocysteine-inducible, endoplasmic reticulum stress-inducible, ubiquitin-like domain member 1	CCDS10771.1,ENSG00000051108.14,HERP,KIAA0025,Mif1,NM_014685.3,NP_055500,NP_001259032.1,Q15011,SUP
HEY1	hairy/enhancer-of-split related with YRPW motif 1	CCDS43749.1,CHF-2,CHF2,ENSG00000164683.16,HERP2,HESR-1,HESR1,HRT-1,NM_001040708.1,NP_001035798,Q9Y5J3,bHLHb31
HGF	Hepatocyte growth factor	CCDS5597.1,DFNB39,ENSG00000019991.16,F-TCF,HGFB,HPTA,NM_000601.5,NP_000592,P14210,SF
HIF1A	hypoxia inducible factor 1 alpha subunit	CCDS58324.1,ENSG00000100644.16,HIF-1alpha,HIF1,MOP1,NM_001243084.1,NP_001230013,PASD8,Q16665,bHLHe78
HIP1	huntingtin interacting protein 1	CCDS34669.1,ENSG00000127946.16,ILWEQ,NM_005338.6,NP_005329,O00291
HIST1H3B	histone cluster 1, H3b	CCDS4573.1,ENSG00000274267.1,H3/l,H3FL,NM_003537.3,NP_003528,P68431
HIST1H4I	histone 1, H4i (H4FM)	CCDS4620.1,ENSG00000276180.1,H4/m,H4FM,NM_003495.2,NP_003486,P62805
HLA-A	major histocompatibility complex, class I, A	CCDS34373.1,ENSG00000206503.12,P04439,P13746,P16188
HLF	hepatic leukemia factor	CCDS11585.1,ENSG00000108924.13,MGC33822,NM_002126.4,NP_002117,Q16534
HMGA1	high mobility group AT-hook 1	CCDS4789.1,ENSG00000137309.19,HMGIY,NM_145901.2,NP_665908,NP_001306010,NP_001306007,P17096
HMGA2	high mobility group AT-hook 2 (HMGIC)	BABL,CCDS73491.1,ENSG00000149948.13,HMGIC,LIPO,NM_001300919.1,NP_001287848
HMGN2P46	high mobility group nucleosomal binding domain 2 pseudogene 46
HNF1A	HNF1 homeobox A	CCDS76611.1,ENSG00000135100.17,HNF1,LFB1,MODY3,NM_001306179.1,NP_001293108,NP_001293108.1,TCF1
HNRNPA2B1	heterogeneous nuclear ribonucleoprotein A2/B1	CCDS43557.1,ENSG00000122566.20,HNRPA2B1,NM_031243.2,NP_112533,P22626
HOOK3	hook homolog 3	CCDS6139.1,ENSG00000168172.8,HK3,NM_032410.3,NP_115786,Q86VS8
HOXA11	homeo box A11	CCDS5411.1,ENSG00000005073.5,HOX1,HOX1I,NM_005523.5,NP_005514,P31270
HOXA13	homeo box A13	CCDS5412.1,ENSG00000106031.7,HOX1,HOX1J,NM_000522.4,NP_000513,P31271
HOXA9	homeo box A9	CCDS5409.1,ENSG00000078399.17,HOX1,HOX1G,NM_152739.3,NP_689952,P31269
HOXC11	homeo box C11	CCDS8867.1,ENSG00000123388.4,HOX3H,NM_014212.3,NP_055027,O43248
HOXC13	homeo box C13	CCDS8865.1,ENSG00000123364.4,HOX3,HOX3G,NM_017410.2,NP_059106,P31276
HOXD11	homeo box D11	CCDS2265.1,ENSG00000128713.13,HOX4,HOX4F,NM_021192.2,NP_067015,P31277
HOXD13	homeo box D13	CCDS2264.2,ENSG00000128714.5,HOX4I,NM_000523.3,NP_000514,P35453,SPD
HRAS	v-Ha-ras Harvey rat sarcoma viral oncogene homolog	CCDS7698.1,ENSG00000174775.16,HRAS1,NM_005343.3,NP_001123914,NP_005334,NP_001304983.1,P01112
HSP90AA1	heat shock protein 90kDa alpha (cytosolic), class A member 1	CCDS32160.1,ENSG00000080824.18,FLJ31884,HSP90N,HSPC1,HSPCA,Hsp89,Hsp90,NM_001017963.2,NP_001017963,P07900
HSP90AB1	heat shock protein 90kDa alpha (cytosolic), class B member 1	CCDS4909.1,ENSG00000096384.19,HSPC2,HSPCB,P08238
ID3	inhibitor of DNA binding 3, HLH protein	CCDS237.1,ENSG00000117318.8,HEIR-1,NM_002167.4,NP_002158,Q02535,bHLHb25
IDH1	isocitrate dehydrogenase 1 (NADP+), soluble	CCDS2381.1,ENSG00000138413.13,NM_001282387.1,NP_001269316,O75874
IDH2	isocitrate dehydrogenase 2 (NADP+), mitochondrial	CCDS10359.1,ENSG00000182054.9,NM_002168.3,NP_002159,P48735
IGF2BP2	insulin like growth factor 2 mRNA binding protein 2	CCDS77870.1,ENSG00000073792.15,IMP-2,NM_001291869.1,NP_001278798
IGH	immunoglobulin heavy locus
IGK	immunoglobulin kappa locus
IGL	immunoglobulin lambda locus
IKBKB	inhibitor of kappa light polypeptide gene enhancer in B-cells, kinase beta	CCDS6128.1,ENSG00000104365.13,IKK-beta,IKK2,IKKB,NFKBIKB,NM_001556.2,NP_001547,O14920
IKZF1	IKAROS family zinc finger 1	CCDS75596.1,ENSG00000185811.18,Hs.54452,IKAROS,LyF-1,NM_006060.5,NP_006051,PPP1R92,ZNFN1A1,hIk-1
IKZF3	IKAROS Family Zinc Finger 3	Aiolos,CCDS11346.1,ENSG00000161405.16,NM_012481.4,NP_036613,Q9UKT9,ZNFN1A3
IL2	interleukin 2	CCDS3726.1,ENSG00000109471.4,IL-2,NM_000586.3,NP_000577,P60568,TCGF
IL21R	interleukin 21 receptor	CCDS10630.1,CD360,ENSG00000103522.15,NM_181078.2,NP_851564,Q9HBE5
IL6ST	interleukin 6 signal transducer (gp130, oncostatin M receptor)	CCDS3971.1,CD130,ENSG00000134352.19,GP130,NM_002184.3,NP_002175,P40189
IL7R	interleukin 7 receptor	CCDS3911.1,CD127,ENSG00000168685.14,IL7RA,NM_002185.3,NP_002176,P16871
IRF4	interferon regulatory factor 4	CCDS4469.1,ENSG00000137265.14,LSIRF,MUM1,NM_002460.3,NP_002451,NP_001182215.1,Q15306
IRS4	insulin receptor substrate 4	CCDS14544.1,ENSG00000133124.11,IRS-4,NM_003604.2,NP_003595,O14654,PY160
ISX	intestine specific homeobox	CCDS33640.1,ENSG00000175329.12,Q2M1V0,RAXLX
ITGAV	integrin subunit alpha V	CCDS2292.1,CD51,ENSG00000138448.11,MSK8,NM_002210.4,NP_002201,NP_002201.1,P06756,VNRA,VTNR
ITK	IL2-inducible T-cell kinase	CCDS4336.1,EMT,ENSG00000113263.12,LYK,NM_005546.3,NP_005537,PSCTK2,Q08881
JAK1	Janus kinase 1	CCDS41346.1,ENSG00000162434.11,JAK1A,JAK1B,JTK3,NM_002227.3,NP_002218,NP_001308782,NP_001307852,NP_001308784,NP_001308785,NP_001308781,NP_001308783,NP_001308786.1,P23458
JAK2	Janus kinase 2	CCDS6457.1,ENSG00000096968.13,JTK10,NM_004972.3,NP_004963,NP_001309125,NP_001309123,NP_001309124,NP_001309133.1,NP_001309127.1,NP_001309128.1,O60674
JAK3	Janus kinase 3	CCDS12366.1,ENSG00000105639.18,JAK-3,JAK3_HUMAN,JAKL,L-JAK,LJAK,NM_000215.3,NP_000206,P52333
JAZF1	juxtaposed with another zinc finger gene 1	CCDS5416.1,DKFZp761K2222,ENSG00000153814.11,NM_175061.3,NP_778231,Q86VZ6,TIP27,ZNF802
JUN	jun oncogene	AP-1,CCDS610.1,ENSG00000177606.6,NM_002228.3,NP_002219,P05412,c-Jun
KAT6A	K(lysine) acetyltransferase 6A	CCDS6124.1,ENSG00000083168.9,MOZ,MYST3,Q92794,RUNXBP2,ZC2HC6A,ZNF220
KAT6B	K(lysine) acetyltransferase 6B	CCDS7345.1,ENSG00000156650.12,MOZ2,MYST4,Morf,NM_012330.3,NP_036462,Q8WYB5,ZC2HC6B,qkf,querkopf
KAT7	lysine acetyltransferase 7	CCDS11554.1,ENSG00000136504.11,HBO1,HBOA,MYST2,NM_007067.4,NP_008998,O95251,ZC2HC7
KCNJ5	potassium inwardly-rectifying channel; subfamily J; member 5	CCDS8479.1,CIR,ENSG00000120457.11,GIRK4,KATP1,Kir3.4,LQT13,NM_001354169.1,NP_000881,NP_001341098.1,P48544
KDM5A	lysine (K)-specific demethylase 5A, JARID1A	CCDS41736.1,ENSG00000073614.12,JARID1A,NM_001042603.2,NP_001036068,P29375,RBBP2
KDM5C	lysine (K)-specific demethylase 5C (JARID1C)	CCDS14351.1,DXS1272E,ENSG00000126012.11,JARID1C,MRX13,NM_004187.3,NP_004178,P41229,SMCX,XE169
KDM6A	lysine (K)-specific demethylase 6A, UTX	CCDS14265.1,ENSG00000147050.14,NM_021140.3,NP_066963,O15550,UTX
KDR	vascular endothelial growth factor receptor 2	CCDS3497.1,CD309,ENSG00000128052.9,FLK1,NM_002253.2,NP_002244,VEGFR,VEGFR2
KDSR	3-ketodihydrosphingosine reductase	CCDS11982.1,DHSR,ENSG00000119537.16,FVT1,Q06136,SDR35C1
KEAP1	kelch like ECH associated protein 1	CCDS12239.1,ENSG00000079999.13,INrf2,KIAA0132,KLHL19,MGC10630,MGC1114,MGC20887,MGC4407,MGC9454,NM_203500.1,NP_987096,Q14145
KIAA1549	KIAA1549	CCDS56513.1,ENSG00000122778.9,NM_001164665.1,NP_001158137,Q9HCM3
KIF5B	kinesin family member 5B	CCDS7171.1,ENSG00000170759.10,KNS,KNS1,NM_004521.2,NP_004512,P33176
KIT	v-kit Hardy-Zuckerman 4 feline sarcoma viral oncogene homolog	C-Kit,CCDS3496.1,CD117,ENSG00000157404.15,NM_000222.2,NP_000213,P10721,PBT,SCFR
KLF4	Kruppel-like factor 4	CCDS6770.2,ENSG00000136826.14,EZF,GKLF,NM_004235.5,NP_004226,NP_001300981.1,O43474
KLF6	Kruppel-like factor 6	BCD1,CCDS7060.1,COPEB,CPBP,ENSG00000067082.14,GBF,NM_001300.5,NP_001291,NP_001153596.1,PAC1,Q99612,ST12,Zf9
KLK2	kallikrein-related peptidase 2	CCDS12808.1,ENSG00000167751.12,NM_005551.4,NP_005542,P20151
KMT2A	lysine (K)-specific methyltransferase 2A	ALL-1,CCDS55791.1,CXXC7,ENSG00000118058.20,HRX,HTRX1,MLL,MLL1A,NM_001197104.1,NP_001184033,Q03164,TRX1
KMT2C	lysine (K)-specific methyltransferase 2C	CCDS5931.1,ENSG00000055609.17,HALR,KIAA1506,MLL3,NM_170606.2,NP_733751,Q8NEZ4
KMT2D	lysine (K)-specific methyltransferase 2D	ALR,CAGL114,CCDS44873.1,ENSG00000167548.14,MLL2,MLL4,NM_003482.3,NP_003473,O14686,TNRC21
KNL1	cancer susceptibility candidate 5	AF15Q14,CASC5,CCDS42023.1,CT29,D40,ENSG00000137812.19,KIAA1570,MCPH4,NM_170589.4,NP_733468,PPP1R55,Q8NG31,Spc7,hKNL-1,hSpc105
KNSTRN	kinetochore localized astrin/SPAG5 binding protein	C15orf23,CCDS42021.1,ENSG00000128944.13,FLJ14502,NM_033286.3,NP_150628,Q9Y448,SKAP,TRAF4AF1,kinastrin
KRAS	v-Ki-ras2 Kirsten rat sarcoma 2 viral oncogene homolog	CCDS8703.1,ENSG00000133703.11,KRAS1,KRAS2,NM_033360.3,NP_203524,P01116
KTN1	kinectin 1 (kinesin receptor)	CCDS41957.1,CG1,ENSG00000126777.17,KIAA0004,KNT,NM_001271014.1,NP_001072989,NP_001257943.1,Q86UP2
LARP4B	La ribonucleoprotein domain family member 4B	CCDS31131.1,ENSG00000107929.14,KIAA0217,LARP5,NM_015155.2,NP_055970,Q92615
LASP1	LIM and SH3 protein 1	CCDS11331.1,ENSG00000002834.17,Lasp-1,MLN50,NM_006148.3,NP_006139,Q14847
LATS1	large tumor suppressor kinase 1	CCDS34551.1,ENSG00000131023.12,NM_004690.3,NP_004681,O95835,WARTS
LATS2	large tumor suppressor kinase 2	CCDS9294.1,ENSG00000150457.8,NM_014572.2,NP_055387,Q9NRM7
LCK	lymphocyte-specific protein tyrosine kinase	CCDS359.1,ENSG00000182866.16,NM_005356.4,NP_005347,P06239
LCP1	lymphocyte cytosolic protein 1 (L-plastin)	CCDS9403.1,CP64,ENSG00000136167.13,L-PLASTIN,LC64P,P13796,PLS2
LEF1	lymphoid enhancer binding factor 1	CCDS3679.1,ENSG00000138795.9,NM_016269.4,NP_057353,Q9UJU2,TCF10,TCF1ALPHA,TCF7L3
LEPROTL1	leptin receptor overlapping transcript like 1	CCDS47834.1,ENSG00000104660.17,NM_001128208.1,NP_001121680,O95214,Vps55,my047
LHFPL6	lipoma HMGIC fusion partner	CCDS9369.1,ENSG00000183722.7,LHFP,MGC22429,NM_005780.2,NP_005771,Q9Y693
LIFR	leukemia inhibitory factor receptor	CCDS3927.1,CD118,ENSG00000113594.9,NM_002310.5,NP_002301,P42702
LMNA	lamin A/C	CCDS1129.1,CMD1A,ENSG00000160789.19,HGPS,LGMD1B,LMN1,LMNL1,MADA,NM_170707.3,NP_733821,P02545,PRO1
LMO1	LIM domain only 1 (rhombotin 1) (RBTN1)	CCDS44534.1,ENSG00000166407.13,NM_002315.2,NP_002306,P25800,RBTN1,RHOM1,TTG1
LMO2	LIM domain only 2 (rhombotin-like 1) (RBTN2)	CCDS7888.2,ENSG00000135363.11,NM_005574.3,NP_005565,P25791,RBTN2,RBTNL1,RHOM2,TTG2
LPP	LIM domain containing preferred translocation partner in lipoma	CCDS3291.1,ENSG00000145012.13,NM_005578.4,NP_005569,Q93052
LRIG3	leucine-rich repeats and immunoglobulin-like domains 3	CCDS8960.1,ENSG00000139263.11,FLJ90440,KIAA3016,NM_153377.4,NP_700356,Q6UXM1
LRP1B	LDL receptor related protein 1B	CCDS2182.1,ENSG00000168702.17,LRP-DIT,LRPDIT,NM_018557.2,NP_061027,Q9NZR2
LSM14A	LSM14A, SCD6 homolog A (S. cerevisiae)	C19orf13,CCDS12435.1,DKFZP434D1335,ENSG00000257103.8,FAM61A,NM_015578.2,NP_056393,Q8ND56,RAP55,RAP55A
LYL1	lymphoblastic leukemia derived sequence 1	CCDS12292.1,ENSG00000104903.4,NM_005583.4,NP_005574,P12980,bHLHa18
LYN	LYN Proto-Oncogene	CCDS6162.1,ENSG00000254087.7,JTK8,NM_002350.3,NP_002341,P07948
LZTR1	leucine-zipper-like transcription regulator 1	BTBD29,CCDS33606.1,ENSG00000099949.19,LZTR-1,Q8N653
MACC1	MET transcriptional regulator MACC1	7A5,CCDS5369.1,ENSG00000183742.12,NM_182762.3,NP_877439,Q6ZN28,SH3BP4L
MAF	v-maf musculoaponeurotic fibrosarcoma oncogene homolog	CCDS10928.1,ENSG00000178573.6,NM_005360.4,NP_005351,O75444,c-MAF
MAFB	v-maf musculoaponeurotic fibrosarcoma oncogene homolog B (avian)	CCDS13311.1,ENSG00000204103.3,KRML,NM_005461.4,NP_005452,Q9Y5Q3
MALAT1	metastasis associated lung adenocarcinoma transcript 1 ( lnc-RNA; non-protein coding)
MALT1	mucosa associated lymphoid tissue lymphoma translocation gene 1	CCDS11967.1,ENSG00000172175.12,MLT,NM_006785.3,NP_006776,PCASP1,Q9UDY8
MAML2	mastermind-like 2 (Drosophila)	CCDS44714.1,ENSG00000184384.13,KIAA1819,MAM3,NM_032427.3,NP_115803,Q8IZL2
MAP2K1	mitogen-activated protein kinase kinase 1	CCDS10216.1,ENSG00000169032.9,MAPKK1,MEK1,NM_002755.3,NP_002746,PRKMK1,Q02750
MAP2K2	mitogen-activated protein kinase kinase 2	CCDS12120.1,ENSG00000126934.13,MEK2,NM_030662.3,NP_109587,P36507,PRKMK2
MAP2K4	mitogen-activated protein kinase kinase 4	CCDS62095.1,ENSG00000065559.14,JNKK1,MEK4,MKK4,NM_001281435.1,NP_001268364,P45985,PRKMK4,SERK1
MAP3K1	mitogen-activated protein kinase kinase kinase 1, E3 ubiquitin protein ligase	CCDS43318.1,ENSG00000095015.5,MAPKKK1,MEKK,MEKK1,NM_005921.1,NP_005912,Q13233
MAP3K13	mitogen-activated protein kinase kinase kinase 13	CCDS3270.1,ENSG00000073803.13,LZK,MEKK13,NM_004721.4,NP_004712,O43283
MAPK1	mitogen-activated protein kinase 1	CCDS13795.1,ENSG00000100030.14,ERK,ERK2,MAPK2,NM_002745.4,NP_002736,P28482,PRKM1,PRKM2,p41mapk
MAX	Myc associated factor X	CCDS9771.1,ENSG00000125952.18,NM_002382.4,NP_002373,P61244,bHLHd4,bHLHd5,bHLHd6,bHLHd7,bHLHd8
MB21D2	Mab-21 domain containing 2	C3orf59,CCDS3302.2,ENSG00000180611.6,NM_178496.3,NP_848591,Q8IYB1
MDM2	Mdm2 p53 binding protein homolog	CCDS8986.2,ENSG00000135679.23,HDM2,MGC5370,NM_002392.5,NP_002383,Q00987
MDM4	Mdm4 p53 binding protein homolog	CCDS1447.1,ENSG00000198625.12,HDMX,MDMX,NM_002393.4,NP_002384,O15151
MDS2	myelodysplastic syndrome 2
MECOM	MDS1 and EVI1 complex locus	CCDS54670.1,ENSG00000085276.17,EVI1,KMT8E,MDS1,MDS1-EVI1,NM_001105077.3,NP_001098547,PRDM3,Q03112
MED12	mediator complex subunit 12	CAGH45,CCDS43970.1,ENSG00000184634.15,FGS1,HOPA,KIAA0192,NM_005120.2,NP_005111,OKS,OPA1,Q93074,TNRC11,TRAP230
MEN1	multiple endocrine neoplasia type 1 gene	CCDS8083.1,ENSG00000133895.14,NM_130803.2,NP_570715,NP_570715.1,O00255
MET	met proto-oncogene (hepatocyte growth factor receptor)	CCDS47689.1,DFNB97,ENSG00000105976.14,HGFR,NM_001127500.2,NP_001120972,P08581,RCCP2
MGMT	O-6-methylguanine-DNA methyltransferase	CCDS7660.2,ENSG00000170430.9,NM_002412.4,NP_002403,P16455
MITF	melanogenesis-associated transcription factor	CCDS43106.1,ENSG00000187098.15,MI,NM_198159.2,NP_937802,NP_001341534.1,NP_001341535.1,NP_001341533.1,O75030,WS2,WS2A,bHLHe32
MLF1	myeloid leukemia factor 1	CCDS56286.1,ENSG00000178053.17,NM_001195432.1,NP_001182361,P58340
MLH1	E.coli MutL homolog gene	CCDS2663.1,COCA2,ENSG00000076242.14,FCC2,HNPCC,HNPCC2,NM_001354620.1,NP_000240,NP_001341546.1,NP_001341549.1,P40692
MLLT1	myeloid/lymphoid or mixed-lineage leukemia (trithorax homolog, Drosophila); translocated to, 1 (ENL)	CCDS12160.1,ENL,ENSG00000130382.8,LTG19,NM_005934.3,NP_005925,Q03111,YEATS1
MLLT10	myeloid/lymphoid or mixed-lineage leukemia (trithorax homolog, Drosophila); translocated to, 10 (AF10)	AF10,CCDS55708.1,ENSG00000078403.16,P55197
MLLT11	myeloid/lymphoid or mixed-lineage leukemia (trithorax homolog, Drosophila); translocated to, 11	AF1Q,CCDS982.1,ENSG00000213190.3,NM_006818.3,NP_006809,Q13015
MLLT3	myeloid/lymphoid or mixed-lineage leukemia (trithorax homolog, Drosophila); translocated to, 3 (AF9)	AF-9,AF9,CCDS6494.1,ENSG00000171843.15,NM_004529.3,NP_004520,P42568,YEATS3
MLLT6	myeloid/lymphoid or mixed-lineage leukemia (trithorax homolog, Drosophila); translocated to, 6 (AF17)	AF17,CCDS11327.1,ENSG00000275023.4,FLJ23480,NM_005937.3,NP_005928,P55198
MN1	MN1 proto-oncogene, transcriptional regulator	CCDS42998.1,ENSG00000169184.5,MGCR,MGCR1,MGCR1-PEN,NM_002430.2,NP_002421,Q10571
MNX1	motor neuron and pancreas homeobox 1	CCDS34788.1,ENSG00000130675.14,HB9,HLXB9,HOXHB9,NM_005515.3,NP_005506,P50219,SCRA1
MPL	myeloproliferative leukaemia virus oncogene, thrombopoietin receptor	CCDS483.1,CD110,ENSG00000117400.17,NM_005373.2,NP_005364,P40238,TPOR
MRTFA	megakaryoblastic leukemia (translocation) 1	BSAC,CCDS82720.1,ENSG00000196588.15,KIAA1438,MAL,MKL,MKL1,MRTF-A,NM_001318139.1,NP_001305068
MSH2	mutS homolog 2 (E. coli)	CCDS1834.1,COCA1,ENSG00000095002.14,HNPCC,HNPCC1,NM_000251.2,NP_000242,P43246
MSH6	mutS homolog 6 (E. coli)	CCDS1836.1,ENSG00000116062.14,GTBP,NM_000179.2,NP_000170,P52701
MSI2	musashi homolog 2 (Drosophila)	CCDS11596.1,ENSG00000153944.10,NM_138962.3,NP_620412,Q96DH6
MSN	moesin	CCDS14382.1,ENSG00000147065.16,NM_002444.2,NP_002435,P26038
MTCP1	mature T-cell proliferation 1	CCDS44027.1,ENSG00000214827.9,NM_001018025.3,NP_001018025,P13MTCP1,P56278,p8MTCP1
MTOR	mechanistic target of rapamycin	CCDS127.1,ENSG00000198793.12,FLJ44809,FRAP,FRAP1,FRAP2,NM_004958.3,NP_004949,P42345,RAFT1,RAPT1
MUC1	mucin 1, transmembrane	ADMCKD,ADMCKD1,CCDS72933.1,CD227,ENSG00000185499.16,MCD,MCKD,MCKD1,NM_001204286.1,NP_001191215,PEM,PUM
MUC16	mucin 16, cell surface associated	CA125,CCDS54212.1,ENSG00000181143.15,FLJ14303,NM_024690.2,NP_078966,Q8WXI7
MUC4	mucin 4, cell surface associated	CCDS54700.1,ENSG00000145113.21,NM_018406.6,NP_060876
MUC6	mucin 6, oligomeric mucus/gel-forming	CCDS44513.1,ENSG00000184956.15,NM_005961.2,NP_005952,Q6W4X9
MUTYH	mutY homolog (E. coli)	CCDS520.1,ENSG00000132781.17,MYH,NM_012222.2,NP_036354,Q9UIF7
MYB	v-myb myeloblastosis viral oncogene homolog	CCDS47481.1,ENSG00000118513.18,NM_001130173.1,NP_001123645,P10242,c-myb
MYC	v-myc myelocytomatosis viral oncogene homolog (avian)	CCDS6359.2,ENSG00000136997.17,MYCC,NM_002467.4,NP_002458,NP_002458.2,bHLHe39,c-Myc
MYCL	v-myc avian myelocytomatosis viral oncogene lung carcinoma derived homolog	CCDS53300.1,ENSG00000116990.10,LMYC,MYCL1,NM_001033082.2,NP_001028254,P12524,bHLHe38
MYCN	v-myc myelocytomatosis viral related oncogene, neuroblastoma derived (avian)	CCDS1687.1,ENSG00000134323.11,MYCNOT,N-myc,NMYC,NM_005378.5,NP_001280157,NP_005369,NP_001280162.1,P04198,bHLHe37
MYD88	myeloid differentiation primary response gene (88)	CCDS54565.1,ENSG00000172936.12,NM_001172567.1,NP_001166038
MYH11	myosin, heavy polypeptide 11, smooth muscle	CCDS45423.1,ENSG00000133392.17,NM_001040114.1,NP_001035203,P35749,SMHC,SMMHC
MYH9	myosin, heavy polypeptide 9, non-muscle	CCDS13927.1,DFNA17,ENSG00000100345.21,EPSTS,FTNS,MHA,NMHC-II-A,NMMHCA,NM_002473.5,NP_002464,P35579
MYO5A	myosin VA (heavy chain 12, myoxin)	CCDS42037.1,ENSG00000197535.14,GS1,MYH12,MYO5,MYR12,NM_000259.3,NP_000250,NP_000250.3,Q9Y4I1
MYOD1	myogenic differentiation 1	CCDS7826.1,ENSG00000129152.3,MYF3,MYOD,NM_002478.4,NP_002469,P15172,PUM,bHLHc1
N4BP2	NEDD4 binding protein 2	B3BP,CCDS3457.1,ENSG00000078177.13,NM_018177.5,NP_060647,NP_001305288.1,Q86UW6
NAB2	NGFI-A binding protein 2	CCDS8930.1,ENSG00000166886.12,MADER,NM_005967.3,NP_005958,Q15742
NACA	nascent-polypeptide-associated complex alpha polypeptide	CCDS44925.2,E9PAV3,ENSG00000196531.10,NACA1,NM_001113203.2,NP_001106674
NBEA	neurobeachin	BCL8B,CCDS45026.1,ENSG00000172915.18,FLJ10197,KIAA1544,LYST2,NM_015678.4,NP_056493,Q8NFP9
NBN	nibrin	AT-V1,AT-V2,ATV,CCDS6249.1,ENSG00000104320.13,NBS,NBS1,NM_002485.4,NP_002476,O60934
NCKIPSD	NCK interacting protein with SH3 domain	AF3P21,CCDS2776.1,DIP1,ENSG00000213672.7,NM_016453.3,NP_057537,ORF1,Q9NZQ3,SPIN90,WASLBP,WISH
NCOA1	nuclear receptor coactivator 1	CCDS1712.1,ENSG00000084676.15,F-SRC-1,KAT13A,NCoA-1,Q15788,RIP160,SRC1,bHLHe74
NCOA2	nuclear receptor coactivator 2 (TIF2)	CCDS47872.1,ENSG00000140396.12,GRIP1,KAT13C,NCoA-2,NM_006540.3,NP_001308636,NP_006531,NP_001308632,NP_001308641.1,NP_001308642.1,NP_001308640.1,Q15596,TIF2,bHLHe75
NCOA4	nuclear receptor coactivator 4 - PTC3 (ELE1)	ARA70,CCDS73094.1,DKFZp762E1112,ELE1,ENSG00000266412.5,NM_001145260.1,NP_001138732,PTC3,Q13772,RFG
NCOR1	nuclear receptor corepressor 1	CCDS11175.1,ENSG00000141027.20,KIAA1047,MGC104216,N-CoR,NM_006311.3,NP_006302,O75376,PPP1R109,TRAC1,hCIT529I10,hN-CoR
NCOR2	nuclear receptor corepressor 2	CCDS41858.2,CTG26,ENSG00000196498.13,NM_006312.5,NP_006303,SMRT,SMRTE,TNRC14,TRAC-1
NDRG1	N-myc downstream regulated 1	CAP43,CCDS34945.1,DRG1,ENSG00000104419.14,NDR1,NM_001135242.1,NP_001128714,Q92597,RTP,TDD5
NF1	neurofibromatosis type 1 gene	CCDS42292.1,ENSG00000196712.17,NM_001042492.2,NP_001035957,P21359
NF2	neurofibromatosis type 2 gene	ACN,BANF,CCDS13861.1,ENSG00000186575.17,NM_000268.3,NP_000259,P35240,SCH,merlin
NFATC2	nuclear factor of activated T-cells, cytoplasmic, calcineurin-dependent 2	CCDS13437.1,ENSG00000101096.19,NF-ATP,NFAT1,NFATp,NM_173091.3,NP_775114,NP_001245226.1,Q13469
NFE2L2	nuclear factor (erythroid-derived 2)-like 2 (NRF2)	CCDS42782.1,ENSG00000116044.15,NM_006164.4,NP_006155,NP_001300831.1,NP_001300832.1,NRF2,Q16236
NFIB	nuclear factor I/B	CCDS55291.1,ENSG00000147862.16,NFI-RED,NFIB2,NFIB3,NM_001190737.1,NP_001177666,O00712
NFKB2	nuclear factor of kappa light polypeptide gene enhancer in B-cells 2 (p49/p100)	CCDS41564.1,ENSG00000077150.18,LYT-10,NF-kB2,NM_001322935.1,NP_001309863,NP_001070962,NP_001309864.1,Q00653,p105,p49/p100,p52
NFKBIE	nuclear factor of kappa light polypeptide gene enhancer in B-cells inhibitor, epsilon	CCDS34463.1,ENSG00000146232.16,IKBE,NM_004556.2,NP_004547,O00221
NIN	ninein (GSK3B interacting protein)	CCDS32079.1,ENSG00000100503.23,NM_182946.1,NP_891991,NP_891991.1,Q8N4C6
NKX2-1	NK2 homeobox 1	BCH,CCDS41945.1,ENSG00000136352.17,NKX2A,NM_001079668.2,NP_001073136,P43699,TITF1,TTF-1,TTF1
NONO	non-POU domain containing, octamer-binding	CCDS14410.1,ENSG00000147140.15,NMT55,NM_007363.4,NP_031389,NRB54,P54,P54NRB,PPP1R114,Q15233
NOTCH1	Notch homolog 1, translocation-associated (Drosophila) (TAN1)	CCDS43905.1,ENSG00000148400.10,NM_017617.4,NP_060087,P46531,TAN1
NOTCH2	Notch homolog 2	CCDS908.1,ENSG00000134250.19,NM_024408.3,NP_077719,NP_001186930.1,Q04721
NPM1	nucleophosmin (nucleolar phosphoprotein B23, numatrin)	B23,CCDS4376.1,ENSG00000181163.13,NM_002520.6,NPM,NP_002511,P06748
NR2F2	Nuclear receptor subfamily 2 group F member 2	ARP1,CCDS10375.1,COUP-TFII,COUPTF2,COUPTFB,ENSG00000185551.14,NF-E3,NM_021005.3,NP_066285,P24468,SVP40,TFCOUP2
NR4A3	nuclear receptor subfamily 4, group A, member 3 (NOR1)	CCDS6742.1,CHN,CSMF,ENSG00000119508.17,MINOR,NM_173200.2,NOR1,NP_775292,Q92570
NRAS	neuroblastoma RAS viral (v-ras) oncogene homolog	CCDS877.1,ENSG00000213281.4,N-ras,NM_002524.4,NP_002515,P01111
NRG1	neuregulin 1	CCDS6083.1,ENSG00000157168.18,GGF,HGL,HRG,NDF,NM_013956.4,NP_039250,NRG1-IT2,Q02297
NSD1	nuclear receptor binding SET domain protein 1	ARA267,CCDS4412.1,ENSG00000165671.20,FLJ22263,KMT3B,NM_022455.4,NP_071900,Q96L73,STO
NSD2	Wolf-Hirschhorn syndrome candidate 1(MMSET)	CCDS33940.1,ENSG00000109685.17,KMT3G,MMSET,NM_133330.2,NP_579877,O96028,WHSC1
NSD3	Wolf-Hirschhorn syndrome candidate 1-like 1 (NSD3)	CCDS43729.1,ENSG00000147548.16,FLJ20353,KMT3F,NM_023034.1,NP_075447,Q9BZ95,WHISTLE,WHSC1L1
NT5C2	5'-nucleotidase, cytosolic II	CCDS7544.1,ENSG00000076685.18,GMP,NM_012229.4,NP_001127845,NP_036361,NP_001338098.1,NT5B,P49902,PNT5,SPG65,cN-II
NTHL1	nth like DNA glycosylase 1	CCDS10457.1,ENSG00000065057.7,NM_002528.6,NP_002519,NP_001305123.1,NTH1,OCTS3,P78549
NTRK1	neurotrophic tyrosine kinase, receptor, type 1	CCDS1161.1,ENSG00000198400.11,MTC,NM_002529.3,NP_002520,P04629,TRK,TRKA
NTRK2	Neurotrophic Receptor Tyrosine Kinase 2	CCDS6671.1,ENSG00000148053.15,Q16620,TRKB
NTRK3	neurotrophic tyrosine kinase, receptor, type 3	CCDS32322.1,ENSG00000140538.16,NM_001012338.2,NP_001012338,Q16288,TRKC
NUMA1	nuclear mitotic apparatus protein 1	CCDS31633.1,ENSG00000137497.17,NM_006185.3,NP_006176,Q14980
NUP214	nucleoporin 214kDa (CAN)	CAIN,CAN,CCDS6940.1,D9S46E,ENSG00000126883.16,N214,NM_005085.3,NP_005076,P35658
NUP98	nucleoporin 98kDa	CCDS7746.1,ENSG00000110713.15,NM_016320.4,NP_057404,NUP96,P52948
NUTM1	NUT midline carcinoma, family member 1	C15orf55,CCDS61585.1,DKFZp434O192,ENSG00000184507.15,FAM22H,NM_001284292.1,NP_001271221,NP_001271221.1,NUT,Q86Y26
NUTM2B	NUT family member 2B	A6NNL0,CCDS60574.1,ENSG00000188199.10,FAM22B,NM_001278495.1,NP_001265424,bA119F19.1
NUTM2D	NUT family member 2A	ENSG00000214562.14,FAM22D,Q5VT03
OLIG2	oligodendrocyte lineage transcription factor 2 (BHLHB1)	BHLHB1,CCDS13620.1,ENSG00000205927.4,OLIGO2,PRKCBP2,Q13516,RACK17,bHLHe19
OMD	osteomodulin	CCDS6696.1,ENSG00000127083.7,NM_005014.2,NP_005005,Q99983,SLRR2C,osteoadherin
P2RY8	purinergic receptor P2Y, G-protein coupled, 8	CCDS14115.1,ENSG00000182162.10,NM_178129.4,NP_835230,P2Y8,Q86VZ1
PABPC1	poly(A) binding protein cytoplasmic 1	CCDS6289.1,ENSG00000070756.15,NM_002568.3,NP_002559,P11940,PAB1,PABP1,PABPC2,PABPL1
PAFAH1B2	platelet-activating factor acetylhydrolase, isoform Ib, beta subunit 30kDa	CCDS8380.1,ENSG00000168092.13,NM_002572.3,NP_002563,NP_001296360.1,P68402
PALB2	partner and localizer of BRCA2	CCDS32406.1,ENSG00000083093.9,FANCN,FLJ21816,NM_024675.3,NP_078951,Q86YC2
PATZ1	zinc finger protein 278 (ZSG)	CCDS13894.1,ENSG00000100105.17,MAZR,NM_014323.2,NP_055138,PATZ,Q9HBE1,RIAZ,ZBTB19,ZNF278,ZSG,dJ400N23
PAX3	paired box gene 3	CCDS2448.1,ENSG00000135903.19,HUP2,NM_181459.3,NP_852124,P23760,WS1
PAX5	paired box gene 5 (B-cell lineage specific activator protein)	BSAP,CCDS6607.1,ENSG00000196092.12,NM_016734.2,NP_057953,Q02548
PAX7	paired box gene 7	CCDS186.1,ENSG00000009709.11,Hup1,NM_002584.2,NP_002575,P23759
PAX8	paired box gene 8	CCDS46398.1,ENSG00000125618.16,Q06710
PBRM1	polybromo 1	BAF180,CCDS43099.1,ENSG00000163939.18,NM_018313.4,NP_060783,PB1,Q86U86
PBX1	pre-B-cell leukemia transcription factor 1	CCDS1246.1,ENSG00000185630.18,NM_002585.3,NP_002576,NP_001340059.1,P40424
PCBP1	poly(rC) binding protein 1	CCDS1898.1,ENSG00000169564.6,HNRPE1,HNRPX,NM_006196.3,NP_006187,Q15365,hnRNP-E1,hnRNP-X
PCM1	pericentriolar material 1 (PTC4)	CCDS47812.1,ENSG00000078674.17,NM_006197.3,NP_006188,NP_006188.3,PTC4,Q15154
PDCD1LG2	programmed cell death 1 ligand 2	B7-DC,Btdc,CCDS6465.1,CD273,ENSG00000197646.7,NM_025239.3,NP_079515,PD-L2,PDL2,Q9BQ51,bA574F11.2
PDE4DIP	phosphodiesterase 4D interacting protein (myomegalin)	CCDS72892.1,CMYA2,ENSG00000178104.19,KIAA0454,KIAA0477,MMGL,NM_001198834.3,NP_001185763,Q5VU43
PDGFB	platelet-derived growth factor beta polypeptide (simian sarcoma viral (v-sis) oncogene homolog)	CCDS13987.1,ENSG00000100311.16,NM_002608.3,NP_002599,P01127,SIS,SSV
PDGFRA	platelet-derived growth factor, alpha-receptor	CCDS3495.1,CD140a,ENSG00000134853.11,GAS9,NM_006206.4,NP_006197,NP_001334757.1,NP_001334759.1,NP_001334758.1,P16234,PDGFR2
PDGFRB	platelet-derived growth factor receptor, beta polypeptide	CCDS4303.1,CD140b,ENSG00000113721.13,JTK12,NM_002609.3,NP_002600,NP_001341945.1,P09619,PDGFR,PDGFR1
PER1	period homolog 1 (Drosophila)	CCDS11131.1,ENSG00000179094.15,NM_002616.2,NP_002607,O15534,PER,RIGUI
PHF6	PHD finger protein 6	BFLS,BORJ,CCDS14639.1,CENP-31,ENSG00000156531.16,KIAA1823,MGC14797,NM_032458.2,NP_001015877,NP_115834,Q8IWS0
PHOX2B	paired-like homeobox 2b	CCDS3463.1,ENSG00000109132.6,NBPhox,NM_003924.3,NP_003915,PMX2B,Phox2b,Q99453
PICALM	phosphatidylinositol binding clathrin assembly protein (CALM)	CALM,CCDS8272.1,CLTH,ENSG00000073921.17,NM_007166.3,NP_009097,Q13492
PIK3CA	phosphoinositide-3-kinase, catalytic, alpha polypeptide	CCDS43171.1,ENSG00000121879.4,NM_006218.3,NP_006209,P42336,PI3K
PIK3CB	phosphatidylinositol-4,5-bisphosphate 3-kinase catalytic subunit beta	CCDS3104.1,ENSG00000051382.8,NM_006219.2,NP_006210,P42338,PIK3C1
PIK3R1	phosphoinositide-3-kinase, regulatory subunit 1 (alpha)	CCDS3993.1,ENSG00000145675.14,GRB1,NM_181523.2,NP_852664,P27986,p85,p85-ALPHA
PIK3R3	Phosphoinositide-3-kinase regulatory subunit 3	CCDS529.1,ENSG00000117461.14,NM_003629.3,NP_003620,Q92569,p55
PIM1	pim-1 oncogene	CCDS4830.1,ENSG00000137193.13,NM_002648.3,NP_002639,NP_001230115.1,P11309,PIM
PLAG1	pleiomorphic adenoma gene 1	CCDS6165.1,ENSG00000181690.7,NM_002655.2,NP_002646,Q6DJT9,ZNF912
PLCG1	phospholipase C, gamma 1	CCDS13313.1,ENSG00000124181.14,NCKAP3,NM_002660.2,NP_002651,P19174,PLC-II,PLC1,PLC148,PLCgamma1
PLEC	Plectin	CCDS43772.1,EBS1,ENSG00000178209.14,NM_201380.3,NP_958782,PCN,PLEC1,PLTN,Q15149
PML	promyelocytic leukemia	CCDS10255.1,ENSG00000140464.19,MYL,NM_033238.2,NP_150241,P29590,RNF71,TRIM19
PMS1	PMS1 postmeiotic segregation increased 1 (S. cerevisiae)	CCDS2302.1,ENSG00000064933.17,MLH2,NM_001321048.1,NP_001307974,NP_001307977,NP_000525,NP_001307976,NP_001307975.1,P54277,PMSL1
PMS2	PMS2 postmeiotic segregation increased 2 (S. cerevisiae)	CCDS5343.1,ENSG00000122512.15,HNPCC4,H_DJ0042M02.9,MLH4,NM_001322014.1,NP_000526,NP_001308943.1,NP_001308935.1,P54278,PMSL2
POLD1	DNA polymerase delta 1, catalytic subunit	CCDS82381.1,CDC2,ENSG00000062822.13,POLD
POLE	polymerase (DNA directed), epsilon, catalytic subunit	CCDS9278.1,ENSG00000177084.16,NM_006231.3,NP_006222,POLE1,Q07864
POLG	DNA polymerase gamma, catalytic subunit	CCDS10350.1,ENSG00000140521.12,NM_002693.2,NP_001119603,NP_002684,P54098,POLG1,POLGA
POLQ	DNA polymerase theta	CCDS33833.1,ENSG00000051341.13,NM_199420.3,NP_955452,O75417,POLH
POLR2A	RNA Polymerase II Subunit A	ENSG00000181222.15,P24928,POLR2,POLRA,RPB1
POT1	protection of telomeres 1	CCDS5793.1,DKFZp586D211,ENSG00000128513.14,NM_015450.2,NP_056265,Q9NUX5,hPot1
POU2AF1	POU domain, class 2, associating factor 1 (OBF1)	BOB1,CCDS31675.1,ENSG00000110777.11,NM_006235.2,NP_006226,OBF1,Q16633
POU5F1	POU domain, class 5, transcription factor 1	CCDS34391.1,ENSG00000204531.17,MGC22487,NM_002701.5,NP_002692,OCT3,OTF3,Oct4,Q01860
PPARG	peroxisome proliferative activated receptor, gamma	CCDS2609.1,ENSG00000132170.20,NM_015869.4,NP_056953,NR1C3,P37231,PPARG1,PPARG2,PPARgamma
PPFIBP1	PTPRF interacting protein, binding protein 1 (liprin beta 1)	CCDS55812.1,ENSG00000110841.13,L2,NM_177444.2,NP_803193,NP_803193.2,Q86W92,SGT2,hSGT2,hSgt2p
PPM1D	protein phosphatase, Mg2+/Mn2+ dependent 1D	CCDS11625.1,ENSG00000170836.11,NM_003620.3,NP_003611,O15297,PP2C-DELTA,Wip1
PPP2R1A	protein phosphatase 2, scaffolding subunit A, alpha	CCDS12849.1,ENSG00000105568.17,NM_014225.5,NP_055040,P30153,PP2A-Aalpha,PP2AA,PR65A
PPP6C	protein phosphatase 6, catalytic subunit	CCDS48018.1,ENSG00000119414.11,NM_001123355.1,NP_001116827,O00743,PP6
PRCC	papillary renal cell carcinoma (translocation-associated)	CCDS1157.1,ENSG00000143294.14,NM_005973.4,NP_005964,Q92733,RCCP1
PRDM1	PR domain containing 1, with ZNF domain	BLIMP1,CCDS5054.2,ENSG00000057657.15,NM_001198.3,NP_001189,O75626,PRDI-BF1
PRDM16	PR domain containing 16	CCDS41236.2,ENSG00000142611.16,KIAA1675,KMT8F,MEL1,MGC166915,NM_022114.3,NP_071397,PFM13,Q9HAZ2
PRDM2	PR/SET domain 2	CCDS150.1,ENSG00000116731.22,HUMHOXY1,KMT8,KMT8A,MTB-ZF,NM_012231.4,NP_036363,Q13029,RIZ,RIZ1,RIZ2
PREX2	phosphatidylinositol-3,4,5-trisphosphate dependent Rac exchange factor 2	CCDS6201.1,DEP.2,DEPDC2,ENSG00000046889.18,FLJ12987,NM_024870.3,NP_079146,P-REX2,PPP1R129,Q70Z35
PRF1	perforin 1 (pore forming protein)	CCDS7305.1,ENSG00000180644.7,HPLH2,NM_005041.4,NP_005032,NP_001076585,P1,P14222,PFP
PRKACA	protein kinase cAMP-activated catalytic subunit alpha	CCDS12304.1,ENSG00000072062.13,NM_002730.3,NP_002721,NP_001291278.1,P17612,PKACa
PRKAR1A	protein kinase, cAMP-dependent, regulatory, type I, alpha (tissue specific extinguisher 1)	CCDS11678.1,CNC1,ENSG00000108946.14,NM_212472.2,NP_997637,NP_002725,P10644,PRKAR1,TSE1
PRKCB	protein kinase C beta	CCDS10619.1,ENSG00000166501.13,NM_002738.6,NP_002729,PKC(beta),PKCB,PRKCB1,PRKCB2
PRKD1	Protein Kinase D1	CCDS81796.1,ENSG00000184304.14,NP_001316998.1,PKC-mu,PKCM,PKD,PRKCM
PRPF40B	pre-mRNA processing factor 40 homolog B	CCDS31796.2,ENSG00000110844.13,HYPC,NM_001031698.2,NP_001026868
PRRX1	paired related homeobox 1	CCDS1290.1,ENSG00000116132.11,NM_022716.3,NP_073207,P54821,PHOX1,PMX1
PSIP1	PC4 and SFRS1 interacting protein 1 (LEDGF)	CCDS6479.1,DFS70,ENSG00000164985.14,LEDGF,NM_033222.4,NP_001121689,NP_150091,O75475,PSIP2,p52,p75
PTCH1	Homolog of Drosophila Patched gene	BCNS,CCDS6714.1,ENSG00000185920.15,NBCCS,NM_000264.3,NP_000255,PTCH,Q13635
PTEN	phosphatase and tensin homolog gene	BZS,CCDS31238.1,ENSG00000171862.10,MHAM,MMAC1,NM_001304717.2,NP_000305,NP_001291646.2,P60484,PTEN1,TEP1
PTK6	protein tyrosine kinase 6	BRK,CCDS13524.1,ENSG00000101213.6,NM_005975.3,NP_005966,Q13882
PTPN11	protein tyrosine phosphatase, non-receptor type 11	BPTP3,CCDS81741.1,ENSG00000179295.17,NS1,PTP2C,Q06124,SH-PTP2,SHP-2,SHP2
PTPN13	protein tyrosine phosphatase, non-receptor type 13	CCDS47093.1,ENSG00000163629.12,NM_080685.2,NP_542416,PTP-BAS,PTP-BL,PTP1E,PTPL1,Q12923
PTPN6	protein tyrosine phosphatase, non-receptor type 6	CCDS44821.1,ENSG00000111679.16,HCP,HCPH,NM_080549.3,NP_536859,P29350,PTP-1C,SHP-1,SHP1
PTPRB	protein tyrosine phosphatase, receptor type, B	CCDS44943.1,ENSG00000127329.15,NM_001109754.2,NP_001103224,P23467,PTPB
PTPRC	protein tyrosine phosphatase, receptor type, C	CCDS1397.2,CD45,ENSG00000081237.19,GP180,LCA,NM_002838.4,NP_002829,P08575,T200
PTPRD	protein tyrosine phosphatase, receptor type D	CCDS43786.1,ENSG00000153707.16,HPTP,NM_002839.3,NP_002830,P23468,PTPD
PTPRK	protein tyrosine phosphatase, receptor type, K	CCDS78179.1,ENSG00000152894.14,NM_001291981.1,NP_001278910,Q15262,R-PTP-kappa
PTPRT	protein tyrosine phosphatase, receptor type T	CCDS68127.1,ENSG00000196090.12,KIAA0283,NM_133170.3,NP_573400,RPTPrho
PWWP2A	PWWP domain containing 2A	CCDS47332.1,ENSG00000170234.12,KIAA1935,NM_001130864.1,NP_001124336,Q96N64
QKI	QKI, KH domain containing, RNA binding	CCDS5285.1,ENSG00000112531.16,NM_006775.2,NP_006766,Q96PU8,QK3
RABEP1	rabaptin, RAB GTPase binding effector protein 1	CCDS45592.1,ENSG00000029725.16,NM_004703.5,NP_004694,NP_001278510.1,Q15276,RAB5EP,RABPT5,neurocrescin,rabaptin-5
RAC1	ras-related C3 botulinum toxin substrate 1 (rho family, small GTP binding protein Rac1)	CCDS5349.1,ENSG00000136238.17,NM_018890.3,NP_061485,P63000,Rac-1,TC-25,p21-Rac1
RAD17	RAD17 checkpoint clamp loader component	CCDS4003.1,CCYC,ENSG00000152942.18,O75943,RAD17Sp,Rad24
RAD21	RAD21 homolog (S. pombe)	CCDS6321.1,ENSG00000164754.14,KIAA0078,NM_006265.2,NP_006256,O60216,SCC1,hHR21
RAD50	RAD50 Double Strand Break Repair Protein	CCDS34233.1,ENSG00000113522.13,NM_005732.3,NP_005723,Q92878,RAD50-2,hRad50
RAD51B	RAD51 paralog B	CCDS81815.1,ENSG00000182185.18,NM_002877.5,NP_001308750,NP_001308744.1,NP_002868.1,NP_001308739.1,NP_001308747.1,NP_001308743.1,NP_001308738.1,NP_001308748.1,R51H2,RAD51L1,REC2,hREC2
RAF1	v-raf-1 murine leukemia viral oncogene homolog 1	CCDS2612.1,CRAF,ENSG00000132155.11,NM_002880.3,NP_002871,NP_001341619.1,P04049,Raf-1,c-Raf
RALGDS	ral guanine nucleotide dissociation stimulator	CCDS6959.1,ENSG00000160271.15,NM_006266.3,NP_006257,Q12967,RGDS,RGF,RalGEF
RANBP2	RAN binding protein 2	ADANE,ANE1,CCDS2079.1,ENSG00000153201.15,NM_006267.4,NP_006258,NUP358,P49792
RAP1B	Ras-Related Protein Rap-1b	CCDS8984.1,DKFZp586H0723,ENSG00000127314.17,K-REV,P61224,RAL1B
RAP1GDS1	RAP1, GTP-GDP dissociation stimulator 1	CCDS47105.1,ENSG00000138698.14,NM_001100426.1,NP_001093896,P52306,SmgGDS
RARA	retinoic acid receptor, alpha	CCDS11366.1,ENSG00000131759.17,NM_000964.3,NP_000955,NR1B1,P10276,RAR
RB1	retinoblastoma gene	CCDS31973.1,ENSG00000139687.14,NM_000321.2,NP_000312,OSRC,P06400,PPP1R130,RB
RBM10	RNA binding motif protein 10	CCDS75969.1,DXS8237E,ENSG00000182872.15,GPATC9,GPATCH9,KIAA0122,NM_001204468.1,NP_001191397,P98175,S1-1,ZRANB5
RBM15	RNA binding motif protein 15	CCDS822.1,ENSG00000162775.14,OTT,OTT1,Q96T37
RECQL4	RecQ protein-like 4	CCDS75804.1,ENSG00000160957.12,NM_004260.3,NP_004251,NP_004251.3,O94761,RecQ4
REL	v-rel reticuloendotheliosis viral oncogene homolog (avian)	CCDS1864.1,ENSG00000162924.14,I-Rel,NM_002908.3,NP_002899,Q04864,c-Rel
RET	ret proto-oncogene	CCDS7200.1,CDHF12,CDHR16,ENSG00000165731.18,HSCR1,MEN2A,MEN2B,MTC1,NM_020975.4,NP_066124,P07949,PTC,RET51
RFWD3	ring finger and WD repeat domain 3	CCDS32486.1,ENSG00000168411.13,FANCW,FLJ10520,NM_018124.3,NP_060594,Q6PCD5,RNF201
RGPD3	RANBP2-like and GRIP domain containing 3	A6NKT7,CCDS46379.1,ENSG00000153165.18,NM_001144013.1,NP_001137485,RGP3
RGS7	regulator of G protein signaling 7	CCDS31071.1,ENSG00000182901.16,NM_002924.5,NP_002915,P49802
RHOA	ras homolog family member A	ARH12,ARHA,CCDS2795.1,ENSG00000067560.10,NM_001664.3,NP_001300870,NP_001655,NP_001300874.1,NP_001300873.1,P61586,RHOH12,Rho12,RhoA
RHOH	ras homolog family member H	ARHH,CCDS3458.1,ENSG00000168421.12,Q15669,RhoH,TTF
RMI2	RecQ mediated genome instability 2	BLAP18,C16orf75,CCDS10548.1,ENSG00000175643.8,MGC24665,NM_152308.2,NP_689521,Q96E14
RNF213	ring finger protein 213	ALO17,C17orf27,CCDS58606.1,ENSG00000173821.19,KIAA1554,KIAA1618,MYMY2,NET57,NM_001256071.2,NP_001243000
RNF43	ring finger protein 43	CCDS11607.1,DKFZp781H0392,ENSG00000108375.12,FLJ20315,NP_001292473.1,Q68DV7,URCC
ROBO2	roundabout guidance receptor 2	CCDS54609.1,ENSG00000185008.17,KIAA1568,NM_001128929.3,NP_001122401,Q9HCK4
ROS1	v-ros UR2 sarcoma virus oncogene homolog 1 (avian)	CCDS5116.1,ENSG00000047936.10,MCF3,NM_002944.2,NP_002935,P08922,ROS,c-ros-1
RPL10	ribosomal protein L10	CCDS14746.1,DXS648,DXS648E,ENSG00000147403.16,FLJ23544,L10,NM_006013.4,NOV,NP_001290554,NP_006004,P27635,QM
RPL22	ribosomal protein L22 (EAP)	CCDS58.1,EAP,ENSG00000116251.9,L22,NM_000983.3,NP_000974,P35268
RPL5	ribososomal protein L5	CCDS741.1,ENSG00000122406.13,L5,PPP1R135,uL18
RPN1	ribophorin I	CCDS3051.1,ENSG00000163902.11,NM_002950.3,NP_002941,OST1,P04843
RRAS2	Ras related 2	CCDS7814.1,ENSG00000133818.13,NM_012250.5,NP_036382,P62070,TC21
RSPO2	R-spondin 2	CCDS6307.1,ENSG00000147655.10,MGC35555,NM_178565.4,NP_848660,Q6UXX9
RSPO3	R-spondin 3	CCDS5135.1,ENSG00000146374.13,FLJ14440,NM_032784.4,NP_116173,Q9BXY4,THSD2
RUNX1	runt-related transcription factor 1 (AML1)	AML1,AMLCR1,CBFA2,CCDS13639.1,ENSG00000159216.18,PEBP2A2,Q01196
RUNX1T1	runt-related transcription factor 1; translocated to, 1 (cyclin D-related)	AML1T1,CBFA2T1,CCDS75766.1,CDR,ENSG00000079102.16,ETO,MTG8,NM_001198679.1,NP_001185608,ZMYND2
RXRA	Retinoid X receptor alpha	CCDS35172.1,ENSG00000186350.9,NM_002957.5,NP_002948,NP_001278850.1,NP_001278849.1,NR2B1,P19793
S100A7	S100 calcium binding protein A7	CCDS1039.1,ENSG00000143556.8,NM_002963.3,NP_002954,P31151,PSOR1,S100A7c
SALL4	spalt like transcription factor 4	CCDS13438.1,ENSG00000101115.12,NM_020436.4,NP_065169,Q9UJQ4,ZNF797,dJ1112F19.1
SBDS	Shwachman-Bodian-Diamond syndrome protein	CCDS5537.1,CGI-97,ENSG00000126524.9,FLJ10917,NM_016038.3,NP_057122.2,Q9Y3A5,SDS,SWDS
SDC4	syndecan 4	CCDS13350.1,ENSG00000124145.6,NM_002999.3,NP_002990,P31431,SYND4,amphiglycan,ryudocan
SDHA	succinate dehydrogenase complex, subunit A, flavoprotein (Fp)	CCDS3853.1,ENSG00000073578.16,FP,NM_004168.3,NP_004159,P31040,SDH2,SDHF
SDHAF2	succinate dehydrogenase complex assembly factor 2	C11orf79,CCDS8007.1,ENSG00000167985.6,FLJ20487,NM_017841.2,NP_060311,PGL2,Q9NX18,SDH5
SDHB	succinate dehydrogenase complex, subunit B, iron sulfur (Ip)	CCDS176.1,ENSG00000117118.9,NM_003000.2,NP_002991,P21912,SDH,SDH1
SDHC	succinate dehydrogenase complex, subunit C, integral membrane protein, 15kDa	CCDS1230.1,CYB560,ENSG00000143252.14,NM_003001.3,NP_002992,PGL3,Q99643,cybL
SDHD	succinate dehydrogenase complex, subunit D, integral membrane protein	CCDS31678.1,ENSG00000204370.10,NM_003002.3,NP_002993,O14521,PGL,PGL1,cybS
SEPT5	septin 5	CCDS13764.1,ENSG00000184702.19,H5,HCDCREL-1,NM_002688.5,NP_002679,PNUTL1,Q99719
SEPT6	septin 6	CCDS14584.1,ENSG00000125354.22,KIAA0128,MGC16619,MGC20339,NM_015129.5,NP_055944,Q14141,SEP2,SEPT2
SEPT9	septin 9	AF17q25,CCDS45790.1,ENSG00000184640.17,KIAA0991,MSF,MSF1,NM_001113491.1,NP_001106963,PNUTL4,Q9UHD8,SeptD1
SET	SET translocation	2PP2A,CCDS48037.1,ENSG00000119335.16,IGAAD,IPP2A2,NM_001122821.1,NP_001116293,PHAPII,Q01105,TAF-I,TAF-IBETA
SETBP1	SET binding protein 1	CCDS11923.2,ENSG00000152217.17,KIAA0437,NM_015559.2,NP_056374,Q9Y6X0,SEB
SETD1B	SET domain containing 1B	ENSG00000139718.10,KIAA1076,KMT2G,NP_001340274.1,Q9UPS6,Set1B
SETD2	SET domain containing 2	CCDS2749.2,ENSG00000181555.20,FLJ23184,HIF-1,HYPB,KIAA1732,KMT3A,NM_014159.6,NP_054878,NP_001336299.1,Q9BYW2
SETDB1	SET domain bifurcated 1	CCDS44217.1,ENSG00000143379.12,ESET,KG1T,KIAA0067,KMT1E,NM_001145415.1,NP_001138887,Q15047,TDRD21
SF3B1	splicing factor 3b, subunit 1, 155kDa	CCDS33356.1,ENSG00000115524.15,Hsh155,NM_012433.3,NP_036565,O75533,PRPF10,Prp10,SAP155,SF3b155
SFPQ	splicing factor proline/glutamine rich(polypyrimidine tract binding protein associated)	CCDS388.1,ENSG00000116560.10,NM_005066.2,NP_005057,P23246,PPP1R140,PSF
SFRP4	secreted frizzled related protein 4	CCDS5453.1,ENSG00000106483.11,FRP-4,FRPHE,FRZB-2,NM_003014.3,NP_003005,Q6FHJ7,frpHE
SGK1	serum/glucocorticoid regulated kinase 1	CCDS47476.1,ENSG00000118515.11,NM_001143676.1,NP_001137148,O00141,SGK
SH2B3	SH2B adaptor protein 3	CCDS9153.1,ENSG00000111252.10,IDDM20,LNK,NM_005475.2,NP_005466,Q9UQQ2
SH3GL1	SH3-domain GRB2-like 1 (EEN)	CCDS32874.1,CNSA1,EEN,ENSG00000141985.9,MGC111371,NM_003025.3,NP_003016,Q99961,SH3D2B,SH3P8
SHTN1	KIAA1598	A0MZ66,CCDS44482.1,ENSG00000187164.19,KIAA1598,NM_001127211.2,NP_001120683,shootin-1,shootin1
SIRPA	signal regulatory protein alpha	BIT,CCDS82593.1,CD172a,ENSG00000198053.11,MFR,MYD-1,P78324,P84,PTPNS1,SHPS-1,SHPS1,SIRP,SIRP-ALPHA-1,SIRPalpha,SIRPalpha2
SIX1	SIX homeobox 1	CCDS9748.1,DFNA23,ENSG00000126778.9,Q15475
SIX2	SIX homeobox 2	CCDS1822.1,ENSG00000170577.7,NM_016932.4,NP_058628,Q9NPC8
SKI	SKI proto-oncogene	CCDS39.1,ENSG00000157933.9,NM_003036.3,NP_003027,P12755
SLC34A2	solute carrier family 34 (sodium phosphate), member 2	CCDS3435.1,ENSG00000157765.12,NAPI-3B,NM_006424.2,NP_006415,NP_006415.2,O95436
SLC45A3	solute carrier family 45, member 3	CCDS1458.1,ENSG00000158715.5,IPCA-2,IPCA-6,IPCA-8,NM_033102.2,NP_149093,PCANAP2,PCANAP6,PCANAP8,Q96JT2,prostein
SMAD2	SMAD family member 2	CCDS11934.1,ENSG00000175387.15,JV18-1,MADH2,MADR2,NM_005901.5,NP_005892,Q15796
SMAD3	SMAD family member 3	CCDS10222.1,ENSG00000166949.15,HsT17436,JV15-2,MADH3,NM_005902.3,NP_005893,P84022
SMAD4	SMAD family member 4	CCDS11950.1,DPC4,ENSG00000141646.13,MADH4,NM_005359.5,NP_005350,Q13485
SMARCA4	SWI/SNF related, matrix associated, actin dependent regulator of chromatin, subfamily a, member 4	BAF190,BRG1,CCDS12253.1,ENSG00000127616.18,FLJ39786,NM_003072.3,NP_003063,P51532,SNF2,SNF2-BETA,SNF2L4,SNF2LB,SWI2,hSNF2b
SMARCB1	SWI/SNF related, matrix associated, actin dependent regulator of chromatin, subfamily b, member 1	BAF47,CCDS82699.1,ENSG00000099956.19,Ini1,NM_001317946.1,NP_001304875,PPP1R144,RDT,SNF5,SNF5L1,Sfh1p,Snr1,hSNFS
SMARCD1	SWI/SNF related, matrix associated, actin dependent regulator of chromatin, subfamily d, member 1	BAF60A,CCDS8797.2,CRACD1,ENSG00000066117.14,NM_003076.4,NP_003067,Q96GM5,Rsc6p
SMARCE1	SWI/SNF related, matrix associated, actin dependent regulator of chromatin, subfamily e, member 1	BAF57,CCDS11370.1,ENSG00000073584.19,NM_003079.4,NP_003070,Q969G3
SMC1A	structural maintenance of chromosomes 1A	CCDS14352.1,DXS423E,ENSG00000072501.17,KIAA0178,NM_006306.3,NP_006297,Q14683,SB1.8,SMC1L1,Smcb
SMO	smoothened homolog (Drosophila)	CCDS5811.1,ENSG00000128602.9,FZD11,NM_005631.4,NP_005622,Q99835,SMOH
SND1	staphylococcal nuclease and tudor domain containing 1	CCDS34747.1,ENSG00000197157.10,NM_014390.2,NP_055205,Q7KZF4,TDRD11,p100
SNX29	RUN domain containing 2A	CCDS10553.2,ENSG00000048471.13,FLJ12363,NM_032167.4,NP_115543,Q8TEQ0,RUNDC2A
SOCS1	suppressor of cytokine signaling 1	CCDS10546.1,Cish1,ENSG00000185338.5,JAB,SOCS-1,SSI-1,TIP3
SOX2	SRY (sex determining region Y)-box 2	CCDS3239.1,ENSG00000181449.3,NM_003106.3,NP_003097,P48431
SOX21	SRY-box 21	CCDS9473.1,ENSG00000125285.5,NM_007084.3,NP_009015,Q9Y651,SOX25
SPECC1	sperm antigen with calponin homology and coiled-coil domains 1	CCDS32590.1,CYTSB,ENSG00000128487.16,FLJ36955,HCMOGT-1,NM_001033553.2,NP_001028725,NSP,Q5M775
SPEN	spen family transcriptional repressor	CCDS164.1,ENSG00000065526.10,KIAA0929,MINT,NM_015001.2,NP_055816,Q96T58,RBM15C,SHARP
SPOP	speckle type POZ protein	BTBD32,CCDS11551.1,ENSG00000121067.17,NM_003563.3,NP_003554,NP_001007227,O43791,TEF2
SRC	SRC proto-oncogene, non-receptor tyrosine kinase	ASV,CCDS13294.1,ENSG00000197122.11,NP_005408.1,NP_938033.1,P12931,SRC1,c-src
SRGAP3	SLIT-ROBO Rho GTPase activating protein 3	ARHGAP14,CCDS2572.1,ENSG00000196220.15,KIAA0411,MEGAP,NM_014850.3,NP_055665,O43295,SRGAP2,WRP
SRSF2	serine/arginine-rich splicing factor 2	CCDS11749.1,ENSG00000161547.16,NM_003016.4,NP_003007,PR264,Q01130,SC-35,SC35,SFRS2,SFRS2A
SRSF3	serine/arginine-rich splicing factor 3	CCDS4823.1,ENSG00000112081.16,NM_003017.4,NP_003008,P84103,SFRS3,SRp20
SS18	synovial sarcoma translocation, chromosome 18	CCDS32807.1,ENSG00000141380.13,NM_001007559.2,NP_001007560,Q15532,SSXT,SYT
SS18L1	synovial sarcoma translocation gene on chromosome 18-like 1	CCDS13491.1,CREST,ENSG00000184402.14,KIAA0693,NM_198935.2,NP_945173,O75177
SSX1	synovial sarcoma, X breakpoint 1	CCDS14290.1,CT5.1,ENSG00000126752.7,NM_005635.3,NP_005626,NP_001265620,Q16384
SSX2	synovial sarcoma, X breakpoint 2	CCDS14345.2,CT5.2a,ENSG00000241476.8,HD21,HOM-MEL-40,MGC119055,MGC15364,MGC3884,NM_003147.5,NP_003138,NP_001265626.1,Q16385,SSX
SSX4	synovial sarcoma, X breakpoint 4	CCDS35240.1,CT5.4,ENSG00000268009.5,NM_005636.3,NP_005627,O60224
STAG1	stromal antigen 1	CCDS3090.1,ENSG00000118007.12,NM_005862.2,NP_005853,Q8WVM7,SA-1,SA1,SCC3A
STAG2	stromal antigen 2	CCDS43990.1,ENSG00000101972.18,NM_001042749.2,NP_001036214,Q8N3U4,SA-2,SA2,SCC3B
STAT3	signal transducer and activator of transcription 3 (acute-phase response factor)	APRF,CCDS32656.1,ENSG00000168610.14,NM_139276.2,NP_003141.2,NP_644805.1,P40763
STAT5B	signal transducer and activator of transcription 5B	CCDS11423.1,ENSG00000173757.9,NM_012448.3,NP_036580,P51692
STAT6	signal transducer and activator of transcription 6, interleukin-4 induced	CCDS8931.1,D12S1644,ENSG00000166888.11,IL-4-STAT,NM_003153.4,NP_003144,NP_001171549,P42226
STIL	SCL/TAL1 interrupting locus	CCDS41329.1,ENSG00000123473.15,MCPH7,NM_001048166.1,NP_001041631,Q15468,SIL
STK11	serine/threonine kinase 11 gene (LKB1)	CCDS45896.1,ENSG00000118046.14,LKB1,NM_000455.4,NP_000446,PJS,Q15831
STRN	striatin, calmodulin binding protein	CCDS1784.1,ENSG00000115808.11,NM_003162.3,NP_003153,O43815,PPP2R6A,STRN1
SUB1	SUB1 Regulator Of Transcription	CCDS3897.1,ENSG00000113387.11,NM_006713.3,NP_006704,P53999,PC4,p14,p15
SUFU	suppressor of fused homolog (Drosophila)	CCDS7537.1,ENSG00000107882.11,NM_016169.3,NP_057253,PRO1280,Q9UMX1,SUFUH,SUFUXL
SUZ12	suppressor of zeste 12 homolog (Drosophila)	CCDS11270.1,CHET9,ENSG00000178691.10,JJAZ1,KIAA0160,NM_015355.3,NP_056170,Q15022
SYK	spleen tyrosine kinase	CCDS6688.1,ENSG00000165025.14,NM_003177.6,NP_003168,P43405
TAF15	TAF15 RNA polymerase II, TATA box binding protein (TBP)-associated factor, 68kDa	CCDS32623.1,ENSG00000270647.5,NM_139215.2,NP_631961,Npl3,Q92804,RBP56,TAF2N,hTAFII68
TAL1	T-cell acute lymphocytic leukemia 1 (SCL)	CCDS547.1,ENSG00000162367.11,NM_003189.5,NP_003180,NP_001277332,NP_001277334,P17542,SCL,TCL5,bHLHa17
TAL2	T-cell acute lymphocytic leukemia 2	CCDS6767.1,ENSG00000186051.6,NM_005421.2,NP_005412,Q16559,bHLHa19
TBL1XR1	transducin (beta)-like 1 X-linked receptor 1	C21,CCDS46961.1,DC42,ENSG00000177565.16,FLJ12894,IRA1,NM_001321195.1,NP_001308122,NP_001308124.1,Q9BZK7,TBLR1
TBX3	T-box 3	CCDS9176.1,ENSG00000135111.15,NM_016569.3,NP_057653,O15119,TBX3-ISO,UMS,XHL
TCEA1	transcription elongation factor A (SII), 1	CCDS47858.1,ENSG00000187735.13,GTF2S,NM_006756.3,NP_006747,P23193,SII,TCEA,TF2S,TFIIS
TCF12	transcription factor 12 (HTF4, helix-loop-helix transcription factors 4)	CCDS10160.1,ENSG00000140262.17,HEB,HTF4,HsT17266,NM_207037.1,NP_996920,NP_001309088,NP_996919,NP_001309081.1,Q99081,bHLHb20,p64
TCF3	transcription factor 3 (E2A immunoglobulin enhancer binding factors E12/E47)	CCDS12074.1,E2A,E47,ENSG00000071564.14,ITF1,MGC129647,MGC129648,NM_003200.3,NP_003191,NP_001338708.1,P15923,VDIR,bHLHb21,p75
TCF7L2	transcription factor 7-like 2	CCDS53577.1,ENSG00000148737.16,NM_001146274.1,NP_001139746,Q9NQB0,TCF-4,TCF4
TCL1A	T-cell leukemia/lymphoma 1A	CCDS9941.1,ENSG00000100721.10,NM_021966.2,NP_068801,P56279,TCL1
TEC	tec protein tyrosine kinase	CCDS3481.1,ENSG00000135605.12,NM_003215.2,NP_003206,P42680,PSCTK4
TENT5C	Terminal nucleotidyltransferase 5C	CCDS896.1,ENSG00000183508.4,FAM46C,FLJ20202,NM_017709.3,NP_060179,Q5VWP2
TERT	telomerase reverse transcriptase	CCDS3861.2,ENSG00000164362.18,EST2,NM_198253.2,NP_937983,O14746,TCS1,TP2,TRT,hEST2
TET1	tet methylcytosine dioxygenase 1	CCDS7281.1,CXXC6,ENSG00000138336.8,KIAA1676,LCX,NM_030625.2,NP_085128,Q8NFU7,bA119F7.1
TET2	tet oncogene family member 2	CCDS47120.1,ENSG00000168769.13,FLJ20032,KIAA1546,Q6N021
TFE3	transcription factor binding to IGHM enhancer 3	CCDS14315.3,ENSG00000068323.16,NM_006521.5,NP_006512,NP_001269071.1,P19532,TFEA,bHLHe33
TFEB	transcription factor EB	CCDS64425.1,ENSG00000112561.17,NM_001167827.2,NP_001161299,TCFEB,bHLHe35
TFG	TRK-fused gene	CCDS2939.1,ENSG00000114354.13,FLJ36137,NM_006070.5,NP_001182407,NP_006061,Q92734,SPG57,TF6
TFPT	TCF3 (E2A) fusion partner (in childhood leukaemia)	CCDS12878.1,ENSG00000105619.13,FB1,INO80F,NM_013342.3,NP_037474,P0C1Z6,amida
TFRC	transferrin receptor (p90, CD71)	CCDS3312.1,CD71,ENSG00000072274.12,NM_001128148.2,NP_001121620,P02786,TFR1,p90
TGFBR2	transforming growth factor beta receptor II	CCDS33727.1,ENSG00000163513.17,MFS2,NM_001024847.2,NP_001020018,P37173,TBR-ii,TBRII
THRAP3	thyroid hormone receptor associated protein 3 (TRAP150)	BCLAF2,CCDS405.1,ENSG00000054118.13,NM_005119.3,NP_005110,NP_001308402.1,Q9Y2W1,TRAP150
TLX1	T-cell leukemia, homeobox 1 (HOX11)	CCDS7510.1,ENSG00000107807.12,HOX11,NM_005521.3,NP_005512,P31314,TCL3
TLX3	T-cell leukemia, homeobox 3 (HOX11L2)	CCDS34288.1,ENSG00000164438.5,HOX11L2,NM_021025.3,NP_066305,O43711,RNX
TMEM127	transmembrane protein 127	CCDS2018.1,ENSG00000135956.8,FLJ20507,FLJ22257,NM_017849.3,NP_001180233,NP_060319,O75204
TMPRSS2	transmembrane protease, serine 2	CCDS54486.1,ENSG00000184012.11,NM_001135099.1,NP_001128571,O15393,PRSS10
TMSB4X	Thymosin Beta 4 X-Linked	CCDS35202.1,ENSG00000205542.10,P62328,TB4X,TMSB4
TNC	tenascin C	CCDS6811.1,DFNA56,ENSG00000041982.15,HXB,MGC167029,NM_002160.3,NP_002151,P24821,TN
TNFAIP3	tumor necrosis factor, alpha-induced protein 3	A20,CCDS5187.1,ENSG00000118503.14,NM_006290.3,NP_006281,NP_001257437,NP_001257436,OTUD7C,P21580
TNFRSF14	tumor necrosis factor receptor superfamily, member 14 (herpesvirus entry mediator)	ATAR,CCDS44046.1,CD270,ENSG00000157873.17,HVEA,HVEM,LIGHTR,NM_003820.3,NP_003811,Q92956,TR2
TNFRSF17	tumor necrosis factor receptor superfamily, member 17	BCM,BCMA,CCDS10552.1,CD269,ENSG00000048462.10,NM_001192.2,NP_001183,Q02223,TNFRSF13A
TNRC18	Trinucleotide repeat containing 18	CAGL79,CCDS47534.1,ENSG00000182095.14,KIAA1856,NM_001080495.2,NP_001073964,O15417,TNRC18A
TOP1	topoisomerase (DNA) I	CCDS13312.1,ENSG00000198900.5,NM_003286.2,NP_003277,P11387
TP53	tumor protein p53	CCDS11118.1,ENSG00000141510.16,LFS1,NM_001276761.1,NP_001119584,NP_000537,NP_001263689.1,NP_001263690.1,P04637,p53
TP63	tumor protein p63	CCDS3293.1,EEC3,ENSG00000073282.12,KET,NBP,NM_003722.4,NP_003713,NP_001316893.1,NP_001316077.1,OFC8,Q9H3D4,SHFM4,TP53CP,TP53L,TP73L,p51,p53CP,p63,p73H,p73L
TPM3	tropomyosin 3	CCDS41403.1,ENSG00000143549.19,NEM1,NM_152263.3,NP_689476,P06753,TRK
TPM4	tropomyosin 4	CCDS46007.1,ENSG00000167460.15,NM_001145160.1,NP_001138632
TPR	translocated promoter region	CCDS41446.1,ENSG00000047410.13,NM_003292.2,NP_003283,P12270
TRA	T cell receptor alpha locus
TRAF7	tumour necrosis factor receptor-associated factor 7	CCDS10461.1,DKFZp586I021,ENSG00000131653.12,MGC7807,NM_032271.2,NP_115647,Q6Q0C0,RFWD1,RNF119
TRB	T cell receptor beta locus
TRD	T cell receptor delta locus
TRIM24	tripartite motif containing 24	CCDS5847.1,ENSG00000122779.17,NM_015905.2,NP_056989,O15164,RNF82,TIF1,TIF1A,Tif1a,hTIF1
TRIM27	tripartite motif-containing 27	CCDS4654.1,ENSG00000204713.10,NM_006510.4,NP_006501,P14373,RFP,RNF76
TRIM33	tripartite motif-containing 33 (PTC7,TIF1G)	CCDS872.1,ENSG00000197323.11,FLJ11429,KIAA1113,NM_015906.3,NP_056990,PTC7,Q9UPN9,RFG7,TF1G,TIF1G,TIF1GAMMA,TIFGAMMA
TRIP11	thyroid hormone receptor interactor 11	CCDS9899.1,CEV14,ENSG00000100815.12,GMAP-210,GMAP210,NM_004239.4,NP_004230,NP_001308780.1,Q15643,Trip230
TRRAP	transformation/transcription domain-associated protein	CCDS59066.1,ENSG00000196367.13,NM_001244580.1,NP_001231509,PAF400,Q9Y4A5,TR-AP,Tra1
TSC1	tuberous sclerosis 1 gene	CCDS6956.1,ENSG00000165699.14,KIAA0243,LAM,NM_000368.4,NP_000359,Q92574,TSC,hamartin
TSC2	tuberous sclerosis 2 gene	CCDS10458.1,ENSG00000103197.17,LAM,NM_000548.4,NP_000539,P49815,PPP1R160,TSC4,tuberin
TSHR	thyroid stimulating hormone receptor	CCDS9872.1,ENSG00000165409.17,LGR3
U2AF1	U2 small nuclear RNA auxiliary factor 1	CCDS13694.1,ENSG00000160201.11,NM_006758.2,NP_006749,Q01081,RN,RNU2AF1,U2AF35,U2AFBP
UBR5	ubiquitin protein ligase E3 component n-recognin 5	CCDS34933.1,DD5,EDD,EDD1,ENSG00000104517.12,HYD,KIAA0896,NM_015902.5,NP_056986,O95071
USP44	ubiquitin specific peptidase 44	CCDS9053.1,ENSG00000136014.11,FLJ14528,NM_032147.4,NP_115523,NP_001334866.1,NP_001334865.1,Q9H0E7
USP6	ubiquitin specific peptidase 6 (Tre-2 oncogene)	CCDS11069.2,ENSG00000129204.16,HRP1,NM_001304284.1,NP_001291213,P35125,TRE17,TRESMCR,Tre-2,Tre2
USP8	ubiquitin specific peptidase 8	CCDS10137.1,ENSG00000138592.13,HumORF8,KIAA0055,NM_001128610.2,NP_001122082,P40818,SPG59,UBPY
USP9X	Ubiquitin Specific Peptidase 9 X-Linked	CCDS43930.1,DFFRX,ENSG00000124486.12,FAF,MRX99,NM_001039590.2,NP_001034679,Q93008
VAV1	vav guanine nucleotide exchange factor 1	CCDS12174.1,ENSG00000141968.7,NM_005428.3,NP_005419,P15498,VAV
VHL	von Hippel-Lindau syndrome gene	CCDS2597.1,ENSG00000134086.7,NM_000551.3,NP_000542,P40337,VHL1
VTI1A	vesicle transport through interaction with t-SNAREs homolog 1A	CCDS7575.2,ENSG00000151532.13,MVti1,NM_145206.3,NP_660207,NP_001305134.1,NP_001305132.1,Q96AJ9,Vti1-rp2,Vti1a
WAS	Wiskott-Aldrich syndrome	CCDS14303.1,ENSG00000015285.10,IMD2,NM_000377.2,NP_000368,P42768,THC,WASP,WASPA
WDCP	chromosome 2 open reading frame 44	C2orf44,CCDS1705.1,ENSG00000163026.11,FLJ21945,MMAP,NM_025203.2,NP_079479,Q9H6R7
WIF1	WNT inhibitory factor 1	CCDS8971.1,ENSG00000156076.9,NM_007191.4,NP_009122,Q9Y5W5
WNK2	WNK lysine deficient protein kinase 2	CCDS75858.1,ENSG00000165238.16,KIAA1760,NM_001282394.1,NP_001269323,NY-CO-43,PRKWNK2,Q9Y3S1,SDCCAG43
WRN	Werner syndrome (RECQL2)	CCDS6082.1,ENSG00000165392.9,NM_000553.4,NP_000544,Q14191,RECQ3,RECQL2
WT1	Wilms tumour 1 gene	AWT1,CCDS7878.2,ENSG00000184937.13,GUD,NM_024426.4,NPHS4,NP_077744,NP_077744.4,WAGR,WIT-2
WWTR1	WW domain containing transcription regulator 1	CCDS3144.1,DKFZp586I1419,ENSG00000018408.14,NM_001348362.1,NP_001161750,NP_001335291.1,Q9GZV5,TAZ
XPA	xeroderma pigmentosum, complementation group A	CCDS6729.1,ENSG00000136936.10,NM_000380.3,NP_000371,P23025,XP1,XPAC
XPC	xeroderma pigmentosum, complementation group C	CCDS46763.1,ENSG00000154767.14,NM_004628.4,NP_004619,NP_001341658.1,Q01831,RAD4,XPCC
XPO1	exportin 1 (CRM1 homolog, yeast)	CCDS33205.1,CRM1,ENSG00000082898.16,NM_003400.3,NP_003391,O14980,emb
YWHAE	tyrosine 3-monooxygenase/tryptophan 5-monooxygenase activation protein, epsilon polypeptide (14-3-3 epsilon)	CCDS11001.1,ENSG00000108953.16,FLJ45465,NM_006761.4,NP_006752,P62258
ZBTB16	zinc finger and BTB domain containing 16	CCDS8367.1,ENSG00000109906.13,NM_006006.4,NP_005997,NP_001341679.1,NP_001341680.1,PLZF,Q05516,ZNF145
ZCCHC8	zinc finger, CCHC domain containing 8	DKFZp434E2220,ENSG00000033030.13,NM_017612.4,NP_060082,Q6NZY4
ZEB1	zinc finger E-box binding homeobox 1	AREB6,BZP,CCDS53505.1,ENSG00000148516.21,FECD6,NIL-2-A,NM_001323676.1,NP_001167567,NP_001310600.1,NP_001310605.1,NP_001310574.1,NP_001310601.1,NP_001310602.1,NP_001310579.1,NP_001310590.1,NP_001310571.1,NP_001310572.1,NP_001310575.1,P37275,PPCD3,TCF8,ZEB,Zfhep,Zfhx1a
ZFHX3	zinc finger homeobox 3	ATBF1,CCDS10908.1,ENSG00000140836.16,Q15911,ZNF927
ZMYM2	zinc finger protein 198	CCDS45016.1,ENSG00000121741.16,FIM,MYM,NM_197968.3,NP_001177894,NP_932072,NP_001340092.1,NP_001340090.1,NP_001340086.1,NP_001340088.1,NP_001340093.1,Q9UBW7,RAMP,ZNF198
ZMYM3	zinc finger MYM-type containing 3	CCDS14409.1,DXS6673E,ENSG00000147130.14,KIAA0385,MYM,NM_201599.2,NP_963893,NP_005087,Q14202,ZNF198L2,ZNF261
ZNF331	zinc finger protein 331	CCDS33102.1,ENSG00000130844.16,NM_018555.5,NP_061025,NP_001304049,Q9NQX6,RITA,ZNF361,ZNF463
ZNF384	zinc finger protein 384 (CIZ/NMP4)	CAGH1A,CCDS44817.1,CIZ,ENSG00000126746.17,NMP4,NM_001135734.2,NP,NP_001129206,Q8TF68,TNRC1
ZNF429	zinc finger protein 429	CCDS42537.1,ENSG00000197013.9,NM_001001415.2,NP_001001415,Q86V71
ZNF479	zinc finger protein 479	CCDS43590.1,ENSG00000185177.12,KR19,NM_033273.2,NP_150376,Q96JC4
ZNF521	zinc finger protein 521	CCDS32806.1,EHZF,ENSG00000198795.10,Evi3,NM_015461.2,NP_056276,Q96K83
ZNRF3	zinc and ring finger 3	BK747E2.3,CCDS56225.1,ENSG00000183579.15,FLJ22057,KIAA1133,NM_001206998.1,NP_001193927,Q9ULT6,RNF203
ZRSR2	zinc finger (CCCH type), RNA-binding motif and serine/arginine rich 2	CCDS14172.1,ENSG00000169249.12,NM_005089.3,NP_005080,Q15696,U2AF1-RS2,U2AF1L2,URP,ZC3H22
