# Supplementary material for: Identification of Cancer-Associated Proteins in Colorectal Cancer Using Mass Spectrometry
Source: Proteomes. 2025 Aug 12;13(3):38. doi: 10.3390/proteomes13030038 (PMC12372073; doi:10.3390/proteomes13030038)
Supplement: Supplementary file 1 [file proteomes-13-00038-s001.zip › Supplementary Table S14 COSMIC 531 observed cancer associated proteins.xlsx]

## Sheet: Sheet1
Uniprot Accession Number	Protein Name	Gene Symbol
Q15149	Plectin	PLEC
Q63HN8	E3 ubiquitin-protein ligase RNF213	RNF213
Q99996	A-kinase anchor protein 9	AKAP9
P21333	Filamin-A	FLNA
P35749	Myosin-11	MYH11
Q14980	Nuclear mitotic apparatus protein 1	NUMA1
P35579	Myosin-9	MYH9
Q9Y4A5	Transformation/transcription domain-associated protein	TRRAP
P12270	Nucleoprotein TPR	TPR
Q14517	Protocadherin Fat 1	FAT1
Q96T58	Msx2-interacting protein	SPEN
P24821	Tenascin	TNC
P42345	Serine/threonine-protein kinase mTOR	MTOR
Q9NR09	Baculoviral IAP repeat-containing protein 6	BIRC6
Q15643	Thyroid receptor-interacting protein 11	TRIP11
P49792	E3 SUMO-protein ligase RanBP2	RANBP2
Q13315	Serine-protein kinase ATM	ATM
Q14683	Structural maintenance of chromosomes protein 1A	SMC1A
O75376	Nuclear receptor corepressor 1	NCOR1
Q86UP2	Kinectin	KTN1
P16157	Ankyrin-1	ANK1
P55196	Afadin	AFDN
Q00610	Clathrin heavy chain 1	CLTC
O75533	Splicing factor 3B subunit 1	SF3B1
Q14203	Dynactin subunit 1	DCTN1
Q9Y618	Nuclear receptor corepressor 2	NCOR2
Q03164	Histone-lysine N-methyltransferase 2A	KMT2A
O95071	E3 ubiquitin-protein ligase UBR5	UBR5
P02545	Prelamin-A/C	LMNA
P24928	DNA-directed RNA polymerase II subunit RPB1	POLR2A
O14686	Histone-lysine N-methyltransferase 2D	KMT2D
P21359	Neurofibromin	NF1
P46100	Transcriptional regulator ATRX	ATRX
O60716	Catenin delta-1	CTNND1
Q92878	DNA repair protein RAD50	RAD50
P52948	Nuclear pore complex protein Nup98-Nup96	NUP98
Q14839	Chromodomain-helicase-DNA-binding protein 4	CHD4
O14497	AT-rich interactive domain-containing protein 1A	ARID1A
Q9UPY3	Endoribonuclease Dicer	DICER1
P30622	CAP-Gly domain-containing linker protein 1	CLIP1
Q15154	Pericentriolar material 1 protein	PCM1
Q7KZF4	Staphylococcal nuclease domain-containing protein 1	SND1
Q86U86	Protein polybromo-1	PBRM1
P39880	Homeobox protein cut-like 1	CUX1
Q07864	DNA polymerase epsilon catalytic subunit A	POLE
Q8NEZ4	Histone-lysine N-methyltransferase 2C	KMT2C
Q9Y4I1	Unconventional myosin-Va	MYO5A
P28340	DNA polymerase delta catalytic subunit	POLD1
P08575	Receptor-type tyrosine-protein phosphatase C	PTPRC
P52701	DNA mismatch repair protein Msh6	MSH6
Q93008	Probable ubiquitin carboxyl-terminal hydrolase FAF-X	USP9X
Q9NZN5	Rho guanine nucleotide exchange factor 12	ARHGEF12
O14980	Exportin-1	XPO1
Q8NFP9	Neurobeachin	NBEA
Q93074	Mediator of RNA polymerase II transcription subunit 12	MED12
P35658	Nuclear pore complex protein Nup214	NUP214
Q13017	Rho GTPase-activating protein 5	ARHGAP5
Q15276	Rab GTPase-binding effector protein 1	RABEP1
Q13535	Serine/threonine-protein kinase ATR	ATR
Q8IUD2	ELKS/Rab6-interacting/CAST family member 1	ERC1
P02786	Transferrin receptor protein 1	TFRC
P06756	Integrin alpha-V	ITGAV
P23458	Tyrosine-protein kinase JAK1	JAK1
P25054	Adenomatous polyposis coli protein	APC
P29590	Protein PML	PML
P33176	Kinesin-1 heavy chain	KIF5B
Q9NRY4	Rho GTPase-activating protein 35	ARHGAP35
P11274	Breakpoint cluster region protein	BCR
P13796	Plastin-2	LCP1
Q12923	Tyrosine-protein phosphatase non-receptor type 13	PTPN13
P04843	Dolichyl-diphosphooligosaccharide--protein glycosyltransferase subunit 1	RPN1
Q13618	Cullin-3	CUL3
Q9UBW7	Zinc finger MYM-type protein 2	ZMYM2
A0MZ66	Shootin-1	SHTN1
P31939	Bifunctional purine biosynthesis protein ATIC	ATIC
Q15262	Receptor-type tyrosine-protein phosphatase kappa	PTPRK
Q86W92	Liprin-beta-1	PPFIBP1
Q8NFD5	AT-rich interactive domain-containing protein 1B	ARID1B
Q9HC35	Echinoderm microtubule-associated protein-like 4	EML4
E9PAV3	Nascent polypeptide-associated complex subunit alpha, muscle-specific form	NACA
P40763	Signal transducer and activator of transcription 3	STAT3
P42566	Epidermal growth factor receptor substrate 15	EPS15
P49815	Tuberin	TSC2
Q8TBA6	Golgin subfamily A member 5	GOLGA5
Q9BYW2	Histone-lysine N-methyltransferase SETD2	SETD2
Q9NRL2	Bromodomain adjacent to zinc finger domain protein 1A	BAZ1A
O14647	Chromodomain-helicase-DNA-binding protein 2	CHD2
O43815	Striatin	STRN
P35222	Catenin beta-1	CTNNB1
P40818	Ubiquitin carboxyl-terminal hydrolase 8	USP8
P49915	GMP synthase [glutamine-hydrolyzing]	GMPS
Q5VU43	Myomegalin	PDE4DIP
Q8N3U4	Cohesin subunit SA-2	STAG2
P29350	Tyrosine-protein phosphatase non-receptor type 6	PTPN6
P54098	DNA polymerase subunit gamma-1	POLG
Q68CP9	AT-rich interactive domain-containing protein 2	ARID2
O60934	Nibrin	NBN
P50570	Dynamin-2	DNM2
Q06124	Tyrosine-protein phosphatase non-receptor type 11	PTPN11
Q13206	Probable ATP-dependent RNA helicase DDX10	DDX10
Q8WVM7	Cohesin subunit SA-1	STAG1
Q96T37	RNA-binding protein 15	RBM15
Q9HCE6	Rho guanine nucleotide exchange factor 10-like protein	ARHGEF10L
Q9NYF8	Bcl-2-associated transcription factor 1	BCLAF1
O15417	Trinucleotide repeat-containing gene 18 protein	TNRC18
P00533	Epidermal growth factor receptor	EGFR
P11387	DNA topoisomerase 1	TOP1
P19174	1-phosphatidylinositol 4,5-bisphosphate phosphodiesterase gamma-1	PLCG1
P22626	Heterogeneous nuclear ribonucleoproteins A2/B1	HNRNPA2B1
P41229	Lysine-specific demethylase 5C	KDM5C
Q14191	Bifunctional 3'-5' exonuclease/ATP-dependent helicase WRN	WRN
Q9BZ95	Histone-lysine N-methyltransferase NSD3	NSD3
Q9NQX3	Gephyrin	GPHN
Q9Y2W1	Thyroid hormone receptor-associated protein 3	THRAP3
Q9Y3S1	Serine/threonine-protein kinase WNK2	WNK2
O00291	Huntingtin-interacting protein 1	HIP1
P28715	DNA excision repair protein ERCC-5	ERCC5
P43246	DNA mismatch repair protein Msh2	MSH2
P54132	RecQ-like DNA helicase BLM	BLM
Q6P1J9	Parafibromin	CDC73
O15164	Transcription intermediary factor 1-alpha	TRIM24
O96028	Histone-lysine N-methyltransferase NSD2	NSD2
P05023	Sodium/potassium-transporting ATPase subunit alpha-1	ATP1A1
P15311	Ezrin	EZR
P35221	Catenin alpha-1	CTNNA1
P98095	Fibulin-2	FBLN2
Q5M775	Cytospin-B	SPECC1
Q86VS8	Protein Hook homolog 3	HOOK3
Q99102	Mucin-4	MUC4
P23246	Splicing factor, proline- and glutamine-rich	SFPQ
P43405	Tyrosine-protein kinase SYK	SYK
Q12864	Cadherin-17	CDH17
Q6NZY4	Zinc finger CCHC domain-containing protein 8	ZCCHC8
Q9NYV4	Cyclin-dependent kinase 12	CDK12
P02461	Collagen alpha-1(III) chain	COL3A1
P08581	Hepatocyte growth factor receptor	MET
P51532	Transcription activator BRG1	SMARCA4
P98175	RNA-binding protein 10	RBM10
Q00653	Nuclear factor NF-kappa-B p100 subunit	NFKB2
Q15233	Non-POU domain-containing octamer-binding protein	NONO
Q8NG31	Kinetochore scaffold 1	KNL1
Q92793	CREB-binding protein	CREBBP
Q9BXW9	Fanconi anemia group D2 protein	FANCD2
Q9BZJ0	Crooked neck-like protein 1	CRNKL1
Q9UPN9	E3 ubiquitin-protein ligase TRIM33	TRIM33
O14920	Inhibitor of nuclear factor kappa-B kinase subunit beta	IKBKB
P17844	Probable ATP-dependent RNA helicase DDX5	DDX5
P26232	Catenin alpha-2	CTNNA2
P48735	Isocitrate dehydrogenase [NADP], mitochondrial	IDH2
P55199	RNA polymerase II elongation factor ELL	ELL
Q14145	Kelch-like ECH-associated protein 1	KEAP1
Q7Z7A1	Centriolin	CNTRL
O95573	Fatty acid CoA ligase Acsl3	ACSL3
P07900	Heat shock protein HSP 90-alpha	HSP90AA1
P22681	E3 ubiquitin-protein ligase CBL	CBL
P26196	Probable ATP-dependent RNA helicase DDX6	DDX6
P29375	Lysine-specific demethylase 5A	KDM5A
P31040	Succinate dehydrogenase [ubiquinone] flavoprotein subunit, mitochondrial	SDHA
Q06187	Tyrosine-protein kinase BTK	BTK
Q09472	Histone acetyltransferase p300	EP300
Q6V0I7	Protocadherin Fat 4	FAT4
Q76L83	Putative Polycomb group protein ASXL2	ASXL2
O15013	Rho guanine nucleotide exchange factor 10	ARHGEF10
O60674	Tyrosine-protein kinase JAK2	JAK2
O60885	Bromodomain-containing protein 4	BRD4
O75874	Isocitrate dehydrogenase [NADP] cytoplasmic	IDH1
O95251	Histone acetyltransferase KAT7	KAT7
P00519	Tyrosine-protein kinase ABL1	ABL1
P06400	Retinoblastoma-associated protein	RB1
P07332	Tyrosine-protein kinase Fes/Fps	FES
P09619	Platelet-derived growth factor receptor beta	PDGFRB
P15498	Proto-oncogene vav	VAV1
P26038	Moesin	MSN
P40692	DNA mismatch repair protein Mlh1	MLH1
P52306	Rap1 GTPase-GDP dissociation stimulator 1	RAP1GDS1
Q01831	DNA repair protein complementing XP-C cells	XPC
Q86UU0	B-cell CLL/lymphoma 9-like protein	BCL9L
Q92574	Hamartin	TSC1
Q9NZQ3	NCK-interacting protein with SH3 domain	NCKIPSD
O00512	B-cell CLL/lymphoma 9 protein	BCL9
P05091	Aldehyde dehydrogenase, mitochondrial	ALDH2
P07948	Tyrosine-protein kinase Lyn	LYN
P42336	Phosphatidylinositol 4,5-bisphosphate 3-kinase catalytic subunit alpha isoform	PIK3CA
Q13191	E3 ubiquitin-protein ligase CBL-B	CBLB
Q15596	Nuclear receptor coactivator 2	NCOA2
Q16204	Coiled-coil domain-containing protein 6	CCDC6
Q93052	Lipoma-preferred partner	LPP
Q96AE4	Far upstream element-binding protein 1	FUBP1
P21860	Receptor tyrosine-protein kinase erbB-3	ERBB3
P27797	Calreticulin	CALR
P35240	Merlin	NF2
P51587	Breast cancer type 2 susceptibility protein	BRCA2
Q6W2J9	BCL-6 corepressor	BCOR
P19447	General transcription and DNA repair factor IIH helicase subunit XPB	ERCC3
P38398	Breast cancer type 1 susceptibility protein	BRCA1
P60228	Eukaryotic translation initiation factor 3 subunit E	EIF3E
Q15047	Histone-lysine N-methyltransferase SETDB1	SETDB1
Q92794	Histone acetyltransferase KAT6A	KAT6A
Q96RU3	Formin-binding protein 1	FNBP1
Q9HD26	Golgi-associated PDZ and coiled-coil motif-containing protein	GOPC
Q9UDY8	Mucosa-associated lymphoid tissue lymphoma translocation protein 1	MALT1
O60216	Double-strand-break repair protein rad21 homolog	RAD21
P18074	General transcription and DNA repair factor IIH helicase subunit XPD	ERCC2
Q03112	Histone-lysine N-methyltransferase MECOM	MECOM
Q14202	Zinc finger MYM-type protein 3	ZMYM3
Q92889	DNA repair endonuclease XPF	ERCC4
Q9Y6K1	DNA (cytosine-5)-methyltransferase 3A	DNMT3A
O60566	Mitotic checkpoint serine/threonine-protein kinase BUB1 beta	BUB1B
P04626	Receptor tyrosine-protein kinase erbB-2	ERBB2
P08238	Heat shock protein HSP 90-beta	HSP90AB1
P12830	Cadherin-1	CDH1
P30153	Serine/threonine-protein phosphatase 2A 65 kDa regulatory subunit A alpha isoform	PPP2R1A
P31749	RAC-alpha serine/threonine-protein kinase	AKT1
P37173	TGF-beta receptor type-2	TGFBR2
P42226	Signal transducer and activator of transcription 6	STAT6
P54277	PMS1 protein homolog 1	PMS1
P54278	Mismatch repair endonuclease PMS2	PMS2
Q04721	Neurogenic locus notch homolog protein 2	NOTCH2
Q15306	Interferon regulatory factor 4	IRF4
Q8N4C6	Ninein	NIN
Q8N653	Leucine-zipper-like transcriptional regulator 1	LZTR1
Q92615	La-related protein 4B	LARP4B
Q96RK0	Protein capicua homolog	CIC
Q9BZE9	Tether containing UBX domain for GLUT4	ASPSCR1
Q9UNA1	Rho GTPase-activating protein 26	ARHGAP26
Q9Y6M1	Insulin-like growth factor 2 mRNA-binding protein 2	IGF2BP2
O75530	Polycomb protein EED	EED
P10644	cAMP-dependent protein kinase type I-alpha regulatory subunit	PRKAR1A
P21580	Tumor necrosis factor alpha-induced protein 3	TNFAIP3
P27540	Aryl hydrocarbon receptor nuclear translocator	ARNT
P27986	Phosphatidylinositol 3-kinase regulatory subunit alpha	PIK3R1
P42338	Phosphatidylinositol 4,5-bisphosphate 3-kinase catalytic subunit beta isoform	PIK3CB
P46777	60S ribosomal protein L5	RPL5
P49711	Transcriptional repressor CTCF	CTCF
P62258	14-3-3 protein epsilon	YWHAE
Q13469	Nuclear factor of activated T-cells, cytoplasmic 2	NFATC2
Q13882	Protein-tyrosine kinase 6	PTK6
Q15788	Nuclear receptor coactivator 1	NCOA1
Q16832	Discoidin domain-containing receptor 2	DDR2
Q969G3	SWI/SNF-related matrix-associated actin-dependent regulator of chromatin subfamily E member 1	SMARCE1
Q969V6	Myocardin-related transcription factor A	MRTFA
Q96L73	Histone-lysine N-methyltransferase, H3 lysine-36 specific	NSD1
Q9NQ94	APOBEC1 complementation factor	A1CF
Q9UHB7	AF4/FMR2 family member 4	AFF4
P10398	Serine/threonine-protein kinase A-Raf	ARAF
P16234	Platelet-derived growth factor receptor alpha	PDGFRA
P35659	Protein DEK	DEK
P49902	Cytosolic purine 5'-nucleotidase	NT5C2
P55287	Cadherin-11	CDH11
Q13029	PR domain zinc finger protein 2	PRDM2
Q15059	Bromodomain-containing protein 3	BRD3
Q15910	Histone-lysine N-methyltransferase EZH2	EZH2
Q8WVQ1	Soluble calcium-activated nucleotidase 1	CANT1
Q8WYQ5	Microprocessor complex subunit DGCR8	DGCR8
Q92466	DNA damage-binding protein 2	DDB2
Q92560	Ubiquitin carboxyl-terminal hydrolase BAP1	BAP1
Q96GM5	SWI/SNF-related matrix-associated actin-dependent regulator of chromatin subfamily D member 1	SMARCD1
Q9HCK4	Roundabout homolog 2	ROBO2
Q9NQC7	Ubiquitin carboxyl-terminal hydrolase CYLD	CYLD
Q9NRR4	Ribonuclease 3	DROSHA
O75475	PC4 and SFRS1-interacting protein	PSIP1
O95302	Peptidyl-prolyl cis-trans isomerase FKBP9	FKBP9
P42684	Tyrosine-protein kinase ABL2	ABL2
P42768	Actin nucleation-promoting factor WAS	WAS
P51825	AF4/FMR2 family member 1	AFF1
Q00534	Cyclin-dependent kinase 6	CDK6
Q6ZN28	Metastasis-associated in colon cancer protein 1	MACC1
Q8ND56	Protein LSM14 homolog A	LSM14A
Q93063	Exostosin-2	EXT2
Q96PU8	KH domain-containing RNA-binding protein QKI	QKI
O00571	ATP-dependent RNA helicase DDX3X	DDX3X
O15550	Lysine-specific demethylase 6A	KDM6A
P06239	Tyrosine-protein kinase Lck	LCK
P07954	Fumarate hydratase, mitochondrial	FH
P11802	Cyclin-dependent kinase 4	CDK4
P14373	Zinc finger protein RFP	TRIM27
P21912	Succinate dehydrogenase [ubiquinone] iron-sulfur subunit, mitochondrial	SDHB
P25685	DnaJ homolog subfamily B member 1	DNAJB1
P31751	RAC-beta serine/threonine-protein kinase	AKT2
P40189	Interleukin-6 receptor subunit beta	IL6ST
Q01543	Friend leukemia integration 1 transcription factor	FLI1
Q04864	Proto-oncogene c-Rel	REL
Q13233	Mitogen-activated protein kinase kinase kinase 1	MAP3K1
Q13485	Mothers against decapentaplegic homolog 4	SMAD4
Q13492	Phosphatidylinositol-binding clathrin assembly protein	PICALM
Q14790	Caspase-8	CASP8
Q14847	LIM and SH3 domain protein 1	LASP1
Q15022	Polycomb protein SUZ12	SUZ12
Q15911	Zinc finger homeobox protein 3	ZFHX3
Q9BX63	Fanconi anemia group J protein	BRIP1
Q9BZK7	F-box-like/WD repeat-containing protein TBL1XR1	TBL1XR1
Q9H4A6	Golgi phosphoprotein 3	GOLPH3
O15169	Axin-1	AXIN1
P23193	Transcription elongation factor A protein 1	TCEA1
P42680	Tyrosine-protein kinase Tec	TEC
P46531	Neurogenic locus notch homolog protein 1	NOTCH1
P50148	Guanine nucleotide-binding protein G(q) subunit alpha	GNAQ
P52333	Tyrosine-protein kinase JAK3	JAK3
Q5JWF2	Guanine nucleotide-binding protein G(s) subunit alpha isoforms XLas	GNAS
Q86UW6	NEDD4-binding protein 2	N4BP2
Q8NFG4	Folliculin	FLCN
Q8TEQ0	Sorting nexin-29	SNX29
Q92597	Protein NDRG1	NDRG1
Q9BXL7	Caspase recruitment domain-containing protein 11	CARD11
Q9H334	Forkhead box protein P1	FOXP1
O60861	Growth arrest-specific protein 7	GAS7
O75943	Cell cycle checkpoint protein RAD17	RAD17
P12931	Proto-oncogene tyrosine-protein kinase Src	SRC
P23468	Receptor-type tyrosine-protein phosphatase delta	PTPRD
P42574	Caspase-3	CASP3
P49841	Glycogen synthase kinase-3 beta	GSK3B
P55198	Protein AF-17	MLLT6
Q12824	SWI/SNF-related matrix-associated actin-dependent regulator of chromatin subfamily B member 1	SMARCB1
Q15365	Poly(rC)-binding protein 1	PCBP1
Q16394	Exostosin-1	EXT1
Q5H9F3	BCL-6 corepressor-like protein 1	BCORL1
Q6UN15	Pre-mRNA 3'-end-processing factor FIP1	FIP1L1
Q9H165	B-cell lymphoma/leukemia 11A	BCL11A
Q9UPS6	Histone-lysine N-methyltransferase SETD1B	SETD1B
O43295	SLIT-ROBO Rho GTPase-activating protein 3	SRGAP3
O75175	CCR4-NOT transcription complex subunit 3	CNOT3
O95835	Serine/threonine-protein kinase LATS1	LATS1
O96017	Serine/threonine-protein kinase Chk2	CHEK2
P02452	Collagen alpha-1(I) chain	COL1A1
P04049	RAF proto-oncogene serine/threonine-protein kinase	RAF1
P04439	HLA class I histocompatibility antigen, A alpha chain	HLA-A
P10721	Mast/stem cell growth factor receptor Kit	KIT
P41212	Transcription factor ETV6	ETV6
P78324	Tyrosine-protein phosphatase non-receptor type substrate 1	SIRPA
P78545	ETS-related transcription factor Elf-3	ELF3
Q07812	Apoptosis regulator BAX	BAX
Q14240	Eukaryotic initiation factor 4A-II	EIF4A2
Q15375	Ephrin type-A receptor 7	EPHA7
Q8IZP0	Abl interactor 1	ABI1
Q92734	Protein TFG	TFG
Q92804	TATA-binding protein-associated factor 2N	TAF15
Q99728	BRCA1-associated RING domain protein 1	BARD1
Q9HBE1	POZ-, AT hook-, and zinc finger-containing protein 1	PATZ1
Q9Y243	RAC-gamma serine/threonine-protein kinase	AKT3
Q9Y3A5	Ribosome maturation protein SBDS	SBDS
O94761	ATP-dependent DNA helicase Q4	RECQL4
P04233	HLA class II histocompatibility antigen gamma chain	CD74
P05771	Protein kinase C beta type	PRKCB
P06748	Nucleophosmin	NPM1
P14210	Hepatocyte growth factor	HGF
P19793	Retinoic acid receptor RXR-alpha	RXRA
P20749	B-cell lymphoma 3 protein	BCL3
P20823	Hepatocyte nuclear factor 1-alpha	HNF1A
P23467	Receptor-type tyrosine-protein phosphatase beta	PTPRB
P28482	Mitogen-activated protein kinase 1	MAPK1
P36507	Dual specificity mitogen-activated protein kinase kinase 2	MAP2K2
P45985	Dual specificity mitogen-activated protein kinase kinase 4	MAP2K4
P49789	Bis(5'-adenosyl)-triphosphatase	FHIT
P67936	Tropomyosin alpha-4 chain	TPM4
Q13422	DNA-binding protein Ikaros	IKZF1
Q86XK2	F-box only protein 11	FBXO11
Q8IYB1	Nucleotidyltransferase MB21D2	MB21D2
Q96DH6	RNA-binding protein Musashi homolog 2	MSI2
Q99081	Transcription factor 12	TCF12
O00255	Menin	MEN1
O00712	Nuclear factor 1 B-type	NFIB
P06753	Tropomyosin alpha-3 chain	TPM3
P15941	Mucin-1	MUC1
P37275	Zinc finger E-box-binding homeobox 1	ZEB1
P39748	Flap endonuclease 1	FEN1
P42568	Protein AF-9	MLLT3
P51692	Signal transducer and activator of transcription 5B	STAT5B
P53999	Activated RNA polymerase II transcriptional coactivator p15	SUB1
P61244	Protein max	MAX
P62070	Ras-related protein R-Ras2	RRAS2
Q01844	RNA-binding protein EWS	EWSR1
Q02750	Dual specificity mitogen-activated protein kinase kinase 1	MAP2K1
Q03111	Protein ENL	MLLT1
Q13951	Core-binding factor subunit beta	CBFB
Q15831	Serine/threonine-protein kinase STK11	STK11
Q6Q0C0	E3 ubiquitin-protein ligase TRAF7	TRAF7
Q6UUV7	CREB-regulated transcription coactivator 3	CRTC3
Q6UXM1	Leucine-rich repeats and immunoglobulin-like domains protein 3	LRIG3
Q8IWS0	PHD finger protein 6	PHF6
Q8IZT6	Abnormal spindle-like microcephaly-associated protein	ASPM
Q8WYB5	Histone acetyltransferase KAT6B	KAT6B
Q96N64	PWWP domain-containing protein 2A	PWWP2A
Q99836	Myeloid differentiation primary response protein MyD88	MYD88
Q9NNX6	CD209 antigen	CD209
P07333	Macrophage colony-stimulating factor 1 receptor	CSF1R
P12755	Ski oncogene	SKI
P14222	Perforin-1	PRF1
P16455	Methylated-DNA--protein-cysteine methyltransferase	MGMT
P22455	Fibroblast growth factor receptor 4	FGFR4
P46527	Cyclin-dependent kinase inhibitor 1B	CDKN1B
P55197	Protein AF-10	MLLT10
P55211	Caspase-9	CASP9
P78549	Endonuclease III-like protein 1	NTHL1
Q06136	3-ketodihydrosphingosine reductase	KDSR
Q13772	Nuclear receptor coactivator 4	NCOA4
Q5VWP2	Terminal nucleotidyltransferase 5C	TENT5C
Q8TF68	Zinc finger protein 384	ZNF384
Q96BA8	Cyclic AMP-responsive element-binding protein 3-like protein 1	CREB3L1
Q9C0K0	B-cell lymphoma/leukemia 11B	BCL11B
Q9HBU6	Ethanolamine kinase 1	ETNK1
Q9UHC6	Contactin-associated protein-like 2	CNTNAP2
Q9UIF7	Adenine DNA glycosylase	MUTYH
Q9UKT9	Zinc finger protein Aiolos	IKZF3
Q9UMX1	Suppressor of fused homolog	SUFU
O00743	Serine/threonine-protein phosphatase 6 catalytic subunit	PPP6C
O15119	T-box transcription factor TBX3	TBX3
O15360	Fanconi anemia group A protein	FANCA
O15393	Transmembrane protease serine 2	TMPRSS2
P11940	Polyadenylate-binding protein 1	PABPC1
P15923	Transcription factor E2-alpha	TCF3
P25445	Tumor necrosis factor receptor superfamily member 6	FAS
P29992	Guanine nucleotide-binding protein subunit alpha-11	GNA11
P31431	Syndecan-4	SDC4
P37231	Peroxisome proliferator-activated receptor gamma	PPARG
P84103	Serine/arginine-rich splicing factor 3	SRSF3
Q01196	Runt-related transcription factor 1	RUNX1
Q6FHJ7	Secreted frizzled-related protein 4	SFRP4
Q6UUV9	CREB-regulated transcription coactivator 1	CRTC1
Q92733	Proline-rich protein PRCC	PRCC
Q96ST8	Centrosomal protein of 89 kDa	CEP89
Q99961	Endophilin-A2	SH3GL1
Q9NQB0	Transcription factor 7-like 2	TCF7L2
Q9UER7	Death domain-associated protein 6	DAXX
Q9ULV8	E3 ubiquitin-protein ligase CBL-C	CBLC
O00221	NF-kappa-B inhibitor epsilon	NFKBIE
O15287	Fanconi anemia group G protein	FANCG
O15297	Protein phosphatase 1D	PPM1D
O43791	Speckle-type POZ protein	SPOP
O75030	Microphthalmia-associated transcription factor	MITF
O95999	B-cell lymphoma/leukemia 10	BCL10
P01116	GTPase KRas	KRAS
P11308	Transcriptional regulator ERG	ERG
P21802	Fibroblast growth factor receptor 2	FGFR2
P27635	60S ribosomal protein L10	RPL10
P35637	RNA-binding protein FUS	FUS
P36896	Activin receptor type-1B	ACVR1B
P60484	Phosphatidylinositol 3,4,5-trisphosphate 3-phosphatase and dual-specificity protein phosphatase PTEN	PTEN
Q01105	Protein SET	SET
Q15011	Homocysteine-responsive endoplasmic reticulum-resident ubiquitin-like domain member 1 protein	HERPUD1
Q15139	Serine/threonine-protein kinase D1	PRKD1
Q15742	NGFI-A-binding protein 2	NAB2
Q6NWY9	Pre-mRNA-processing factor 40 homolog B	PRPF40B
Q92989	Polyribonucleotide 5'-hydroxyl-kinase Clp1	CLP1
Q99626	Homeobox protein CDX-2	CDX2
Q9HB09	Bcl-2-like protein 12	BCL2L12
Q9NRM7	Serine/threonine-protein kinase LATS2	LATS2
O75626	PR domain zinc finger protein 1	PRDM1
P05412	Transcription factor Jun	JUN
P10242	Transcriptional activator Myb	MYB
P10415	Apoptosis regulator Bcl-2	BCL2
P11362	Fibroblast growth factor receptor 1	FGFR1
P15056	Serine/threonine-protein kinase B-raf	BRAF
P17612	cAMP-dependent protein kinase catalytic subunit alpha	PRKACA
P19484	Transcription factor EB	TFEB
P19532	Transcription factor E3	TFE3
P23025	DNA repair protein complementing XP-A cells	XPA
P35916	Vascular endothelial growth factor receptor 3	FLT4
P36894	Bone morphogenetic protein receptor type-1A	BMPR1A
P40424	Pre-B-cell leukemia transcription factor 1	PBX1
P61586	Transforming protein RhoA	RHOA
P61769	Beta-2-microglobulin	B2M
P62633	CCHC-type zinc finger nucleic acid binding protein	CNBP
Q01081	Splicing factor U2AF 35 kDa subunit	U2AF1
Q01130	Serine/arginine-rich splicing factor 2	SRSF2
Q04771	Activin receptor type-1	ACVR1
Q15796	Mothers against decapentaplegic homolog 2	SMAD2
Q8IXJ9	Polycomb group protein ASXL1	ASXL1
Q8IZL2	Mastermind-like protein 2	MAML2
Q9NUX5	Protection of telomeres protein 1	POT1
O43524	Forkhead box protein O3	FOXO3
P0C1Z6	TCF3 fusion partner	TFPT
P24468	COUP transcription factor 2	NR2F2
P31271	Homeobox protein Hox-A13	HOXA13
P35268	60S ribosomal protein L22	RPL22
P38936	Cyclin-dependent kinase inhibitor 1	CDKN1A
P40337	von Hippel-Lindau disease tumor suppressor	VHL
P52926	High mobility group protein HMGI-C	HMGA2
P55317	Hepatocyte nuclear factor 3-alpha	FOXA1
P63000	Ras-related C3 botulinum toxin substrate 1	RAC1
P84022	Mothers against decapentaplegic homolog 3	SMAD3
Q5JTC6	APC membrane recruitment protein 1	AMER1
Q96AJ9	Vesicle transport through interaction with t-SNAREs homolog 1A	VTI1A
Q9BUK0	Coiled-coil-helix-coiled-coil-helix domain-containing protein 7	CHCHD7
Q9NX18	Succinate dehydrogenase assembly factor 2, mitochondrial	SDHAF2
Q9NZQ7	Programmed cell death 1 ligand 1	CD274
Q9UH17	DNA dC->dU-editing enzyme APOBEC-3B	APOBEC3B
O43474	Krueppel-like factor 4	KLF4
P01111	GTPase NRas	NRAS
P01112	GTPase HRas	HRAS
P15502	Elastin	ELN
P40259	B-cell antigen receptor complex-associated protein beta chain	CD79B
P42771	Cyclin-dependent kinase inhibitor 2A	CDKN2A
P43268	ETS translocation variant 4	ETV4
P47813	Eukaryotic translation initiation factor 1A, X-chromosomal	EIF1AX
P61073	C-X-C chemokine receptor type 4	CXCR4
P68402	Platelet-activating factor acetylhydrolase IB subunit alpha2	PAFAH1B2
Q13158	FAS-associated death domain protein	FADD
Q15532	Protein SSXT	SS18
Q15696	U2 small nuclear ribonucleoprotein auxiliary factor 35 kDa subunit-related protein 2	ZRSR2
Q16720	Plasma membrane calcium-transporting ATPase 3	ATP2B3
Q70SY1	Cyclic AMP-responsive element-binding protein 3-like protein 2	CREB3L2
Q9GZV5	WW domain-containing transcription regulator protein 1	WWTR1
Q9HCM3	UPF0606 protein KIAA1549	KIAA1549
Q9UKJ5	Cysteine-rich hydrophobic domain-containing protein 2	CHIC2
Q9Y448	Small kinetochore-associated protein	KNSTRN
O15315	DNA repair protein RAD51 homolog 2	RAD51B
O75177	Calcium-responsive transactivator	SS18L1
P16220	Cyclic AMP-responsive element-binding protein 1	CREB1
P17096	High mobility group protein HMG-I/HMG-Y	HMGA1
P24863	Cyclin-C	CCNC
P25106	Atypical chemokine receptor 3	ACKR3
P27037	Activin receptor type-2A	ACVR2A
P42773	Cyclin-dependent kinase 4 inhibitor C	CDKN2C
P50219	Motor neuron and pancreas homeobox protein 1	MNX1
P54821	Paired mesoderm homeobox protein 1	PRRX1
Q12778	Forkhead box protein O1	FOXO1
Q4VC05	B-cell CLL/lymphoma 7 protein family member A	BCL7A
Q96E14	RecQ-mediated genome instability protein 2	RMI2
Q99612	Krueppel-like factor 6	KLF6
Q99643	Succinate dehydrogenase cytochrome b560 subunit, mitochondrial	SDHC
A6NKT7	RanBP2-like and GRIP domain-containing protein 3	RGPD3
O15151	Protein Mdm4	MDM4
O75204	Transmembrane protein 127	TMEM127
O95214	Leptin receptor overlapping transcript-like 1	LEPROTL1
P0DTU4	T cell receptor beta chain MC.7.G5	TRB
P31151	Protein S100-A7	S100A7
P31994	Low affinity immunoglobulin gamma Fc region receptor II-b	FCGR2B
Q13489	Baculoviral IAP repeat-containing protein 3	BIRC3
Q16236	Nuclear factor erythroid 2-related factor 2	NFE2L2
Q92956	Tumor necrosis factor receptor superfamily member 14	TNFRSF14
Q9Y5Q3	Transcription factor MafB	MAFB
