# Supplementary material for: Identification of Cancer-Associated Proteins in Colorectal Cancer Using Mass Spectrometry
Source: Proteomes. 2025 Aug 12;13(3):38. doi: 10.3390/proteomes13030038 (PMC12372073; doi:10.3390/proteomes13030038)
Supplement: Supplementary file 1 [file proteomes-13-00038-s001.zip › Supplementary Table S16 COSMIC 48 observed colorectal cancer associated proteins.xlsx]

## Sheet: Sheet1
Gene Symbol	Tumour Types(Somatic)
AKT1	breast, colorectal, ovarian, NSCLC
APC	colorectal, pancreatic, desmoid, hepatoblastoma, glioma, other CNS
ARHGAP5	colon cancer, glioma
ARHGEF10	colon cancer
AXIN1	colorectal, endometrial, prostate, hepatocellular carcinoma, hepatoblastoma, sporadic medulloblastoma
B2M	DLBCL, melanoma, colorectal adenocarcinoma
BAX	colorectal cancer
BAZ1A	uterine carcinosarcoma, colon cancer
BCL9L	colorectal cancer, endometrial carcinoma, gastric cancer
BRAF	melanoma, colorectal, papillary thyroid, borderline ovarian, NSCLC, cholangiocarcinoma, pilocytic astrocytoma, Spitzoid tumour, pancreas acinar carcinoma, melanocytic nevus, prostate, gastric
CTNNB1	colorectal, ovarian, hepatoblastoma, pleomorphic salivary gland adenoma, other tumour types
CUX1	endometrial, melanoma, colorectal, AML, MDS, other tumour types
EIF3E	colorectal
EP300	colorectal, breast, pancreatic, AML, ALL, DLBCL
ERBB3	colon, gastric, head and neck, bladder, skin
FBLN2	breast cancer, colorectal adenocarcinoma
IKZF3	B-ALL, CLL, breast cancer, colorectal cancer
KRAS	pancreatic, colorectal, lung, thyroid, AML, other tumour types
LEPROTL1	lung cancer, colon cancer
MAP2K1	NSCLC, melanoma, colorectal
MAP2K4	pancreatic, breast, colorectal
MAX	pheochromocytoma, endometrioid carcinoma, colon carcinoma
MLH1	colorectal, endometrial, ovarian, CNS tumours
MSH2	colorectal, endometrial, ovarian
MSH6	colorectal
PIK3CA	colorectal, gastric, glioblastoma, breast
PIK3R1	glioblastoma, ovarian, colorectal
POLE	colorectal carcinoma, endometrioid carcinoma, stomach carcinoma, skin cancer
PRDM2	glioma, colon adenocarcinoma, gastric carcinoma, ovarian carcinoma, HNSCC
PRPF40B	melanoma, colon carcinoma, MDS
PTPRK	colorectal
QKI	angiocentric glioma, colorectal cancer
RAD17	lymphoma, colon cancer
RAD21	AML, endometrium, colorectal, lung
ROBO2	colorectal adenocarcinoma, melanoma
SFRP4	colorectal cancer, melanoma, SCC, gastric cancer, oesophageal SCC
SIRPA	HNSCC, colorectal cancer, Lung SCC
SMAD2	colorectal carcinoma, hepatocellular carcinoma
SMAD3	colorectal carcinoma, oral squamous cell carcinoma
SMAD4	colorectal, pancreatic, small intestine
SRC	colorectal cancer, endometrial carcinoma
STAG1	colorectal cancer, AML
TBL1XR1	splenic marginal zone lymphoma, primary central nervous system lymphoma, colorectal carcinoma, gallbladder carcinoma
TCF7L2	colorectal
TGFBR2	head and neck, colorectal
UBR5	mantle cell lymphoma, gastric, colorectal
USP9X	colon carcinoma
VTI1A	colorectal
