# Supplementary material for: Identification of Cancer-Associated Proteins in Colorectal Cancer Using Mass Spectrometry
Source: Proteomes. 2025 Aug 12;13(3):38. doi: 10.3390/proteomes13030038 (PMC12372073; doi:10.3390/proteomes13030038)
Supplement: Supplementary file 1 [file proteomes-13-00038-s001.zip › Supplementary Table S17 COSMIC 217 not-observed cancer associated proteins.xlsx]

## Sheet: Sheet1
Gene Symbol	Name	Synonyms
ACSL6	acyl-CoA synthetase long-chain family member 6	ACS2,CCDS34229.1,ENSG00000164398.12,FACL6,KIAA0837,LACS2,LACS5,NM_001009185.2,NP_001009185,Q9UKU0
AFF3	AF4/FMR2 family, member 3	CCDS33258.1,ENSG00000144218.18,LAF4,MLLT2-like,NM_001025108.1,NP_001020279,P51826
ALK	anaplastic lymphoma kinase (Ki-1)	CCDS33172.1,CD246,ENSG00000171094.17,NM_004304.4,NP_004295,Q9UM73
AR	Androgen Receptor	AIS,CCDS14387.1,DHTR,ENSG00000169083.16,HUMARA,NM_000044.3,NP_000035,NR3C4,P10275,SBMA,SMAX1
ATF1	activating transcription factor 1	CCDS8803.1,ENSG00000123268.8,NM_005171.4,NP_005162,P18846,TREB36
AXIN2	axin 2	CCDS11662.1,DKFZp781B0869,ENSG00000168646.12,MGC126582,NM_004655.3,NP_004646,Q9Y2T1
BCL6	B-cell CLL/lymphoma 6	BCL5,BCL6A,CCDS3289.1,ENSG00000113916.17,LAZ3,NM_001706.4,NP_001697,P41182,ZBTB27,ZNF51
BMP5	bone morphogenetic protein 5	CCDS4958.1,ENSG00000112175.7,NM_021073.2,NP_066551,P22003
BTG1	B-cell translocation gene 1, anti-proliferative	APRO2,CCDS9043.1,ENSG00000133639.4,NM_001731.2,NP_001722,P62324
BTG2	BTG Anti-Proliferation Factor 2	APRO1,CCDS1437.1,ENSG00000159388.5,MGC126063,MGC126064,NM_006763.2,NP_006754,P78543,PC3,TIS21
C15orf65	chromosome 15 open reading frame 65	CCDS58363.1,ENSG00000261652.2,FLJ27352,H3BRN8,NM_001198784.1,NP_001185713
CACNA1D	calcium channel, voltage-dependent, L type, alpha 1D subunit	CACH3,CACN4,CACNL1A2,CCDS2872.1,CCHL1A2,Cav1.3,ENSG00000157388.16,Q01668
CAMTA1	calmodulin binding transcription activator 1	CCDS30576.1,ENSG00000171735.18,KIAA0833,NM_015215.3,NP_056030,NP_001336537.1,Q9Y6Y1
CARS	cysteinyl-tRNA synthetase	CARS1,CCDS41600.1,ENSG00000110619.17,NM_001194997.1,NP_001014437,NP_001181926.1,P49589
CBFA2T3	core-binding factor, runt domain, alpha subunit 2; translocated to, 3 (MTG-16)	CCDS10972.1,ENSG00000129993.14,ETO2,MTG16,MTGR2,NM_005187.5,NP_005178,O75081,RUNX1T3,ZMYND4
CCNB1IP1	cyclin B1 interacting protein 1, E3 ubiquitin protein ligase	C14orf18,CCDS9547.1,ENSG00000100814.17,HEI10,NM_182852.3,NP_878272,Q9NPC3
CCND1	cyclin D1	BCL1,CCDS8191.1,D11S287E,ENSG00000110092.3,NM_053056.2,NP_444284,P24385,PRAD1,U21B31
CCND2	cyclin D2	CCDS8524.1,ENSG00000118971.7,NM_001759.3,NP_001750,P30279
CCND3	cyclin D3	CCDS4863.1,ENSG00000112576.12,NM_001760.4,NP_001751,P30281
CCNE1	cyclin E1	CCDS12419.1,CCNE,ENSG00000105173.13,NM_001322261.1,NP_001229,NP_001309190.1,NP_001309188.1,P24864
CCR4	C-C motif chemokine receptor 4	CC-CKR-4,CCDS2656.1,CD194,CKR4,CMKBR4,ChemR13,ENSG00000183813.6,NM_005508.4,NP_005499,P51679,k5-5
CCR7	C-C motif chemokine receptor 7	BLR2,CCDS11369.1,CD197,CDw197,CMKBR7,EBI1,ENSG00000126353.3,NM_001838.3,NP_001829,P32248
CD28	CD28 molecule	CCDS2361.1,ENSG00000178562.17,NM_006139.3,NP_006130,NP_001230006.1,P10747
CD79A	CD79a molecule, immunoglobulin-associated alpha	CCDS12589.1,ENSG00000105369.9,IGA,MB-1,NM_001783.3,NP_001774,P11912
CDH10	cadherin 10	CCDS3892.1,ENSG00000040731.10,NM_006727.4,NP_006718,NP_001304153.1,NP_001304151.1,Q9Y6N8
CEBPA	CCAAT/enhancer binding protein (C/EBP), alpha	C/EBP-alpha,CCDS54243.1,CEBP,ENSG00000245848.2,NM_004364.4,NP_004355,NP_001272758.1,NP_001274364.1,NP_001274353.1,P49715
CHST11	carbohydrate sulfotransferase 11	C4ST,C4ST1,C4St-1,CCDS9099.1,ENSG00000171310.10,HSA269537,NM_018413.5,NP_060883,Q9NPF2
CIITA	class II, major histocompatibility complex, transactivator	C2TA,CCDS73826.1,ENSG00000179583.19,MHC2TA,NLRA,NM_001286402.1,NP_001273331
CLTCL1	clathrin, heavy polypeptide-like 1	CCDS46662.2,CHC22,CLH22,CLTCL,CLTD,ENSG00000070371.15,NM_007098.3,NP_009029,P53675
CNBD1	cyclic nucleotide binding domain containing 1	CCDS55259.1,ENSG00000176571.11,FLJ35802,NM_173538.2,NP_775809,Q8NA66
COL2A1	collagen, type II, alpha 1	AOM,CCDS41778.1,ENSG00000139219.18,NM_001844.4,NP_001835,P02458,SEDC,STL1
COX6C	cytochrome c oxidase subunit VIc	CCDS6284.1,ENSG00000164919.10,NM_004374.3,NP_004365,P09669
CPEB3	cytoplasmic polyadenylation element binding protein 3	CCDS31246.1,ENSG00000107864.14,KIAA0940,Q8NE35
CRLF2	cytokine receptor-like factor 2	CCDS75945.1,CRL2,ENSG00000205755.11,NM_022148.3,NP_071431,Q9HC73,TSLPR
CSF3R	colony stimulating factor 3 receptor (granulocyte)	CCDS414.1,CD114,ENSG00000119535.17,GCSFR,NM_156039.3,NP_724781,Q99062
CSMD3	CUB and Sushi multiple domains 3	CCDS6315.1,ENSG00000164796.17,NM_198123.1,NP_937756,Q7Z407
CTNND2	catenin delta 2	CCDS3881.1,ENSG00000169862.18,GT24,NM_001332.3,NPRAP,NP_001323,Q9UQB3
CYP2C8	cytochrome P450 family 2 subfamily C member 8	CCDS7438.1,CPC8,ENSG00000138115.13,NM_000770.3,NP_000761,P10632
CYSLTR2	cysteinyl leukotriene receptor 2	CCDS9412.1,CYSLT2R,CysLT(2),ENSG00000152207.7,NM_001308471.1,NP_001295400,Q9NS75
DCAF12L2	DDB1 and CUL4 associated factor 12 like 2	CCDS43991.1,ENSG00000198354.6,NM_001013628.2,NP_001013650,Q5VW00,WDR40C
DCC	DCC netrin 1 receptor	CCDS11952.1,ENSG00000187323.11,IGDCC1,NM_005215.3,NP_005206,NTN1R1,P43146
DDIT3	DNA-damage-inducible transcript 3	CCDS55838.1,CHOP,CHOP10,ENSG00000175197.12,GADD153,NM_001195056.1,NP_001181985,NP_001181983,NP_001181982,NP_001181984,P35638
EBF1	early B-cell factor 1	CCDS4343.1,COE1,EBF,ENSG00000164330.16,NM_024007.4,NP_076870,NP_001277289.1,NP_001311037.1,NP_001311036.1,NP_001311040.1,NP_001311035.1,NP_001311032.1,NP_001311030.1,OLF1,Q9UH73
ECT2L	epithelial cell transforming sequence 2 oncogene-like	ARHGEF32,C6orf91,CCDS43508.1,ENSG00000203734.11,FBXO49,LFDH,NM_001077706.2,NP_001071174,Q008S8
ELF4	E74-like factor 4 (ets domain transcription factor)	CCDS14617.1,ELFR,ENSG00000102034.16,MEF,NM_001421.3,NP_001412,Q99607
ELK4	ELK4, ETS-domain protein (SRF accessory protein 1)	CCDS1456.1,ENSG00000158711.13,NM_001973.3,NP_001964,P28324,SAP1
EPAS1	endothelial PAS domain protein 1	CCDS1825.1,ENSG00000116016.13,HIF2A,HLF,MOP2,NM_001430.4,NP_001421,PASD2,Q99814,bHLHe73
EPHA3	EPH receptor A3	CCDS2922.1,ENSG00000044524.10,ETK,ETK1,HEK,HEK4,NM_005233.5,NP_005224,P29320,TYRO4
ERBB4	erb-b2 receptor tyrosine kinase 4	ALS19,CCDS2394.1,ENSG00000178568.14,HER4,NM_005235.2,NP_005226,Q15303
ESR1	estrogen receptor 1	CCDS5234.1,ENSG00000091831.23,ER-alpha,ESR,Era,NM_001122742.1,NP_001116214,NR3A1,P03372
ETV1	ets variant gene 1	CCDS55088.1,ENSG00000006468.13,ER81,NM_004956.4,NP_004947,P50549
ETV5	ets variant gene 5	CCDS33906.1,ENSG00000244405.7,ERM,NM_004454.2,NP_004445,P41161
FAM131B	family with sequence similarity 131, member B	CCDS47734.1,ENSG00000159784.17,KIAA0773,NM_001031690.2,NP_001026860,Q86XD5
FAM135B	family with sequence similarity 135 member B	C8ORFK32,CCDS6375.2,ENSG00000147724.11,NM_015912.3,NP_056996,Q49AJ0
FAM47C	family with sequence similarity 47 member C	CCDS35227.1,ENSG00000198173.4,NM_001013736.2,NP_001013758,Q5HY64
FANCC	Fanconi anemia, complementation group C	CCDS35071.1,ENSG00000158169.12,FA3,FAC,FACC,NM_000136.2,NP_000127,Q00597
FANCE	Fanconi anemia, complementation group E	CCDS4805.1,ENSG00000112039.3,FACE,FAE,NM_021922.2,NP_068741,Q9HB96
FANCF	Fanconi anemia, complementation group F	CCDS7857.1,ENSG00000183161.4,FAF,NM_022725.3,NP_073562,Q9NPI8
FAT3	FAT atypical cadherin 3	CDHF15,CDHR10,ENSG00000165323.15,KIAA1989
FBXW7	F-box and WD-40 domain protein 7 (archipelago homolog, Drosophila)	AGO,CCDS3777.1,CDC4,ENSG00000109670.14,FBW7,FBX30,FBXW6,FLJ11071,NM_033632.3,NP_361014,Q969H0,SEL-10,SEL10
FCRL4	Fc receptor-like 4	CCDS1166.1,CD307d,ENSG00000163518.10,FCRH4,IGFP2,IRTA1,NM_031282.2,NP_112572,Q96PJ5
FEV	FEV protein - (HSRNAFEV)	CCDS2428.1,ENSG00000163497.2,NM_017521.2,NP_059991,Pet-1,Q99581
FGFR1OP	FGFR1 oncogene partner (FOP)	CCDS5296.1,ENSG00000213066.12,FOP,NM_007045.3,NP_008976,O95684
FGFR3	fibroblast growth factor receptor 3	ACH,CCDS54706.1,CD333,CEK2,ENSG00000068078.18,JTK4,NM_001163213.1,NP_001156685.1,P22607
FLT3	fms-related tyrosine kinase 3	CCDS31953.1,CD135,ENSG00000122025.14,FLK2,NM_004119.2,NP_004110,P36888,STK1
FOXL2	forkhead box L2	BPES,BPES1,CCDS3105.1,ENSG00000183770.5,NM_023067.3,NP_075555,P58012
FOXO4	forkhead box O4	AFX1,CCDS43969.1,ENSG00000184481.16,MLLT7,NM_005938.3,NP_005929,P98177
FOXR1	forkhead box R1	CCDS31688.1,DLNB13,ENSG00000176302.12,FOXN5,NM_181721.2,NP_859072,Q6PIV2
FSTL3	follistatin-like 3 (secreted glycoprotein)	CCDS12040.1,ENSG00000070404.9,FLRG,FSRP,NM_005860.2,NP_005851,O95633
GATA1	GATA binding protein 1 (globin transcription factor 1)	CCDS14305.1,ENSG00000102145.13,ERYF1,GATA-1,GF1,NF-E1,NFE1,NM_002049.3,NP_002040,P15976
GATA2	GATA binding protein 2	CCDS3049.1,ENSG00000179348.11,NFE1B,NM_032638.4,NP_116027,P23769
GATA3	GATA binding protein 3	CCDS31143.1,ENSG00000107485.16,HDR,NM_001002295.1,NP_001002295,P23771
GLI1	GLI family zinc finger 1	CCDS8940.1,ENSG00000111087.9,GLI,NM_005269.2,NP_005260,P08151
GPC3	glypican 3	CCDS55496.1,DGSX,ENSG00000147257.13,NM_001164617.1,NP_001158089,OCI-5,P51654,SDYS,SGB,SGBS,SGBS1
GPC5	glypican 5	CCDS9468.1,ENSG00000179399.14,NM_004466.5,NP_004457,P78333
GRIN2A	glutamate receptor, ionotropic, N-methyl D-aspartate 2A	CCDS10539.1,ENSG00000183454.16,GluN2A,NMDAR2A,NM_000833.4,NP_000824,Q12879
GRM3	glutamate metabotropic receptor 3	CCDS5600.1,ENSG00000198822.10,GPRC1C,MGLUR3,NM_000840.2,NP_000831,Q14832,mGlu3
H3F3A	H3 histone, family 3A	CCDS1550.1,ENSG00000163041.9,H3.3A,H3F3,P84243
H3F3B	H3 histone, family 3B (H3.3B)	CCDS11729.1,ENSG00000132475.10,H3.3B,NM_005324.4,NP_005315,P84243
HEY1	hairy/enhancer-of-split related with YRPW motif 1	CCDS43749.1,CHF-2,CHF2,ENSG00000164683.16,HERP2,HESR-1,HESR1,HRT-1,NM_001040708.1,NP_001035798,Q9Y5J3,bHLHb31
HIF1A	hypoxia inducible factor 1 alpha subunit	CCDS58324.1,ENSG00000100644.16,HIF-1alpha,HIF1,MOP1,NM_001243084.1,NP_001230013,PASD8,Q16665,bHLHe78
HIST1H3B	histone cluster 1, H3b	CCDS4573.1,ENSG00000274267.1,H3/l,H3FL,NM_003537.3,NP_003528,P68431
HIST1H4I	histone 1, H4i (H4FM)	CCDS4620.1,ENSG00000276180.1,H4/m,H4FM,NM_003495.2,NP_003486,P62805
HLF	hepatic leukemia factor	CCDS11585.1,ENSG00000108924.13,MGC33822,NM_002126.4,NP_002117,Q16534
HMGN2P46	high mobility group nucleosomal binding domain 2 pseudogene 46
HOXA11	homeo box A11	CCDS5411.1,ENSG00000005073.5,HOX1,HOX1I,NM_005523.5,NP_005514,P31270
HOXA9	homeo box A9	CCDS5409.1,ENSG00000078399.17,HOX1,HOX1G,NM_152739.3,NP_689952,P31269
HOXC11	homeo box C11	CCDS8867.1,ENSG00000123388.4,HOX3H,NM_014212.3,NP_055027,O43248
HOXC13	homeo box C13	CCDS8865.1,ENSG00000123364.4,HOX3,HOX3G,NM_017410.2,NP_059106,P31276
HOXD11	homeo box D11	CCDS2265.1,ENSG00000128713.13,HOX4,HOX4F,NM_021192.2,NP_067015,P31277
HOXD13	homeo box D13	CCDS2264.2,ENSG00000128714.5,HOX4I,NM_000523.3,NP_000514,P35453,SPD
ID3	inhibitor of DNA binding 3, HLH protein	CCDS237.1,ENSG00000117318.8,HEIR-1,NM_002167.4,NP_002158,Q02535,bHLHb25
IGH	immunoglobulin heavy locus
IGK	immunoglobulin kappa locus
IGL	immunoglobulin lambda locus
IL2	interleukin 2	CCDS3726.1,ENSG00000109471.4,IL-2,NM_000586.3,NP_000577,P60568,TCGF
IL21R	interleukin 21 receptor	CCDS10630.1,CD360,ENSG00000103522.15,NM_181078.2,NP_851564,Q9HBE5
IL7R	interleukin 7 receptor	CCDS3911.1,CD127,ENSG00000168685.14,IL7RA,NM_002185.3,NP_002176,P16871
IRS4	insulin receptor substrate 4	CCDS14544.1,ENSG00000133124.11,IRS-4,NM_003604.2,NP_003595,O14654,PY160
ISX	intestine specific homeobox	CCDS33640.1,ENSG00000175329.12,Q2M1V0,RAXLX
ITK	IL2-inducible T-cell kinase	CCDS4336.1,EMT,ENSG00000113263.12,LYK,NM_005546.3,NP_005537,PSCTK2,Q08881
JAZF1	juxtaposed with another zinc finger gene 1	CCDS5416.1,DKFZp761K2222,ENSG00000153814.11,NM_175061.3,NP_778231,Q86VZ6,TIP27,ZNF802
KCNJ5	potassium inwardly-rectifying channel; subfamily J; member 5	CCDS8479.1,CIR,ENSG00000120457.11,GIRK4,KATP1,Kir3.4,LQT13,NM_001354169.1,NP_000881,NP_001341098.1,P48544
KDR	vascular endothelial growth factor receptor 2	CCDS3497.1,CD309,ENSG00000128052.9,FLK1,NM_002253.2,NP_002244,VEGFR,VEGFR2
KLK2	kallikrein-related peptidase 2	CCDS12808.1,ENSG00000167751.12,NM_005551.4,NP_005542,P20151
LEF1	lymphoid enhancer binding factor 1	CCDS3679.1,ENSG00000138795.9,NM_016269.4,NP_057353,Q9UJU2,TCF10,TCF1ALPHA,TCF7L3
LHFPL6	lipoma HMGIC fusion partner	CCDS9369.1,ENSG00000183722.7,LHFP,MGC22429,NM_005780.2,NP_005771,Q9Y693
LIFR	leukemia inhibitory factor receptor	CCDS3927.1,CD118,ENSG00000113594.9,NM_002310.5,NP_002301,P42702
LMO1	LIM domain only 1 (rhombotin 1) (RBTN1)	CCDS44534.1,ENSG00000166407.13,NM_002315.2,NP_002306,P25800,RBTN1,RHOM1,TTG1
LMO2	LIM domain only 2 (rhombotin-like 1) (RBTN2)	CCDS7888.2,ENSG00000135363.11,NM_005574.3,NP_005565,P25791,RBTN2,RBTNL1,RHOM2,TTG2
LRP1B	LDL receptor related protein 1B	CCDS2182.1,ENSG00000168702.17,LRP-DIT,LRPDIT,NM_018557.2,NP_061027,Q9NZR2
LYL1	lymphoblastic leukemia derived sequence 1	CCDS12292.1,ENSG00000104903.4,NM_005583.4,NP_005574,P12980,bHLHa18
MAF	v-maf musculoaponeurotic fibrosarcoma oncogene homolog	CCDS10928.1,ENSG00000178573.6,NM_005360.4,NP_005351,O75444,c-MAF
MALAT1	metastasis associated lung adenocarcinoma transcript 1 ( lnc-RNA; non-protein coding)
MAP3K13	mitogen-activated protein kinase kinase kinase 13	CCDS3270.1,ENSG00000073803.13,LZK,MEKK13,NM_004721.4,NP_004712,O43283
MDM2	Mdm2 p53 binding protein homolog	CCDS8986.2,ENSG00000135679.23,HDM2,MGC5370,NM_002392.5,NP_002383,Q00987
MDS2	myelodysplastic syndrome 2
MLF1	myeloid leukemia factor 1	CCDS56286.1,ENSG00000178053.17,NM_001195432.1,NP_001182361,P58340
MLLT11	myeloid/lymphoid or mixed-lineage leukemia (trithorax homolog, Drosophila); translocated to, 11	AF1Q,CCDS982.1,ENSG00000213190.3,NM_006818.3,NP_006809,Q13015
MN1	MN1 proto-oncogene, transcriptional regulator	CCDS42998.1,ENSG00000169184.5,MGCR,MGCR1,MGCR1-PEN,NM_002430.2,NP_002421,Q10571
MPL	myeloproliferative leukaemia virus oncogene, thrombopoietin receptor	CCDS483.1,CD110,ENSG00000117400.17,NM_005373.2,NP_005364,P40238,TPOR
MTCP1	mature T-cell proliferation 1	CCDS44027.1,ENSG00000214827.9,NM_001018025.3,NP_001018025,P13MTCP1,P56278,p8MTCP1
MUC16	mucin 16, cell surface associated	CA125,CCDS54212.1,ENSG00000181143.15,FLJ14303,NM_024690.2,NP_078966,Q8WXI7
MUC6	mucin 6, oligomeric mucus/gel-forming	CCDS44513.1,ENSG00000184956.15,NM_005961.2,NP_005952,Q6W4X9
MYC	v-myc myelocytomatosis viral oncogene homolog (avian)	CCDS6359.2,ENSG00000136997.17,MYCC,NM_002467.4,NP_002458,NP_002458.2,bHLHe39,c-Myc
MYCL	v-myc avian myelocytomatosis viral oncogene lung carcinoma derived homolog	CCDS53300.1,ENSG00000116990.10,LMYC,MYCL1,NM_001033082.2,NP_001028254,P12524,bHLHe38
MYCN	v-myc myelocytomatosis viral related oncogene, neuroblastoma derived (avian)	CCDS1687.1,ENSG00000134323.11,MYCNOT,N-myc,NMYC,NM_005378.5,NP_001280157,NP_005369,NP_001280162.1,P04198,bHLHe37
MYOD1	myogenic differentiation 1	CCDS7826.1,ENSG00000129152.3,MYF3,MYOD,NM_002478.4,NP_002469,P15172,PUM,bHLHc1
NKX2-1	NK2 homeobox 1	BCH,CCDS41945.1,ENSG00000136352.17,NKX2A,NM_001079668.2,NP_001073136,P43699,TITF1,TTF-1,TTF1
NR4A3	nuclear receptor subfamily 4, group A, member 3 (NOR1)	CCDS6742.1,CHN,CSMF,ENSG00000119508.17,MINOR,NM_173200.2,NOR1,NP_775292,Q92570
NRG1	neuregulin 1	CCDS6083.1,ENSG00000157168.18,GGF,HGL,HRG,NDF,NM_013956.4,NP_039250,NRG1-IT2,Q02297
NTRK1	neurotrophic tyrosine kinase, receptor, type 1	CCDS1161.1,ENSG00000198400.11,MTC,NM_002529.3,NP_002520,P04629,TRK,TRKA
NTRK2	Neurotrophic Receptor Tyrosine Kinase 2	CCDS6671.1,ENSG00000148053.15,Q16620,TRKB
NTRK3	neurotrophic tyrosine kinase, receptor, type 3	CCDS32322.1,ENSG00000140538.16,NM_001012338.2,NP_001012338,Q16288,TRKC
NUTM1	NUT midline carcinoma, family member 1	C15orf55,CCDS61585.1,DKFZp434O192,ENSG00000184507.15,FAM22H,NM_001284292.1,NP_001271221,NP_001271221.1,NUT,Q86Y26
NUTM2B	NUT family member 2B	A6NNL0,CCDS60574.1,ENSG00000188199.10,FAM22B,NM_001278495.1,NP_001265424,bA119F19.1
NUTM2D	NUT family member 2A	ENSG00000214562.14,FAM22D,Q5VT03
OLIG2	oligodendrocyte lineage transcription factor 2 (BHLHB1)	BHLHB1,CCDS13620.1,ENSG00000205927.4,OLIGO2,PRKCBP2,Q13516,RACK17,bHLHe19
OMD	osteomodulin	CCDS6696.1,ENSG00000127083.7,NM_005014.2,NP_005005,Q99983,SLRR2C,osteoadherin
P2RY8	purinergic receptor P2Y, G-protein coupled, 8	CCDS14115.1,ENSG00000182162.10,NM_178129.4,NP_835230,P2Y8,Q86VZ1
PALB2	partner and localizer of BRCA2	CCDS32406.1,ENSG00000083093.9,FANCN,FLJ21816,NM_024675.3,NP_078951,Q86YC2
PAX3	paired box gene 3	CCDS2448.1,ENSG00000135903.19,HUP2,NM_181459.3,NP_852124,P23760,WS1
PAX5	paired box gene 5 (B-cell lineage specific activator protein)	BSAP,CCDS6607.1,ENSG00000196092.12,NM_016734.2,NP_057953,Q02548
PAX7	paired box gene 7	CCDS186.1,ENSG00000009709.11,Hup1,NM_002584.2,NP_002575,P23759
PAX8	paired box gene 8	CCDS46398.1,ENSG00000125618.16,Q06710
PDCD1LG2	programmed cell death 1 ligand 2	B7-DC,Btdc,CCDS6465.1,CD273,ENSG00000197646.7,NM_025239.3,NP_079515,PD-L2,PDL2,Q9BQ51,bA574F11.2
PDGFB	platelet-derived growth factor beta polypeptide (simian sarcoma viral (v-sis) oncogene homolog)	CCDS13987.1,ENSG00000100311.16,NM_002608.3,NP_002599,P01127,SIS,SSV
PER1	period homolog 1 (Drosophila)	CCDS11131.1,ENSG00000179094.15,NM_002616.2,NP_002607,O15534,PER,RIGUI
PHOX2B	paired-like homeobox 2b	CCDS3463.1,ENSG00000109132.6,NBPhox,NM_003924.3,NP_003915,PMX2B,Phox2b,Q99453
PIK3R3	Phosphoinositide-3-kinase regulatory subunit 3	CCDS529.1,ENSG00000117461.14,NM_003629.3,NP_003620,Q92569,p55
PIM1	pim-1 oncogene	CCDS4830.1,ENSG00000137193.13,NM_002648.3,NP_002639,NP_001230115.1,P11309,PIM
PLAG1	pleiomorphic adenoma gene 1	CCDS6165.1,ENSG00000181690.7,NM_002655.2,NP_002646,Q6DJT9,ZNF912
POLQ	DNA polymerase theta	CCDS33833.1,ENSG00000051341.13,NM_199420.3,NP_955452,O75417,POLH
POU2AF1	POU domain, class 2, associating factor 1 (OBF1)	BOB1,CCDS31675.1,ENSG00000110777.11,NM_006235.2,NP_006226,OBF1,Q16633
POU5F1	POU domain, class 5, transcription factor 1	CCDS34391.1,ENSG00000204531.17,MGC22487,NM_002701.5,NP_002692,OCT3,OTF3,Oct4,Q01860
PRDM16	PR domain containing 16	CCDS41236.2,ENSG00000142611.16,KIAA1675,KMT8F,MEL1,MGC166915,NM_022114.3,NP_071397,PFM13,Q9HAZ2
PREX2	phosphatidylinositol-3,4,5-trisphosphate dependent Rac exchange factor 2	CCDS6201.1,DEP.2,DEPDC2,ENSG00000046889.18,FLJ12987,NM_024870.3,NP_079146,P-REX2,PPP1R129,Q70Z35
PTCH1	Homolog of Drosophila Patched gene	BCNS,CCDS6714.1,ENSG00000185920.15,NBCCS,NM_000264.3,NP_000255,PTCH,Q13635
PTPRT	protein tyrosine phosphatase, receptor type T	CCDS68127.1,ENSG00000196090.12,KIAA0283,NM_133170.3,NP_573400,RPTPrho
RALGDS	ral guanine nucleotide dissociation stimulator	CCDS6959.1,ENSG00000160271.15,NM_006266.3,NP_006257,Q12967,RGDS,RGF,RalGEF
RAP1B	Ras-Related Protein Rap-1b	CCDS8984.1,DKFZp586H0723,ENSG00000127314.17,K-REV,P61224,RAL1B
RARA	retinoic acid receptor, alpha	CCDS11366.1,ENSG00000131759.17,NM_000964.3,NP_000955,NR1B1,P10276,RAR
RET	ret proto-oncogene	CCDS7200.1,CDHF12,CDHR16,ENSG00000165731.18,HSCR1,MEN2A,MEN2B,MTC1,NM_020975.4,NP_066124,P07949,PTC,RET51
RFWD3	ring finger and WD repeat domain 3	CCDS32486.1,ENSG00000168411.13,FANCW,FLJ10520,NM_018124.3,NP_060594,Q6PCD5,RNF201
RGS7	regulator of G protein signaling 7	CCDS31071.1,ENSG00000182901.16,NM_002924.5,NP_002915,P49802
RHOH	ras homolog family member H	ARHH,CCDS3458.1,ENSG00000168421.12,Q15669,RhoH,TTF
RNF43	ring finger protein 43	CCDS11607.1,DKFZp781H0392,ENSG00000108375.12,FLJ20315,NP_001292473.1,Q68DV7,URCC
ROS1	v-ros UR2 sarcoma virus oncogene homolog 1 (avian)	CCDS5116.1,ENSG00000047936.10,MCF3,NM_002944.2,NP_002935,P08922,ROS,c-ros-1
RSPO2	R-spondin 2	CCDS6307.1,ENSG00000147655.10,MGC35555,NM_178565.4,NP_848660,Q6UXX9
RSPO3	R-spondin 3	CCDS5135.1,ENSG00000146374.13,FLJ14440,NM_032784.4,NP_116173,Q9BXY4,THSD2
RUNX1T1	runt-related transcription factor 1; translocated to, 1 (cyclin D-related)	AML1T1,CBFA2T1,CCDS75766.1,CDR,ENSG00000079102.16,ETO,MTG8,NM_001198679.1,NP_001185608,ZMYND2
SALL4	spalt like transcription factor 4	CCDS13438.1,ENSG00000101115.12,NM_020436.4,NP_065169,Q9UJQ4,ZNF797,dJ1112F19.1
SDHD	succinate dehydrogenase complex, subunit D, integral membrane protein	CCDS31678.1,ENSG00000204370.10,NM_003002.3,NP_002993,O14521,PGL,PGL1,cybS
SEPT5	septin 5	CCDS13764.1,ENSG00000184702.19,H5,HCDCREL-1,NM_002688.5,NP_002679,PNUTL1,Q99719
SEPT6	septin 6	CCDS14584.1,ENSG00000125354.22,KIAA0128,MGC16619,MGC20339,NM_015129.5,NP_055944,Q14141,SEP2,SEPT2
SEPT9	septin 9	AF17q25,CCDS45790.1,ENSG00000184640.17,KIAA0991,MSF,MSF1,NM_001113491.1,NP_001106963,PNUTL4,Q9UHD8,SeptD1
SETBP1	SET binding protein 1	CCDS11923.2,ENSG00000152217.17,KIAA0437,NM_015559.2,NP_056374,Q9Y6X0,SEB
SGK1	serum/glucocorticoid regulated kinase 1	CCDS47476.1,ENSG00000118515.11,NM_001143676.1,NP_001137148,O00141,SGK
SH2B3	SH2B adaptor protein 3	CCDS9153.1,ENSG00000111252.10,IDDM20,LNK,NM_005475.2,NP_005466,Q9UQQ2
SIX1	SIX homeobox 1	CCDS9748.1,DFNA23,ENSG00000126778.9,Q15475
SIX2	SIX homeobox 2	CCDS1822.1,ENSG00000170577.7,NM_016932.4,NP_058628,Q9NPC8
SLC34A2	solute carrier family 34 (sodium phosphate), member 2	CCDS3435.1,ENSG00000157765.12,NAPI-3B,NM_006424.2,NP_006415,NP_006415.2,O95436
SLC45A3	solute carrier family 45, member 3	CCDS1458.1,ENSG00000158715.5,IPCA-2,IPCA-6,IPCA-8,NM_033102.2,NP_149093,PCANAP2,PCANAP6,PCANAP8,Q96JT2,prostein
SMO	smoothened homolog (Drosophila)	CCDS5811.1,ENSG00000128602.9,FZD11,NM_005631.4,NP_005622,Q99835,SMOH
SOCS1	suppressor of cytokine signaling 1	CCDS10546.1,Cish1,ENSG00000185338.5,JAB,SOCS-1,SSI-1,TIP3
SOX2	SRY (sex determining region Y)-box 2	CCDS3239.1,ENSG00000181449.3,NM_003106.3,NP_003097,P48431
SOX21	SRY-box 21	CCDS9473.1,ENSG00000125285.5,NM_007084.3,NP_009015,Q9Y651,SOX25
SSX1	synovial sarcoma, X breakpoint 1	CCDS14290.1,CT5.1,ENSG00000126752.7,NM_005635.3,NP_005626,NP_001265620,Q16384
SSX2	synovial sarcoma, X breakpoint 2	CCDS14345.2,CT5.2a,ENSG00000241476.8,HD21,HOM-MEL-40,MGC119055,MGC15364,MGC3884,NM_003147.5,NP_003138,NP_001265626.1,Q16385,SSX
SSX4	synovial sarcoma, X breakpoint 4	CCDS35240.1,CT5.4,ENSG00000268009.5,NM_005636.3,NP_005627,O60224
STIL	SCL/TAL1 interrupting locus	CCDS41329.1,ENSG00000123473.15,MCPH7,NM_001048166.1,NP_001041631,Q15468,SIL
TAL1	T-cell acute lymphocytic leukemia 1 (SCL)	CCDS547.1,ENSG00000162367.11,NM_003189.5,NP_003180,NP_001277332,NP_001277334,P17542,SCL,TCL5,bHLHa17
TAL2	T-cell acute lymphocytic leukemia 2	CCDS6767.1,ENSG00000186051.6,NM_005421.2,NP_005412,Q16559,bHLHa19
TCL1A	T-cell leukemia/lymphoma 1A	CCDS9941.1,ENSG00000100721.10,NM_021966.2,NP_068801,P56279,TCL1
TERT	telomerase reverse transcriptase	CCDS3861.2,ENSG00000164362.18,EST2,NM_198253.2,NP_937983,O14746,TCS1,TP2,TRT,hEST2
TET1	tet methylcytosine dioxygenase 1	CCDS7281.1,CXXC6,ENSG00000138336.8,KIAA1676,LCX,NM_030625.2,NP_085128,Q8NFU7,bA119F7.1
TET2	tet oncogene family member 2	CCDS47120.1,ENSG00000168769.13,FLJ20032,KIAA1546,Q6N021
TLX1	T-cell leukemia, homeobox 1 (HOX11)	CCDS7510.1,ENSG00000107807.12,HOX11,NM_005521.3,NP_005512,P31314,TCL3
TLX3	T-cell leukemia, homeobox 3 (HOX11L2)	CCDS34288.1,ENSG00000164438.5,HOX11L2,NM_021025.3,NP_066305,O43711,RNX
TMSB4X	Thymosin Beta 4 X-Linked	CCDS35202.1,ENSG00000205542.10,P62328,TB4X,TMSB4
TNFRSF17	tumor necrosis factor receptor superfamily, member 17	BCM,BCMA,CCDS10552.1,CD269,ENSG00000048462.10,NM_001192.2,NP_001183,Q02223,TNFRSF13A
TP53	tumor protein p53	CCDS11118.1,ENSG00000141510.16,LFS1,NM_001276761.1,NP_001119584,NP_000537,NP_001263689.1,NP_001263690.1,P04637,p53
TP63	tumor protein p63	CCDS3293.1,EEC3,ENSG00000073282.12,KET,NBP,NM_003722.4,NP_003713,NP_001316893.1,NP_001316077.1,OFC8,Q9H3D4,SHFM4,TP53CP,TP53L,TP73L,p51,p53CP,p63,p73H,p73L
TRA	T cell receptor alpha locus
TRD	T cell receptor delta locus
TSHR	thyroid stimulating hormone receptor	CCDS9872.1,ENSG00000165409.17,LGR3
USP44	ubiquitin specific peptidase 44	CCDS9053.1,ENSG00000136014.11,FLJ14528,NM_032147.4,NP_115523,NP_001334866.1,NP_001334865.1,Q9H0E7
USP6	ubiquitin specific peptidase 6 (Tre-2 oncogene)	CCDS11069.2,ENSG00000129204.16,HRP1,NM_001304284.1,NP_001291213,P35125,TRE17,TRESMCR,Tre-2,Tre2
WDCP	chromosome 2 open reading frame 44	C2orf44,CCDS1705.1,ENSG00000163026.11,FLJ21945,MMAP,NM_025203.2,NP_079479,Q9H6R7
WIF1	WNT inhibitory factor 1	CCDS8971.1,ENSG00000156076.9,NM_007191.4,NP_009122,Q9Y5W5
WT1	Wilms tumour 1 gene	AWT1,CCDS7878.2,ENSG00000184937.13,GUD,NM_024426.4,NPHS4,NP_077744,NP_077744.4,WAGR,WIT-2
ZBTB16	zinc finger and BTB domain containing 16	CCDS8367.1,ENSG00000109906.13,NM_006006.4,NP_005997,NP_001341679.1,NP_001341680.1,PLZF,Q05516,ZNF145
ZNF331	zinc finger protein 331	CCDS33102.1,ENSG00000130844.16,NM_018555.5,NP_061025,NP_001304049,Q9NQX6,RITA,ZNF361,ZNF463
ZNF429	zinc finger protein 429	CCDS42537.1,ENSG00000197013.9,NM_001001415.2,NP_001001415,Q86V71
ZNF479	zinc finger protein 479	CCDS43590.1,ENSG00000185177.12,KR19,NM_033273.2,NP_150376,Q96JC4
ZNF521	zinc finger protein 521	CCDS32806.1,EHZF,ENSG00000198795.10,Evi3,NM_015461.2,NP_056276,Q96K83
ZNRF3	zinc and ring finger 3	BK747E2.3,CCDS56225.1,ENSG00000183579.15,FLJ22057,KIAA1133,NM_001206998.1,NP_001193927,Q9ULT6,RNF203
