# Supplementary material for: Identification of Cancer-Associated Proteins in Colorectal Cancer Using Mass Spectrometry
Source: Proteomes. 2025 Aug 12;13(3):38. doi: 10.3390/proteomes13030038 (PMC12372073; doi:10.3390/proteomes13030038)
Supplement: Supplementary file 1 [file proteomes-13-00038-s001.zip › Supplementary Table S18 COSMIC 16 not-observed colorectal cancer associated proteins.xlsx]

## Sheet: Sheet1
Gene Symbol	Tumour Types(Somatic)
AXIN2	colorectal carcinoma, stomach carcinoma, hepatocellular carcinoma
CNBD1	gastric cancer, colon cancer
FAT3	SCC, colon adenocarcinoma, gastric adenocarcinoma
FBXW7	colorectal, endometrial, T-ALL
GRIN2A	melanoma, colorectal carcinoma, gastric carcinoma, lung carcinoma
HIF1A	endometrioid carcinoma, glioblastoma, colorectal, renal, lung, pancreatic
MDM2	sarcoma, glioma, colorectal, other tumour types
NTRK2	colorectal cancer, ganglioglioma, glioma, HNSCC, lung adenocarcinoma
PTPRT	HNSCC, colorectal cancer, gastric cancer, lung cancer, melanoma
RSPO2	colorectal
RSPO3	colorectal
SALL4	colorectal cancer, breast cancer, prostate cancer, glioblastoma, melanoma
TP53	breast, colorectal, lung, sarcoma, adrenocortical, glioma, Spitzoid tumour, multiple other tumour types
USP44	lung cancer, colon cancer
WDCP	colorectal
ZNRF3	colorectal cancer, adrenocortical carcinoma, gastric cancer
