# Supplementary material for: Identification of Cancer-Associated Proteins in Colorectal Cancer Using Mass Spectrometry
Source: Proteomes. 2025 Aug 12;13(3):38. doi: 10.3390/proteomes13030038 (PMC12372073; doi:10.3390/proteomes13030038)
Supplement: Supplementary file 1 [file proteomes-13-00038-s001.zip › Supplementary Table S2 Protein expression data.xlsx]

## Sheet: X-score and Expression level
			Z score																																Log2(Log2(Protein intensity))
Uniprot Accession Number	Protein Name	Gene Symbol	Case 1 Non-tumor tissue	Case 1 Tumor tissue	Case 2 Non-tumor tissue	Case 2 Tumor tissue	Case 3 Non-tumor tissue	Case 3 Tumor tissue	Case 4 Non-tumor tissue	Case 4 Tumor tissue	Case 5 Non-tumor tissue	Case 5 Tumor tissue	Case 6 Non-tumor tissue	Case 6 Tumor tissue	Case 7 Non-tumor tissue	Case 7 Tumor tissue	Case 8 Non-tumor tissue	Case 8 Tumor tissue	Case 9 Non-tumor tissue	Case 9 Tumor tissue	Case 10 Non-tumor tissue	Case 10 Tumor tissue	Case 12 Non-tumor tissue	Case 11 Tumor tissue	Case 12 Non-tumor tissue	Case 12 Tumor tissue	Case 13 Non-tumor tissue	Case 13 Tumor tissue	Case 14 Non-tumor tissue	Case 14 Tumor tissue	Case 15 Non-tumor tissue	Case 15 Tumor tissue	Case 16 Non-tumor tissue	Case 16 Tumor tissue	Case 1 Non-tumor tissue	Case 1 Tumor tissue	Case 2 Non-tumor tissue	Case 2 Tumor tissue	Case 3 Non-tumor tissue	Case 3 Tumor tissue	Case 4 Non-tumor tissue	Case 4 Tumor tissue	Case 5 Non-tumor tissue	Case 5 Tumor tissue	Case 6 Non-tumor tissue	Case 6 Tumor tissue	Case 7 Non-tumor tissue	Case 7 Tumor tissue	Case 8 Non-tumor tissue
Q15149	Plectin	PLEC	-0.661359	0.509342	-0.153596	-0.833066	1.30883	-1.22267	-0.244466	-1.56669	0.733542	1.0914	0.430132	-0.804375	-0.444005	-1.12568	0.578317	0.0981318	1.15385	0.895621	0.957611	-0.427164	0.891081	-1.12077	0.904739	-2.84588	0.658716	0.124951	1.24321	-0.219109	-0.27497	0.520323	1.12436	-1.28035	23.6065	24.1362	23.8362	23.5288	24.4979	23.3525	23.7951	23.1969	24.2376	24.3996	24.1004	23.5418	23.7048	23.3964	24.1674
Q9UPN3	Microtubule-actin cross-linking factor 1, isoforms 1/2/3/4/5	MACF1	-0.925701	1.73324	-0.970698	-1.31888	1.05806	-1.06267	-0.810003	0.921351	0.315449	0.242557	-0.328004	-0.729195	0.00749154	0.251858	1.18998	-0.0169088	0.425281	1.74169	1.00474	0.6327	0.216443	-0.742769	0.678228	-1.30861	-0.821098	-0.271798	1.51717	0.0957318	-0.9642	-2.5684	0.648304	0.158671	21.4294	22.1841	21.4166	21.3178	21.9924	21.3905	21.4622	21.9536	21.7817	21.761	21.599	21.4851	21.6942	21.7636	22.0299
Q8WXH0	Nesprin-2	SYNE2	0.707306	-0.827383	0.994325	1.04425	0.392468	-0.859819	1.40239	-0.534892	-1.48899	-2.56127	0.375964	1.28189	1.12238	-0.0170344	-1.73899	0.343874	-0.400099	0.251821	-0.334639	0.157275	-0.199356	0.560651	0.327735	-0.464028	-1.73018	0.726134	-1.25777	0.264487	1.15734	0.682208	-0.530976	1.15292	21.1503	20.5822	21.2566	21.275	21.0338	20.5702	21.4076	20.6905	20.3373	19.9404	21.0277	21.363	21.304	20.8822	20.2448
Q09666	Neuroblast differentiation-associated protein AHNAK	AHNAK	0.328532	0.0193889	0.531264	-0.416984	1.24347	-1.24633	0.277589	-1.56719	0.844347	-0.760107	0.764721	-0.966663	0.58401	-0.529089	0.949388	-1.00763	1.219	-0.236261	1.19796	-0.13863	1.23216	-1.30371	0.797211	-3.02083	0.74469	-0.530594	0.596987	-0.631289	0.52899	-0.224228	1.16618	-0.446356	25.7305	25.4331	25.9256	25.0132	26.6108	24.2153	25.6815	23.9066	26.2268	24.6831	26.1502	24.4844	25.9763	24.9054	26.3278
Q14204	Cytoplasmic dynein 1 heavy chain 1	DYNC1H1	-0.0525431	-0.212109	0.0911019	-0.152492	1.26665	-1.25581	0.0984569	-1.79812	0.704085	-0.0160571	0.495215	0.0143779	0.183092	0.0471941	0.872949	-0.796899	0.969409	0.357466	1.51611	0.148318	0.892653	-1.10405	0.998942	-2.85173	0.35107	-0.678262	1.59612	-0.451249	-0.180561	-1.7944	1.05108	-0.310006	23.1454	23.0864	23.1986	23.1084	23.6336	22.7001	23.2013	22.4994	23.4254	23.1589	23.3481	23.1702	23.2326	23.1823	23.4879
Q8NF91	Nesprin-1	SYNE1	0.0207996	0.426747	-0.317571	-1.09545	0.896207	-1.56833	-0.197839	-1.30868	0.801467	-1.61255	0.580065	-0.713062	0.679694	-0.27827	1.20287	0.7127	0.989259	0.227337	0.97982	-0.425374	1.16482	-0.896021	1.12739	-2.44666	0.994052	-0.209239	1.38256	-0.376406	0.421035	-1.26577	0.907192	-0.802778	20.8244	21.1608	20.5439	19.8991	21.55	19.5072	20.6431	19.7224	21.4714	19.4705	21.2879	20.2161	21.3705	20.5765	21.8041
Q03001	Dystonin	DST	0.176956	-0.301025	0.117237	-0.313138	1.21436	-1.43104	0.209454	1.0105	1.28269	-0.291432	0.351838	-1.54646	0.261676	0.215414	0.40625	-1.54948	1.12499	0.186312	1.18669	0.329407	0.668223	-0.216879	0.705604	-2.72188	0.0837204	-0.613708	0.945416	-0.365027	0.186697	-2.25703	1.19648	-0.2528	20.5561	20.2793	20.5215	20.2723	21.1567	19.6251	20.5749	21.0387	21.1963	20.2849	20.6573	19.5583	20.6051	20.5784	20.6888
Q63HN8	E3 ubiquitin-protein ligase RNF213	RNF213	0.027778	1.14642	-0.181817	-0.286231	-0.679118	0.886577	0.16753	0.505602	-1.05227	0.54851	-0.57057	0.280825	0.312041	0.374891	-1.18919	2.97066	-1.04518	0.529349	-0.954594	0.328685	-0.986319	2.26467	-0.630765	0.0356361	-1.59509	1.17557	-1.32383	0.219391	-0.611949	-0.000945768	-0.849659	0.183391	20.1773	21.1037	20.0037	19.9172	19.5918	20.8885	20.293	20.573	19.2828	20.6085	19.6817	20.3868	20.4127	20.4647	19.1694
P04114	Apolipoprotein B-100	APOB	-0.593175	-0.164151	-0.276462	-1.16197	0.0845449	-1.94092	0.0336199	-0.922777	0.67432	-0.74394	0.269274	0.392452	1.17487	0.748661	0.456145	0.121658	1.17598	0.413975	1.60303	-0.46063	1.40354	-1.27371	1.93838	-1.65795	0.288638	-1.48144	0.87206	-0.521613	1.30404	-0.972942	0.0930255	-0.876554	22.1556	22.5131	22.4195	21.6817	22.7204	21.0326	22.6779	21.881	23.2118	22.03	22.8743	22.9769	23.6289	23.2738	23.03
P12111	Collagen alpha-3(VI) chain	COL6A3	0.118497	0.0695496	-0.202027	-0.989105	0.903441	-1.02736	-0.0151837	-1.61861	0.86935	-1.63863	0.844197	-0.857309	0.655087	-0.131867	1.35695	0.158648	1.03344	0.132255	1.02267	-0.499999	1.69709	-1.23767	1.11659	-1.77934	1.12021	-0.581939	0.984246	-1.06819	0.614504	-1.276	0.928061	-0.701542	26.3499	26.2842	25.92	24.8645	27.4025	24.8132	26.1706	24.0203	27.3568	23.9935	27.3231	25.0413	27.0695	26.0141	28.0107
P78527	DNA-dependent protein kinase catalytic subunit	PRKDC	0.196905	0.926825	0.0728894	1.31994	-0.663759	0.712591	0.415841	1.87078	-0.69414	0.856431	-0.740756	0.755778	0.355849	0.901841	-2.00196	-0.097329	-1.16318	0.539658	-1.45901	0.541634	-1.10454	0.852171	-0.780327	0.720367	-1.98238	0.898385	-1.20985	1.32426	-0.418633	-0.315933	-0.97574	0.345394	22.1457	22.5022	22.0852	22.6942	21.7254	22.3976	22.2527	22.9632	21.7106	22.4678	21.6878	22.4187	22.2234	22.49	21.0719
Q13813	Spectrin alpha chain, non-erythrocytic 1	SPTAN1	0.79804	-2.1824	0.710698	-0.159129	1.44748	-0.965941	1.4671	0.123829	0.68243	-0.954964	0.885583	-0.512764	1.12829	0.584883	-1.10643	0.00426327	1.50907	-1.50125	0.478874	0.234884	0.569546	-0.359549	0.134556	-2.00025	-0.947128	-1.15214	-1.17222	-0.177511	0.847609	0.584785	0.755958	0.243804	23.9492	23.1315	23.9253	23.6866	24.1274	23.4653	24.1328	23.7642	23.9175	23.4683	23.9732	23.5896	24.0398	23.8907	23.4267
P15924	Desmoplakin	DSP	0.753034	-1.83829	1.03619	0.952536	0.11126	0.547314	1.03653	0.289515	-0.0182196	0.855346	0.237959	1.25124	0.132535	0.275638	-3.0432	-0.468068	-0.652657	-0.323763	-0.0899456	0.767273	-0.812387	0.798639	-0.45778	0.135176	-2.43616	0.0653858	-1.12235	0.383783	0.382519	0.853542	-0.401924	0.799324	23.4827	21.5701	23.6917	23.63	23.009	23.3309	23.6919	23.1406	22.9134	23.5582	23.1025	23.8504	23.0247	23.1303	20.6807
P11532	Dystrophin	DMD	0.0724991	-1.00463	0.00209434	-0.496062	1.18099	-1.36637	0.000354851	-1.51689	0.965767	-1.28324	0.916161	-0.902708	0.206676	-0.261844	1.33501	-0.125748	1.03795	-0.156789	1.15658	-0.689428	1.19879	-1.62404	1.19946	-1.2537	1.34074	-0.65094	1.31181	-0.683362	0.508328	-1.2042	1.28967	-0.502927	20.3898	18.3158	20.2542	19.295	22.5241	17.6193	20.2509	17.3295	22.1097	17.7794	22.0142	18.512	20.6481	19.746	22.8207
Q14789	Golgin subfamily B member 1	GOLGB1	0.51539	-0.342594	1.35753	0.922088	-0.21516	-0.361825	0.558446	0.0981101	-0.16989	1.41393	-0.0460775	0.455237	0.660963	1.10522	-2.81568	0.202463	-0.84949	0.295034	-0.186074	1.11102	-1.21308	-0.389418	-0.23147	0.313871	-2.85929	0.223957	-1.19884	0.522237	0.218098	1.04153	-0.629389	0.493156	20.6845	20.2558	21.1054	20.8878	20.3195	20.2462	20.7061	20.476	20.3421	21.1335	20.404	20.6545	20.7573	20.9793	19.02
P98160	Basement membrane-specific heparan sulfate proteoglycan core protein	HSPG2	-0.0620077	0.103927	-0.147806	-0.719129	0.990782	-1.05319	-0.230197	-1.50055	0.99644	-1.19588	0.564154	-1.06385	-0.103733	-0.327549	1.50278	0.00130066	1.08042	-0.0241819	1.10197	-0.41713	1.07014	-1.36133	0.828796	-2.10353	1.56925	-0.276451	1.48049	-0.707346	0.067478	-1.21111	1.5155	-0.36845	24.0588	24.2898	23.9393	23.144	25.5244	22.6789	23.8246	22.0562	25.5323	22.4803	24.9305	22.6641	24.0007	23.6891	26.2372
Q99996	A-kinase anchor protein 9	AKAP9	0.789413	-0.566332	1.15728	1.26673	-0.0179541	-0.147015	0.950374	0.501392	0.0312754	0.479868	-0.0629329	1.32817	0.585483	1.40517	-2.52539	-1.35698	-0.959931	-0.146365	-0.3157	0.747204	-0.673546	0.387382	-0.437888	0.888801	-2.59976	0.476485	-1.13203	-0.196151	0.427574	-0.687804	-0.56355	0.966726	20.0237	19.3916	20.1952	20.2462	19.6473	19.5871	20.0987	19.8894	19.6702	19.8793	19.6263	20.2748	19.9286	20.3107	18.4783
P21333	Filamin-A	FLNA	-0.321352	-0.0669681	-0.414813	-0.861311	1.18378	-1.14848	-0.491976	-1.45094	1.1121	-1.38644	0.876902	-0.82898	-0.202917	-0.578851	1.28722	-0.169536	1.14464	0.317228	1.23624	-0.663233	1.311	-1.10483	1.18477	-1.548	1.33056	-0.633595	1.3536	-0.537966	0.510366	-1.13239	1.35656	-0.662391	26.3538	26.8607	26.1675	25.2777	29.3532	24.7055	26.0138	24.1027	29.2103	24.2313	28.7416	25.3422	26.5898	25.8406	29.5593
Q8IVF2	Protein AHNAK2	AHNAK2	-0.262586	0.0661619	-0.486327	-1.19679	1.35283	-1.46863	-0.237268	-1.24331	1.07557	-0.704076	0.778597	-1.17222	0.0638763	-0.884387	1.092	-0.139028	1.26399	0.491296	1.15143	-0.774297	1.27499	-0.310846	0.849128	-1.9352	1.15082	-0.623406	1.17688	-0.22185	0.425485	-1.54775	1.46348	-0.468553	21.2975	21.7974	20.9573	19.8771	23.7538	19.4637	21.336	19.8064	23.3322	20.6263	22.8807	19.9144	21.7939	20.3521	23.3572
Q99715	Collagen alpha-1(XII) chain	COL12A1	-1.60489	1.96502	-1.43488	-1.92313	0.128651	-0.196889	-2.20213	0.202398	-0.529692	-0.431389	-0.433719	0.634997	-1.1576	0.155018	0.583634	1.28069	0.0171081	2.13691	0.564545	0.376227	0.173875	-0.510316	-0.0805876	0.298831	0.304935	0.382258	1.23938	0.743035	-1.15392	0.192482	0.532646	-0.253492	21.8445	25.6437	22.0255	21.5059	23.6894	23.343	21.209	23.7679	22.9888	23.0934	23.0909	24.2283	22.3206	23.7175	24.1736
Q14315	Filamin-C	FLNC	-0.390107	-0.434258	-0.366368	-0.539073	1.20289	-1.00787	-0.589545	-1.44548	0.974654	-1.22807	0.801658	-0.964804	-0.204594	-0.488494	1.51822	0.333327	1.08051	0.302307	1.30093	-0.741673	1.17256	-1.45924	1.17446	-1.39844	1.3144	-0.881102	1.34151	-0.677603	0.512173	-1.17461	1.31711	-0.355357	22.2412	22.1171	22.3078	21.8227	26.7159	20.5058	21.6809	19.2766	26.0748	19.8873	25.5889	20.6268	22.7623	21.9648	27.6017
Q01082	Spectrin beta chain, non-erythrocytic 1	SPTBN1	0.94884	-1.86064	0.895543	-0.129469	1.43228	-0.771845	1.41287	0.353848	0.630502	-0.634062	0.39426	-0.508385	1.21673	0.722997	-1.71769	0.206277	1.27714	-1.38902	0.141669	-0.00455645	0.746236	-0.168197	-0.0306789	-1.75515	-1.34005	-1.02052	-1.58864	-0.0260383	1.20667	0.779669	0.296962	0.282445	24.2944	23.5657	24.2806	24.0147	24.4198	23.8481	24.4147	24.1401	24.2118	23.8838	24.1505	23.9164	24.3639	24.2358	23.6028
Q7Z406	Myosin-14	MYH14	0.477043	-1.80937	0.878495	0.836256	-0.0419052	1.05928	0.922576	-0.103912	-0.193588	1.77768	0.26324	0.814395	-0.151082	0.29118	-2.75518	0.322555	-0.593434	-0.375306	-0.264047	0.860037	-0.927131	1.42121	-0.126702	-0.124549	-2.24581	-0.256778	-1.21506	0.360166	0.0642016	0.720566	-0.594388	0.709377	23.9399	22.2935	24.229	24.1985	23.5662	24.3591	24.2607	23.5215	23.457	24.8764	23.7859	24.1828	23.4876	23.806	21.6124
P46939	Utrophin	UTRN	0.970963	0.558094	0.99027	-0.851858	1.02738	-0.622173	1.04853	-1.18822	0.465787	-2.88573	0.736023	-0.576899	1.73125	-0.267555	-0.197167	-0.415345	0.926278	0.482992	0.643467	-0.59483	0.860358	-1.87321	0.269805	-1.41747	-0.192448	-0.0628715	0.492424	-0.64108	1.29445	-0.590866	0.424468	-0.544828	22.5016	22.3345	22.5094	21.764	22.5244	21.8569	22.533	21.6279	22.2972	20.941	22.4065	21.8752	22.8092	22.0004	22.0289
Q5T4S7	E3 ubiquitin-protein ligase UBR4	UBR4	0.0225961	0.433115	1.05013	0.109596	-0.5942	0.88303	0.317267	0.880547	-0.451877	2.4064	-0.574253	0.462141	-0.00756935	0.032139	-2.1173	1.34209	-1.08263	0.614666	-0.406215	1.02927	-0.709238	0.137473	-0.208788	0.506468	-2.83637	-0.506406	-1.06482	-0.240474	-0.0630107	0.830925	-0.826007	0.631302	20.3367	20.4295	20.5688	20.3564	20.1974	20.5311	20.4033	20.5305	20.2296	20.8751	20.2019	20.436	20.3299	20.3389	19.8534
P35749	Myosin-11	MYH11	-0.13731	-0.602234	-0.24712	-0.569919	1.1518	-1.08473	-0.32748	-1.34599	1.13887	-1.20031	0.976458	-0.822833	-0.100409	-0.464052	1.24753	0.0163474	1.26106	0.294945	1.21054	-0.711158	1.21161	-1.48702	1.115	-1.73781	1.26445	-0.83531	1.24262	-0.683308	0.613098	-1.19052	1.30873	-0.505553	26.1611	24.8986	25.8629	24.9864	29.6617	23.5884	25.6447	22.8789	29.6266	23.2745	29.1856	24.2996	26.2613	25.2738	29.9217
P58107	Epiplakin	EPPK1	-0.908058	-3.78117	0.99552	1.09172	0.459524	0.0851199	-0.0177449	0.307293	0.185789	1.80434	0.610113	0.0579599	0.486	0.544018	0.165592	-0.437298	-0.189952	0.565903	0.186216	0.900926	0.103822	-0.628719	0.266904	-1.92704	-1.71656	-0.11082	-0.095745	-0.14833	0.664878	0.200946	0.313724	-0.0348732	25.2275	23.1456	26.6068	26.6765	26.2184	25.9471	25.8726	26.1081	26.0201	27.1928	26.3275	25.9274	26.2376	26.2796	26.0054
P22105	Tenascin-X	TNXB	0.589575	-0.598211	0.643772	-0.470009	1.28087	-0.926699	0.280153	-1.56103	1.03238	-1.39414	0.902041	-0.763028	0.5067	-0.527012	1.3305	-0.981759	1.33907	-0.64652	1.19911	-1.11612	1.46161	-1.07989	0.814246	-1.65914	0.843768	-0.699464	0.858432	-0.826062	0.731727	-0.942543	0.976904	-0.599228	22.9889	20.5337	23.1009	20.7987	24.4178	19.8547	22.3493	18.5435	23.9042	18.8885	23.6347	20.193	22.8176	20.6809	24.5204
O75369	Filamin-B	FLNB	0.71498	0.246891	1.76458	0.557719	0.619474	-0.143759	1.54835	-0.39126	-0.0102881	1.81095	0.230401	0.131588	0.142812	-0.0246865	-2.34329	-0.0870238	-0.490316	0.651932	-0.35857	1.16328	-0.248082	-1.17803	0.0622431	-1.33596	-2.40294	0.0954721	-1.47933	-0.0251817	0.481574	0.285778	-0.862834	0.873515	25.2921	25.0685	25.7935	25.217	25.2465	24.8819	25.6902	24.7637	24.9457	25.8156	25.0606	25.0134	25.0188	24.9388	23.8312
Q14980	Nuclear mitotic apparatus protein 1	NUMA1	1.32668	-0.0516208	0.818549	1.56742	0.382798	-0.594173	1.15308	-2.25423	0.440225	-2.51197	-0.0945607	0.375489	0.488872	0.814687	-2.21819	-0.304267	-0.409196	-0.0855247	-0.75404	0.657767	0.0255627	-0.207562	0.194084	0.584544	-1.30589	0.678773	-0.793914	0.769847	1.10866	-0.441263	0.403228	0.236129	22.4694	22.0903	22.3297	22.5356	22.2098	21.9411	22.4217	21.4845	22.2256	21.4136	22.0785	22.2078	22.239	22.3286	21.4944
Q7Z6Z7	E3 ubiquitin-protein ligase HUWE1	HUWE1	-0.0873113	0.944052	0.129489	-0.479765	-0.150055	0.915358	-0.466234	0.134689	0.0156788	1.17252	-0.327319	-0.89327	-0.483303	-0.356597	-0.789452	-2.71156	-0.21503	1.14165	-0.406075	0.618065	-0.227313	1.40899	0.228838	0.317854	-1.08723	1.46449	-0.473155	0.257193	-0.848348	-1.51773	0.0482953	2.72259	21.0152	21.2815	21.0711	20.9138	20.999	21.2741	20.9173	21.0725	21.0418	21.3405	20.9532	20.807	20.9129	20.9456	20.8338
Q9NU22	Midasin	MDN1	-0.0296278	-0.0282106	0.402075	0.885715	-0.936096	0.781013	0.0542701	2.27682	-0.195955	-0.0632251	-0.341598	1.02911	0.473088	0.842885	-2.23737	-0.302009	-1.20641	0.375034	-1.12785	0.433709	-1.06528	0.950101	-0.469327	0.960354	-2.02331	0.648936	-1.35846	1.32075	0.158584	0.242737	-1.12053	0.670078	20.2227	20.2235	20.4777	20.7635	19.6871	20.7016	20.2723	21.5854	20.1244	20.2028	20.0384	20.8482	20.5197	20.7382	18.9183
P35579	Myosin-9	MYH9	-0.210122	3.01876	-0.0261395	-0.580813	-0.231477	-1.40054	-0.0145466	-0.201965	-1.03763	-0.316865	-0.534995	-0.267561	0.700846	0.521534	-0.708081	1.4428	-0.63637	2.66644	-0.391786	0.93956	-0.0620387	-0.155303	-0.253298	-0.992803	-0.577166	1.02867	-0.662484	0.83344	-0.603754	-1.27985	-0.456768	0.450298	25.2632	26.5987	25.3393	25.1099	25.2544	24.7708	25.3441	25.2666	24.9209	25.219	25.1288	25.2394	25.64	25.5658	25.0572
P46013	Proliferation marker protein Ki-67	MKI67	-0.46557	0.540982	0.243207	0.806029	-0.759552	0.852283	0.0483754	1.18352	-0.650058	0.516925	-0.612372	0.507088	0.442173	0.637722	-1.41536	0.713163	-1.32345	0.943897	-0.825404	0.819378	-0.62327	1.08827	-0.502227	0.869157	-3.58154	0.601781	-0.749318	0.992154	-0.111211	0.648189	-0.940578	0.105623	19.4987	21.2609	20.7395	21.7249	18.984	21.8059	20.3985	22.3858	19.1757	21.2188	19.2417	21.2015	21.0879	21.4302	17.8358
Q92616	eIF-2-alpha kinase activator GCN1	GCN1	0.335518	0.782517	0.600101	0.371227	-0.898223	0.967585	0.144157	0.761037	-1.03	0.94535	-0.801524	1.06033	0.132836	0.38634	-2.09886	1.05612	-1.48061	0.296051	-1.07058	0.839904	-1.57567	1.17561	-0.587729	0.849178	-2.0916	0.667246	-0.805205	1.34956	-0.484528	0.761245	-0.871697	0.314304	21.3488	21.5251	21.4531	21.3629	20.8624	21.598	21.2734	21.5166	20.8105	21.5893	20.9006	21.6346	21.2689	21.3689	20.3891
Q9Y490	Talin-1	TLN1	-0.319415	0.232889	-0.506932	-1.02556	1.17518	-1.37312	-0.569394	-1.27209	0.989684	-1.0711	0.741211	-0.860966	-0.0786315	-0.476919	1.37945	-0.134776	1.22485	0.328815	1.18535	-0.574552	1.23338	-0.991316	1.0916	-1.72899	1.37039	-0.4965	1.25833	-0.619347	0.117987	-1.23425	1.64078	-0.636041	24.1281	24.7579	23.9143	23.323	25.8322	22.9267	23.8431	23.0419	25.6207	23.2711	25.3374	23.5107	24.4027	23.9485	26.0651
P35555	Fibrillin-1	FBN1	0.419479	0.588233	1.06617	-0.029363	0.704096	-0.952787	-0.142828	-1.89519	0.682326	-1.86685	0.141965	-0.94292	0.493918	-0.480074	1.58414	0.00597674	0.53928	0.1128	0.186608	-1.26462	1.13694	-1.14004	0.958401	-1.0767	2.00282	0.588959	0.639339	-0.80466	-0.306825	-1.80802	1.03233	-0.172914	25.087	25.2896	25.8633	24.5482	25.4287	23.4397	24.412	22.3084	25.4025	22.3424	24.7539	23.4515	25.1764	24.0071	26.4851
O15230	Laminin subunit alpha-5	LAMA5	-0.180376	-0.722035	-0.301767	-0.798717	0.898024	-1.45958	-0.311122	-1.1062	1.24519	-1.39648	0.870269	-0.875707	-0.196662	-0.411177	1.53802	-0.136864	0.924619	-0.0953522	1.02851	-0.729656	1.24455	-0.991923	1.40028	-1.44444	1.59531	-0.475605	1.45571	-0.50418	0.387927	-1.06854	1.35326	-0.735296	21.4099	20.6082	21.2302	20.4947	23.0061	19.5166	21.2164	20.0396	23.5199	19.61	22.965	20.3807	21.3858	21.0683	23.9533
Q07954	Prolow-density lipoprotein receptor-related protein 1	LRP1	0.222892	1.78458	0.196303	-1.47302	0.854021	-0.689867	0.687384	-0.610722	0.434602	-0.910714	0.510916	-0.995182	0.717337	-0.458057	0.874225	-1.53299	1.1132	0.542316	0.445902	0.216528	0.852903	-0.111482	0.731195	-1.37636	0.620956	-0.0456852	0.44932	-0.298116	-0.182514	-3.31379	0.862139	-0.118223	21.7372	22.5441	21.7235	20.8609	22.0633	21.2656	21.9772	21.3065	21.8466	21.1515	21.886	21.1078	21.9927	21.3854	22.0737
Q709C8	Intermembrane lipid transfer protein VPS13C	VPS13C	0.944422	0.57617	0.400522	0.915087	0.772421	-1.45165	0.749462	-0.234575	0.492034	-1.38267	0.523129	0.105563	1.06655	0.568672	-1.83587	-2.91041	0.0945602	-0.283947	0.477712	-0.0687082	0.738942	-0.320243	0.856853	-2.31002	0.3363	0.472028	0.814956	-0.222505	0.445852	-1.05351	0.528958	0.193921	21.3697	21.2156	21.1421	21.3574	21.2977	20.367	21.2881	20.8763	21.1804	20.3959	21.1934	21.0187	21.4208	21.2125	20.2063
P02549	Spectrin alpha chain, erythrocytic 1	SPTA1	0.0119672	-0.699575	0.667468	-0.867427	-0.090521	-2.50674	0.134211	0.736518	0.509372	-0.547102	0.937031	0.652588	0.164715	0.532949	0.606661	-0.469755	0.834914	-0.726034	2.40483	-0.160875	0.929469	-1.74172	0.338977	-1.84493	0.851322	-0.178907	0.496547	-1.23441	1.26821	-1.04974	-0.0504105	0.0903901	21.2633	20.6716	21.8085	20.532	21.1781	19.1686	21.365	21.8659	21.677	20.7984	22.0326	21.7961	21.3903	21.6966	21.7579
O95425	Supervillin	SVIL	-0.667834	-0.0257037	-0.700499	-0.901871	1.19179	-1.04836	-0.858869	-1.15619	1.33633	-0.86158	0.905476	-0.5907	-0.778094	-0.645965	1.36392	-0.214398	1.32348	0.0957838	1.19247	-0.594154	1.30156	-1.05064	1.17789	-1.04064	1.45556	-0.590853	1.38217	-0.676159	0.230502	-1.20211	1.48192	-0.834222	20.7323	21.6657	20.6848	20.3921	23.4354	20.1792	20.4546	20.0224	23.6455	20.4507	23.0193	20.8444	20.572	20.7641	23.6857
P11277	Spectrin beta chain, erythrocytic	SPTB	0.144316	-0.817633	0.754687	-0.771036	-0.138611	-2.38586	0.14625	0.562445	0.690231	-0.648477	0.936143	0.460962	-0.0397146	0.423294	0.756272	-0.552506	1.00818	-0.716843	2.39571	-0.0537921	0.802253	-1.67569	0.379057	-1.93614	1.04562	-0.244317	0.607113	-1.26581	1.02617	-1.11167	0.120999	0.0984061	20.8136	20.0347	21.3078	20.0725	20.5845	18.765	20.8152	21.1522	21.2556	20.1717	21.4547	21.07	20.6646	21.0395	21.3091
P35580	Myosin-10	MYH10	-0.713992	2.29575	-1.33012	-1.87835	0.0174569	-1.27328	-0.476657	-0.512851	0.144344	-2.02669	0.106287	-0.0489125	-0.176094	-0.0423351	0.871877	-0.205328	0.444277	2.1205	0.326534	0.1889	0.860299	-0.551296	0.736283	-0.894547	1.0622	0.333227	1.18645	0.708885	-0.206367	-1.29634	0.711554	-0.481663	20.5484	22.8901	20.069	19.6425	21.1175	20.1132	20.733	20.7049	21.2162	19.5271	21.1866	21.0658	20.9669	21.071	21.7822
Q13439	Golgin subfamily A member 4	GOLGA4	0.384109	-0.273285	1.19384	0.945768	0.138205	-0.0816042	0.758637	0.732276	-0.227737	1.12792	-0.167657	0.823948	0.854524	1.26191	-2.66597	0.349097	-1.3086	-0.14525	-0.279533	1.06233	-1.11492	-0.692112	-0.295345	-0.0611927	-2.86617	0.161281	-0.790362	-0.243708	0.334648	0.995201	-0.645356	0.735108	19.5895	19.2822	19.968	19.852	19.4745	19.3718	19.7645	19.7522	19.3035	19.9371	19.3316	19.7951	19.8094	19.9998	18.1638
Q9Y4A5	Transformation/transcription domain-associated protein	TRRAP	0.429534	0.0238075	0.36288	1.13023	-0.577901	0.872837	0.542724	1.08442	-0.497097	-0.199197	-0.611994	0.78409	0.56469	0.655457	-2.11419	0.687684	-0.987942	0.769447	-1.36334	0.73918	-1.29064	1.21086	-0.807272	1.03469	-2.4837	0.637349	-1.18793	1.17103	-0.322688	0.29703	-1.09601	0.541983	18.9058	18.7345	18.8777	19.2016	18.4805	19.0929	18.9536	19.1823	18.5146	18.6404	18.4661	19.0555	18.9629	19.0012	17.8319
O75643	U5 small nuclear ribonucleoprotein 200 kDa helicase	SNRNP200	0.06676	0.467695	0.162556	0.589607	-0.60481	1.1787	0.407402	1.61249	-0.761806	-0.0484381	-0.718812	0.820522	0.435025	0.549649	-2.02872	1.05679	-1.16455	0.727588	-1.40036	0.489309	-1.15615	1.43999	-0.815467	0.795308	-2.27703	0.440262	-1.29798	0.617791	-0.236014	0.65544	-0.912644	0.909884	21.5143	21.6914	21.5566	21.7453	21.2176	22.0055	21.6648	22.1972	21.1483	21.4634	21.1673	21.8473	21.677	21.7276	20.5886
Q92614	Unconventional myosin-XVIIIa	MYO18A	0.949139	-0.141107	0.74432	-0.0158206	-0.178912	-0.586677	1.02359	-0.902538	-0.601787	-0.0820795	0.119754	0.0266483	1.20877	0.707858	-2.09084	2.02823	-1.22048	-0.109532	-0.452652	0.150392	-0.683739	1.42915	0.160544	0.978759	-2.53176	0.288457	-0.936091	-0.037903	0.143921	1.57541	-1.15052	0.187496	20.7903	20.4372	20.724	20.4777	20.4249	20.2928	20.8144	20.1905	20.2879	20.4563	20.5217	20.4915	20.8744	20.7121	19.8056
O75592	E3 ubiquitin-protein ligase MYCBP2	MYCBP2	1.15468	1.67253	-0.59414	-1.4558	0.356042	1.09311	0.0627228	0.0985266	-0.40424	-0.959615	-0.742313	-0.651956	1.59383	1.28335	-1.36796	-0.195911	-1.0916	-2.1106	-0.0961198	0.838507	0.352356	0.751229	-0.0263258	0.777796	-1.91761	1.54157	-0.552961	0.542329	0.242656	-0.546636	-0.122241	0.47481	19.3099	19.4449	18.8537	18.629	19.1016	19.2938	19.0251	19.0344	18.9033	18.7584	18.8151	18.8387	19.4244	19.3434	18.6519
Q01484	Ankyrin-2	ANK2	0.507549	-0.660744	0.0928639	-0.905924	1.17089	-1.32564	0.395549	-1.7775	1.30537	-1.10403	0.990399	-0.960944	0.758627	-0.407579	0.902261	-0.9929	1.49549	-0.680346	0.943184	-0.867531	1.25538	-1.03932	0.925885	-0.712712	0.928335	-0.773549	0.842897	-0.804459	0.927503	-1.07161	1.38611	-0.743506	20.652	19.0696	20.0904	18.7375	21.5505	18.169	20.5003	17.557	21.7327	18.4692	21.3061	18.663	20.9921	19.4125	21.1867
P12270	Nucleoprotein TPR	TPR	0.442469	0.364001	-0.0688525	0.621923	-0.708855	0.558464	0.364608	1.00598	-0.821011	-0.0019394	-0.585833	1.02597	0.58253	0.310817	-2.39295	0.570924	-1.39518	1.08511	-1.2274	0.448365	-1.03171	1.68321	-0.523675	1.07062	-2.2364	0.899044	-1.25238	1.04237	-0.0456555	0.466355	-0.795331	0.544401	21.0436	21.0145	20.8539	21.1102	20.6164	21.0867	21.0147	21.2527	20.5748	20.8787	20.6621	21.2602	21.0956	20.9948	19.9915
P49327	Fatty acid synthase	FASN	-0.751963	0.317378	0.631476	0.270678	-0.605318	0.195727	0.383512	1.82656	-1.07172	1.47048	-0.441085	0.491685	-0.410267	-0.203249	-1.94009	-0.295775	-0.593627	-0.155008	-0.503978	0.787229	0.0250418	1.38108	-0.174009	0.253939	-2.13041	0.694023	-1.58107	1.10559	-0.642153	2.13151	-0.976626	0.510444	21.7894	22.59	22.8251	22.555	21.8992	22.4989	22.6395	23.7198	21.55	23.4532	22.0221	22.7205	22.0452	22.2002	20.8999
Q8NDA2	Hemicentin-2	HMCN2	0.284944	-0.00359691	0.502882	-0.173531	0.830282	-0.472418	-0.00552476	-1.95523	0.605675	-1.68696	0.574206	0.162874	0.366662	0.0427624	1.14449	0.0471495	0.775789	0.219809	0.822425	-0.402698	0.718391	-2.15234	0.952308	-1.91545	0.975016	-0.209075	1.37609	-0.185357	0.411921	-2.41386	0.861025	-0.0986797	19.1385	18.3514	19.7329	17.8879	20.626	17.0726	18.3462	13.028	20.0133	13.7598	19.9275	18.8055	19.3614	18.4779	21.4831
Q9NZM1	Myoferlin	MYOF	0.000469772	1.18611	0.27645	-0.117722	1.00462	-1.07323	-0.235507	-2.48376	0.336533	0.0211736	-0.206091	-0.677155	0.528423	-0.0349197	0.225833	-0.925426	0.668876	1.03616	1.0386	0.468436	0.751103	-0.896933	-0.490305	-3.48722	0.41006	0.216815	1.17099	0.591102	-0.14602	0.187508	0.836933	-0.181913	22.288	22.9982	22.4533	22.2172	22.8895	21.6448	22.1466	20.7999	22.4893	22.3004	22.1642	21.8821	22.6042	22.2668	22.423
O60437	Periplakin	PPL	0.418251	-2.4549	-0.303779	0.138343	1.95104	-1.33215	0.347534	-0.76183	0.42852	-0.739237	0.626218	-0.529771	1.32463	-0.549138	1.07287	-1.41299	1.5706	0.494515	0.681529	-0.326402	1.68197	0.684791	-0.101583	-0.693988	-0.0591664	-1.57048	-0.756858	-0.407264	0.737544	-0.0931151	0.660831	-0.726542	20.7196	18.547	20.1736	20.5079	21.8786	19.396	20.6661	19.8273	20.7274	19.8443	20.8769	20.0027	21.405	19.9881	21.2146
Q9Y6R7	IgGFc-binding protein	FCGBP	0.916089	-0.612716	1.19467	1.12325	0.885069	-1.28165	1.05402	-1.72215	0.485506	-0.335957	0.674046	1.21193	0.427634	0.613648	-0.179733	-0.902904	0.329137	-2.67264	0.593019	0.266403	0.17893	-1.99519	0.707765	-1.91923	0.264286	0.0171601	0.189926	-0.298826	0.689487	-0.449243	0.376222	0.172044	26.9403	23.6797	27.5345	27.3821	26.8742	22.253	27.2345	21.3136	26.022	24.27	26.4241	27.5713	25.8986	26.2953	24.6032
P01024	Complement C3	C3	-0.112989	0.470737	-0.253352	-1.33691	0.0609282	-1.8653	0.607078	-0.813016	1.02231	-0.403068	0.620211	-0.070396	0.826497	0.2331	0.606601	0.506868	1.21678	0.387947	1.42812	-0.651405	1.46856	-1.32895	1.63305	-1.75788	0.996087	-1.04809	0.44415	-1.26557	0.423572	-1.70081	0.395955	-0.740829	24.6136	25.1157	24.4929	23.561	24.7632	23.1065	25.233	24.0116	25.5901	24.3642	25.2442	24.6503	25.4217	24.9113	25.2325
Q5T5P2	Sickle tail protein homolog	KIAA1217	0.431888	0.0802062	0.0565452	0.681375	-0.0502353	0.341526	-0.480066	0.767356	0.195567	0.251461	-0.898388	0.946837	-0.813532	1.88562	-2.11769	0.660241	-0.2043	1.22611	-0.210573	0.885304	-1.2076	0.536651	-1.13581	1.3542	-2.4527	0.366384	-1.76996	0.20168	-0.697693	0.416085	-0.311529	1.06504	21.4909	21.3144	21.3025	21.6162	21.2489	21.4456	21.0332	21.6593	21.3723	21.4004	20.8232	21.7494	20.8658	22.2207	20.2111
Q14517	Protocadherin Fat 1	FAT1	-0.710939	1.16617	0.447403	0.554118	-0.20638	0.650483	-0.555102	0.423687	-0.509637	0.0346813	-0.495824	1.31237	-0.409159	0.143361	-1.45688	-2.04216	-0.99028	0.582519	-0.453274	0.636429	-0.514698	1.31371	-0.263455	-0.498428	-1.4992	0.75056	-0.391263	3.25135	-0.396831	0.665532	-0.740643	0.201785	18.9727	20.2941	19.7881	19.8632	19.3279	19.9311	19.0824	19.7714	19.1144	19.4976	19.1241	20.397	19.1851	19.5741	18.4476
Q9Y4G6	Talin-2	TLN2	0.637879	0.4761	0.442294	-0.271103	1.21008	-1.60431	0.400866	-1.96987	1.04436	-1.40337	0.709211	-0.540402	0.610444	-0.518082	0.0658583	-1.74582	1.44062	0.359398	1.09513	-0.307657	1.15036	-1.64343	0.582426	-1.65615	0.49585	-0.404585	0.296279	-0.359513	1.00962	-0.388732	1.33089	-0.544655	20.8381	20.7199	20.6953	20.1743	21.2559	19.2008	20.665	18.9339	21.1349	19.3476	20.8902	19.9777	20.818	19.994	20.4204
O15061	Synemin	SYNM	-0.342368	-0.638685	-0.463599	-0.658567	1.24075	-1.04472	-0.521263	-1.17367	1.15875	-1.1815	0.990743	-0.797835	-0.271371	-0.650184	1.28233	0.181584	1.25163	0.37246	1.26365	-0.940325	1.20775	-1.11367	1.16977	-1.48364	1.23207	-0.925178	1.30733	-0.709585	0.721301	-1.14832	1.31716	-0.632814	21.4108	20.404	20.9989	20.3364	26.7901	19.0243	20.803	18.5862	26.5115	18.5596	25.9406	19.8632	21.6521	20.3649	26.9314
Q6P2Q9	Pre-mRNA-processing-splicing factor 8	PRPF8	0.153186	0.283238	0.0986199	0.523585	-0.388288	1.06368	0.656271	1.50011	-0.726016	0.0796984	-0.528945	0.700324	0.664337	0.552485	-2.16874	1.02964	-1.07529	0.875179	-1.32964	0.728451	-1.05285	1.40056	-0.738771	0.54514	-2.4052	0.448066	-1.42941	0.578796	-0.390364	0.639747	-1.07511	0.787498	21.9304	21.9927	21.9043	22.1078	21.6711	22.3664	22.1713	22.5753	21.5094	21.8952	21.6038	22.1924	22.1752	22.1216	20.8186
A3KMH1	von Willebrand factor A domain-containing protein 8	VWA8	1.04596	-0.892678	0.0361584	-0.379707	0.298705	1.53681	1.22869	1.59909	-0.153313	0.998344	-0.0346781	-0.0392266	0.294185	0.739379	-1.92949	-0.888287	-1.01929	1.28047	-1.36156	-0.157911	-0.745539	0.18233	-0.654131	1.73449	-2.20908	-0.0297834	-0.981194	-0.419965	0.138295	0.015669	-0.441364	1.2086	21.9598	20.9241	21.4203	21.1982	21.5606	22.2221	22.0574	22.2553	21.3191	21.9344	21.3825	21.3801	21.5582	21.796	20.3702
Q96T58	Msx2-interacting protein	SPEN	0.120537	0.572419	0.347023	0.735142	-0.687952	1.18061	0.1426	1.15588	-0.883065	0.163011	-0.961038	0.693662	0.602484	0.669252	-2.51619	0.637422	-1.08552	0.696657	-1.00591	0.645133	-1.05372	1.35596	-0.678715	1.25898	-2.04566	0.485257	-1.28726	0.523772	-0.160913	0.723145	-1.16355	0.820543	19.504	19.7023	19.6034	19.7737	19.1492	19.9692	19.5137	19.9583	19.0636	19.5226	19.0294	19.7555	19.7155	19.7448	18.3469
P04275	von Willebrand factor	VWF	-0.683084	0.20137	0.684248	-0.497616	0.547271	-1.46304	0.983756	-1.59175	0.371214	-1.43059	0.100315	-1.06516	1.06625	0.46061	0.0557669	0.0818131	0.794468	-0.303875	0.869617	-0.161673	0.819211	-1.58435	1.44272	-1.70848	1.71209	0.790587	1.36979	-0.84468	0.782563	-1.51317	0.287637	-0.573842	21.4987	22.1628	22.5254	21.638	22.4226	20.913	22.7503	20.8164	22.2904	20.9374	22.087	21.2118	22.8123	22.3575	22.0535
P24821	Tenascin	TNC	-1.58244	0.376883	-1.24168	-0.845197	0.785219	-0.479655	-2.07457	-0.748692	0.210781	-0.884088	0.148375	-0.527627	-0.954507	-0.0991263	1.10872	1.31273	0.672202	1.12376	1.12838	0.0980145	0.550138	-1.43072	0.946932	-0.543888	1.23118	-0.165701	2.2398	0.4415	-0.671842	-0.906881	0.897307	-0.115326	21.3706	25.0456	22.0097	22.7534	25.8115	23.439	20.4476	22.9344	24.734	22.6805	24.617	23.349	22.5484	24.1528	26.4182
P42345	Serine/threonine-protein kinase mTOR	MTOR	-0.207349	-1.15159	-0.0872828	-0.87671	1.32412	-0.483878	0.29719	-0.83588	1.57177	0.870999	0.352091	-1.11815	0.186539	-0.888773	0.135089	1.32803	1.19978	0.116615	0.0751007	0.172543	-0.0657001	-0.830838	1.40148	-1.42154	-0.948033	-0.117522	1.74405	-1.40472	-0.544893	-1.86365	1.69122	0.379906	19.7457	19.6247	19.7611	19.6599	19.9421	19.7103	19.8104	19.6651	19.9739	19.884	19.8175	19.6289	19.7962	19.6584	19.7896
P50851	Lipopolysaccharide-responsive and beige-like anchor protein	LRBA	1.34885	-1.03921	1.4349	1.616	0.320457	-0.700892	1.00504	1.01036	0.231366	1.44211	0.431451	0.961167	0.313968	0.81548	-2.20363	-0.749145	-0.488545	-0.471796	-0.260939	0.888014	-1.26604	-0.276521	-0.245721	-0.246225	-2.34438	-0.519668	-1.4198	0.0209219	0.0812604	0.343367	-0.437828	0.405626	21.3521	20.2395	21.3922	21.4765	20.873	20.3971	21.1919	21.1944	20.8315	21.3955	20.9247	21.1715	20.8699	21.1036	19.697
Q6PIF6	Unconventional myosin-VIIb	MYO7B	0.940811	-2.18834	1.57858	0.623911	0.509426	-0.218923	1.04591	-0.0272538	0.658139	1.17101	0.704264	0.483973	0.175606	0.802102	-2.25495	-1.69046	-0.0287804	-1.28279	-0.302178	0.593966	-0.67829	0.513734	-0.140487	0.466541	-2.11608	-0.0214299	-0.866264	-0.199523	0.180388	1.06566	-0.121367	0.623086	22.8803	20.4289	23.3799	22.632	22.5423	21.9717	22.9626	22.1219	22.6588	23.0606	22.695	22.5224	22.2808	22.7716	20.3768
Q9HBL0	Tensin-1	TNS1	-0.184425	-0.0375744	-0.262096	-0.782087	1.07758	-1.1369	-0.428331	-1.50969	1.09347	-1.44767	0.799409	-0.91465	-0.123326	-0.502349	1.39281	-0.0267847	1.17726	0.310921	1.17775	-0.568867	1.21864	-1.41603	1.15975	-1.60656	1.29115	-0.576856	1.26105	-0.407048	0.418898	-1.24272	1.39544	-0.600161	22.1822	22.4614	22.0345	21.046	24.5813	20.3715	21.7185	19.6628	24.6115	19.7807	24.0525	20.794	22.2983	21.5778	25.1806
O75165	DnaJ homolog subfamily C member 13	DNAJC13	0.393921	1.018	0.341386	-2.08028	0.706992	-1.77799	1.53416	-1.36234	0.0706562	-0.562652	0.243133	-0.467776	1.30733	0.132568	-0.595663	1.89079	0.0239749	0.288512	0.341248	-0.194459	0.0322505	-1.31954	0.823714	-1.35731	-1.81866	0.0669496	0.950895	0.99454	0.88691	-0.640941	-0.338512	0.4682	21.2246	21.3544	21.2137	20.7103	21.2897	20.7731	21.4617	20.8595	21.1574	21.0258	21.1933	21.0455	21.4145	21.1703	21.0189
Q14573	Inositol 1,4,5-trisphosphate receptor type 3	ITPR3	-0.0390419	-1.0998	0.522459	0.614137	-0.490937	0.94878	0.625242	1.39348	-0.236158	0.829514	-0.21961	1.31147	-0.00100714	0.673582	-2.19771	-0.507017	-1.18362	0.352553	-0.667315	0.886315	-1.12827	1.30785	-0.496084	0.617158	-2.33942	0.18521	-1.38972	0.503998	-0.281829	1.65844	-0.672767	0.520115	20.3493	19.6406	20.7245	20.7857	20.0474	21.0093	20.7932	21.3065	20.2176	20.9297	20.2287	21.2517	20.3747	20.8255	18.907
P18206	Vinculin	VCL	-0.250512	-0.16718	-0.284227	-0.795859	1.14219	-1.19706	-0.424916	-1.42699	1.01806	-1.1826	0.823781	-0.841892	-0.14221	-0.565406	1.3829	-0.190856	1.14163	0.181629	1.2186	-0.492655	1.27234	-1.44539	1.28891	-1.59807	1.43968	-0.671858	1.3211	-0.664222	0.270869	-0.916054	1.43488	-0.678607	24.9134	25.03	24.8662	24.1503	26.8621	23.5889	24.6693	23.2672	26.6884	23.6091	26.4166	24.0859	25.0649	24.4728	27.1989
P24043	Laminin subunit alpha-2	LAMA2	-0.0325742	-0.0573038	-0.0558895	-0.735792	0.75542	-1.52184	0.391324	-1.84251	0.807824	-1.26407	0.660495	-1.0088	0.225584	-0.142569	1.17491	-0.634575	1.06481	0.232151	0.923096	-0.430611	1.11636	-1.64911	1.5785	-1.8374	1.27525	-0.0542344	1.10059	-0.420703	0.877537	-1.25508	0.991204	-0.231998	19.5185	19.4891	19.4908	18.6829	20.4547	17.749	20.0221	17.368	20.517	18.0553	20.3419	18.3585	19.8252	19.3878	20.9532
Q14008	Cytoskeleton-associated protein 5	CKAP5	-0.782679	1.16009	0.0179614	-0.142504	-0.335409	-0.111472	-0.380681	0.0434512	-0.301326	1.67497	-0.556933	0.230867	0.395816	0.255937	-1.7106	0.925501	-1.03025	1.73096	-0.680431	1.15001	-0.739375	0.0378917	-0.0749508	0.774161	-3.05777	0.0135644	-0.165975	1.18534	-0.477902	1.58106	-0.93894	0.309635	20.8812	21.3051	21.0559	21.0209	20.9788	21.0276	20.9689	21.0614	20.9862	21.4174	20.9304	21.1023	21.1383	21.1078	20.6787
Q8WWI1	LIM domain only protein 7	LMO7	-0.301189	0.327041	0.157241	-0.0286699	-0.498468	1.40465	0.0542798	1.90946	-0.425056	0.817749	-0.497822	0.486619	-0.356996	0.923515	-2.55495	1.4997	-1.03505	0.11648	-0.503197	0.94271	-1.01299	1.15916	-0.777019	0.739339	-2.18377	0.430263	-1.1793	0.460645	-0.414814	0.487311	-0.811986	0.665107	20.6973	21.3891	21.2021	20.9974	20.4801	22.5757	21.0887	23.1315	20.5609	21.9294	20.4808	21.5648	20.6359	22.0459	18.2156
Q9NR09	Baculoviral IAP repeat-containing protein 6	BIRC6	0.679392	0.342288	1.45213	0.578088	-0.158225	1.40977	0.420393	0.98377	-0.192441	-0.00143716	-0.370871	0.829532	0.720444	1.05514	-2.49438	-0.662298	-0.982466	0.433657	-0.893493	0.797791	-1.23715	0.832846	-0.371532	1.17805	-2.57979	0.315888	-0.998931	0.0495555	-0.00315279	-0.706198	-0.914112	0.487743	20.1412	20.0157	20.429	20.1035	19.8293	20.4132	20.0447	20.2546	19.8165	19.8876	19.7501	20.1971	20.1565	20.2811	18.9592
Q15643	Thyroid receptor-interacting protein 11	TRIP11	0.332344	0.199908	1.22634	0.596713	-0.319028	-0.422913	0.861464	0.184036	-0.0420299	1.67406	-0.235205	1.15928	0.916325	0.878052	-2.46626	-0.036421	-1.02881	0.367976	-0.416825	1.20456	-0.684638	-0.238986	-0.414172	-0.580128	-2.94424	0.753244	-1.1265	0.767905	0.133622	0.437076	-0.91961	0.18286	19.3974	19.3405	19.7816	19.511	19.1174	19.0727	19.6248	19.3336	19.2365	19.9741	19.1534	19.7528	19.6484	19.6319	18.1944
Q68DQ2	Very large A-kinase anchor protein	CRYBG3	0.118424	-0.157947	-0.165647	-1.49082	0.0422643	-1.27112	0.352171	-0.199465	0.1176	-0.723014	0.835315	-0.73392	1.48693	0.548128	1.71837	-0.897355	-0.0875796	-0.738236	0.260126	0.0936463	1.7909	-1.60205	1.63908	-1.77708	0.901615	-0.681688	0.680663	-0.595568	1.50063	-1.36867	0.612779	-0.208485	19.6639	19.5597	19.5568	19.0571	19.6352	19.14	19.752	19.544	19.6636	19.3466	19.9342	19.3425	20.1799	19.8259	20.2671
O95613	Pericentrin	PCNT	1.2923	0.665695	0.535659	-1.40673	0.439281	0.580698	0.879425	-1.60354	0.569669	-1.62409	0.431352	-0.941486	0.622202	0.0780402	-2.33838	0.232918	0.568756	0.547122	0.592721	0.682907	0.453384	-0.213229	0.563829	-1.16305	-2.33591	-1.0556	0.456105	0.810493	0.798469	1.14362	-0.0359215	-0.226708	22.5372	22.405	22.3776	21.9677	22.3572	22.3871	22.4501	21.9262	22.3847	21.9219	22.3555	22.0659	22.3958	22.281	21.7712
O43149	Zinc finger ZZ-type and EF-hand domain-containing protein 1	ZZEF1	1.36424	-0.692344	1.98219	0.414933	0.926086	-1.65688	1.3587	-1.22062	1.05432	-0.423261	1.36832	0.0111507	0.509096	0.405744	-1.57958	-1.0176	0.102504	-1.1377	0.344731	0.517745	-0.505141	-0.426736	0.776609	-2.13233	-1.03222	-0.671125	0.374972	-0.698949	0.511318	0.871446	0.227079	0.0732886	20.5218	19.6424	20.7861	20.1159	20.3345	19.2299	20.5195	19.4165	20.3893	19.7575	20.5236	19.9432	20.1562	20.112	19.263
Q8NFC6	Biorientation of chromosomes in cell division protein 1-like 1	BOD1L1	0.581763	1.03562	0.117326	0.739307	-0.667231	0.345434	0.273344	1.00288	-0.258784	-0.996547	-0.425753	0.656718	0.957379	1.57571	-2.3026	0.465957	-1.08918	1.25558	-1.26063	0.547672	-0.84971	0.90234	-0.47585	0.103114	-2.55676	0.895917	-1.04104	0.643314	0.481757	-0.486087	-0.809047	0.638094	18.6765	18.8607	18.4879	18.7404	18.1694	18.5805	18.5513	18.8474	18.3352	18.0357	18.2674	18.7069	18.829	19.08	17.5055
P55268	Laminin subunit beta-2	LAMB2	0.0741523	-0.546261	-0.0717437	-0.547392	0.885338	-1.28204	-0.129273	-1.71549	1.08789	-1.45879	0.830052	-0.655999	-0.000720639	-0.402527	1.44736	-0.103977	0.974082	-0.03391	1.03688	-0.845819	1.24235	-0.894481	1.31045	-1.85421	1.50645	-0.48736	1.1935	-0.712379	0.537882	-1.25471	1.26745	-0.396758	22.0987	20.8759	21.8111	20.8737	23.6974	19.4259	21.6978	18.5716	24.0966	19.0775	23.5884	20.6597	21.9511	21.1592	24.805
P49792	E3 SUMO-protein ligase RanBP2	RANBP2	0.338528	0.428753	0.318558	0.788374	-0.627641	1.18897	0.172025	0.922805	-0.923962	0.314374	-0.821562	0.774538	0.323925	0.146359	-2.37897	0.84516	-1.4122	0.738083	-1.38508	0.670373	-1.1787	1.14821	-0.489012	1.22445	-1.98314	0.85844	-1.32588	1.18649	-0.214869	0.155432	-0.702636	0.899828	21.1931	21.2312	21.1847	21.3832	20.7849	21.5524	21.1227	21.44	20.6596	21.1829	20.7029	21.3773	21.1869	21.1119	20.0448
A5YKK6	CCR4-NOT transcription complex subunit 1	CNOT1	0.424928	0.61616	0.574697	0.847699	-0.574875	0.591442	0.743174	1.03068	-0.530627	0.301469	-0.444546	1.05227	0.591824	0.370637	-2.33537	-0.768886	-1.01726	0.638934	-1.20704	1.11868	-0.960113	1.02804	-0.531152	0.219168	-2.81099	0.546312	-1.10166	1.39919	0.0316212	0.589105	-0.76999	0.336473	20.8702	20.9314	20.9181	21.0054	20.5504	20.9235	20.972	21.0639	20.5646	20.8307	20.5921	21.0709	20.9236	20.8528	19.9873
P46940	Ras GTPase-activating-like protein IQGAP1	IQGAP1	1.28443	0.614499	1.47305	1.53698	0.678553	-1.98824	0.840666	-0.796955	-0.087498	-0.299155	-0.270346	1.1519	1.08427	0.742933	-1.7149	0.213845	-0.153655	0.453677	0.501771	0.672692	0.0118587	-0.744259	-0.206829	-2.43288	-1.17034	0.242877	0.000212533	0.226852	0.179571	-1.86986	-0.0923814	-0.0833304	24.2546	24.0547	24.3109	24.3299	24.0738	23.278	24.1222	23.6335	23.8452	23.782	23.7906	24.215	24.1949	24.093	23.3596
Q8N3C0	Activating signal cointegrator 1 complex subunit 3	ASCC3	-0.383062	0.654833	0.257767	0.189825	-0.904927	0.475042	0.61887	1.72634	-1.03825	1.12262	-0.372643	1.34666	0.584868	1.56821	-1.57598	-0.20933	-0.927793	0.254712	-0.804502	1.18962	-0.873505	0.940819	-0.246316	0.494056	-2.83357	0.505994	-0.572234	0.675916	-0.480121	-0.087425	-1.42465	0.128149	19.0471	19.467	19.3063	19.2788	18.836	19.3942	19.4524	19.9005	18.782	19.6562	19.0513	19.7469	19.4387	19.8365	18.5645
Q96RW7	Hemicentin-1	HMCN1	-0.928806	1.939	-1.41837	-1.57022	0.501434	-0.102552	-0.927318	-1.99753	0.279961	-1.17219	-0.138546	-0.233543	-0.275325	0.0245775	-0.697502	0.771341	-0.177986	2.3429	0.358493	0.00529157	-0.55837	-0.667307	0.101426	0.0768055	0.273749	1.15581	2.13147	1.16446	-0.0749318	-0.522172	0.032216	0.303722	16.529	18.9959	16.1079	15.9772	17.7593	17.2397	16.5303	15.6097	17.5688	16.3196	17.2088	17.1271	17.0911	17.3491	16.728
O75691	Small subunit processome component 20 homolog	UTP20	-0.350022	0.181376	-0.0294315	0.744391	-0.820274	1.75128	-0.0372394	1.25981	-0.980807	0.169139	-0.683823	0.507811	0.183	-0.170518	-1.75923	0.810896	-1.18884	0.632288	-1.01432	0.543515	-0.855274	1.26975	-0.998565	1.7514	-2.05814	0.821233	-1.33484	0.782881	-0.10273	0.913934	-0.899855	0.961197	19.2741	19.6667	19.511	20.0828	18.9266	20.8268	19.5052	20.4637	18.8079	19.6577	19.0274	19.908	19.6679	19.4067	18.2327
O95359	Transforming acidic coiled-coil-containing protein 2	TACC2	0.129481	-3.1542	0.91548	1.40269	0.871896	-0.272782	-0.578865	-1.06024	1.00433	-0.411948	0.547334	-0.0645766	-0.649256	-0.554367	0.525247	-0.858345	0.637381	-1.15361	0.786551	0.676072	0.944162	-1.72538	1.11842	1.08535	0.379737	-0.821772	0.757428	-0.998243	-0.246261	-0.322113	1.0209	0.0694965	19.8411	18.3949	20.1873	20.4019	20.1681	19.664	19.5292	19.3171	20.2264	19.6027	20.0252	19.7557	19.4982	19.5399	20.0154
P16144	Integrin beta-4	ITGB4	0.438411	-2.23289	0.877874	0.219924	-0.0766868	-0.0690904	0.733271	1.24696	-0.276825	1.32807	0.153965	0.525936	0.158223	0.0488357	-1.73028	1.20376	-0.526864	-0.832847	-0.588031	0.797958	-0.784368	1.08443	-0.232965	-0.164917	-2.34004	0.0975669	-1.51895	-0.0607817	0.12701	1.68001	-0.530192	1.24354	22.5065	20.9115	22.7689	22.376	22.1989	22.2035	22.6825	22.9893	22.0794	23.0377	22.3366	22.5587	22.3392	22.2739	21.2116
Q13085	Acetyl-CoA carboxylase 1	ACACA	-1.11141	-0.399651	0.787879	-0.476215	-0.0377927	0.732117	0.125898	3.14895	-0.881122	1.22017	-0.0868709	0.440524	-0.119036	0.161104	-1.31419	-1.61808	-0.599955	-0.7053	-0.041841	0.582091	-0.303354	0.388108	0.20492	0.060486	-1.9915	0.691507	-0.832905	0.5247	-0.425005	1.7715	-0.726426	0.830687	19.1943	19.4826	19.9638	19.4516	19.6293	19.9412	19.6956	20.9205	19.2876	20.139	19.6094	19.8231	19.5964	19.7099	19.1121
P42858	Huntingtin	HTT	0.750328	1.43649	1.04514	0.0434911	-0.124032	-1.8387	0.965292	-0.392247	-0.0358009	0.189951	0.0913939	-0.835742	1.40939	2.69501	-1.56809	-0.0574737	-0.263323	-0.183177	-0.411946	0.771588	-0.942783	0.119535	0.306449	0.846554	-2.19634	0.460406	0.0287975	-0.18247	0.0899098	-1.52563	-0.585671	-0.106286	19.4887	19.6756	19.569	19.2961	19.2505	18.7833	19.5473	19.1774	19.2745	19.336	19.3092	19.0565	19.6683	20.0186	18.857
Q02817	Mucin-2	MUC2	1.01374	-0.334834	1.42363	1.43492	0.68677	-0.971877	0.672717	-2.09199	0.84741	-0.111301	0.104532	0.484564	0.382436	0.870534	-0.703087	-1.27353	0.260852	-2.28184	0.651564	0.95976	-0.391146	-2.2991	0.442211	-1.38714	-0.472012	0.532221	-0.029429	0.155133	-0.000593688	0.179034	0.537325	0.708525	26.8881	24.0749	27.7432	27.7667	26.2061	22.746	26.1768	20.4094	26.5412	24.5412	24.9915	25.7843	25.5712	26.5894	23.3067
Q08378	Golgin subfamily A member 3	GOLGA3	1.57819	0.734688	1.35378	0.278417	0.234329	-0.385089	0.357856	-1.23634	0.0266827	1.09082	0.120038	-0.215508	0.941194	1.20392	-2.19749	0.361751	-0.233415	-1.42419	0.156227	1.16993	-0.53514	-0.159311	0.272053	-1.9145	-2.50455	0.255592	-0.294695	-0.391693	0.46774	1.13021	-0.0151753	-0.226328	20.2527	20.0169	20.19	19.8893	19.877	19.7038	19.9115	19.4658	19.8189	20.1164	19.845	19.7512	20.0746	20.1481	19.197
Q8IWJ2	GRIP and coiled-coil domain-containing protein 2	GCC2	0.345462	-0.506287	0.971799	0.747261	-0.299455	-0.858108	0.678904	0.134426	-0.0534418	0.945566	0.0543347	0.984018	0.621936	0.96044	-2.57524	0.270502	-1.2594	-0.740247	-0.305236	1.31631	-0.965635	1.26971	-0.143204	0.60557	-2.8355	0.188157	-1.05176	0.211294	0.293288	1.07744	-0.573281	0.49038	20.2487	19.799	20.5794	20.4608	19.9082	19.6133	20.4247	20.1373	20.0381	20.5655	20.095	20.5858	20.3947	20.5734	18.7068
P53621	Coatomer subunit alpha	COPA	0.72793	0.766486	1.27717	0.834824	-0.188115	-0.0664484	0.703056	-0.675658	-0.350995	0.984909	-0.647239	0.579135	0.500969	1.38183	-2.16017	0.817767	-0.758835	-0.103571	-0.44318	1.66588	-1.65069	-0.342054	-0.427566	0.101232	-2.68865	0.57616	-1.03543	0.581452	-0.648647	0.783687	-0.603246	0.50801	23.4314	23.4478	23.6652	23.4769	23.0416	23.0934	23.4208	22.8341	22.9723	23.5408	22.8462	23.3681	23.3348	23.7097	22.2023
Q14152	Eukaryotic translation initiation factor 3 subunit A	EIF3A	0.0848601	0.375733	0.537255	-0.196153	-0.43731	0.248948	0.852068	0.888187	-0.385579	1.59353	-0.0705007	0.663035	1.43071	0.906117	-2.27038	0.711747	-0.912641	0.909658	-0.985874	0.978558	-1.28449	-0.0457146	-0.301322	0.14778	-2.89121	0.0349782	-1.40235	0.782738	0.37078	-0.121492	-0.665187	0.453534	21.9791	22.0526	22.0934	21.9081	21.8472	22.0205	22.1729	22.182	21.8602	22.3602	21.9398	22.1251	22.3191	22.1866	21.3841
Q9C0C2	182 kDa tankyrase-1-binding protein	TNKS1BP1	0.123316	1.75634	0.465331	0.426351	-0.160304	-0.845196	-0.140096	-1.29641	0.149394	1.41172	-0.510554	1.29127	0.444698	1.03491	-1.54276	-1.50019	-0.537393	0.754743	-0.24693	1.70462	-0.38549	-1.18476	0.248514	-1.02195	-2.49492	0.655734	-0.0237294	1.00162	0.666876	-0.150672	-0.596962	0.502886	21.3372	21.8944	21.4539	21.4406	21.2405	21.0068	21.2473	20.8528	21.3461	21.7768	21.121	21.7357	21.4469	21.6483	20.7688
P27708	CAD protein	CAD	-0.0596092	1.22948	0.253262	0.546244	-0.860931	0.883603	0.0587615	1.72616	-0.988669	-0.512682	-0.698786	0.884557	0.196875	0.330792	-1.53273	0.795998	-1.35423	0.873602	-1.2131	0.800375	-1.17247	1.32535	-0.689858	0.535917	-2.12838	0.48609	-1.24248	1.153	-0.489649	0.975375	-0.931903	0.820042	21.4903	22.2122	21.6655	21.8296	21.0416	22.0185	21.5566	22.4903	20.9701	21.2366	21.1324	22.019	21.634	21.7089	20.6655
Q05707	Collagen alpha-1(XIV) chain	COL14A1	0.787666	0.167052	0.289514	-0.264152	0.986895	-1.61489	0.833562	-2.17007	0.543662	-1.41509	0.80038	-0.401243	1.02496	0.0957903	1.24108	-0.619848	1.17997	-0.175171	0.822297	-0.894804	1.21848	-0.914839	0.820143	-1.63583	0.801585	-0.826763	0.455683	-0.687526	0.769256	-1.80247	0.812102	-0.227369	26.3946	25.1665	25.4088	24.3132	26.7888	21.6403	26.4854	20.5417	25.9117	22.0357	26.4197	24.0419	26.8642	25.0255	27.2918
Q07157	Tight junction protein ZO-1	TJP1	-0.912251	-0.394657	-0.560347	-0.0477884	0.699771	-0.707343	-0.736046	-0.584222	1.3239	-1.36202	0.562917	-0.430115	-0.600546	-0.242048	1.36239	-0.0460893	1.04744	0.71893	0.966603	-0.114211	1.11748	-1.0227	1.12266	-3.10792	0.561549	-1.06782	1.12395	-0.408977	-0.281771	0.315482	1.60803	0.0957835	20.5262	20.7174	20.6562	20.8455	21.1216	20.6019	20.5913	20.6474	21.3521	20.3601	21.071	20.7043	20.6413	20.7737	21.3663
Q13315	Serine-protein kinase ATM	ATM	1.4845	1.88052	0.0670389	0.254233	0.36979	-0.0308786	0.839051	0.455743	-0.979238	-1.0441	-0.617725	0.41854	1.77991	1.08817	-1.62201	-1.26349	-0.824525	-1.2011	-0.924826	0.296638	-0.420186	0.78898	-0.40334	0.329816	-1.31972	1.38025	-0.702269	1.04038	0.216622	-1.71068	-0.339461	0.713352	19.9199	20.0989	19.279	19.3637	19.4159	19.2348	19.6281	19.4548	18.806	18.7767	18.9695	19.438	20.0534	19.7407	18.5154
Q14683	Structural maintenance of chromosomes protein 1A	SMC1A	0.333334	0.324381	0.138528	0.459167	-0.268829	0.955303	0.988375	1.04828	-0.647797	-1.1578	-0.574197	0.0730875	1.02755	0.736575	-2.48216	0.39614	-0.915409	1.59283	-1.27218	0.324976	-0.584996	0.733005	-0.559047	1.10628	-2.1085	1.07341	-1.64795	0.771885	0.546596	0.0501244	-0.800236	0.339267	21.2685	21.2654	21.201	21.312	21.06	21.4838	21.4952	21.516	20.9288	20.7522	20.9543	21.1784	21.5088	21.4081	20.2937
Q15075	Early endosome antigen 1	EEA1	-0.367622	0.925073	-0.00142884	1.19184	0.404409	2.09318	0.0358853	-2.30388	-0.305573	-0.720183	0.0246229	0.842172	0.765031	-0.853643	-0.850631	-2.16848	-0.59632	0.492752	0.145496	-0.390381	0.645876	0.6166	0.538778	1.75539	-1.27712	0.409912	-0.206407	-0.345347	0.967542	-1.65319	-0.112622	0.298265	21.2421	21.5679	21.3344	21.6351	21.4367	21.8622	21.3438	20.7542	21.2578	21.1533	21.341	21.547	21.5275	21.1196	21.1204
Q16787	Laminin subunit alpha-3	LAMA3	0.323715	-0.316216	0.448262	0.113286	-0.0853315	-0.166629	0.357899	-0.309277	0.249279	1.05948	-0.0696948	0.62114	0.0983085	-0.545014	-0.0995379	2.25408	-1.35834	0.920468	-0.415442	-0.151207	-0.0441271	2.29831	0.736266	-2.96191	-1.95396	-0.0804004	-0.652132	-0.61806	0.169856	0.927779	-0.548243	-0.202605	19.595	19.2042	19.6711	19.4665	19.3452	19.2956	19.6159	19.2084	19.5496	20.0444	19.3548	19.7767	19.4574	19.0645	19.3365
O75376	Nuclear receptor corepressor 1	NCOR1	0.421866	-0.391766	0.547175	0.438514	-0.715237	0.37678	1.30796	1.30409	-0.465541	-0.416544	-0.354589	1.26492	0.790909	0.90003	-1.49946	0.959307	-0.96114	-0.845308	-0.767323	0.685053	-0.674546	1.06067	-0.558367	0.420687	-3.12042	-0.291808	-1.17928	0.643412	0.768579	1.01883	-1.09142	0.423966	19.9861	19.669	20.0349	19.9926	19.543	19.9685	20.3314	20.3299	19.6403	19.6594	19.6835	20.3146	20.1299	20.1724	19.2374
P42704	Leucine-rich PPR motif-containing protein, mitochondrial	LRPPRC	0.387101	-0.934753	0.647798	0.35362	-0.360772	0.718936	0.562663	0.939272	-0.263183	0.972457	0.0212767	0.994578	0.233459	0.687859	-2.41943	-0.178837	-1.00999	-0.249309	-0.827811	0.324114	-1.02893	-0.426827	-0.493168	2.0462	-2.26969	0.64313	-1.19033	0.895879	0.265286	1.28683	-1.17859	0.851156	23.8707	23.0275	24.037	23.8493	23.3936	24.0824	23.9827	24.2229	23.4559	24.2441	23.6373	24.2582	23.7727	24.0625	22.0805
Q460N5	Protein mono-ADP-ribosyltransferase PARP14	PARP14	-0.201578	1.6986	-0.398741	-1.03697	-0.62587	0.473468	0.224779	0.638369	-1.02587	0.460258	-0.806591	0.379681	0.41536	0.0604133	-1.44198	2.31249	-1.24108	0.51076	-1.13763	0.990515	-0.599257	2.02771	-0.381968	-0.720688	-1.33705	1.2347	0.0166236	1.14621	-1.04398	-0.0338826	-0.992203	0.435388	20.8723	21.9488	20.7606	20.399	20.6319	21.2547	21.1138	21.3482	20.4053	21.2473	20.5295	21.2016	21.2218	21.0207	20.1695
Q86UP2	Kinectin	KTN1	0.842987	0.0133643	0.827285	0.499513	0.495224	-2.13642	1.07622	-1.82699	1.06246	0.474889	0.457132	-0.227333	0.738255	0.244359	-2.12517	-1.47054	-0.488458	1.22483	0.376937	0.210936	-0.0430939	0.335809	0.55542	-1.65422	-1.92563	0.425068	0.489073	0.953061	0.919279	-0.361343	0.18218	-0.145084	21.6365	21.4155	21.6323	21.545	21.5439	20.8428	21.6986	20.9253	21.695	21.5385	21.5337	21.3514	21.6086	21.477	20.8458
Q92817	Envoplakin	EVPL	0.0702482	-2.06763	0.0622015	0.960198	-0.16857	-0.351763	-0.240976	1.01571	-1.03651	0.939354	-0.830279	1.13018	-0.683339	0.579121	0.531648	-0.060659	-0.592092	1.38238	-0.33298	0.538949	-0.728055	2.00389	-1.70181	1.10006	-1.1918	0.0574011	-1.69288	0.980585	-0.544487	1.33464	-0.859641	0.396896	19.7263	17.8447	19.7192	20.5095	19.5161	19.3548	19.4523	20.5584	18.7522	20.4912	18.9337	20.6591	19.063	20.1741	20.1323
P16157	Ankyrin-1	ANK1	0.116192	-0.620821	0.732875	-0.854015	-0.15571	-2.43067	0.113224	0.683858	0.582482	-0.568354	0.771549	0.694188	-0.142304	0.442854	0.530886	-0.223662	0.89722	-0.836388	2.50156	-0.0229517	0.909157	-1.75057	0.333871	-1.91453	0.855444	-0.133871	0.496673	-1.21911	1.2501	-1.06957	-0.0667453	0.0971201	20.9351	20.3667	21.4108	20.1868	20.7254	18.9708	20.9328	21.373	21.2948	20.4071	21.4406	21.3809	20.7357	21.1871	21.255
P55196	Afadin	AFDN	0.509049	-1.45481	0.89275	0.693331	-0.255434	1.37887	0.229324	0.900415	0.135581	0.637354	-0.271099	0.617106	-0.797063	1.35017	-2.76254	-0.475223	-0.336055	0.287626	-0.41622	0.871715	-0.909389	0.519181	-0.725665	0.897684	-2.72868	0.159702	-0.740568	0.538043	0.204391	0.511328	-0.439899	0.979026	20.5153	19.7774	20.6595	20.5846	20.228	20.8422	20.4102	20.6624	20.375	20.5635	20.2222	20.5559	20.0245	20.8314	19.286
Q00610	Clathrin heavy chain 1	CLTC	1.31863	-0.0547749	1.59676	0.471512	0.325495	-1.00809	1.25167	-0.241273	-0.138593	2.53636	0.110665	0.288247	0.665671	0.320391	-1.31899	-0.430582	-0.0501012	-0.047659	-0.525979	0.516685	-0.691692	-0.85071	-0.495504	-1.9143	-1.96474	0.708498	-0.525039	-0.405536	-1.3006	-0.131407	0.45453	1.53045	25.2297	24.9315	25.2901	25.0458	25.0141	24.7245	25.2152	24.891	24.9133	25.4941	24.9674	25.006	25.0879	25.013	24.657
Q02952	A-kinase anchor protein 12	AKAP12	0.0923127	-0.239089	0.00883058	-0.852837	0.862288	-1.39572	0.17305	-1.55148	0.914369	-1.44787	0.897903	-1.11606	0.276024	-0.437581	1.41882	-0.141354	1.07119	0.294312	0.913717	-0.421973	1.3994	-1.35838	1.39412	-1.93625	1.10878	-0.310597	0.793604	-0.170482	0.814468	-1.43059	0.989926	-0.612865	20.9674	20.4728	20.8428	19.5568	22.1165	18.7466	21.0879	18.5142	22.1942	18.6688	22.1696	19.164	21.2415	20.1766	22.9471
Q96RL7	Intermembrane lipid transfer protein VPS13A	VPS13A	0.418737	-2.40758	-0.398024	0.427298	0.680604	-2.47362	0.598616	1.13753	0.87403	1.08382	0.465369	-1.86485	-0.0851512	1.05639	-0.111244	-0.452128	-0.388807	-0.00351464	0.379158	-0.395524	-0.138881	-1.9029	0.988976	0.904392	-0.965509	-0.659809	0.829151	0.185732	0.892435	0.275026	0.326204	0.724079	19.6781	18.9558	19.4694	19.6803	19.745	18.9389	19.724	19.8618	19.7944	19.848	19.69	19.0945	19.5493	19.841	19.5426
O75533	Splicing factor 3B subunit 1	SF3B1	0.379841	0.360573	0.366054	0.679669	-0.620548	0.838803	0.541539	1.15262	-0.470179	0.195303	-0.602095	0.78803	0.374236	0.689609	-2.39273	0.721514	-1.09079	0.825548	-1.2779	0.777227	-1.21175	1.0657	-0.556112	0.902831	-2.45977	0.609242	-1.48501	1.05837	-0.0988908	0.193849	-1.03609	0.781318	23.0677	23.0591	23.0615	23.201	22.6227	23.2718	23.1396	23.4114	22.6896	22.9856	22.6309	23.2492	23.0652	23.2054	21.8345
O75923	Dysferlin	DYSF	-0.416581	0.111316	-0.699507	-1.67201	1.00538	-1.11563	-0.479737	-1.14116	0.860624	-0.939409	0.493264	-1.02428	0.118378	-0.122427	1.60523	1.44941	1.00565	0.0152612	0.82785	-0.409071	1.1603	-1.08561	1.36282	-1.70039	0.742601	-0.215176	0.94722	-0.545946	0.34313	-1.34157	1.63441	-0.774339	19.9132	20.4529	19.624	18.6298	21.3669	19.1986	19.8487	19.1725	21.2189	19.3787	20.8434	19.292	20.4601	20.2139	21.9801
Q14203	Dynactin subunit 1	DCTN1	0.310972	-0.122137	0.134288	-0.746226	1.35199	-1.66941	0.218375	-1.70718	1.08809	-0.460588	0.622772	-1.18871	0.372044	-0.170669	1.18367	-0.902392	1.28126	-0.506827	1.13939	-0.453685	1.1977	-1.10498	1.18068	-1.8531	0.608237	-0.822383	1.06653	-0.962783	0.72054	-0.661452	1.38634	-0.530355	21.8395	21.7012	21.7831	21.5019	22.172	21.207	21.81	21.195	22.0878	21.5931	21.9391	21.3606	21.8591	21.6857	22.1183
Q8TDJ6	DmX-like protein 2	DMXL2	0.134943	1.12158	0.133175	-1.60858	0.553506	-1.95324	1.02342	-1.43932	1.25299	-1.37913	0.709254	0.584787	1.26419	0.758742	0.357383	1.28505	-0.0897005	-0.832519	0.415768	-0.391148	0.705217	-0.651398	0.953826	-2.12424	-0.621265	0.232942	0.796826	-0.0770299	0.643017	-0.373954	0.213985	-1.59908	19.7437	20.1078	19.7431	19.1005	19.8982	18.9733	20.0716	19.1629	20.1563	19.1851	19.9556	19.9097	20.1604	19.9739	19.8258
Q9BYK8	Helicase with zinc finger domain 2	HELZ2	-0.444424	1.1271	-0.0766905	0.359268	-0.734643	0.861295	-0.16619	0.697366	-1.10195	0.877811	-0.92368	0.58412	-0.0321317	0.0871265	-1.18979	1.94105	-0.943185	0.853708	-1.46803	0.8473	-1.71709	1.49731	-0.787595	0.162341	-1.83297	1.10574	-0.308983	1.51711	-0.673372	0.398286	-1.02533	0.509124	18.0889	19.555	18.432	18.8387	17.8182	19.307	18.3485	19.1541	17.4755	19.3224	17.6418	19.0484	18.4735	18.5848	17.3935
Q9BZF9	Uveal autoantigen with coiled-coil domains and ankyrin repeats	UACA	-0.0159773	0.424697	0.871265	1.79901	0.544475	-2.70814	1.06608	1.32489	-0.00619849	-0.207258	0.0174766	0.206422	0.541312	1.37507	-1.95534	-1.53992	-0.516578	0.202879	-0.0113154	0.363033	0.51126	0.07609	0.04465	-0.912416	-1.3892	0.57637	-0.475934	-0.271346	0.728073	-1.51456	-0.097408	0.948541	20.2075	20.3202	20.4344	20.6716	20.3508	19.5191	20.4842	20.5504	20.21	20.1586	20.216	20.2644	20.35	20.5632	19.7116
Q9NQT8	Kinesin-like protein KIF13B	KIF13B	1.40775	-1.00944	1.75023	1.46888	0.610798	-0.789604	1.02114	-0.147685	0.40544	-0.391353	0.105503	0.380501	0.767483	1.72401	-2.04635	-0.665637	-0.0769732	-1.56912	0.463287	1.39487	-0.586224	-0.762883	0.136965	-0.589153	-2.20897	0.00337421	-0.333464	-0.197131	0.178288	-0.94678	0.0958712	0.406375	21.664	20.5544	21.8212	21.692	21.2981	20.6553	21.4865	20.95	21.2039	20.8381	21.0662	21.1924	21.3701	21.8091	20.0784
Q9P2M7	Cingulin	CGN	0.645471	-1.83191	1.14969	0.522942	0.280335	0.312605	1.32168	0.319879	0.393538	0.86368	0.911821	0.720992	-0.081989	1.0661	-2.58104	-1.05313	-0.429477	-0.450365	0.052646	0.621245	-0.450565	0.273073	0.209204	0.055269	-2.21962	-0.156915	-0.84341	-0.398307	0.724204	1.73351	-1.37732	-0.30384	21.5184	19.9781	21.8319	21.4422	21.2914	21.3114	21.9388	21.316	21.3618	21.6541	21.684	21.5653	21.0661	21.7799	19.5124
Q13576	Ras GTPase-activating-like protein IQGAP2	IQGAP2	1.08336	-1.38641	1.10895	1.03361	0.451127	-0.561389	1.45536	-2.13093	0.303468	-0.020123	0.908457	0.562925	0.976723	0.42232	-0.684121	0.304201	0.364466	-2.08627	0.588128	-0.274766	-0.19763	-2.81825	0.570978	0.688431	-0.594153	-0.281808	-0.175712	-0.289293	0.741519	0.625082	-0.134195	-0.554049	22.2463	20.5955	22.2634	22.2131	21.8237	21.1469	22.495	20.0979	21.725	21.5087	22.1294	21.8984	22.175	21.8045	21.0649
Q15746	Myosin light chain kinase, smooth muscle	MYLK	-0.078785	-0.164048	-0.267111	-0.629583	1.09874	-1.11492	-0.443521	-1.46124	1.20436	-1.29334	0.915876	-0.845304	-0.253119	-0.524356	1.39337	-0.212912	1.21299	0.106356	1.02946	-0.646381	1.25304	-1.27728	1.13723	-1.68865	1.42023	-0.626878	1.283	-0.712466	0.542714	-1.2328	1.34505	-0.469731	24.2872	24.1232	23.925	23.2278	26.5521	22.2942	23.5857	21.6281	26.7553	21.9511	26.2004	22.8128	23.9519	23.4302	27.1189
Q9BY89	Uncharacterized protein KIAA1671	KIAA1671	-0.165243	-1.64994	0.356367	-0.172248	-0.369202	0.162893	0.646992	1.20927	-0.258525	2.59284	0.166057	0.855121	0.126231	-0.0181613	-2.26089	0.644329	-0.495337	-0.695671	-0.548299	0.402862	-0.492906	-0.0999439	-0.145929	-0.122602	-2.10084	-0.705455	-0.743782	0.729812	0.279565	1.59025	-0.371379	1.65377	18.7323	18.009	18.9864	18.7289	18.633	18.8922	19.128	19.4019	18.6869	20.0759	18.8937	19.2294	18.8743	18.804	17.7114
Q9ULT8	E3 ubiquitin-protein ligase HECTD1	HECTD1	-1.42785	1.56269	-0.397302	-0.856899	0.229796	0.831912	-0.557055	-1.59998	0.423096	0.321196	0.0406604	0.74327	0.976726	1.14015	-0.220835	0.626015	-0.589667	0.820007	0.0713631	0.151943	0.154253	-6.6305e-06	1.32907	-2.75457	-1.55365	-0.342608	1.40495	0.336426	-0.0407994	0.727506	0.148336	-1.69815	18.7583	19.4842	19.0084	18.8969	19.1606	19.3068	18.9697	18.7165	19.2076	19.1828	19.1147	19.2853	19.3419	19.3816	19.0513
Q9Y618	Nuclear receptor corepressor 2	NCOR2	-0.449962	1.68619	-0.847523	0.18655	-0.716936	1.1616	-0.144406	1.48323	-0.149348	0.104788	-0.906025	0.741357	-0.00477818	0.744437	-1.62059	-0.795338	-1.03251	1.71226	-0.688942	0.702859	-0.463878	1.02919	-0.141088	0.623626	-2.34119	0.522044	-0.663985	1.12778	-0.314589	-1.04324	-0.862647	1.36108	18.9459	19.8031	18.7863	19.2013	18.8387	19.5926	19.0685	19.7217	19.0665	19.1685	18.7628	19.424	19.1245	19.4252	18.4761
O94915	Protein furry homolog-like	FRYL	0.719843	-0.0633431	1.65855	1.28695	0.0503032	-0.00714635	1.2248	0.182196	0.367664	0.598316	0.470817	0.626323	0.855081	0.193414	-1.55768	-2.03634	-0.678499	-0.290742	-0.246354	0.870996	-0.42475	-0.266307	0.246949	0.245248	-2.21623	1.17573	-0.243609	0.394703	0.583685	-2.60483	-0.772428	-0.343309	20.8986	20.5623	21.3016	21.142	20.6111	20.5864	21.1153	20.6677	20.7474	20.8464	20.7916	20.8584	20.9566	20.6725	19.9208
P35573	Glycogen debranching enzyme	AGL	0.824367	-1.43836	0.543666	-0.318863	1.38726	-1.45279	0.219717	-1.29191	1.28016	-0.0979851	0.810024	-1.01459	0.555171	-0.342131	1.28786	-0.559504	0.929452	-1.29224	0.44649	-0.941845	0.68489	-1.11781	1.68739	-1.00681	1.04227	-0.590414	1.1013	-1.18035	0.316343	-0.687623	1.23403	-1.01717	21.4331	20.1541	21.2745	20.7869	21.7513	20.1459	21.0913	20.2369	21.6908	20.9118	21.425	20.3936	21.281	20.7737	21.6952
Q12802	A-kinase anchor protein 13	AKAP13	1.0009	1.38113	0.56888	1.76985	-0.196373	-0.935363	-0.0272297	-0.166716	-0.193752	0.155287	-0.391275	0.426177	0.903455	1.01731	-2.49205	0.460713	-0.778689	1.44375	-0.596642	0.54162	-0.938287	0.0247243	-0.213419	-1.99617	-2.18665	0.80338	-0.34626	0.458449	0.121924	0.619847	-0.660903	0.422377	20.3562	20.5045	20.1877	20.6561	19.8892	19.6009	19.9552	19.9007	19.8902	20.0263	19.8131	20.132	20.3182	20.3626	18.9937
Q13459	Unconventional myosin-IXb	MYO9B	-0.0695529	2.63037	-0.665869	-1.64761	0.445984	-0.573821	0.392465	-0.851719	-0.717353	-0.535419	-0.663761	-0.182126	1.41632	0.46954	-0.612773	1.79717	-0.799023	1.35556	0.228413	0.572157	-0.486433	0.458132	0.19588	-2.32059	-1.21235	0.897478	0.901077	0.503703	-0.0103823	-0.115758	-0.445568	-0.354153	23.3101	24.236	23.1056	22.769	23.4869	23.1372	23.4686	23.0419	23.088	23.1504	23.1064	23.2715	23.8196	23.495	23.1238
Q96Q15	Serine/threonine-protein kinase SMG1	SMG1	-0.490771	0.96424	-0.662675	-0.41943	-0.247081	1.1751	0.071013	0.804761	-0.99708	1.49826	-0.523913	0.456512	0.171611	0.52763	-1.49351	1.58555	-0.626188	1.791	-0.681176	0.821131	-0.521765	-0.192983	-0.32822	0.913095	-2.99302	0.267057	-0.170623	1.3179	-0.524846	0.0372551	-1.00476	-0.524058	18.2659	18.5902	18.2275	18.2818	18.3202	18.6372	18.3911	18.5546	18.153	18.7092	18.2585	18.477	18.4135	18.4929	18.0424
Q99973	Telomerase protein component 1	TEP1	1.31727	-0.427624	1.53952	0.453876	0.61838	-0.787583	-0.0561895	-2.1607	-0.135493	1.50532	1.1335	0.811775	0.214057	0.44225	-1.74451	0.0855034	-0.627799	-1.28894	0.59925	1.38288	-0.75105	-0.422293	1.16657	-0.698142	-2.36404	0.360188	0.0824856	0.228911	-0.572161	0.464697	-0.230613	-0.139307	20.2746	19.4519	20.3794	19.8675	19.9451	19.2822	19.627	18.6347	19.5896	20.3633	20.188	20.0363	19.7544	19.862	18.831
Q9UPU5	Ubiquitin carboxyl-terminal hydrolase 24	USP24	1.06728	0.273753	0.928364	-0.646701	0.203414	0.692261	1.03617	0.320518	-0.184248	-1.28348	-0.221771	0.614944	1.7792	0.754201	-2.8648	0.264624	-0.905882	0.266076	-0.596312	0.877005	-0.628158	0.653978	0.189991	-0.862118	-2.40215	0.00814288	-0.558014	1.17709	0.67477	0.379833	-1.00207	-0.00591141	19.9845	19.7832	19.9493	19.5498	19.7654	19.8894	19.9766	19.7951	19.6671	19.3882	19.6575	19.8698	20.1651	19.9051	18.9871
O95714	E3 ubiquitin-protein ligase HERC2	HERC2	-0.453454	-0.0913232	0.712694	0.808039	-0.546424	1.59703	0.0403235	1.57712	-1.15871	0.376254	-0.560784	-0.032554	0.572916	0.436019	-1.67621	1.293	-1.26837	0.748205	-1.15904	0.440027	0.954933	0.997739	-0.466824	-0.503166	-1.70355	0.517995	-2.35976	0.659839	-0.133001	0.557342	-1.05908	0.882772	18.1855	18.3061	18.5739	18.6057	18.1545	18.8685	18.3499	18.8619	17.9505	18.4619	18.1497	18.3257	18.5274	18.4818	17.7781
P07814	Bifunctional glutamate/proline--tRNA ligase	EPRS1	-0.095129	-0.0346651	0.586965	0.962167	-0.543228	1.37631	0.0891373	0.172555	-0.839809	2.34606	-0.478395	0.770913	0.262402	0.810063	-2.06678	0.776541	-1.15267	0.612371	-1.16373	0.812196	-0.953415	-0.0645495	-0.379752	1.46654	-2.13799	0.534905	-0.976139	0.25715	-0.439463	0.91768	-0.673464	-0.754792	22.4811	22.5032	22.73	22.867	22.3176	23.0181	22.5484	22.5788	22.2093	23.372	22.3412	22.7972	22.6116	22.8115	21.7616
P11717	Cation-independent mannose-6-phosphate receptor	IGF2R	0.195593	1.00179	0.784304	0.0656986	-0.0919543	0.218965	0.342258	2.04835	-0.294812	-0.182595	-0.782747	-0.609002	0.0915952	1.01978	-1.75243	0.739447	-0.777899	-0.0897651	-1.07916	0.976707	-1.018	0.926012	0.0390177	1.2508	-2.58346	0.710137	-1.25929	0.27629	-0.741513	-0.936302	-0.137608	1.64979	20.5958	20.9624	20.8635	20.5367	20.465	20.6064	20.6625	21.4384	20.3727	20.4238	20.1508	20.2298	20.5485	20.9706	19.7098
Q03164	Histone-lysine N-methyltransferase 2A	KMT2A	0.564056	0.599762	-0.555528	-0.61894	0.115499	0.361373	0.287825	0.213937	0.329678	-2.56709	-0.506657	-0.0838925	0.671537	0.881934	-1.36427	0.400085	-0.540677	0.148927	-0.872085	-0.0110807	0.337377	0.366555	-0.805318	1.52014	-2.37785	0.371421	-0.725947	2.64894	0.856617	0.70608	-0.516982	0.16456	20.4394	20.448	20.1695	20.1542	20.3312	20.3905	20.3728	20.355	20.3829	19.6845	20.1812	20.2832	20.4653	20.516	19.9745
Q9NR99	Matrix-remodeling-associated protein 5	MXRA5	-0.823916	2.70923	-0.576796	-1.11259	0.0147901	0.108332	-0.757891	-0.0595488	-0.813372	-0.286311	-0.702595	0.415785	-0.0447253	0.567912	-0.635794	0.934546	-0.529842	2.38181	-0.22568	0.880903	-0.792901	0.523445	-0.624194	0.265458	-1.93828	1.64995	0.120361	1.30015	-0.841754	-0.421426	-0.766932	0.0818916	18.9088	22.137	19.1346	18.6451	19.6752	19.7606	18.9692	19.6072	18.9185	19.4	19.0197	20.0415	19.6208	20.1805	19.0807
A2RRP1	NBAS subunit of NRZ tethering complex	NBAS	0.691278	0.11462	1.10924	0.248794	0.342167	-0.933209	1.21894	-1.20875	0.125587	0.094165	0.600046	1.31574	0.528005	1.27486	-1.43658	-0.0380649	-0.593484	-1.45262	0.170409	1.11069	-0.599379	0.271019	0.531805	-0.559874	-2.44662	0.167138	-0.0120788	0.839017	-0.0677961	-2.49393	-0.129218	1.21809	20.5494	20.4102	20.6503	20.4426	20.4652	20.1573	20.6768	20.0908	20.4129	20.4053	20.5274	20.7002	20.51	20.6903	20.0358
O95071	E3 ubiquitin-protein ligase UBR5	UBR5	-0.184148	0.397043	0.105802	0.851908	-0.89728	0.843072	0.25312	1.14988	-0.622428	0.617884	-0.570506	1.96504	0.119585	0.562296	-2.29299	-0.0479034	-1.23868	1.10437	-1.22357	0.78206	-0.986183	0.750317	-0.536066	0.644223	-2.20897	0.833427	-0.903384	1.23988	-0.157591	0.441352	-1.12434	0.332781	18.8203	19.1775	18.9985	19.457	18.382	19.4516	19.089	19.6402	18.5509	19.3132	18.5829	20.1411	19.007	19.279	17.5243
P02545	Prelamin-A/C	LMNA	0.582307	-0.143092	0.496705	-0.225395	1.19901	-1.43604	0.263335	-2.22668	1.01656	-1.60275	0.685916	-0.921473	0.70699	-0.378715	0.779439	-0.567465	1.26063	0.796906	1.03365	-0.390323	1.35073	-1.59496	0.619114	-1.84508	0.741557	-0.500478	0.660302	-0.507368	0.764369	-0.649555	0.796792	-0.76494	26.6014	26.1906	26.5529	26.1439	26.9507	25.4582	26.4208	25.0104	26.8474	25.3638	26.6601	25.7497	26.672	26.0571	26.7131
Q14185	Dedicator of cytokinesis protein 1	DOCK1	-0.503795	0.9237	-1.18707	-1.63642	1.67346	-0.123751	-0.223536	-1.29426	1.3581	-0.396393	0.84351	-0.269752	-0.46101	-0.366489	0.220796	-1.29495	0.859317	1.31383	0.947767	1.04195	0.609122	-1.98208	1.0097	0.482008	0.306218	-1.03444	0.614444	-0.142804	0.860544	-0.73974	0.428716	-1.83671	19.7196	20.2322	19.4743	19.3129	20.5014	19.8561	19.8203	19.4358	20.3882	19.7582	20.2034	19.8037	19.735	19.7689	19.9798
Q6UVK1	Chondroitin sulfate proteoglycan 4	CSPG4	-0.564351	0.151281	-0.638686	-1.24878	1.34266	-0.924437	-0.448998	-0.630538	1.10244	-0.748708	0.877532	-0.875907	-0.321973	-0.227281	1.50841	-0.334072	1.32155	-0.0300573	1.20457	-0.341293	1.2189	-1.58249	1.35463	-1.57618	0.954164	-0.70473	1.55086	-0.87121	0.439312	-1.21011	1.04718	-0.793682	19.6152	20.5512	19.5179	18.72	22.1095	19.1442	19.766	19.5286	21.7953	19.374	21.5011	19.2077	19.9322	20.056	22.3263
Q7KZ85	Transcription elongation factor SPT6	SUPT6H	0.0159237	0.672556	0.051901	0.319152	-0.538117	1.15392	0.453886	0.998494	-0.511358	-0.614458	-0.434754	0.309227	0.584994	1.02397	-2.17921	1.43534	-1.7242	1.07937	-1.84352	0.18995	-1.05914	0.967905	-0.467459	0.708442	-1.79634	0.880112	-0.858495	0.976202	-0.239061	0.509386	-1.06516	1.00052	19.4524	19.6863	19.4653	19.5604	19.2551	19.8577	19.6084	19.8023	19.2647	19.228	19.292	19.5569	19.6551	19.8114	18.6707
Q9C0D5	Protein TANC1	TANC1	-0.758907	1.46867	-0.66272	-1.47373	0.984424	-1.46876	-1.48405	0.562162	0.732688	-0.270143	-0.122919	-1.29291	-1.30677	-0.17098	-1.059	0.218117	1.15828	0.750917	1.02808	-0.148531	0.629102	-0.258963	0.31345	-0.804707	0.345193	-0.646296	2.80418	0.185659	0.347827	-0.332636	1.28327	-0.549979	19.8645	20.3871	19.8871	19.6968	20.2735	19.698	19.6944	20.1744	20.2144	19.9792	20.0137	19.7392	19.736	20.0024	19.7941
O75116	Rho-associated protein kinase 2	ROCK2	-0.00674088	-1.00974	0.853844	-0.286919	0.687873	0.378139	0.0820801	0.14484	0.666567	-1.65259	-0.00779963	-0.852234	0.1889	-0.406672	0.646321	-2.83584	0.15401	-0.631632	0.543288	-0.140119	1.04196	2.61605	1.26496	0.560318	-1.41929	-0.961261	0.428959	-0.548943	0.775765	-1.02885	0.457041	0.297731	21.4976	21.2627	21.6991	21.432	21.6603	21.5877	21.5184	21.5331	21.6553	21.1121	21.4973	21.2996	21.5434	21.4039	21.6505
P24928	DNA-directed RNA polymerase II subunit RPB1	POLR2A	0.630824	0.424221	0.496492	0.297348	-0.357491	0.706913	0.894858	0.609038	-0.702011	-0.155052	-0.46793	0.887478	0.940793	0.700377	-2.7002	0.879352	-1.22974	0.785328	-1.07456	0.376565	-0.911421	1.20129	-0.413911	0.31856	-2.53209	0.561345	-1.70838	0.639504	0.284458	0.314271	-0.580421	0.884192	21.7918	21.7072	21.7368	21.6553	21.3874	21.8229	21.8998	21.7828	21.2465	21.4702	21.3422	21.8968	21.9186	21.8202	20.429
P46821	Microtubule-associated protein 1B	MAP1B	0.103419	-0.0201378	-0.0127736	-0.862026	1.16472	-1.33925	-0.0750665	-1.35185	1.11561	-1.16027	0.768124	-0.807519	0.357691	-0.17965	1.07784	-0.411739	1.0997	0.0882111	1.34917	-0.337044	1.15494	-1.69747	0.873184	-1.88939	0.981635	-0.484555	1.31501	-0.639404	0.599229	-1.61459	1.30846	-0.474214	20.0537	19.8768	19.8874	18.6716	21.5729	17.9885	19.7982	17.9705	21.5026	18.2447	21.0052	18.7497	20.4177	19.6485	21.4486
Q12830	Nucleosome-remodeling factor subunit BPTF	BPTF	-0.235922	0.424453	0.111892	0.185869	-1.19257	0.823658	0.772395	1.61711	-0.550727	0.320252	-0.724394	0.684049	0.862623	0.298054	-1.51665	0.709307	-1.09992	1.24414	-0.556007	0.197219	-0.633582	1.80227	-0.673801	0.128176	-2.75467	0.802431	-1.35186	0.878132	0.347325	-0.558989	-1.1329	0.772636	19.2267	19.5029	19.3722	19.4031	18.8266	19.6699	19.6485	20.0018	19.095	19.4593	19.0224	19.6115	19.6862	19.4501	18.691
Q6KC79	Nipped-B-like protein	NIPBL	0.341467	0.753047	0.20451	0.587696	-0.521319	1.45086	0.673471	0.56063	-0.165774	-1.0579	-0.575546	0.402542	1.00282	0.46683	-2.59745	-0.618683	-0.819106	1.47138	-1.15952	0.604767	-0.740565	0.678159	-0.926843	0.760909	-2.1798	0.948841	-1.09839	0.745581	0.2116	0.390808	-0.938245	1.14323	19.7929	19.9515	19.7401	19.8878	19.4605	20.2203	19.9208	19.8773	19.5975	19.2538	19.4396	19.8164	20.0477	19.8412	18.6607
Q9HC84	Mucin-5B	MUC5B	0.425663	-1.5667	1.13682	1.05106	0.325868	-0.999709	0.486468	-0.705297	0.320683	0.120119	0.12654	-0.0840456	0.699214	0.771767	-0.974545	0.106568	-0.0889638	-0.825137	0.354747	1.09956	-0.358711	-3.8356	-0.231149	1.55707	0.00784882	0.332797	0.000971385	0.638907	0.230143	-1.19847	0.457761	0.617747	20.4333	16.8527	21.7113	21.5572	20.2539	17.8717	20.5425	18.4008	20.2446	19.8842	19.8957	19.5173	20.9249	21.0553	17.9169
Q9UQE7	Structural maintenance of chromosomes protein 3	SMC3	0.569577	0.424586	-0.0762444	0.446626	-0.305595	0.999514	0.730607	1.0183	-0.289028	-1.47658	-0.432796	-0.0856337	0.909147	0.637421	-2.49476	0.686808	-0.791495	1.76489	-1.28457	0.312994	-0.441766	0.451651	-0.7383	1.27697	-2.15786	1.03354	-1.28457	0.995741	0.321327	-0.0328068	-0.828024	0.140312	20.9111	20.8629	20.6966	20.8702	20.6204	21.0539	20.9645	21.0601	20.6259	20.2315	20.5781	20.6934	21.0238	20.9336	19.8933
Q9Y520	Protein PRRC2C	PRRC2C	-0.343161	1.39246	0.0770019	0.543981	-0.975993	0.755631	-0.414818	1.30542	-0.863644	0.588144	-1.10575	0.513471	0.154908	0.908512	-2.04224	0.669357	-1.12813	1.27136	-0.840898	0.673682	-0.810156	0.624907	-0.713048	0.613287	-2.48475	0.590262	-0.85162	0.916578	-0.121204	1.13632	-0.973755	0.933887	20.5429	21.3978	20.7499	20.9799	20.2312	21.0841	20.5076	21.3549	20.2865	21.0016	20.1673	20.9649	20.7882	21.1594	19.706
O94832	Unconventional myosin-Id	MYO1D	1.24336	-1.40686	1.56419	0.395164	0.767614	0.36776	1.36506	-1.31969	-0.0185453	-1.70846	1.07072	-0.241149	0.408618	0.378024	-1.7381	-2.30325	0.00737814	-0.869465	0.284495	0.256307	-0.254388	-1.07505	0.56307	0.479506	-0.988155	0.371215	0.00977482	0.188	1.40361	1.35577	-0.282103	-0.274426	23.791	22.0678	23.9996	23.2395	23.4816	23.2216	23.8701	22.1245	22.9705	21.8717	23.6787	22.8257	23.2482	23.2283	21.8524
Q00341	Vigilin	HDLBP	0.460121	1.73532	0.902243	0.632103	-0.645991	-0.708051	0.495583	0.17335	-0.624812	0.829155	-0.440747	0.773067	1.10563	1.41316	-2.01197	0.00957907	-1.22507	0.732873	-0.478773	1.36708	-0.99717	0.426099	-0.597718	-0.639847	-2.52969	0.857674	-1.27989	0.719846	-0.143888	-0.118917	-0.731166	0.540824	22.5814	23.1895	22.7922	22.6634	22.0539	22.0243	22.5983	22.4446	22.064	22.7574	22.1518	22.7306	22.8892	23.0358	21.4025
Q16363	Laminin subunit alpha-4	LAMA4	-0.41431	0.260879	-0.679336	-1.38532	0.931609	-0.938369	-0.573245	-1.00007	1.1033	-1.15763	0.866548	-0.712414	-0.320987	-0.169428	1.4631	-0.159454	1.0992	0.479562	0.974972	-0.339505	1.31858	-1.59846	1.47413	-1.70319	1.24068	-0.443163	1.21647	-0.669278	0.362837	-1.28056	1.27053	-0.517686	22.1717	22.9752	21.8563	21.0161	23.7735	21.548	21.9826	21.4746	23.9778	21.2871	23.6961	21.8169	22.2828	22.4631	24.406
Q2LD37	Bridge-like lipid transfer protein family member 1	BLTP1	0.741999	-0.914901	1.11099	0.422542	0.704996	-1.82227	1.75954	-0.505716	1.12448	-0.377327	1.28273	0.0559747	0.71482	0.187448	-1.02139	-2.94745	0.140127	-1.17174	0.504476	0.0628957	0.320629	-0.591899	0.917803	-1.59898	-0.387653	-0.456027	0.214245	0.0431521	1.29967	0.297344	-0.105298	-0.00521335	19.5631	18.8252	19.7274	19.4208	19.5466	18.4211	20.0163	19.0074	19.7334	19.0646	19.8039	19.2576	19.551	19.3161	18.7778
Q5JRA6	Transport and Golgi organization protein 1 homolog	MIA3	0.276036	-0.287349	0.793016	0.984895	-0.238561	-0.85841	0.31761	-1.03295	0.035026	1.40965	-0.103287	0.984477	0.602185	1.10969	-2.1154	1.27554	-1.0433	0.4214	-0.458344	1.25262	-0.74383	-0.825463	-0.00900541	-0.625794	-2.42132	-0.0787255	-0.804192	0.755498	-0.116358	2.10003	-0.652284	0.0968938	20.4966	20.2526	20.7205	20.8036	20.2738	20.0053	20.5146	19.9297	20.3923	20.9876	20.3324	20.8035	20.6379	20.8577	19.4609
Q5VZ89	DENN domain-containing protein 4C	DENND4C	0.69305	-1.49875	0.704918	2.21375	0.501691	-1.38841	0.325319	0.16913	0.239211	1.82852	-0.103133	0.119612	-0.60765	0.201854	-1.02279	-0.390932	0.0704679	1.14759	0.0796255	-0.724172	-0.634974	-1.19394	-0.301869	1.50904	-1.76214	-0.266468	-0.0765022	-1.37682	0.19379	-0.959648	0.533967	1.77666	19.9733	19.3579	19.9766	20.4002	19.9195	19.3889	19.87	19.8262	19.8458	20.2921	19.7497	19.8123	19.6081	19.8354	19.4915
Q9Y5S2	Serine/threonine-protein kinase MRCK beta	CDC42BPB	-0.399515	-0.236163	-0.0144164	-1.33913	0.701774	-2.0743	0.870003	-2.14067	0.569891	0.808833	0.602057	0.314761	-0.464406	0.0102996	-0.444264	-0.882159	0.854179	0.833611	0.631828	0.154983	0.3562	-0.44507	1.19114	-2.66052	-0.254537	-0.131228	1.05567	0.506519	0.57517	1.13886	1.25659	-0.945996	20.7473	20.7875	20.842	20.5161	21.0182	20.3353	21.0596	20.3189	20.9858	21.0446	20.9937	20.923	20.7313	20.8481	20.7363
A6NHR9	Structural maintenance of chromosomes flexible hinge domain-containing protein 1	SMCHD1	0.847585	0.754341	0.200925	0.0746585	-0.11354	-0.290103	0.976687	-0.539801	-0.271883	-0.119904	-0.196147	-0.459816	1.14733	0.741847	-2.03824	3.10282	-1.36412	0.499142	-1.06805	0.0473816	-0.427375	1.24978	0.0607666	-0.960305	-1.993	0.706301	-0.668555	0.367755	0.333405	0.552251	-0.950952	-0.20118	20.4526	20.4077	20.1411	20.0803	19.9896	19.9046	20.5148	19.7843	19.9134	19.9866	19.9499	19.8229	20.5969	20.4016	19.0626
O15020	Spectrin beta chain, non-erythrocytic 2	SPTBN2	-1.01292	-0.857724	-1.28062	1.13872	-0.456787	0.429636	-0.105593	1.13829	-0.263844	1.40041	0.0155638	0.344837	-0.353446	0.0295853	-1.07674	-1.12053	-0.563449	-0.755853	-2.13989	0.680997	-0.155598	1.20145	-0.530746	0.934045	1.02455	0.520259	-1.43646	1.35134	-0.754685	1.17113	-0.50399	1.98807	17.9248	17.9973	17.7998	18.9296	18.1845	18.5985	18.3485	18.9294	18.2746	19.0518	18.4051	18.5589	18.2328	18.4116	17.895
P48681	Nestin	NES	-0.448638	1.94374	0.22041	-1.36943	0.634592	-1.40461	-0.00321386	-0.584805	0.480954	-1.17129	0.350757	-0.618933	0.527204	0.713494	1.17206	-0.674842	0.628624	0.617824	0.987499	0.816899	1.0653	-0.723381	0.786608	-2.79049	0.144917	0.0744069	0.859643	-0.52271	0.143492	-1.88361	0.544207	-0.516662	20.9084	22.4928	21.3515	20.2986	21.6258	20.2753	21.2034	20.8182	21.524	20.4298	21.4378	20.7956	21.5547	21.678	21.9817
P78559	Microtubule-associated protein 1A	MAP1A	-0.560932	0.628499	-0.713278	-1.1509	1.3265	-1.31986	-0.596762	-1.35213	0.891665	-1.28277	0.725977	-0.658926	-0.0678456	-0.483057	1.68961	0.126967	1.10853	0.42574	1.28543	-0.415849	1.15934	-1.29495	1.096	-1.53006	0.934905	-0.530787	1.16937	-0.299653	0.367876	-1.40779	1.22064	-0.49149	19.0904	20.7871	18.8731	18.2488	21.7828	18.0078	19.0393	17.9618	21.1625	18.0607	20.9262	18.9506	19.7938	19.2015	22.3008
Q12789	General transcription factor 3C polypeptide 1	GTF3C1	0.168089	0.0398628	0.387391	1.49955	-0.770327	0.906266	0.438973	1.40671	-0.812794	-0.13724	-0.439	0.782163	0.267144	0.780233	-2.40096	-0.266673	-1.30458	0.956638	-0.953966	0.574121	-0.924254	0.959784	-0.498296	0.765711	-2.32037	0.251648	-1.18128	0.985563	0.00399562	0.989927	-1.00236	0.848331	19.917	19.8476	20.0355	20.6369	19.4095	20.3161	20.0634	20.5867	19.3866	19.7519	19.5887	20.249	19.9705	20.2479	18.5278
Q13464	Rho-associated protein kinase 1	ROCK1	0.328291	-0.01011	0.0890555	-1.21625	1.09983	-1.69273	0.251269	-1.49078	0.749208	-1.68669	0.663005	-0.484548	0.848825	-0.117113	0.622572	0.484511	0.908442	-0.385151	0.9271	-0.212694	0.998289	-0.606148	0.992016	-2.10177	1.32027	-0.466782	1.2798	-0.817002	0.663091	-1.33381	1.2934	-0.897411	20.2267	20.0625	20.1106	19.4772	20.6011	19.246	20.1893	19.344	20.431	19.2489	20.3891	19.8323	20.4793	20.0106	20.3695
Q14571	Inositol 1,4,5-trisphosphate receptor type 2	ITPR2	1.15017	1.45238	0.849294	-0.120283	-0.0409141	0.418082	0.321939	-0.687345	0.0943875	0.37625	-0.617324	-0.159134	1.10054	0.724265	-2.3449	0.079742	-0.188216	0.271595	-0.495648	1.15533	-1.34648	-0.431232	-0.612202	0.128018	-2.91659	0.693377	-1.06201	-0.0764161	-0.325766	1.44679	-0.195471	1.35776	19.1362	19.277	18.9961	18.5444	18.5814	18.7952	18.7504	18.2802	18.6444	18.7757	18.3128	18.5263	19.1131	18.9378	17.508
Q5VYK3	Proteasome adapter and scaffold protein ECM29	ECPAS	0.298657	0.00457843	0.555137	0.923438	-0.176939	-0.764197	0.0636822	1.57143	-1.10257	0.371699	-0.979222	1.13062	0.543973	0.898534	-1.86728	-0.647651	-1.41237	1.3898	-0.393183	1.6767	-0.941966	0.386726	-0.179187	-0.360972	-2.66672	-0.0687374	-0.429357	0.0940571	-0.290476	0.97499	0.128616	1.26819	20.647	20.5734	20.7112	20.8033	20.5279	20.3809	20.5881	20.9655	20.2962	20.6652	20.3271	20.8552	20.7084	20.7971	20.1048
Q6ZRV2	Protein FAM83H	FAM83H	-0.135238	-1.74226	0.840452	1.35542	-0.730625	0.601772	0.671476	0.417472	-0.270741	1.52217	0.418708	1.20151	-0.284386	0.274876	-2.02359	0.0133801	-0.997695	0.61557	-0.707066	0.873032	-0.684529	0.487143	0.155842	0.142545	-2.52969	0.559539	-1.46875	0.833336	0.0114381	1.2105	-1.02466	0.393052	19.3411	18.1984	20.0349	20.401	18.9177	19.8651	19.9147	19.7341	19.2447	20.5196	19.735	20.2916	19.235	19.6327	17.9983
Q8WYP5	Protein ELYS	AHCTF1	0.0595853	0.215262	-0.0202077	0.39138	-1.09121	1.27246	0.0456837	1.11192	-0.642718	0.596691	-0.56942	0.718371	0.128547	0.162836	-2.3935	0.458675	-1.36588	1.09549	-0.95368	0.484696	-0.768507	1.44163	-0.564884	1.36907	-2.10577	0.900447	-1.15	1.0913	0.220202	0.861594	-1.21925	0.219202	20.6704	20.7373	20.6362	20.8129	20.1764	21.1911	20.6645	21.1222	20.3689	20.901	20.4004	20.9533	20.7	20.7148	19.6173
Q92608	Dedicator of cytokinesis protein 2	DOCK2	1.71569	1.31405	0.438668	-0.597943	0.325994	-0.889821	1.44471	-0.98742	-0.545828	-0.840133	-0.150435	-0.330344	2.02811	0.881712	-0.816177	1.52028	-0.550017	-0.403704	-0.572554	-0.0362308	-0.225279	0.795102	0.412306	-2.79646	-0.803787	1.09852	-0.253116	0.0631619	0.560913	-0.688913	-0.453589	-0.65748	22.2993	22.0319	21.4491	20.7589	21.374	20.5646	22.1189	20.4996	20.7936	20.5977	21.0568	20.9371	22.5073	21.744	20.6136
Q9H583	HEAT repeat-containing protein 1	HEATR1	-0.364489	0.537103	-0.217775	0.413934	-1.02529	1.38776	-0.291283	1.7437	-0.751003	0.380262	-0.536743	0.642663	-0.147294	0.0819377	-1.83142	1.05979	-0.891084	0.785644	-1.38956	0.712383	-1.24314	1.01794	-0.484612	1.41485	-2.02493	0.686504	-0.909986	1.32265	-0.378067	0.908976	-1.13243	0.523007	19.1258	19.7896	19.2338	19.6989	18.6393	20.4158	19.1797	20.6779	18.8412	19.6741	18.999	19.8673	19.2857	19.4545	18.0458
Q9P2E9	Ribosome-binding protein 1	RRBP1	0.732203	1.06054	1.05637	0.80988	-0.748398	0.218287	0.383043	-0.183887	-0.779465	1.4312	-0.253832	0.927261	0.775197	1.64772	-2.03697	-0.110788	-1.09275	0.908543	-0.726835	1.10647	-1.04903	0.374473	-0.380952	-1.16147	-2.52093	0.801747	-1.23971	0.125139	-0.0888048	0.246851	-0.648711	0.417612	23.9874	24.1996	24.1969	24.0376	23.0309	23.6554	23.7619	23.3956	23.0108	24.439	23.3504	24.1135	24.0152	24.5789	22.1984
Q9UQ35	Serine/arginine repetitive matrix protein 2	SRRM2	-0.121339	0.672005	0.271687	0.885329	-0.778967	1.18748	-0.176075	1.40701	-0.881338	0.670758	-1.10875	0.551294	-0.0714643	0.652145	-2.1396	0.861553	-1.12964	0.861483	-0.998457	1.07038	-0.940559	0.181033	-0.853301	0.870826	-2.15369	0.907951	-1.22618	0.926942	-0.0718844	1.10754	-1.0602	0.626034	21.9833	22.4155	22.1974	22.5318	21.625	22.6964	21.9535	22.816	21.5692	22.4149	21.4453	22.3498	22.0105	22.4047	20.8836
O14686	Histone-lysine N-methyltransferase 2D	KMT2D	0.227952	0.434101	0.390111	0.222899	-0.490506	1.20249	0.129596	1.11695	0.123502	0.0687525	-0.825996	0.848977	0.15737	0.236175	-3.0231	-1.02579	-1.94584	0.652623	-1.16923	0.520432	-0.724518	1.83865	-0.108231	0.741091	-1.51823	0.516173	-0.292902	0.931549	0.620994	0.787299	-0.976569	0.333216	18.9885	19.086	19.0652	18.9861	18.6487	19.4494	18.942	19.409	18.9391	18.9132	18.49	19.2822	18.9551	18.9924	17.4509
Q12888	TP53-binding protein 1	TP53BP1	0.405463	0.912668	0.459883	0.914986	-0.116042	-0.186548	0.0443983	0.200227	-0.147049	-0.016201	-0.659172	1.88718	0.240397	0.823017	-2.53146	-0.634767	-0.785399	1.15864	-0.988208	0.550025	-0.035102	1.0015	-0.254836	-1.06006	-2.42398	0.469239	-0.885791	0.520829	0.154087	-0.535586	-0.51672	2.03438	20.2327	20.4277	20.2537	20.4285	20.0323	20.0053	20.094	20.1539	20.0204	20.0707	19.8236	20.8021	20.1693	20.3932	19.1042
Q14690	Protein RRP5 homolog	PDCD11	-0.321941	0.395837	-0.0140731	0.613457	-0.964901	1.4436	-0.0311729	1.5639	-0.886018	0.160373	-0.705129	0.117406	0.214364	-0.0521126	-1.90315	1.29947	-1.35328	0.69546	-1.17016	0.582269	-0.834138	0.795551	-0.58543	1.63275	-1.87711	0.640649	-1.16311	1.26529	-0.180115	1.05783	-1.14698	0.710625	19.6128	20.1265	19.8331	20.2823	19.1526	20.8765	19.8209	20.9626	19.209	19.958	19.3385	19.9272	19.9966	19.8059	18.481
Q8TF72	Protein Shroom3	SHROOM3	0.297326	-2.08967	1.29834	0.701278	0.153759	-0.575202	0.39999	-1.06253	0.400096	0.491576	-0.0116761	0.26392	0.0440341	0.0452654	1.00349	0.502307	-0.435084	-0.0515134	0.791515	0.439933	-0.163579	-2.58863	0.680626	-2.18295	-1.41457	-0.931704	1.55063	-0.0816029	0.344964	1.43525	0.749439	-0.00501618	19.296	18.1386	19.7813	19.4918	19.2264	18.8729	19.3457	18.6366	19.3458	19.3901	19.1461	19.2798	19.1732	19.1737	19.6384
Q8WUY3	Protein prune homolog 2	PRUNE2	-0.668477	-1.64552	-0.364292	0.246329	1.16923	-1.8231	-0.486885	-0.817025	1.10021	0.0574194	0.899861	-0.443302	-0.627956	-0.39801	1.40213	-0.32139	1.1167	-0.167544	1.13407	-0.641755	1.04737	-2.01547	1.2359	0.322246	1.04842	-0.413135	1.12479	-0.694137	0.321422	-1.27146	1.41585	-0.842492	18.589	17.0815	19.0583	20.0004	21.4244	16.8075	18.8691	18.3598	21.3179	19.709	21.0088	18.9364	18.6515	19.0063	21.7837
Q92621	Nuclear pore complex protein Nup205	NUP205	-0.00475737	-0.0144144	-0.128261	0.982136	-0.813559	0.897049	0.150365	0.948926	-0.516982	0.252772	-0.511682	1.30442	-0.0691675	-0.143696	-1.81008	0.109174	-0.942018	0.576664	-1.29688	0.904387	-1.40457	1.51729	-0.469058	1.22613	-2.2936	0.762317	-0.927023	1.81578	-0.693727	0.697997	-0.868588	0.762662	20.0169	20.0135	19.9725	20.3717	19.7262	20.3411	20.0727	20.3597	19.8328	20.1095	19.8347	20.4875	19.9938	19.967	19.368
Q96Q06	Perilipin-4	PLIN4	0.337062	-0.242723	-0.049109	-0.283132	0.892456	-1.73682	0.497548	-1.54377	0.946722	-1.70732	0.837182	-0.325999	0.135588	-0.433478	0.989319	0.229064	0.962775	0.274507	1.07154	-1.57987	1.07155	-1.59146	1.05405	-1.67526	1.06436	-0.963651	1.11882	-0.514362	1.0761	-0.515624	1.01479	-0.410851	21.8048	19.275	20.1198	19.0987	24.2282	12.7556	22.5051	13.598	24.465	12.8844	23.987	18.9116	20.9257	18.4426	24.6509
Q9ULV0	Unconventional myosin-Vb	MYO5B	0.835588	-1.9024	1.41885	0.57969	0.0871189	0.0381049	1.14979	0.227658	0.328701	-0.195521	0.53388	0.91097	0.249476	0.657551	-2.74809	0.348914	-0.529897	-0.621911	-0.221316	0.860332	-0.847179	0.644769	-0.130684	0.278337	-2.72182	-0.187381	-1.0576	-0.00308973	0.703721	1.09006	-0.420303	0.643683	22.8604	21.1821	23.2179	22.7035	22.4016	22.3716	23.053	22.4877	22.5497	22.2283	22.6755	22.9066	22.5011	22.7513	20.6637
Q9Y4F5	Centrosomal protein of 170 kDa protein B	CEP170B	-0.880535	-2.16349	0.53887	0.201582	-0.0159251	-1.06966	0.0312567	-1.34988	0.909946	1.07257	0.0865561	0.421433	-1.1697	-0.27361	-0.400644	0.682232	0.0980038	-0.103723	0.293868	0.965096	0.37465	-0.253402	0.875658	-2.57017	-0.429629	-0.200829	0.593011	0.415809	-0.199693	2.81518	0.818619	-0.113458	18.2031	17.7615	18.6917	18.5756	18.5007	18.138	18.517	18.0415	18.8194	18.8754	18.536	18.6513	18.1036	18.412	18.3683
P01023	Alpha-2-macroglobulin	A2M	-0.872289	-1.02516	-0.25516	-1.02446	-0.00516845	-1.88718	1.10898	-0.395973	0.17114	-1.14981	1.1754	0.614135	1.20194	0.596967	0.343744	-0.196102	1.06832	-0.248752	1.68513	0.00893596	1.65073	-0.740492	1.05566	-1.99821	1.1555	-0.561043	0.367589	-1.06784	0.954702	-0.846493	0.144815	-1.02956	23.3509	23.1689	24.0857	23.1698	24.3833	22.1426	25.7098	23.918	24.5932	23.0205	25.7889	25.1206	25.8205	25.1002	24.7987
P11047	Laminin subunit gamma-1	LAMC1	-0.27685	5.66448e-05	-0.426429	-1.07227	0.906871	-1.08774	-0.467286	-1.16363	1.13149	-1.25572	0.868825	-0.830642	-0.31324	-0.286923	1.58783	-0.129606	1.05678	0.156483	1.04201	-0.535413	1.24602	-1.35443	1.41452	-1.63235	1.54742	-0.393312	1.28129	-0.699743	0.187835	-1.26709	1.33473	-0.569493	21.9515	22.302	21.7622	20.9446	23.4499	20.925	21.7104	20.829	23.7343	20.7124	23.4018	21.2505	21.9055	21.9388	24.3119
P21359	Neurofibromin	NF1	-0.626813	0.564736	-0.45973	-1.45376	-0.763194	-1.83842	-0.419675	1.29373	0.723432	-0.909156	0.413426	0.799543	-0.176783	-2.10975	-0.72585	0.528391	-0.439239	1.09778	-0.12871	0.039554	-0.010793	1.07901	0.860129	1.20387	-2.11612	0.88398	0.935475	1.34895	0.248269	0.925303	-1.0029	0.235313	18.5127	18.8515	18.5602	18.2776	18.474	18.1683	18.5716	19.0587	18.8966	18.4325	18.8085	18.9182	18.6407	18.0912	18.4846
P46100	Transcriptional regulator ATRX	ATRX	0.265375	1.27722	-0.0506437	0.137667	-0.859517	0.931809	0.0473852	1.05621	-0.599193	-0.298016	-0.655445	0.52805	0.813715	1.16119	-2.01226	-0.854225	-1.04379	0.748349	-0.910611	0.25782	-0.755917	1.73574	-0.651339	0.4076	-2.36856	1.79175	-0.677627	1.1238	0.128228	-0.311416	-0.94471	0.581353	19.9056	20.2375	19.802	19.8637	19.5367	20.1242	19.8341	20.165	19.6221	19.7209	19.6036	19.9918	20.0855	20.1994	19.1587
Q6ZNJ1	Neurobeachin-like protein 2	NBEAL2	-0.0182062	0.0014905	0.356218	1.01227	-1.09594	-0.432657	0.445738	1.15911	-0.834174	0.876205	-0.0519677	1.08035	0.628874	1.02018	-1.32171	1.27279	-1.50638	0.481886	-1.20073	0.96556	-1.1034	0.588548	0.299857	-0.238544	-2.4081	0.57109	-1.57626	0.29329	-0.268466	0.944797	-1.24222	1.3005	21.4307	21.4434	21.6719	22.0945	20.7365	21.1637	21.7296	22.1891	20.9051	22.0069	21.409	22.1383	21.8475	22.0996	20.5911
Q96N67	Dedicator of cytokinesis protein 7	DOCK7	-0.760973	0.451261	-0.248091	-0.923172	1.39307	0.656212	-0.246157	1.77757	0.69087	0.900808	0.0389822	-1.36362	-1.36537	-1.57482	-0.680344	-1.20254	1.17524	1.10601	0.176468	0.593443	-0.15362	-1.23925	0.631099	0.840844	-0.859243	-1.7022	1.19229	-0.153924	-1.28835	0.32151	0.622217	1.19378	19.7314	19.8988	19.8022	19.709	20.0288	19.9271	19.8025	20.0819	19.9319	19.9609	19.8419	19.6482	19.6479	19.619	19.7425
Q9Y3R5	Protein dopey-2	DOP1B	1.07592	-1.00743	1.79661	1.85449	0.205735	-1.17439	1.12948	-0.657612	0.525394	0.35086	0.205747	0.333211	0.742031	1.34534	-1.54255	-0.530028	-0.381902	-1.28855	0.541817	1.23596	-1.171	-1.31732	-0.0286454	-0.855439	-2.14778	-0.228449	-0.382547	-0.120437	0.492408	0.858583	-0.225874	0.366362	20.2923	18.8991	20.7743	20.813	19.7104	18.7875	20.3281	19.133	19.9242	19.8074	19.7104	19.7956	20.069	20.4725	18.5413
O15027	Protein transport protein Sec16A	SEC16A	0.303657	0.485828	0.759322	1.59667	-0.772663	-1.08364	-0.11257	0.498437	-0.145661	1.02815	-0.995692	0.79861	0.0313076	1.4763	-2.5277	1.07885	-1.11072	0.793828	-0.733944	1.22373	-0.952362	-0.216723	-0.494447	-0.087159	-2.25694	0.632044	-0.849656	0.888458	-0.0332799	0.352114	-0.397802	0.823671	21.0789	21.1663	21.2975	21.6993	20.5624	20.4132	20.8792	21.1724	20.8633	21.4265	20.4554	21.3164	20.9482	21.6416	19.7203
P13639	Elongation factor 2	EEF2	0.19548	1.25855	0.836639	-0.318317	-0.386699	0.845168	0.413566	1.07378	-0.868098	1.24621	-0.743631	0.613962	0.658348	0.92408	-1.84456	1.07363	-1.37372	0.646007	-1.13618	0.906165	-1.16006	0.112448	-0.283512	0.073055	-2.71829	0.47337	-1.23827	0.348635	-0.365793	1.01764	-0.837149	0.557535	25.6063	26.1058	25.9076	25.3649	25.3328	25.9116	25.7088	26.019	25.1066	26.1	25.1651	25.803	25.8238	25.9487	24.6478
Q14643	Inositol 1,4,5-trisphosphate receptor type 1	ITPR1	0.232116	0.179123	-0.0494279	-0.848264	0.871946	-1.2504	0.0369893	-1.59763	0.981172	-1.46667	0.654393	-1.00513	0.577147	-0.2208	1.56595	-0.404149	0.868255	-0.142951	0.897717	-0.378977	0.874935	-1.06343	1.25075	-2.13783	1.24374	-0.384478	1.52481	-0.431953	0.310163	-1.34792	1.24475	-0.583944	22.6332	22.5858	22.3813	21.6664	23.2058	21.3065	22.4586	20.9958	23.3035	21.113	23.0111	21.526	22.942	22.2279	23.8268
Q15751	Probable E3 ubiquitin-protein ligase HERC1	HERC1	-0.0540774	0.478948	1.16095	0.705583	-0.251093	-0.0164921	0.348825	0.777684	-0.340312	0.824752	-0.16029	0.858263	0.63375	1.27553	-2.41137	-2.91021	-0.89665	0.4946	0.490457	0.879692	1.06444	-0.489275	-0.732847	-0.633546	-2.20501	0.567088	-0.286221	0.429204	0.500245	0.10748	-0.382283	0.172189	17.8917	18.0547	18.2632	18.124	17.8315	17.9032	18.0149	18.1461	17.8042	18.1605	17.8593	18.1707	18.1021	18.2983	17.171
Q70CQ2	Ubiquitin carboxyl-terminal hydrolase 34	USP34	0.241313	0.751944	0.731004	0.15069	-0.107294	0.648927	0.408451	0.980789	-0.639037	-0.410268	-0.106775	1.01103	0.451051	0.699836	-1.46712	-0.441955	-1.22167	0.229681	-0.78781	0.73128	-0.812993	1.42055	-0.450516	0.916906	-3.64389	0.425634	-0.898935	0.828421	0.0370655	-0.0922099	-0.824915	1.2408	17.8059	18.0105	18.0021	17.7696	17.6663	17.9692	17.8729	18.1021	17.4533	17.5449	17.6665	18.1143	17.8899	17.9896	17.1215
Q86V48	Leucine zipper protein 1	LUZP1	-1.07169	1.81457	-0.44751	-0.233352	-0.788963	0.558378	-0.0353412	-0.191223	-0.289773	1.7874	-0.552133	0.736139	-0.636608	0.864215	-1.35166	0.983468	-0.772445	1.78918	-0.543518	1.02276	-0.59277	-0.515165	-0.17484	0.296463	-2.93622	0.0742468	-0.252617	0.275805	-0.140548	1.26957	-0.675006	0.729184	19.7591	21.1062	20.0505	20.1504	19.8911	20.5199	20.2428	20.1701	20.1241	21.0935	20.0016	20.6029	19.9622	20.6627	19.6285
Q96L91	E1A-binding protein p400	EP400	0.586166	0.733646	0.381492	1.02811	-0.807028	0.966372	0.0436548	0.688379	-0.372006	-0.250082	-1.18396	0.746262	0.132939	0.224797	-2.72603	-0.120766	-0.884749	0.967476	-1.37577	0.77286	-0.688813	0.871884	-1.05103	1.28828	-2.08986	0.816878	-0.550158	1.68249	0.0724573	0.359778	-0.695516	0.431854	18.4964	18.5512	18.4204	18.6605	17.9791	18.6376	18.295	18.5344	18.1407	18.1859	17.8392	18.5559	18.3281	18.3623	17.2666
Q9BQS8	FYVE and coiled-coil domain-containing protein 1	FYCO1	-0.0989232	-0.758781	0.00790218	-0.300437	1.54633	-1.73452	-0.540598	-0.600063	0.760521	-1.17609	0.771055	-0.352299	0.0279103	-0.336242	1.50927	-0.746034	1.212	-0.086215	1.37359	-0.632782	1.14566	-1.38273	1.16775	-1.67249	1.15179	-0.685408	1.37403	-1.18883	-0.0793488	-0.697828	1.34209	-0.320285	20.1257	19.6759	20.1986	19.9884	21.2473	19.0108	19.8246	19.7841	20.7116	19.3914	20.7188	19.953	20.2122	19.964	21.222
Q9NY15	Stabilin-1	STAB1	0.498417	0.452273	0.955209	-0.531669	0.701001	-1.22986	1.08778	-1.46656	0.821163	-1.15044	0.618387	-1.15227	1.42732	0.0619921	0.912008	-1.41277	0.767628	-0.673002	0.536909	-0.306902	0.864834	-0.955171	0.794955	-2.41928	0.768632	0.389546	1.12906	-0.963277	1.05237	-1.07261	0.265039	-0.770717	21.2822	21.2448	21.6519	20.4485	21.4461	19.8834	21.7592	19.6918	21.5434	19.9476	21.3793	19.9462	22.034	20.9289	21.6169
O60716	Catenin delta-1	CTNND1	0.940215	-0.998976	1.10436	1.02288	0.0511136	0.697012	1.04011	-1.26584	0.234317	0.888855	-0.175787	0.794591	0.130784	0.55722	-2.78824	-0.649796	-0.531215	-0.624854	-0.280906	1.03208	-1.07126	-0.242366	-0.0310971	0.251405	-2.71092	0.43655	-0.65919	0.680553	0.504639	1.03004	-0.234112	0.867842	23.2759	22.3062	23.358	23.3172	22.8313	23.1543	23.3258	22.1728	22.9229	23.2502	22.7178	23.2031	22.8711	23.0844	21.4115
P07942	Laminin subunit beta-1	LAMB1	-0.498611	0.625985	-0.745197	-1.47832	0.788688	-0.892467	-0.798741	-0.899354	1.23983	-1.07214	0.654537	-0.756771	-0.634366	-0.0280329	1.39807	-0.166142	0.949874	0.722983	0.829648	-0.155203	1.14486	-1.8491	1.46899	-1.59555	1.18511	-0.101687	1.36602	-0.377995	0.159159	-1.35184	1.28719	-0.419426	21.8121	22.7681	21.6025	20.9793	22.9064	21.4773	21.557	21.4715	23.2899	21.3246	22.7924	21.5927	21.6967	22.2121	23.4244
P35556	Fibrillin-2	FBN2	0.709916	2.5113	1.21068	0.200661	-0.779718	1.74083	0.00984245	0.0127863	-0.595071	-0.283816	-0.811618	-0.0608421	0.0768928	0.898074	-0.540416	-1.85888	-1.93129	0.417462	-0.367579	0.488058	-1.13642	-0.648067	0.3611	-0.636603	-0.197995	1.26982	0.114947	-0.423271	-0.673221	-0.654097	-0.414913	1.99144	20.393	21.5974	20.7278	20.0525	19.3969	21.0823	19.9249	19.9268	19.5204	19.7285	19.3756	19.8776	19.9697	20.5188	19.557
P49454	Centromere protein F	CENPF	-1.0574	0.667464	0.458272	0.740151	-1.41336	0.728059	0.433115	0.903065	-1.82913	0.698698	-0.125258	0.721266	0.479189	0.675177	-1.26241	0.826692	-1.38451	1.16531	-0.934405	0.817884	-1.88593	1.00852	-1.1494	0.687995	-1.20626	0.708025	-0.951068	0.975613	0.569942	0.63926	-1.31036	0.605802	14.289	17.6507	17.243	17.7924	13.5953	17.7688	17.194	18.1099	12.7849	17.7116	16.1057	17.7556	17.2838	17.6657	13.8894
Q08211	ATP-dependent RNA helicase A	DHX9	0.253755	0.727995	0.253234	0.65364	-0.482939	1.17313	0.640757	1.12671	-0.606099	0.131319	-0.728044	0.616702	0.385306	0.518228	-2.38569	0.415885	-1.02138	1.37298	-1.21676	0.703956	-0.791721	1.28004	-0.908539	0.488021	-2.48013	0.682437	-1.33548	1.07744	-0.349991	0.421105	-0.926155	0.310278	23.3926	23.6062	23.3924	23.5727	23.0607	23.8068	23.5669	23.7859	23.0052	23.3374	22.9503	23.5561	23.4519	23.5117	22.2034
Q5THJ4	Intermembrane lipid transfer protein VPS13D	VPS13D	0.782334	-1.28707	1.68368	0.684248	0.800817	-0.968995	0.857432	-1.16476	1.14849	1.77588	0.901346	-0.0938001	0.861325	0.389402	-1.62479	-2.18631	-0.571802	-0.512394	-0.0254063	-0.270716	0.627455	-0.856789	0.879398	-0.495908	-1.71118	-0.486672	0.975178	-0.556142	0.892627	-0.329197	-0.0826507	-0.0350282	18.4797	17.8156	18.769	18.4482	18.4857	17.9177	18.5038	17.8548	18.5972	18.7986	18.5179	18.1985	18.5051	18.3536	17.7072
Q92878	DNA repair protein RAD50	RAD50	0.177384	0.922802	0.0195382	0.772966	-0.247837	1.73738	0.515055	1.24856	-0.866335	-0.639519	-0.82504	0.505613	0.371664	0.658673	-1.58386	-0.368077	-0.985817	0.490002	-1.01278	0.753829	-0.715041	0.900303	-0.637067	0.968528	-1.80958	1.54998	-0.852604	0.646304	-0.250201	-2.13492	-0.692062	1.38216	20.8064	21.127	20.7386	21.0626	20.6236	21.4773	20.9517	21.2671	20.3576	20.4551	20.3753	20.9476	20.89	21.0134	20.049
Q93009	Ubiquitin carboxyl-terminal hydrolase 7	USP7	0.183549	-0.0781313	0.540307	1.55437	-0.18294	2.01814	0.854364	1.2253	-0.620397	0.462358	-0.602924	0.518005	0.567938	0.950364	-2.25011	-1.40115	-1.03341	0.849985	-0.974586	0.515594	-0.735162	0.537333	-0.748571	0.615221	-2.02737	0.466667	-1.35485	0.163088	-0.255811	0.321119	-0.844166	0.765876	21.7783	21.6721	21.9231	22.3348	21.6295	22.5231	22.0506	22.2012	21.4519	21.8915	21.459	21.9141	21.9344	22.0896	20.7903
Q9BTC0	Death-inducer obliterator 1	DIDO1	0.00357782	0.365265	-0.290489	0.722792	-0.695622	0.571883	0.0255251	1.16644	-1.0598	-0.497065	-0.800465	0.77551	-0.106933	1.08254	-2.21617	0.00533345	-1.17317	1.06095	-1.0915	0.530567	-0.328641	2.07749	-0.720582	1.08024	-1.92103	0.76458	-1.21819	1.32303	0.153064	0.463709	-0.905717	0.852883	19.874	20.0567	19.7254	20.2373	19.5207	20.1611	19.8851	20.4614	19.3368	19.6211	19.4678	20.2639	19.8181	20.419	18.7526
Q9BV73	Centrosome-associated protein CEP250	CEP250	0.335564	0.46716	-0.0156035	0.00818189	-0.123157	0.282307	0.225536	0.0594684	0.270896	-0.247238	0.02743	0.342252	0.518521	0.224274	-0.147405	0.366906	0.0115999	0.391856	-5.34277	0.128972	0.176655	0.326615	0.351569	-0.0482184	-0.306553	0.381072	0.00384671	0.378607	0.393872	0.146104	-0.0844741	0.496153	19.6453	19.7794	19.2874	19.3117	19.1778	19.591	19.5332	19.3639	19.5794	19.0514	19.3313	19.6521	19.8317	19.5319	19.1531
Q9H3S7	Tyrosine-protein phosphatase non-receptor type 23	PTPN23	0.628915	0.20786	0.352406	0.1494	-0.0436719	-0.45048	0.569682	-0.650372	0.113303	0.212934	-0.00162116	-0.368956	0.488207	0.436282	-1.53553	-3.40334	-0.186732	0.742068	0.24435	0.452406	0.566486	-1.30764	0.825445	0.26449	-1.26893	0.239811	0.251551	-1.24248	-0.0167946	0.684701	0.322475	2.72378	21.5564	21.4888	21.512	21.4794	21.4484	21.3831	21.5469	21.351	21.4736	21.4896	21.4552	21.3962	21.5338	21.5254	21.2089
O75962	Triple functional domain protein	TRIO	-0.936874	2.19289	-0.713085	-0.936579	0.694094	-0.330301	-0.521094	-1.29243	0.526872	-2.03699	0.294109	-0.545412	0.294006	-0.475458	0.150763	0.050266	-0.42059	2.40225	-0.120747	0.638516	-0.315	-1.73415	0.518402	-0.0907445	-1.14543	0.486248	1.74081	0.503714	0.674705	-0.592512	0.123924	0.915821	18.289	19.0966	18.3467	18.2891	18.7098	18.4455	18.3963	18.1972	18.6667	18.0051	18.6066	18.39	18.6066	18.408	18.5696
P26358	DNA (cytosine-5)-methyltransferase 1	DNMT1	-0.141169	1.11222	0.262714	0.75513	-0.736471	1.12784	0.166738	0.84636	-0.913126	0.119991	-0.653576	0.639442	0.856164	0.499087	-2.02646	1.11154	-1.44685	1.03254	-1.28298	0.846735	-0.950958	0.962804	-0.721623	0.260503	-2.21241	0.53756	-1.0553	1.19454	-0.305381	0.978946	-1.28221	0.417668	18.8658	19.9175	19.2047	19.6179	18.3663	19.9306	19.1242	19.6944	18.2181	19.085	18.4359	19.5208	19.7027	19.4031	17.2839
P48634	Protein PRRC2A	PRRC2A	-0.491713	0.978749	-0.138548	0.797958	-1.04603	0.900467	-0.393062	1.1576	-0.787778	1.01779	-0.960576	0.925665	-0.169999	0.826578	-1.86217	0.877941	-1.13492	1.13426	-0.93411	0.718505	-0.988156	-0.104925	-0.663323	0.978512	-2.45369	0.673064	-0.935389	1.04353	-0.0301719	1.2849	-0.7798	0.558849	19.3512	20.1299	19.5383	20.0342	19.0577	20.0885	19.4035	20.2246	19.1945	20.1506	19.103	20.1018	19.5216	20.0493	18.6255
P52948	Nuclear pore complex protein Nup98-Nup96	NUP98	0.342799	0.604018	0.337842	1.20274	-0.445352	1.16309	0.416666	0.663734	-0.683338	0.37813	-0.888848	0.266515	-0.0382155	0.196458	-2.55195	0.165084	-1.06206	1.04601	-1.03396	0.722544	-1.21917	1.22548	-0.602167	0.892058	-2.1468	0.991899	-1.21443	1.17434	-0.708806	0.493722	-0.721436	1.0334	21.439	21.5402	21.4371	21.7722	21.1336	21.7569	21.4676	21.5634	21.0414	21.4527	20.9617	21.4094	21.2914	21.3823	20.3173
P55072	Transitional endoplasmic reticulum ATPase	VCP	0.381128	0.767098	0.0124975	0.947304	-0.354893	-1.51755	0.32781	0.853095	-0.514996	2.19962	-0.128159	-0.244938	0.293607	0.375613	-0.43177	0.293024	-0.600884	0.834672	-0.289616	1.19414	-0.1473	1.17253	0.275428	-2.09768	-0.962604	0.401577	-0.85067	-0.218363	-1.59	-2.3035	0.492337	1.43145	24.8488	24.9574	24.745	25.0082	24.6416	24.3143	24.8338	24.9816	24.5965	25.3607	24.7054	24.6725	24.8241	24.8472	24.6199
Q14839	Chromodomain-helicase-DNA-binding protein 4	CHD4	-0.0529487	0.535234	0.140924	0.589686	-0.384291	1.64906	0.422179	1.22896	-0.72217	0.117258	-0.710674	0.537384	0.455493	0.386197	-2.29357	0.343187	-1.28734	1.17472	-1.31155	0.589654	-0.891778	1.19792	-0.72765	0.835462	-2.33021	0.615509	-1.23035	1.03301	-0.270124	0.184665	-0.819807	0.995959	20.9151	21.2297	21.0188	21.2588	20.7378	21.8255	21.1692	21.6008	20.5571	21.0061	20.5632	21.2308	21.187	21.15	19.7165
Q5TZA2	Rootletin	CROCC	0.730099	0.0778907	0.302322	-0.50983	0.745297	-2.07621	0.462782	-0.965942	0.869741	-2.15941	1.20368	-0.518016	0.0484617	-1.31106	1.06065	-1.31055	1.32539	0.49335	0.486693	-0.406922	0.985594	-1.65699	0.54466	-1.15327	0.871873	-0.0906188	0.433662	-0.312443	0.79485	-0.94192	1.23702	0.739151	19.3068	19.0611	19.1456	18.8396	19.3125	18.2495	19.2061	18.6678	19.3594	18.2182	19.4852	18.8366	19.05	18.5378	19.4313
Q9BZ29	Dedicator of cytokinesis protein 9	DOCK9	-0.927419	0.377713	-1.31798	-2.66417	-0.211056	-1.31127	-0.63368	1.89989	0.688538	-0.800672	0.723092	-0.731351	-0.292803	0.264083	1.11587	0.401023	0.501475	0.686707	-0.137582	0.0597768	2.07291	0.168229	1.78011	0.0490512	0.74468	0.217614	-0.107236	-1.06068	-0.131119	-0.993727	0.321312	-0.75132	18.8971	19.2615	18.7881	18.4122	19.0971	18.79	18.9791	19.6865	19.3483	18.9325	19.3579	18.9519	19.0743	19.2298	19.4676
Q9UGU0	Transcription factor 20	TCF20	-0.482168	-0.0222237	-0.225998	0.724435	-0.807602	0.824122	0.154795	1.5462	-0.617067	0.983308	-0.62741	0.814978	-0.231342	0.331226	-2.02035	0.846531	-1.16438	0.671916	-1.13225	0.169455	-0.845408	1.32497	-0.47605	1.48607	-2.72519	0.699017	-0.436909	0.289005	0.424294	-0.233543	-0.703656	1.46124	18.291	18.5763	18.4499	19.0395	18.0891	19.1013	18.6861	19.5492	18.2073	19.2001	18.2009	19.0956	18.4466	18.7956	17.3368
O14497	AT-rich interactive domain-containing protein 1A	ARID1A	0.511635	0.645146	0.365423	0.627058	-0.408272	0.732912	0.709188	1.08692	-0.663742	0.0342821	-0.587234	0.971198	0.596786	0.829258	-2.1183	-2.15297	-1.05481	1.42847	-1.10811	0.820506	-0.43296	1.06747	-0.538344	0.837348	-2.38554	0.495874	-0.899107	0.53673	0.174353	-0.193132	-0.683493	0.755476	20.0137	20.0776	19.9437	20.0689	19.5734	20.1196	20.1082	20.289	19.4511	19.7852	19.4877	20.2336	20.0544	20.1657	18.755
P02768	Albumin	ALB	0.325824	0.0845558	0.499986	-0.574124	1.00676	-1.26326	0.748335	-1.3482	0.950282	-0.655843	1.0809	-0.415902	0.614565	-0.258432	0.751888	-0.0474561	1.30161	-0.259027	1.10034	-0.79679	1.33435	-1.49367	1.16609	-1.89625	1.18141	-1.09853	0.445574	-1.36729	0.40185	-1.68593	0.911237	-0.744851	31.3055	31.034	31.5014	30.293	32.0716	29.5176	31.7809	29.422	32.0081	30.201	32.155	30.471	31.6304	30.6481	31.7849
P10586	Receptor-type tyrosine-protein phosphatase F	PTPRF	1.37139	-2.38417	0.940367	0.370388	0.767583	-1.25427	1.52616	-1.69857	0.559808	0.0173107	0.912569	-0.162868	0.32793	0.31381	-0.463941	-0.839962	0.370883	-1.77795	0.285958	0.516431	0.281703	-2.23465	0.814481	1.01263	-0.737699	-0.639968	0.0181151	0.255546	0.977632	-0.0160503	0.593408	-0.0239852	20.399	18.1548	20.1414	19.8008	20.0382	18.83	20.4915	18.5645	19.914	19.5898	20.1248	19.4821	19.7754	19.767	19.3022
Q5UIP0	Telomere-associated protein RIF1	RIF1	-0.647709	0.755052	-0.0349905	0.704674	-0.919292	1.06851	-0.364663	1.93138	-0.849404	-0.158968	-0.890086	0.449262	0.13641	0.256107	-1.79943	0.678914	-1.34909	0.967204	-0.915724	0.416271	-0.84507	1.42178	-0.72733	1.15912	-1.82591	0.726002	-1.16953	1.4694	-0.280096	0.727456	-0.984113	0.893861	18.1912	19.2874	18.67	19.2481	17.9789	19.5324	18.4124	20.2068	18.0335	18.5731	18.0017	19.0485	18.804	18.8975	17.2911
Q6WCQ1	Myosin phosphatase Rho-interacting protein	MPRIP	-1.14582	3.23441	-1.34239	-0.817314	-0.411825	-0.0858567	-0.451772	0.473555	-0.312518	-0.0246698	-0.518193	0.410404	0.483443	0.274546	-0.859804	0.597266	-0.433902	2.30857	-1.24447	0.61778	0.140536	-0.248999	0.0748004	-1.42402	-0.830224	1.03552	-0.616642	1.14577	-0.723773	0.716723	-0.288393	0.267254	19.1988	20.7855	19.1275	19.3178	19.4646	19.5827	19.4502	19.7854	19.5006	19.6049	19.4261	19.7625	19.789	19.7133	19.3024
Q7LBC6	Lysine-specific demethylase 3B	KDM3B	-0.146379	0.0303979	0.163909	0.631288	-0.705312	1.2653	0.315142	1.86236	-0.494848	-0.564236	-0.564759	0.560767	0.0611556	-0.740092	-2.01605	0.786887	-1.20088	-0.0026414	-0.841173	0.687991	-0.858245	1.24375	-0.567857	1.22862	-2.49127	0.706011	-0.988287	1.34769	0.0043279	1.08261	-0.614046	0.817852	19.0259	19.1233	19.1969	19.4544	18.718	19.8036	19.2802	20.1326	18.834	18.7957	18.7954	19.4155	19.1403	18.6988	17.9959
Q7Z460	CLIP-associating protein 1	CLASP1	-1.53385	0.963429	-1.7161	-2.40206	0.684954	-0.345419	-1.53865	1.32423	0.82184	-1.30247	0.062018	-0.647438	-0.979165	0.111234	0.406035	0.759447	0.812156	0.798856	0.434206	0.0709782	1.36948	1.34374	0.552646	-0.748228	-0.599249	-0.357725	1.21362	0.564656	-0.38528	-0.745713	0.863213	0.144609	19.4158	19.9953	19.3735	19.2144	19.9306	19.6916	19.4147	20.079	19.9624	19.4695	19.7861	19.6215	19.5445	19.7975	19.8659
Q8IY21	Probable ATP-dependent RNA helicase DDX60	DDX60	0.648556	0.0129501	-0.946197	-1.38997	0.29841	-0.870244	0.455278	-1.36726	0.0123374	3.79347	0.368107	0.236452	0.214779	-0.0995544	-1.11635	0.469241	-0.465518	0.690705	-0.125532	0.380487	-0.171398	0.176475	0.471049	-1.94602	-0.562565	0.511856	0.955511	1.1493	-0.295106	-0.497694	-0.211218	-0.780319	20.1091	19.6105	18.858	18.5098	19.8344	18.9176	19.9575	18.5277	19.61	22.5763	19.8891	19.7858	19.7688	19.5222	18.7245
Q9H7D0	Dedicator of cytokinesis protein 5	DOCK5	0.595731	-0.976099	1.27071	0.716165	0.309309	-0.77627	1.0572	0.754766	0.289613	-1.03672	0.33963	-0.698742	0.684926	1.07706	-1.82749	1.96744	-0.213086	-1.50417	0.147762	1.25784	-1.03114	-0.733368	0.12269	0.0285348	-2.44559	-0.425006	-0.383048	-0.058395	0.702467	1.41727	-0.449211	-0.180806	19.2193	18.5139	19.5222	19.2734	19.0908	18.6036	19.4264	19.2907	19.0819	18.4867	19.1044	18.6384	19.2593	19.4353	18.1319
Q9UM54	Unconventional myosin-VI	MYO6	0.590437	-0.991389	0.911245	0.858303	-0.215141	1.06273	0.519745	-0.0503475	-0.225674	1.37329	0.154906	1.19797	0.163394	1.17769	-2.48018	-0.463208	-0.960162	0.750137	-0.743394	1.03511	-1.37342	0.696242	-0.328972	1.25453	-2.42341	-0.286144	-1.31572	0.314767	-0.0952347	-0.153947	-0.475585	0.52145	21.3934	20.551	21.5642	21.536	20.9643	21.6449	21.3557	21.0521	20.9587	21.8103	21.1614	21.7169	21.1659	21.7061	19.7581
Q9UPY3	Endoribonuclease Dicer	DICER1	0.262583	0.586895	0.90737	0.222862	-0.76408	0.21764	0.349201	2.3712	-0.768063	0.592291	-0.32947	1.28093	0.641808	0.558178	-2.519	0.55035	-1.09153	0.583012	-0.529477	0.83596	-1.3462	0.575644	-0.142919	-0.624884	-2.16084	0.0970677	-0.610838	0.488968	-0.294115	1.30699	-1.04048	-0.207049	19.3366	19.4969	19.6552	19.317	18.8293	19.3144	19.3794	20.3786	18.8273	19.4995	19.044	19.8398	19.524	19.4827	17.9621
O00159	Unconventional myosin-Ic	MYO1C	-0.0104993	-0.536006	-0.150341	-0.594936	1.3553	-1.36154	-0.0888133	-1.41837	1.08768	-1.05235	0.8033	-0.761823	0.0211384	-0.49745	1.27682	-0.550151	1.25289	-0.150858	1.16828	-0.74979	1.37843	-0.76879	1.12992	-1.72229	1.32539	-0.78089	1.18304	-0.889507	0.529037	-1.01827	1.44161	-0.850176	23.5139	22.9415	23.3616	22.8774	25.0013	22.0425	23.4286	21.9806	24.7099	22.3792	24.4002	22.6956	23.5483	22.9835	24.9159
O00468	Agrin	AGRN	0.342702	1.39641	0.0370026	-0.963535	0.791603	-1.75348	-0.194293	-1.66865	1.09522	-1.37775	0.475559	-1.0732	-0.0826724	-0.603261	0.26512	1.16782	1.32203	0.339578	-0.0884795	-0.286379	0.602705	-0.911556	1.26377	-0.656811	0.888348	-0.042361	2.03052	-0.758013	-0.757916	-1.59858	1.13616	-0.337605	20.9346	21.5347	20.7605	20.1906	21.1902	19.7407	20.6287	19.789	21.3631	19.9547	21.0102	20.1282	20.6923	20.3958	20.8904
O60292	Signal-induced proliferation-associated 1-like protein 3	SIPA1L3	0.245222	-0.133536	0.600632	0.289517	-0.583072	0.354558	0.813908	-0.215715	-0.0278267	1.82991	0.066146	1.8234	0.16856	0.633382	-3.14711	-0.469512	-0.759195	-0.0144303	-0.786913	0.941691	-1.10176	0.277909	-0.133101	0.354881	-2.52223	0.164349	-0.688209	0.274387	0.528117	0.784485	-0.344379	0.775935	19.5953	19.369	19.8076	19.6218	19.1005	19.6606	19.9351	19.3199	19.4322	20.542	19.4883	20.5381	19.5495	19.8272	17.5687
P02787	Serotransferrin	TF	-0.135829	-0.197719	0.173121	-1.00734	0.713785	-1.47402	0.867678	-1.15858	0.787533	-0.906605	0.84954	-0.477297	0.571476	-0.423276	0.809596	0.155	1.4103	-0.199221	1.46003	-0.661457	0.959019	-1.86752	1.5306	-1.28481	1.32801	-0.939299	0.923584	-0.914094	0.300774	-1.7142	0.983641	-0.462423	26.6041	26.5442	26.903	25.7608	27.4262	25.3092	27.5751	25.6144	27.4976	25.8583	27.5576	26.2737	27.2885	26.326	27.5189
Q02880	DNA topoisomerase 2-beta	TOP2B	0.320039	0.50764	0.181201	-0.322421	-0.159169	1.26732	0.616029	1.54296	-0.466216	-0.535603	-0.629512	0.703192	0.659479	0.498099	-2.2093	-0.02181	-1.04604	1.30623	-1.13866	0.652073	-0.766447	0.962956	-0.856358	0.655174	-2.37331	0.267211	-1.20513	0.147534	0.0388045	0.0568668	-0.716052	2.06322	21.3958	21.4843	21.3303	21.0927	21.1697	21.8427	21.5354	21.9728	21.0248	20.9921	20.9478	21.5766	21.556	21.4798	20.2024
Q14112	Nidogen-2	NID2	-0.113384	0.562065	-0.661563	-1.63901	0.943791	-0.99949	-0.512491	-1.1584	0.919554	-1.20375	0.537114	-0.815744	-0.17207	0.0514137	1.67483	0.227914	1.18232	0.864011	0.82787	-0.222592	1.11552	-1.337	1.67276	-1.99467	1.11596	-0.246508	0.786814	-0.467884	-0.120137	-1.45829	0.927312	-0.286268	22.3156	22.9294	21.8175	20.9293	23.2763	21.5105	21.953	21.3661	23.2542	21.3249	22.9067	21.6774	22.2623	22.4654	23.9405
Q14669	E3 ubiquitin-protein ligase TRIP12	TRIP12	-0.0956583	0.792686	0.190567	-0.210831	-0.60752	1.16322	0.312395	1.21007	-0.692638	0.959275	-0.606031	0.83148	0.655192	0.526012	-2.09317	0.206232	-1.05962	0.596335	-1.09745	0.778292	-0.913401	1.74265	-0.86468	1.04783	-2.7702	0.323521	-0.774952	0.641112	-0.308954	0.363607	-0.946078	0.700707	19.5874	20.0255	19.7286	19.5306	19.3349	20.2083	19.7886	20.2314	19.2929	20.1077	19.3356	20.0447	19.9577	19.894	18.6021
Q14764	Major vault protein	MVP	0.508922	-0.609689	0.945943	-0.0455472	-0.207771	0.854834	0.886987	0.181604	-0.962546	2.59043	0.176226	0.609337	0.369325	0.427021	-2.27701	-0.599224	-1.10812	-0.0835314	-0.0222217	1.1696	-0.669598	-0.24506	-0.107995	1.2037	-2.41327	0.100866	-0.76239	-0.496403	0.52893	1.14631	-1.07183	-0.017822	25.5041	24.8931	25.7428	25.2012	25.1126	25.693	25.7106	25.3253	24.7003	26.6411	25.3224	25.5589	25.4278	25.4594	23.9823
Q9UDY2	Tight junction protein ZO-2	TJP2	-0.290109	-1.36923	0.262904	0.795602	-0.725954	0.293053	0.119946	1.62312	-0.721084	0.689725	-0.131293	0.815644	-0.119319	0.733717	-1.81989	0.448055	-1.08381	0.942223	-0.797402	1.0657	-0.86094	0.702593	-0.282362	0.776707	-2.53517	0.125989	-0.943733	0.507483	-0.115594	1.85377	-1.10712	1.14677	20.6748	19.915	21.0642	21.4392	20.3679	21.0854	20.9635	22.0218	20.3714	21.3647	20.7866	21.4533	20.795	21.3956	19.5977
Q9UKK3	Protein mono-ADP-ribosyltransferase PARP4	PARP4	-0.0722682	-0.725443	0.442878	0.072123	-0.243307	1.52077	0.593509	0.929017	-0.668291	1.87307	0.261588	0.491751	-0.0318812	0.223417	-2.12664	-0.503045	-1.20891	-0.619741	-0.46557	1.1824	-1.06365	0.525849	0.0970942	1.99889	-2.36358	0.178102	-0.714434	-0.197768	0.391645	1.0481	-1.10361	0.277938	20.9566	20.5523	21.2755	21.046	20.8507	21.9427	21.3687	21.5764	20.5876	22.1607	21.1632	21.3057	20.9816	21.1396	19.6849
Q9Y485	DmX-like protein 1	DMXL1	1.52039	-0.87258	1.30465	-1.43003	0.572632	-1.56417	1.42812	-0.494223	0.905414	-1.20654	0.576866	-0.706629	1.72334	0.660413	-0.6103	-0.856833	0.586421	-1.6097	0.785123	0.050185	0.895483	-1.20472	1.10888	-1.0073	-0.538231	-0.41423	-0.177777	-0.904359	1.25776	-0.204952	0.673869	-0.246981	19.2548	18.6113	19.1968	18.4615	19	18.4254	19.23	18.7131	19.0894	18.5216	19.0011	18.656	19.3094	19.0236	18.6819
O95602	DNA-directed RNA polymerase I subunit RPA1	POLR1A	-0.602609	0.747726	0.0649508	0.906927	-0.808294	1.32455	-0.495971	1.26116	-0.887948	0.645361	-0.867558	0.91798	0.0286255	-0.0676669	-1.48812	0.429821	-1.05521	0.416089	-1.19406	0.604694	-1.43449	0.870271	-0.867466	1.25482	-1.79924	1.00132	-1.1432	1.2941	-0.774972	0.94298	-0.745795	1.52122	18.2637	19.1832	18.7183	19.2916	18.1236	19.5759	18.3363	19.5328	18.0694	19.1135	18.0833	19.2991	18.6935	18.628	17.6607
P30622	CAP-Gly domain-containing linker protein 1	CLIP1	-0.970946	0.0239284	-0.989491	-1.0568	1.29608	-0.530747	-1.09811	-1.49278	0.706137	-0.448307	0.211085	-0.79193	-0.329682	-0.540557	1.87561	0.750998	0.959089	0.437785	1.72564	-0.448951	1.1357	-0.855235	1.19354	-1.70107	0.4053	-0.748886	1.67618	-0.469165	-0.179489	-0.335272	1.2969	-0.70654	20.4217	20.9459	20.4119	20.3765	21.6162	20.6536	20.3547	20.1467	21.3054	20.6971	21.0445	20.516	20.7596	20.6485	21.9216
Q15154	Pericentriolar material 1 protein	PCM1	0.165825	0.213713	0.798683	1.27397	-0.371289	-0.655639	-0.117405	1.87217	0.553926	-1.67973	-0.32301	-0.38924	0.36782	0.776331	-1.66747	2.60677	-0.819468	-1.26152	-1.15237	0.805267	-0.514544	0.319949	-0.451892	0.815306	-1.74314	-0.171779	-0.625795	0.330023	-0.177052	1.29448	-0.289259	0.216362	19.6039	19.6245	19.8755	20.0794	19.3735	19.2515	19.4824	20.336	19.7704	18.8121	19.3942	19.3658	19.6906	19.8659	18.8174
Q6ZS81	WD repeat- and FYVE domain-containing protein 4	WDFY4	1.92149	1.69766	0.270797	-1.06861	0.709749	0.0762008	1.39328	-0.562078	-0.754219	-0.491907	-0.607274	-0.304753	2.35162	0.748565	-1.09269	0.988753	-0.712337	-0.016722	-0.766956	-0.40637	-0.195578	1.26536	-0.104887	-1.61517	-1.9103	0.829	0.178389	0.0762766	-0.267815	-0.392504	-0.728227	-0.50874	21.3435	21.186	20.1814	19.2385	20.4905	20.0444	20.9717	19.5951	19.4598	19.6445	19.5633	19.7762	21.6464	20.5178	19.2215
Q9P219	Protein Daple	CCDC88C	0.408331	-0.0339071	0.709172	0.332813	0.034009	-0.204575	0.717629	-0.0891567	-0.163848	0.39896	0.132386	0.5929	0.461536	0.38195	-4.90655	0.732216	-0.455199	0.246466	-0.0380558	0.543688	-0.234491	0.148986	0.278746	-0.563059	-1.18588	0.438585	-0.275655	0.363665	0.366696	0.93753	-0.404017	0.328128	19.1306	18.6492	19.4582	19.0484	18.7231	18.4634	19.4674	18.589	18.5077	19.1204	18.8302	19.3316	19.1886	19.1019	13.3443
Q9P2J5	Leucine--tRNA ligase, cytoplasmic	LARS1	-0.00433852	0.580486	0.386494	0.898157	-0.527244	1.27724	0.245287	1.44202	-1.04231	1.82653	-0.420234	0.848777	-0.0389279	-0.131388	-1.6088	0.311495	-1.22021	-0.397341	-1.02495	0.804411	-1.28922	-0.134083	-0.503458	1.19326	-2.41532	0.743212	-0.973006	0.788359	-0.655534	1.13952	-0.838426	0.739541	21.5957	21.8142	21.7417	21.9329	21.4003	22.0745	21.6889	22.136	21.2079	22.2797	21.4403	21.9144	21.5828	21.5482	20.9963
Q9Y4D8	Probable E3 ubiquitin-protein ligase HECTD4	HECTD4	0.456949	-1.61061	0.427271	0.315808	0.84431	-2.48003	0.574295	-1.30979	0.728257	-0.473542	0.696672	0.737741	0.356126	-0.100946	-0.609379	-3.27169	0.380176	-0.534706	0.634875	0.252681	0.438917	-0.299692	1.11226	0.457682	-0.982392	0.0798865	0.679752	0.0798989	0.863988	0.276278	1.0284	0.250563	18.5613	17.9264	18.5522	18.518	18.6802	17.6594	18.5973	18.0188	18.6446	18.2756	18.6349	18.6475	18.5303	18.39	18.2339
O43491	Band 4.1-like protein 2	EPB41L2	-0.127267	0.662455	-0.26526	-1.38751	0.773393	1.01088	0.562591	-1.16361	0.470405	-0.244381	0.542324	0.743889	1.28891	-0.648396	-0.64212	-3.22684	0.832408	0.00538521	0.133697	-0.712932	1.3685	1.61757	0.603001	-0.149877	-0.821755	-1.36007	-0.520066	-0.218376	1.23528	-0.177137	0.503996	-0.689091	22.7489	22.9925	22.7063	22.3601	23.0267	23.1	22.9617	22.4292	22.9333	22.7128	22.9555	23.0176	23.1858	22.5881	22.5901
O60306	RNA helicase aquarius	AQR	0.152371	0.429846	0.310696	1.11764	-0.592456	1.08755	0.420449	1.38017	-0.895631	-0.454339	-0.893439	0.951604	0.470044	0.626927	-2.17825	1.13841	-1.05793	0.579978	-1.10597	0.401386	-0.803325	0.921873	-0.968118	0.705555	-2.11998	0.653058	-1.69289	0.579599	-0.110211	0.627432	-0.86933	1.18728	19.9029	20.0582	19.9915	20.4429	19.4863	20.4261	20.0529	20.5898	19.3167	19.5635	19.3179	20.35	20.0806	20.1684	18.5991
O60610	Protein diaphanous homolog 1	DIAPH1	0.158112	0.524117	0.240729	0.284101	-0.475709	0.656752	0.187347	0.790677	-0.81796	2.87269	-0.614952	0.163281	0.70355	0.500443	-1.76186	0.91302	-1.23155	0.233311	-0.987689	0.757708	-1.26078	0.226703	-0.55173	1.14818	-2.25139	0.451605	-1.035	0.735142	-0.406468	0.240668	-1.10898	0.715929	21.1991	21.4192	21.2488	21.2749	20.8181	21.4989	21.2167	21.5794	20.6123	22.8311	20.7344	21.2022	21.5271	21.4049	20.0448
O94906	Pre-mRNA-processing factor 6	PRPF6	0.010962	0.538735	-0.110475	0.416609	-0.603216	1.40003	0.074094	1.6097	-0.670551	0.0241254	-0.62078	0.599483	0.397577	0.575156	-2.14069	0.73311	-1.30225	0.877634	-1.39411	0.307236	-0.879861	1.35864	-0.744108	0.955975	-2.26126	0.635748	-1.13161	1.27934	-0.27599	0.144327	-0.811944	1.00836	20.7468	21.0114	20.6859	20.9502	20.4388	21.4434	20.7784	21.5485	20.405	20.7534	20.43	21.0419	20.9407	21.0297	19.6677
P08133	Annexin A6	ANXA6	-0.0685709	0.376416	-0.770738	-1.67878	0.946587	-1.24043	-0.166836	-0.943029	0.843119	-1.0699	0.49454	-1.01754	0.244872	-0.384948	1.48837	0.131276	0.946387	0.455905	0.899964	-0.610013	1.21344	-1.03721	1.27568	-1.06358	1.41847	-0.517345	1.66011	-0.540417	0.0330614	-1.94619	1.21023	-0.58292	24.8598	25.2578	24.2317	23.4194	25.7678	23.8115	24.7719	24.0776	25.6753	23.9641	25.3635	24.0109	25.1401	24.5768	26.2525
P41252	Isoleucine--tRNA ligase, cytoplasmic	IARS1	-0.224314	0.410744	0.428479	1.33746	-0.400506	0.520266	0.124736	1.54061	-0.977374	1.09325	-0.540746	1.07751	0.398614	1.04898	-1.51728	-0.25248	-1.46496	0.883309	-1.09882	0.881193	-1.20806	-0.0693602	-0.497646	0.258104	-2.60522	0.584718	-1.10066	0.903335	-0.316592	1.44873	-0.829673	0.163649	22.0856	22.3494	22.3568	22.7344	22.0124	22.3949	22.2306	22.8188	21.7727	22.6329	21.9541	22.6264	22.3444	22.6146	21.5484
P53618	Coatomer subunit beta	COPB1	1.20273	0.819278	1.41609	1.22907	-0.445897	-0.49015	0.646549	-1.09516	-0.173772	0.771371	-0.606235	0.550542	0.444207	1.43411	-1.86289	0.533079	-0.481164	0.0507013	-0.109187	1.98554	-1.31347	-0.326087	-0.828088	-0.393688	-2.48783	0.59852	-0.893702	0.44487	-1.03508	0.373629	-0.419831	0.461945	22.9485	22.805	23.0284	22.9584	22.3316	22.315	22.7404	22.0886	22.4334	22.7871	22.2716	22.7045	22.6647	23.0351	21.8013
Q5JSL3	Dedicator of cytokinesis protein 11	DOCK11	0.361494	0.687658	-1.36262	-1.3216	0.518257	-1.327	0.167208	-1.51237	0.03411	-1.16913	-0.296733	-0.615645	1.14842	0.0102676	1.35808	0.883452	0.321079	0.781626	0.779969	-0.417312	0.915927	0.20332	1.10387	-0.488043	0.762618	-0.415668	2.23606	-0.563402	-0.0255543	-2.43856	0.4589	-0.778671	19.48	19.6238	18.7196	18.7377	19.5491	18.7353	19.3943	18.6535	19.3356	18.8049	19.1897	19.049	19.827	19.3251	19.9195
Q5VT25	Serine/threonine-protein kinase MRCK alpha	CDC42BPA	-0.0973896	-0.00263973	-0.134675	-1.36841	1.05407	-1.27075	0.0496559	-1.71191	1.08095	-0.292995	0.938975	-0.712532	0.0985597	-0.144304	0.990527	-0.833307	1.12826	0.498554	1.08883	-0.565605	1.34875	-1.47454	1.26232	-1.68767	0.627578	-0.6403	1.42015	-0.579984	0.577316	-0.918772	1.41192	-1.14062	18.948	19.0058	18.9252	18.1718	19.6512	18.2314	19.0378	17.962	19.6676	18.8285	19.5809	18.5723	19.0676	18.9193	19.6124
Q6ZS30	Neurobeachin-like protein 1	NBEAL1	1.13158	-1.00852	1.59562	0.264162	0.579239	-0.530424	0.245987	-0.994189	0.790099	0.742887	1.01392	0.300387	0.379714	0.632106	-1.24687	-3.43585	0.286158	-0.46932	0.753423	0.922933	-0.270654	-0.919663	0.471713	0.259506	-1.90255	-0.19818	0.129236	0.305509	0.942253	-0.787136	0.0975294	-0.0806032	19.2147	18.0032	19.4774	18.7237	18.902	18.2739	18.7134	18.0113	19.0214	18.9946	19.1481	18.7442	18.7891	18.9319	17.8683
Q7KZF4	Staphylococcal nuclease domain-containing protein 1	SND1	0.054094	1.36628	-0.0118183	0.00191983	-0.837073	0.796149	0.50345	0.864492	-1.22122	0.777771	-0.652066	0.693583	0.591222	1.23946	-1.56516	0.903323	-1.41851	0.513963	-1.26155	0.833458	-1.13166	1.09992	-0.503744	0.651906	-2.42582	1.22377	-1.26204	0.552767	-0.298557	0.374226	-1.03157	0.579037	22.9846	23.6179	22.9528	22.9594	22.5546	23.3427	23.2015	23.3757	22.3692	23.3339	22.6438	23.2932	23.2438	23.5567	22.2032
Q7RTP6	[F-actin]-monooxygenase MICAL3	MICAL3	0.298414	-2.06924	0.102195	0.16837	1.62373	-2.09662	-0.33929	-1.19194	0.966281	0.583929	0.339387	0.0136996	-0.370853	-0.770318	0.889296	-0.817587	0.990197	0.285871	1.52715	-0.263984	0.221549	0.133877	0.771448	-1.18012	-0.729295	-1.15232	1.71496	-1.34469	-0.223577	0.2882	1.46777	0.163508	19.2584	18.349	19.183	19.2084	19.7674	18.3385	19.0134	18.6859	19.5149	19.368	19.2741	19.149	19.0013	18.8479	19.4853
Q86UU1	Pleckstrin homology-like domain family B member 1	PHLDB1	0.306752	1.57539	0.498959	-0.611914	0.797267	-1.39729	0.26868	-2.00905	0.818816	-1.81051	0.454801	-1.22774	0.116049	-0.139204	1.10481	-0.797723	0.925562	0.540359	1.15795	-0.081139	0.877523	-1.2699	0.733156	-2.03145	0.215868	0.00516889	0.932722	-0.181431	0.89561	-1.08333	0.913733	-0.498477	20.1483	20.9479	20.2695	19.5693	20.4575	19.0743	20.1243	18.6887	20.4711	18.8138	20.2416	19.1811	20.0281	19.8672	20.6513
Q8IWI9	MAX gene-associated protein	MGA	0.0138632	0.336939	0.127877	0.408018	-0.151775	0.492148	0.233845	0.487101	0.0285053	0.0873655	0.329412	0.36914	0.340436	0.453374	-0.703565	0.00527911	-0.105772	0.421852	-0.25469	0.2493	-0.153046	0.203491	0.0507734	0.238236	-5.25948	0.39896	0.111251	0.46385	0.423289	0.195644	-0.343531	0.501912	19.0911	19.4397	19.2141	19.5164	18.9124	19.6072	19.3285	19.6017	19.1069	19.1704	19.4316	19.4744	19.4435	19.5653	18.317
Q8NF50	Dedicator of cytokinesis protein 8	DOCK8	1.6482	1.66561	0.223808	-0.285355	0.131561	-0.965248	0.936757	-0.279134	-0.750112	-0.55974	-0.579247	-0.180356	1.83489	1.18286	-1.13288	1.74484	-0.723332	-0.156258	-1.02136	0.229076	-0.453692	1.51481	-0.0788786	-2.4131	-1.11995	1.07764	-0.309398	0.206182	-0.0570585	-0.365468	-0.53482	-0.430845	20.738	20.7488	19.8545	19.5387	19.7973	19.117	20.2967	19.5425	19.2504	19.3685	19.3564	19.6038	20.8538	20.4494	19.013
Q92673	Sortilin-related receptor	SORL1	1.05996	-0.81576	1.09685	1.32534	0.53033	-0.826261	0.244317	0.605405	0.330335	-0.540935	-0.0304625	-0.22316	0.607478	0.806217	-2.03914	-0.269155	-0.150355	-1.51304	-0.0866933	1.30852	-1.06454	0.440338	0.0724016	1.46214	-3.16183	-0.0528285	-0.733976	-0.100923	0.110866	0.876888	0.193291	0.538385	20.9567	19.8522	20.9785	21.113	20.6449	19.846	20.4764	20.6891	20.5271	20.0141	20.3146	20.2012	20.6903	20.8073	19.1318
Q9BQG0	Myb-binding protein 1A	MYBBP1A	-0.283797	0.249304	-0.184184	0.773172	-1.21454	1.30752	-0.291672	1.65935	-0.764644	0.374241	-0.857649	0.701112	0.0706917	0.181885	-1.96164	1.001	-1.21897	1.3994	-1.14884	0.45671	-0.906224	1.26169	-0.598971	0.62398	-1.8907	0.378583	-0.91527	0.763781	-0.233522	1.30181	-1.09836	1.06476	19.715	20.2007	19.8057	20.6779	18.867	21.1648	19.7078	21.4853	19.2769	20.3145	19.1921	20.6123	20.0379	20.1392	18.1863
Q9BX66	Sorbin and SH3 domain-containing protein 1	SORBS1	-0.136853	-0.569864	-0.220304	-0.632327	1.11954	-1.00104	-0.404816	-1.54981	1.13848	-1.40122	0.915897	-0.973928	-0.0700232	-0.445686	1.27767	0.0853517	1.18528	0.226895	1.21718	-0.68539	1.15002	-1.47007	1.22533	-1.51945	1.29553	-0.792631	1.29897	-0.552722	0.476743	-1.11856	1.3556	-0.423806	22.2638	21.344	22.0866	21.2113	24.9329	20.428	21.6946	19.2622	24.9731	19.5779	24.5003	20.4856	22.4058	21.6078	25.2688
Q9P2D3	HEAT repeat-containing protein 5B	HEATR5B	0.897152	-0.714142	1.43986	0.867207	-0.337785	0.00422108	1.01191	0.664746	-0.00401137	0.329614	0.0519936	0.526718	0.932364	1.20394	-2.37006	-0.403174	-1.08084	-0.573266	-0.277389	0.940887	-0.642423	1.16679	-0.175857	-0.0292054	-2.96253	-0.218414	-1.33783	0.374555	-0.0392291	0.793617	-0.775072	0.735646	19.131	18.5493	19.3269	19.1202	18.6852	18.8086	19.1724	19.0471	18.8057	18.9261	18.8259	18.9972	19.1437	19.2417	17.9516
Q9UIG0	Tyrosine-protein kinase BAZ1B	BAZ1B	-0.0919782	0.696576	-0.316006	1.11736	-0.338095	1.00775	0.235155	0.961149	-1.09296	-0.119384	-1.04489	0.524495	0.422975	0.950681	-1.99346	0.700659	-1.18463	1.26186	-1.40389	0.109274	-0.659803	1.41194	-1.05359	1.37599	-1.67432	0.74698	-1.44817	1.1718	-0.491375	0.0966328	-0.783528	0.904805	21.4941	21.9524	21.3639	22.197	21.3511	22.1333	21.6842	22.1062	20.9123	21.4782	20.9403	21.8524	21.7934	22.1001	20.389
O60313	Dynamin-like 120 kDa protein, mitochondrial	OPA1	0.776045	-2.76856	0.553609	-0.723091	1.18732	1.55018	0.55977	-0.0870785	0.050424	0.139569	0.463272	0.435525	0.50951	-0.200355	-0.943776	-1.00367	0.310515	0.845336	-0.068994	-1.1203	0.0974379	-2.78148	0.362885	0.474902	-1.11921	-0.452383	0.434816	-0.212988	0.528314	-0.106904	0.753021	1.55633	21.9419	21.2275	21.8971	21.6398	22.0248	22.0979	21.8983	21.7679	21.7957	21.8136	21.8789	21.8733	21.8882	21.7451	21.5953
O60841	Eukaryotic translation initiation factor 5B	EIF5B	-0.639229	1.00775	-0.117863	0.278108	-0.940304	1.1954	-0.158619	1.482	-0.767051	1.03703	-1.00696	0.793932	-0.140773	0.653466	-1.58712	-0.486576	-1.26297	0.41648	-0.835378	0.805412	-1.17457	1.17574	-0.577179	1.08198	-2.34103	0.57917	-0.488784	1.01976	-0.53226	1.29892	-0.875817	1.10733	21.1814	21.924	21.4164	21.595	21.0456	22.0086	21.3981	22.1378	21.1237	21.9372	21.0155	21.8276	21.4061	21.7642	20.7539
P26640	Valine--tRNA ligase	VARS1	-0.132116	1.03924	-0.188556	-0.223357	-0.826678	1.26903	0.551623	1.71041	-1.14826	1.26185	-0.465985	1.30778	0.216702	0.735841	-1.54931	-0.0971242	-1.15552	1.45905	-0.941392	0.9165	-0.88839	0.996751	-0.426472	-0.0642739	-2.47997	0.510113	-0.920933	0.472682	-0.572509	0.783744	-0.900966	-0.249481	21.9478	22.4424	21.924	21.9093	21.6545	22.5394	22.2365	22.7258	21.5187	22.5364	21.8068	22.5558	22.0951	22.3143	21.3494
Q12955	Ankyrin-3	ANK3	0.793433	-2.28126	0.251345	-1.07525	1.0676	-0.0148456	0.925869	-2.06249	1.33295	-0.350112	1.14622	-0.217619	0.472545	-0.337298	0.207556	-0.619777	1.03301	-2.10391	0.484527	-0.248149	0.627967	-1.30528	0.507234	0.913649	-0.755484	-0.982494	-0.198558	-0.248882	1.50133	0.422704	0.580132	0.533336	21.3281	19.7756	21.0544	20.3846	21.4665	20.92	21.395	19.8861	21.6005	20.7507	21.5062	20.8176	21.1661	20.7572	21.0323
Q7L2E3	ATP-dependent RNA helicase DHX30	DHX30	-0.137657	0.449149	0.230025	-0.0498827	-0.75049	1.69175	-0.0794208	1.69384	-0.327938	1.10256	-0.653191	0.714168	0.0129403	0.0839482	-1.72395	0.83914	-0.880798	0.938152	-1.33136	0.522403	-1.19278	-0.130668	-0.674093	1.03031	-2.40575	0.527374	-1.07645	0.491628	-0.625427	1.57421	-0.790475	0.928743	19.7822	20.0528	19.9518	19.8227	19.4996	20.6259	19.809	20.6268	19.6944	20.3541	19.5444	20.175	19.8516	19.8844	19.0506
Q86U86	Protein polybromo-1	PBRM1	-0.00716284	0.173689	0.346387	0.432084	-0.475599	1.24774	0.792159	1.09784	-0.543207	0.0379619	-0.417481	0.731122	0.947339	0.52994	-2.29246	0.306822	-1.36124	0.599636	-1.09366	0.764701	-0.830968	1.85562	-0.484226	0.457371	-2.59231	0.477279	-1.013	0.389238	0.47765	-0.331709	-1.21869	0.997142	19.1108	19.1851	19.2561	19.2913	18.9182	19.6265	19.4393	19.5649	18.8904	19.1293	18.9421	19.4142	19.5031	19.3315	18.1715
Q8N201	Integrator complex subunit 1	INTS1	0.14847	0.322153	0.239875	0.41624	-0.456171	1.28754	0.686	1.11348	-0.732707	0.543774	-0.388103	0.359902	0.70669	0.95475	-1.7375	-0.129064	-1.19964	0.33519	-1.04163	0.848538	-1.2201	1.57557	-0.446563	0.912429	-2.7945	0.668236	-1.47375	0.883317	-0.347995	0.264716	-1.07275	0.773598	18.9796	19.0567	19.0202	19.0984	18.7112	19.4852	19.2182	19.4079	18.5885	19.1551	18.7414	19.0734	19.2274	19.3375	18.1424
Q92538	Golgi-specific brefeldin A-resistance guanine nucleotide exchange factor 1	GBF1	0.919429	0.476715	1.55484	0.254539	0.5606	-1.01995	1.24635	-0.276625	-0.0765369	1.59233	0.300206	-1.3925	1.04625	1.26552	-0.834813	0.606786	0.309714	-1.28984	0.0589248	1.65549	-0.68181	-1.15163	0.238044	-0.803136	-1.87114	0.364427	-0.735802	0.265578	-1.47767	-1.58243	0.444551	0.0336028	20.9127	20.8086	21.0623	20.7563	20.8283	20.4564	20.9897	20.6313	20.6784	21.0711	20.767	20.3687	20.9426	20.9942	20.5
Q96HP0	Dedicator of cytokinesis protein 6	DOCK6	-0.0429687	0.530116	0.103157	0.4604	-1.16954	1.15965	-0.421867	0.141187	-0.0183172	1.40285	-0.564846	1.33145	-0.163318	0.817756	-1.74747	-0.527185	-0.689723	1.48961	-0.847874	1.03613	-1.22301	0.368666	-1.15986	-0.620106	-2.29035	0.979603	-0.563021	1.37204	-0.413212	1.36635	-0.82312	0.726829	19.2253	19.4594	19.285	19.431	18.7649	19.7167	19.0705	19.3005	19.2353	19.816	19.012	19.7869	19.1761	19.577	18.5288
Q96JH7	Deubiquitinating protein VCPIP1	VCPIP1	0.210491	-0.120976	-0.329374	1.13218	-0.0518986	-1.84026	0.472194	0.0764679	-0.39568	2.35634	-0.707733	0.047472	0.289799	1.16293	-0.791002	0.213797	-1.0404	2.61906	-0.433257	-0.149712	-0.483217	-0.50451	0.0635426	-1.25459	-1.06419	1.92906	0.128375	0.730668	-0.363195	-0.985766	0.0248128	-0.941432	20.0246	19.9418	19.8897	20.2549	19.959	19.5123	20.09	19.9911	19.8732	20.5607	19.7952	19.9839	20.0444	20.2626	19.7744
Q9NQX4	Unconventional myosin-Vc	MYO5C	0.93036	-2.07799	1.46392	1.80504	0.375397	-1.45669	1.06468	-0.235077	0.478721	-0.130187	0.52634	0.79787	0.544886	0.864767	-2.07603	0.0975891	0.0277344	-1.47861	0.393581	0.91601	-0.624282	-0.532381	0.106532	-0.454988	-2.05197	-0.193434	-0.478324	-0.301486	0.132845	1.077	-0.257221	0.745398	19.4185	17.4204	19.7729	19.9995	19.0499	17.8331	19.5077	18.6445	19.1186	18.7141	19.1502	19.3305	19.1625	19.375	17.4217
O60271	C-Jun-amino-terminal kinase-interacting protein 4	SPAG9	-0.602698	0.725981	-0.227939	-2.56376	0.425285	-0.0396079	-0.342823	-0.722125	0.0050631	-0.715734	0.534196	-0.881196	0.610624	-0.310516	-1.28271	1.65049	-0.58072	0.274904	-0.152204	-0.774045	0.885195	1.21623	0.944111	0.279304	-2.51131	0.67438	-0.246045	1.54962	0.129418	1.18521	-0.263194	1.12661	20.3025	20.5329	20.3675	19.9625	20.4808	20.4002	20.3476	20.2818	20.4079	20.2829	20.4997	20.2542	20.5129	20.3532	20.1846
O75146	Huntingtin-interacting protein 1-related protein	HIP1R	0.589085	-0.813775	0.854663	1.07343	-0.0761087	0.593432	0.422185	0.296421	-0.138657	1.26652	-0.0924979	1.13167	0.677217	0.862632	-2.6252	-0.555887	-0.973608	-0.402916	-0.54825	0.821907	-0.785761	1.21939	-0.30111	0.271137	-2.86261	-0.017366	-1.17394	0.158201	-0.0896599	1.10325	-0.643032	0.759245	20.069	19.1261	20.2475	20.3945	19.6219	20.0719	19.9568	19.8723	19.5799	20.5243	19.6109	20.4336	20.1282	20.2528	17.9087
O95248	Myotubularin-related protein 5	SBF1	0.461092	0.754351	-1.13028	-1.67161	1.34199	-3.19297	0.023702	-0.776632	-0.0251441	0.268881	0.0486723	-0.570969	0.910921	0.678692	0.680808	0.766024	0.306473	-0.483574	-0.25284	-0.271627	1.4057	0.842084	1.01433	-1.01959	-0.680654	-0.212895	0.700772	-1.37053	-0.575155	0.431936	1.47485	0.123191	19.3656	19.427	19.0328	18.9196	19.5499	18.6014	19.2741	19.1068	19.2639	19.3254	19.2794	19.1498	19.4597	19.4111	19.4116
P29144	Tripeptidyl-peptidase 2	TPP2	0.865754	0.689395	1.18353	-0.521385	-0.104295	1.23974	0.541026	1.7153	-0.464926	-1.02454	-0.258044	0.261961	0.602663	1.34712	-1.94231	-0.892126	-0.890668	-0.69386	-0.168278	1.42653	-1.09482	0.957159	-0.778298	1.58481	-2.19424	0.0569835	-1.13267	-0.0324466	0.271608	0.0175632	-0.647979	0.0797534	21.5903	21.5271	21.7042	21.0931	21.2426	21.7243	21.4739	21.8948	21.1133	20.9127	21.1875	21.3739	21.496	21.7628	20.5838
P42356	Phosphatidylinositol 4-kinase alpha	PI4KA	0.240982	0.237532	-0.13584	-1.42708	0.828233	-2.56778	0.310395	-1.73468	1.48005	-0.0345056	0.296041	-0.641004	0.660587	0.530161	0.258322	-1.20345	1.02817	-0.0170938	1.0824	-0.15643	0.585714	-0.101654	1.5646	-1.58902	-0.113105	-0.574506	1.89631	-0.426373	0.558507	-0.825116	0.638852	-0.64921	19.4023	19.4012	19.2829	18.8739	19.5883	18.5125	19.4243	18.7764	19.7948	19.315	19.4197	19.1229	19.5352	19.4939	19.4078
P55265	Double-stranded RNA-specific adenosine deaminase	ADAR	0.126737	1.1535	0.0451456	0.143078	-0.769788	0.575156	0.174926	0.412128	-0.974219	0.0984687	-0.930853	0.493103	0.378864	0.563317	-1.95433	1.97148	-1.34732	0.977683	-1.22063	0.634592	-1.17474	1.54425	-0.816075	0.0240792	-1.8096	1.15482	-0.755539	1.23593	-0.546411	0.661257	-0.965012	0.895996	21.4938	22.0496	21.4496	21.5026	21.0084	21.7365	21.5198	21.6483	20.8978	21.4785	20.9212	21.6921	21.6302	21.7301	20.3672
Q16531	DNA damage-binding protein 1	DDB1	0.0260127	0.384172	0.77406	1.6154	-0.185291	1.86658	0.172704	0.553054	-0.746484	0.465623	-0.972285	0.517479	0.26756	0.914462	-1.9584	-0.456947	-1.25249	0.0981107	-1.11659	0.880403	-0.952518	0.885022	-0.75132	-0.589254	-2.23064	1.03417	-1.17048	0.550858	-0.433282	0.674307	-0.337767	1.47378	22.1922	22.2584	22.3306	22.4862	22.1531	22.5326	22.2193	22.2897	22.0493	22.2735	22.0075	22.2831	22.2369	22.3565	21.8251
Q5SRE5	Nucleoporin NUP188	NUP188	-0.0776641	0.0074236	-0.266242	1.27566	-0.845387	0.657574	0.0164198	1.04068	-0.553035	0.342905	-0.796944	0.941604	0.200311	0.366032	-2.06291	1.06645	-1.24044	0.825078	-1.04316	0.951005	-1.34903	1.1547	-0.297222	0.83742	-2.40208	0.435335	-0.554476	1.42201	-0.437323	0.861203	-1.2536	0.777701	19.7353	19.7689	19.6607	20.2707	19.4315	20.0261	19.7725	20.1777	19.5472	19.9017	19.4507	20.1385	19.8452	19.9108	18.9499
Q96RT1	Erbin	ERBIN	1.08267	-0.0806211	1.05582	-0.111885	1.43397	2.07381	1.25923	1.5266	0.0708024	-1.83926	0.25507	-0.196097	0.00976845	-0.0846207	-0.90736	-1.11835	-0.839936	-0.716374	-0.255146	-0.792202	-0.997383	-0.747022	0.126786	1.19404	-2.14948	0.0664944	-0.298196	1.24773	-0.367374	-0.492554	-0.452646	1.04373	19.7003	19.4701	19.695	19.4639	19.7699	19.8965	19.7353	19.7882	19.5001	19.122	19.5365	19.4472	19.488	19.4693	19.3065
Q9NTJ3	Structural maintenance of chromosomes protein 4	SMC4	-0.888143	0.729943	0.13712	0.731479	-1.13232	0.685435	0.320668	1.72711	-1.13418	0.262232	-0.685824	0.644249	0.544415	0.704813	-1.73963	1.05815	-1.53979	0.977316	-1.08881	0.878241	-0.842151	0.975676	-0.507617	0.747696	-2.09226	0.36867	-1.10474	0.969714	-0.215479	0.831652	-1.13176	0.808129	18.8826	20.3211	19.7941	20.3225	18.6655	20.2815	19.9572	21.2076	18.6639	19.9053	19.0625	20.2449	20.1562	20.2988	18.1256
Q9NYU2	UDP-glucose:glycoprotein glucosyltransferase 1	UGGT1	0.696304	0.549732	1.09017	0.30509	-0.187888	-0.929359	1.487	0.481731	-0.535872	0.057188	-0.405361	0.537455	1.18617	1.80626	-2.0009	-1.09617	-0.862577	-0.178231	-0.721264	1.00889	-1.09929	0.836062	-0.107267	0.0311177	-2.39763	1.26372	-1.29356	0.404654	-0.56327	0.255496	-0.550468	0.932076	22.5016	22.4526	22.6335	22.3707	22.2056	21.9574	22.7664	22.4298	22.0891	22.2877	22.1328	22.4485	22.6657	22.8733	21.5987
Q9P2D1	Chromodomain-helicase-DNA-binding protein 7	CHD7	-0.0282925	0.362355	0.0729328	0.465728	0.0382371	0.482329	0.223088	1.31968	0.296944	0.488637	-0.0349238	0.573705	0.34326	0.677825	-2.00279	0.716165	-0.00629811	0.816182	-1.44691	0.467922	-2.51402	0.537465	-1.9031	0.593319	-1.65596	0.845713	0.687018	0.839155	0.367619	0.187536	-2.10047	0.289949	17.1983	17.8542	17.3683	18.0277	17.31	18.0556	17.6204	19.4614	17.7444	18.0662	17.1872	18.209	17.8221	18.3838	13.8833
Q9UBC5	Unconventional myosin-Ia	MYO1A	1.24422	-2.00628	1.44109	0.820926	0.59826	-0.199519	1.22191	-0.592321	0.516738	0.470648	0.818842	-0.680604	0.262481	0.26705	-1.41115	-3.11586	0.360935	-1.73949	0.643473	0.721106	-0.104495	0.305111	0.461893	0.0093463	-1.13154	0.0942794	0.00564397	-0.0601813	0.873588	-0.607269	0.32246	0.188709	23.5179	20.2006	23.7188	23.0859	22.8586	22.0445	23.4951	21.6436	22.7754	22.7284	23.0838	21.5535	22.516	22.5206	20.8079
Q9UK61	Protein TASOR	TASOR	0.475199	0.544043	0.102282	0.375249	-0.607105	1.86471	0.341943	0.419314	-0.395874	0.137563	-1.24634	0.271571	0.555016	0.644598	-1.70103	0.783557	-1.12611	0.712371	-1.12383	0.39989	-1.1396	1.57233	-0.765673	0.939297	-2.55766	1.04118	-0.88468	0.432229	-0.452435	0.494704	-1.208	1.1013	19.0798	19.1073	18.9304	19.0397	18.6461	19.6365	19.0264	19.0574	18.7308	18.9445	18.39	18.9982	19.1117	19.1476	18.2079
O14802	DNA-directed RNA polymerase III subunit RPC1	POLR3A	0.0285915	0.116221	0.0839553	1.13505	-0.463907	1.85148	0.255739	2.25262	-0.601266	0.61435	-0.281648	0.298874	0.226152	0.172772	-1.81054	0.322375	-1.32405	0.375905	-1.20425	0.749959	-1.30009	0.752514	-0.828913	0.522549	-2.19799	0.25464	-1.11615	0.332992	0.226079	0.934096	-1.22956	0.851442	19.3309	19.3769	19.36	19.9108	19.0729	20.2862	19.45	20.4964	19.0009	19.6379	19.1684	19.4726	19.4345	19.4065	18.3672
O43166	Signal-induced proliferation-associated 1-like protein 1	SIPA1L1	-0.509911	1.32702	-0.183458	0.76847	-0.486322	-0.939799	-0.460375	-0.163243	-0.677821	1.05027	-0.673421	1.62197	-0.141566	0.454202	-1.45649	1.96006	-1.37817	2.24537	0.138548	0.191031	-0.76854	0.00854626	0.353224	-0.595886	-2.19982	0.551805	0.085352	1.02551	-0.681221	0.718669	-0.268996	-0.915013	19.6348	20.3076	19.7544	20.103	19.6434	19.4773	19.6529	19.7618	19.5733	20.2063	19.5749	20.4157	19.7697	19.9879	19.2881
P02788	Lactotransferrin	LTF	-1.04158	0.880679	-2.09377	-1.30127	-2.07686	-0.0908429	-0.976922	0.487222	0.445035	0.268599	-1.47365	0.777826	0.500867	0.370971	0.969586	2.20706	-0.814777	0.785468	-0.751634	0.281952	-0.7346	0.862966	1.56432	0.1631	0.918946	0.545093	-0.0249419	0.70494	-0.872905	-0.28391	-0.341373	0.144399	21.495	24.997	19.578	21.0219	19.6088	23.2271	21.6128	24.2802	24.2034	23.8819	20.7078	24.8097	24.3051	24.0684	25.159
P12109	Collagen alpha-1(VI) chain	COL6A1	0.197523	-0.047678	-0.0550788	-0.787287	0.873229	-1.11746	0.0392064	-1.68192	0.959699	-1.61975	0.723327	-0.825673	0.590278	-0.0755823	1.29205	0.106025	0.962015	0.0409069	0.975671	-0.68571	1.76416	-1.2572	1.22984	-1.66115	1.27028	-0.610113	0.89615	-1.13232	0.67846	-1.24945	0.90435	-0.696788	27.3505	26.996	26.9853	25.9267	28.3275	25.4493	27.1216	24.6332	28.4525	24.7231	28.1107	25.8712	27.9184	26.9557	28.933
P20700	Lamin-B1	LMNB1	0.671016	0.686188	0.489477	1.11897	-0.13999	0.33671	0.862364	0.741896	-0.792156	-0.969032	-0.503795	0.621169	0.945185	0.58653	-2.80327	0.771951	-1.42206	1.04427	-0.913742	0.567208	-0.97378	0.149769	-0.339821	0.602318	-2.27998	0.856303	-0.890311	0.855049	0.414639	0.534096	-1.21651	0.389345	24.1934	24.2022	24.0882	24.4531	23.7233	23.9997	24.3044	24.2345	23.3453	23.2428	23.5124	24.1645	24.3524	24.1445	22.1795
P49750	YLP motif-containing protein 1	YLPM1	0.389494	0.73953	0.328843	0.685807	-0.326438	0.129121	0.731689	0.175967	-0.732064	-0.362115	-0.597635	0.940027	0.698908	0.957876	-2.51236	0.541919	-0.943618	1.16172	-0.715433	0.778737	-0.423177	1.13187	-0.780461	-0.996677	-2.83146	0.877149	-1.00933	1.17176	0.292527	0.392071	-0.743907	0.849644	22.6638	22.7955	22.641	22.7753	22.3946	22.5659	22.7925	22.5835	22.2421	22.3812	22.2926	22.8709	22.7802	22.8776	21.5726
Q05682	Caldesmon	CALD1	-0.682359	0.257138	-0.778426	-1.12978	1.0584	-1.11644	-0.759295	-1.26439	1.01882	-1.22796	0.885965	-0.598634	-0.487686	-0.523566	1.25547	0.00685799	1.29539	0.539985	1.40139	-0.523912	1.16778	-1.30732	1.21729	-1.44173	1.15671	-0.493022	1.57495	-0.315053	0.273074	-1.1917	1.23265	-0.50059	24.3385	25.9699	24.1717	23.5616	27.3612	23.5848	24.2049	23.3279	27.2925	23.3911	27.0618	24.4839	24.6766	24.6143	27.7034
Q0VD83	Apolipoprotein B receptor	APOBR	1.31652	-0.460237	1.42686	1.84776	0.650604	-1.28384	0.827246	-2.0597	0.680962	0.901375	0.650549	-0.500604	0.857569	0.697993	-2.3143	-0.468071	0.248663	-0.286442	0.504412	1.28903	-0.506466	-1.21426	0.195673	-0.970413	-1.61412	0.0705748	-0.381348	-0.172947	0.279859	-0.444031	0.123375	0.107771	21.9325	20.5647	22.0174	22.3415	21.4198	19.9306	21.5558	19.3333	21.4432	21.6129	21.4198	20.5336	21.5792	21.4563	19.1373
Q2PPJ7	Ral GTPase-activating protein subunit alpha-2	RALGAPA2	0.157097	-1.03658	0.136546	0.934079	-0.690692	0.842178	0.108938	1.55666	-0.504954	1.09786	-0.424784	1.14705	0.0104125	0.174086	-1.93452	-0.953931	-0.658934	0.97088	-0.631414	0.335062	-0.69488	1.16005	-0.65557	1.85063	-2.0247	0.940641	-1.10568	-0.127252	-0.417902	-0.210642	-1.00242	1.65269	19.4684	18.6367	19.4541	20.0097	18.8777	19.9457	19.4348	20.4435	19.0071	20.1239	19.063	20.1581	19.3662	19.4802	18.0111
Q5T5U3	Rho GTPase-activating protein 21	ARHGAP21	0.0644426	-0.668905	1.00359	0.0307907	-0.256429	-0.114244	0.891608	-0.39672	0.638783	0.645292	0.722969	0.852856	0.0846822	0.574783	-1.86836	-1.86643	-0.355733	1.53432	0.0327002	0.516466	-0.748879	-2.43619	0.403394	1.15449	-2.20995	-0.384035	-0.204303	0.314774	1.38868	0.917114	-0.581839	0.320283	17.9536	17.769	18.19	17.9452	17.8729	17.9087	18.1618	17.8376	18.0982	18.0998	18.1194	18.1521	17.9587	18.0821	17.4671
Q8NEV8	Exophilin-5	EXPH5	0.323851	-0.724012	0.89238	0.659985	0.0849527	-0.311982	0.444278	-0.314852	0.200914	0.152498	0.292524	0.549648	0.117256	0.266009	-5.08932	0.344839	-0.317529	-0.351082	0.233488	0.365296	-0.0720525	-0.275342	0.250022	0.214366	0.753038	-0.179883	-0.0319798	0.527994	0.536072	0.59402	-0.22878	0.0933849	19.4227	18.2561	20.0557	19.797	19.1568	18.7148	19.5568	18.7116	19.2859	19.232	19.3879	19.6741	19.1927	19.3583	13.396
Q9P2E3	NFX1-type zinc finger-containing protein 1	ZNFX1	-0.601611	0.92715	-0.389574	-0.296316	-0.579046	2.42727	-1.10325	1.32862	-1.39408	0.832544	-0.684591	0.413873	-0.427287	0.0471001	-0.994861	1.40643	-0.593924	1.95201	-0.654615	0.512117	-1.21479	1.13809	0.11496	-0.764755	-0.921554	0.781004	0.123329	0.94719	-1.59085	-0.467883	-0.645767	0.373068	18.3102	18.8401	18.3837	18.416	18.318	19.3601	18.1363	18.9793	18.0354	18.8073	18.2814	18.6622	18.3706	18.535	18.1738
Q9Y2A7	Nck-associated protein 1	NCKAP1	-0.0433041	-1.73264	0.306151	0.406941	0.741157	-0.342437	0.110408	-1.02683	1.48092	0.396419	1.30572	-0.101709	-0.390167	-0.34284	0.575973	-2.60805	1.03129	0.615967	0.721837	0.770074	0.965857	-1.94923	0.620838	-0.249665	-0.57431	-1.69292	0.914682	-1.02767	-0.0216327	-0.014798	1.29894	-0.144971	21.5358	21.1356	21.6186	21.6425	21.7217	21.4649	21.5722	21.3028	21.8969	21.64	21.8554	21.522	21.4536	21.4648	21.6825
Q9Y678	Coatomer subunit gamma-1	COPG1	0.993584	0.873962	1.50725	0.896072	-0.597575	-0.922481	0.74046	-0.891357	-0.12694	0.945401	-0.348261	0.631232	0.156126	1.25464	-2.53121	0.860507	-0.871562	-0.389422	-0.577141	1.34906	-1.41002	-0.291527	-0.161285	0.036492	-2.54469	0.388558	-0.463025	0.672638	-0.0684586	0.814476	-0.362008	0.436526	23.3192	23.2661	23.5474	23.2759	22.6126	22.4683	23.2068	22.4821	22.8216	23.2978	22.7233	23.1583	22.9473	23.4352	21.7538
A6NC98	Coiled-coil domain-containing protein 88B	CCDC88B	1.01293	1.19021	-0.0124448	0.729729	-0.639898	-1.13987	0.322135	-0.410649	-0.863111	0.57073	-0.466417	0.282791	1.88035	0.950998	-0.727667	2.62003	-0.789885	-0.398908	0.031116	0.392627	-0.137189	1.00031	0.0312975	-2.65142	-0.665404	1.03165	-0.717248	0.110433	-0.55162	-1.01407	-0.401488	-0.570056	19.8786	19.9903	19.2321	19.7	18.8365	18.5213	19.443	18.981	18.6958	19.5998	18.9459	19.4182	20.4254	19.8395	18.7812
O15031	Plexin-B2	PLXNB2	0.687637	-0.695957	0.494469	-0.64777	1.64941	-2.5426	1.7401	-1.02437	0.466734	-1.10209	0.626763	-0.0442877	0.712843	0.223931	-0.583527	-0.00758071	0.60841	-0.947617	0.97975	0.798073	0.332761	-1.30597	1.23293	-1.07442	-0.750692	-0.616478	0.139342	-1.36667	0.65263	1.04172	1.06689	-0.744364	20.1995	19.9481	20.1644	19.9568	20.3743	19.6124	20.3908	19.8884	20.1594	19.8742	20.1885	20.0665	20.2041	20.1153	19.9685
O60287	Nucleolar pre-ribosomal-associated protein 1	URB1	-0.376848	0.389547	-0.113637	1.06815	-0.953543	1.55858	-0.12309	1.73926	-0.759249	0.452062	-0.926828	0.552319	0.187878	0.16934	-1.89715	0.593736	-1.29553	1.35111	-0.96227	0.795987	-0.865968	0.72424	-1.45906	0.692757	-1.48597	0.733102	-1.14347	0.955341	-0.171206	0.359821	-1.14368	1.35427	18.9681	19.5638	19.1727	20.0912	18.5199	20.4724	19.1654	20.6128	18.6709	19.6124	18.5407	19.6903	19.407	19.3926	17.7865
P01031	Complement C5	C5	-0.554266	0.0699032	-0.455761	-1.33633	-0.143922	-1.8663	0.188727	-0.75382	0.602512	-0.687375	0.184542	-0.315868	0.521617	0.175046	0.782432	2.9539	0.734911	0.406788	1.16589	-0.608817	1.46253	-0.965389	1.28586	-1.36881	0.914387	-0.721483	0.517395	-0.70532	0.256301	-1.56047	0.301018	-0.479822	20.3789	20.9473	20.4686	19.6667	20.7525	19.1841	21.0555	20.1971	21.4323	20.2576	21.0517	20.596	21.3586	21.043	21.5961
P11216	Glycogen phosphorylase, brain form	PYGB	0.174779	-1.97958	0.261094	0.38625	0.807116	1.74708	-0.789903	-2.38339	0.69147	1.05416	0.488757	0.258192	-0.63452	-0.161513	0.561007	-1.14322	0.734877	-0.198463	0.430897	-0.474513	0.305648	-2.22069	0.291799	1.13938	0.621913	-0.0220067	0.446866	-1.73343	-0.558093	0.333398	0.433824	1.13081	23.8652	22.0953	23.9361	24.0389	24.3846	25.1568	23.0727	21.7636	24.2896	24.5876	24.1231	23.9337	23.2003	23.5889	24.1825
P14543	Nidogen-1	NID1	-0.366947	-0.291137	-0.495402	-1.00587	0.892184	-1.16709	-0.467959	-1.13009	1.14475	-1.11289	0.851106	-0.766095	-0.393488	-0.194539	1.59662	-0.16846	0.999131	0.12533	1.13451	-0.407667	1.22372	-1.47323	1.43574	-1.68509	1.47459	-0.465477	1.34755	-0.691909	0.44265	-1.15267	1.3053	-0.537165	22.1698	22.2728	21.9952	21.3015	23.881	21.0824	22.0325	21.1327	24.2243	21.156	23.8252	21.6274	22.1337	22.4041	24.8384
P22897	Macrophage mannose receptor 1	MRC1	0.423729	0.515834	0.322767	-0.902967	0.776641	-1.1304	1.15914	-1.80274	0.40839	-1.35595	0.408878	-1.16668	1.81221	0.372503	1.04204	-0.0824558	0.706059	-0.597997	0.665803	-0.300976	1.09989	-0.399681	0.845723	-2.66309	0.58484	-0.538407	0.623144	-0.477512	1.16845	-1.16249	0.33088	-0.685571	21.5412	21.6288	21.4451	20.279	21.877	20.0626	22.2409	19.4229	21.5266	19.848	21.5271	20.0281	22.8622	21.4925	22.1295
P31327	Carbamoyl-phosphate synthase [ammonia], mitochondrial	CPS1	-0.489405	-0.651555	-0.0561867	-0.597758	-0.357154	-0.6012	0.82546	0.0511118	0.0992695	-0.0661597	0.751861	1.42155	0.881209	3.67151	0.163642	-1.85717	-0.116767	-0.297388	-0.730064	-2.42202	0.356976	-0.0590197	0.600424	0.0272929	-0.280922	-0.34252	0.0187563	-0.266552	0.281966	0.826146	-0.129715	-0.655615	16.2003	15.9195	16.9505	16.0127	16.4293	16.0067	18.4771	17.1363	17.2197	16.9332	18.3497	19.5093	18.5736	23.4053	17.3311
P39880	Homeobox protein cut-like 1	CUX1	-0.940067	0.152692	0.284703	1.04536	-0.73764	0.0938802	-0.142619	1.4185	-0.35724	1.01627	-0.419276	0.889725	0.227584	1.08765	-2.00754	-0.308822	-1.57284	1.32744	-0.974366	0.752201	-0.348223	1.6407	-0.308333	0.894284	-2.34699	0.485652	-1.35349	0.921485	0.0165926	-0.144276	-0.816251	0.523253	18.8875	19.2372	19.2795	19.5229	18.9523	19.2184	19.1427	19.6423	19.074	19.5136	19.0542	19.4731	19.2612	19.5364	18.5459
P50748	Kinetochore-associated protein 1	KNTC1	-0.334134	0.504313	0.383905	1.03053	-0.820426	0.760252	0.337088	1.37967	-0.542108	0.3103	-0.390994	0.762997	0.305728	0.745227	-1.6676	0.731685	-1.41882	0.826371	-0.961714	0.698544	-0.893668	0.787578	-0.300562	0.551144	-3.3275	0.408896	-0.810373	0.746909	0.0555633	1.13161	-1.17206	0.181653	18.0622	19.0581	18.9151	19.6831	17.4847	19.3621	18.8595	20.0977	17.8152	18.8276	17.9947	19.3653	18.8222	19.3442	16.4785
Q02388	Collagen alpha-1(VII) chain	COL7A1	0.298632	1.15416	-0.00201856	0.332438	-0.119675	0.473918	-0.251017	-0.354646	-0.645121	0.814331	0.00473037	0.859824	-0.102244	0.525608	-0.431969	0.844942	-2.10247	1.39759	-0.284433	1.02628	-1.76862	0.566817	0.382226	-0.21158	-2.44692	0.980812	0.283207	0.855221	-0.225405	0.48004	-2.60245	0.267776	18.4304	20.171	17.8187	18.4992	17.5794	18.7871	17.3121	17.1013	16.5103	19.4796	17.8325	19.5722	17.6148	18.8922	16.944
Q07864	DNA polymerase epsilon catalytic subunit A	POLE	-0.164913	0.197547	0.462732	0.866924	-0.353114	0.747428	0.332684	0.864915	0.0218317	0.444871	-0.261138	0.789147	0.270403	0.635792	-2.8027	0.8592	-0.765769	0.662867	-1.86826	0.552581	-2.08336	0.567654	-0.227378	0.632493	-2.47993	0.421725	-0.375978	0.863248	0.120348	0.982114	-0.364969	0.450999	17.0704	17.5734	17.9414	18.5023	16.8092	18.3365	17.7609	18.4995	17.3295	17.9166	16.9368	18.3944	17.6745	18.1816	13.4096
Q14966	Zinc finger protein 638	ZNF638	0.273727	0.457394	0.0825303	0.579147	-0.791212	0.194285	0.283064	1.60726	-0.497615	0.00738663	-0.631294	0.74632	-0.0915561	0.843819	-2.27826	0.540077	-1.12966	0.737443	-1.15251	0.333324	-0.974961	1.84827	-0.341081	0.834882	-2.61986	0.499163	-1.36461	0.883506	0.261568	0.548664	-0.561556	0.872348	20.031	20.1072	19.9517	20.1577	19.5891	19.998	20.0349	20.5843	19.711	19.9205	19.6555	20.2271	19.8794	20.2675	18.9722
Q15772	Striated muscle preferentially expressed protein kinase	SPEG	0.0520633	-1.11213	-0.053929	-0.530001	1.12609	-1.20356	0.0176193	-0.883726	1.09602	-1.03219	0.938111	-1.31556	0.246648	-0.0995013	1.14473	0.119567	1.19369	0.293858	1.11587	-1.29051	1.11094	-0.645521	1.12578	-1.42674	1.19209	-1.7492	1.18982	-1.02176	0.506999	-1.24557	1.25245	-0.112436	16.9225	13.8266	16.6406	15.3746	19.7785	13.5835	16.8309	14.434	19.6986	14.0392	19.2787	13.2856	17.4399	16.5194	19.8281
Q86VI3	Ras GTPase-activating-like protein IQGAP3	IQGAP3	-0.576532	0.617222	0.49892	0.521283	-0.733817	0.557191	-0.113993	0.752698	-0.21256	0.656046	-0.266413	0.963397	0.170891	0.607755	-3.06213	0.913383	-1.13295	0.719277	-1.02052	0.627754	-0.805656	0.864711	0.269676	0.16682	-2.77682	0.168238	0.279149	0.804461	-0.0355665	1.1518	-1.17086	0.597148	17.0956	19.2779	19.0617	19.1025	16.808	19.1682	17.9412	19.5256	17.761	19.3489	17.6625	19.9108	18.462	19.2606	12.5515
Q8N3D4	EH domain-binding protein 1-like protein 1	EHBP1L1	-0.112922	-0.0873903	-0.381997	-1.09572	1.37086	-1.17231	-0.560056	-1.70082	1.18571	-0.883745	0.741458	-0.917492	0.0623314	-0.210873	1.51082	-0.624398	1.22266	-0.300059	1.29072	-0.613343	1.32747	-0.885473	1.13863	-1.2235	0.787534	-0.615118	1.47735	-0.66475	-0.0397589	-0.501865	1.63753	-1.16149	19.868	19.8825	19.7157	19.3115	20.7082	19.2681	19.6148	18.9689	20.6034	19.4316	20.3518	19.4124	19.9673	19.8126	20.7875
Q8NEZ4	Histone-lysine N-methyltransferase 2C	KMT2C	-0.114491	-0.109916	0.279833	0.746293	-0.460475	1.05141	0.216882	1.39563	-0.0018038	0.335546	-0.492303	0.923612	0.275257	0.203838	-2.80549	-0.933511	-0.520456	0.247017	-0.101139	0.384585	-0.64588	0.563012	-0.478725	1.56442	-3.06553	0.655381	-0.721589	0.224176	0.589093	0.49573	-0.856011	1.15561	17.9696	17.9719	18.17	18.407	17.7938	18.562	18.138	18.7369	18.0269	18.1983	17.7776	18.4971	18.1676	18.1313	16.6023
Q8WX93	Palladin	PALLD	-0.826595	0.305624	-0.739378	-0.941218	1.26118	-1.08837	-1.05344	-1.40448	1.13534	-1.1393	0.498959	-0.667625	-0.771213	-0.619561	1.42597	0.0272916	1.23141	0.496136	1.3334	-0.396927	1.18749	-1.26543	1.03511	-1.29676	1.29624	-0.333419	1.48534	-0.304114	0.122811	-0.854912	1.42272	-0.562262	22.2226	24.0414	22.3627	22.0385	25.5764	21.8021	21.8582	21.2943	25.3742	21.7203	24.352	22.478	22.3116	22.5552	25.8411
Q92576	PHD finger protein 3	PHF3	0.264004	-0.132685	0.515279	0.380541	-0.183723	1.45371	0.69587	0.882424	-0.771601	-0.688498	-0.0685357	0.675918	0.612823	0.988694	-2.3275	-0.156906	-1.0845	0.92552	-1.04512	0.379235	-0.240305	1.13278	-0.764919	0.928648	-2.85511	0.661765	-1.48041	0.687624	0.634696	0.417378	-0.844119	0.407023	19.3004	19.1267	19.4104	19.3514	19.1043	19.8213	19.4895	19.5711	18.8469	18.8833	19.1548	19.4807	19.4531	19.6177	18.1657
Q92626	Peroxidasin homolog	PXDN	-1.73659	1.6406	-1.09547	-1.60216	0.996363	-1.0195	-0.955212	-0.505401	-0.00242874	-0.371331	-0.112823	-0.0937538	-0.779757	0.391289	0.738306	1.58076	0.350244	1.35101	0.821588	0.725396	0.260632	-1.53153	0.771652	-1.55897	-0.171226	0.104265	2.15391	-0.0829722	0.633391	-0.318939	0.164596	-0.745931	18.0985	20.5164	18.5576	18.1948	20.0552	18.6119	18.658	18.98	19.3401	19.076	19.2611	19.2747	18.7836	19.622	19.8704
Q92900	Regulator of nonsense transcripts 1	UPF1	-0.0546071	1.1503	0.349929	0.81554	-0.224579	1.94209	0.304303	0.369998	-0.660108	0.622132	-0.826336	0.409614	-0.510464	0.347999	-1.92042	0.399491	-1.11847	0.786156	-0.845069	1.13297	-0.751538	0.958271	-0.40937	-1.0436	-2.86957	0.863192	-0.563106	0.586047	-0.372717	0.820537	-0.799471	1.11086	21.3009	21.6366	21.4136	21.5433	21.2535	21.8573	21.4009	21.4192	21.1321	21.4894	21.0858	21.4302	21.1738	21.413	20.7809
Q9Y4I1	Unconventional myosin-Va	MYO5A	0.705341	1.18822	-0.0465366	-1.55279	0.467929	-1.89371	1.30497	-1.51436	0.879205	-1.25648	0.517432	-0.596958	1.47647	0.368002	0.0395715	0.715599	0.687971	0.340495	0.429866	-0.344993	0.453705	-0.472816	0.502703	-2.55201	-0.287201	0.50426	0.839183	0.0938193	0.902747	-1.3611	0.479346	-1.01788	19.5834	19.8656	19.1439	18.2634	19.4446	18.0641	19.9339	18.2859	19.685	18.4366	19.4735	18.8221	20.0341	19.3862	19.1942
O95347	Structural maintenance of chromosomes protein 2	SMC2	-0.899823	0.69235	0.188162	0.793132	-1.06428	0.68848	0.355431	1.76291	-1.13175	0.227246	-0.700261	0.624039	0.44502	0.880526	-1.61693	0.870761	-1.41985	1.119	-1.30321	0.823355	-0.79408	1.01311	-0.524315	0.635072	-1.91964	0.354397	-1.33635	0.98118	-0.308969	0.95217	-1.2013	0.814421	18.7063	20.0401	19.6178	20.1246	18.5685	20.0369	19.7579	20.937	18.512	19.6505	18.8735	19.9829	19.8329	20.1978	18.1055
P11498	Pyruvate carboxylase, mitochondrial	PC	1.21845	0.0474707	0.891215	-0.21059	0.157506	1.62367	1.51715	-1.18796	-0.320679	-0.266439	0.713893	0.591625	0.333168	0.396671	-2.08858	-2.70258	-0.133521	-0.771452	0.883955	0.497352	0.329573	-0.462782	0.5238	1.01771	-2.21846	-0.502276	-0.410082	-0.439846	0.519993	-0.0758964	0.0327689	0.49518	20.3199	19.5702	20.1104	19.4049	19.6406	20.5793	20.5111	18.7792	19.3345	19.3692	19.9968	19.9186	19.7531	19.7937	18.2026
P13611	Versican core protein	VCAN	-0.879486	2.82929	0.0142324	-1.57735	0.52703	-0.477461	-1.21951	-1.24436	0.130863	-1.10762	-0.920537	-0.00838547	-0.430871	-0.249875	0.106428	0.57058	0.269716	1.90136	1.08608	0.679056	-0.054109	-1.34421	0.315038	-0.868777	0.588896	0.937218	1.42917	0.0757685	-0.693279	-1.19523	0.326961	0.483379	22.2495	25.7452	23.0919	21.5918	23.5752	22.6285	21.929	21.9056	23.2018	22.0345	22.2108	23.0706	22.6724	22.843	23.1788
P16885	1-phosphatidylinositol 4,5-bisphosphate phosphodiesterase gamma-2	PLCG2	1.52083	0.563897	0.50178	-0.36075	0.062476	-1.11669	1.45145	-0.901327	-0.510068	-0.467079	0.459333	-0.04526	2.30617	1.36293	-0.779799	0.754662	-0.862997	-0.954893	-0.737424	-0.0831166	0.291555	0.883014	0.494248	-2.63307	-0.641594	1.09947	-0.543127	0.359362	0.721892	-1.13882	-0.303203	-0.753837	21.1659	20.507	20.4643	19.8704	20.1618	19.3499	21.1182	19.4982	19.7676	19.7972	20.435	20.0876	21.7067	21.0572	19.5819
P17661	Desmin	DES	-0.177079	-0.805809	-0.231673	-0.455677	1.12324	-1.10623	-0.485898	-1.51892	1.07071	-1.06576	0.838419	-0.843038	-0.156526	-0.411651	1.31598	0.268459	1.06629	0.363285	1.30611	-0.789419	1.14585	-1.419	1.25127	-1.66947	1.2084	-0.844641	1.39815	-0.719835	0.672267	-1.12286	1.22901	-0.433944	25.5191	23.3792	25.3332	24.5708	29.9447	22.3567	24.468	20.9521	29.7659	22.4944	28.9753	23.2525	25.589	24.7207	30.6007
P43243	Matrin-3	MATR3	0.326733	0.786159	0.103572	0.756324	-0.754488	1.11516	0.506606	1.13215	-0.606599	-0.463556	-0.840074	0.845469	0.158354	0.403089	-2.15603	0.420423	-0.922556	0.486775	-1.23337	0.973478	-0.756769	1.02982	-0.816278	0.746998	-2.58572	0.771204	-1.49974	0.964194	-0.0315977	0.459858	-0.661551	1.34197	22.0566	22.2683	21.9538	22.2545	21.5584	22.4199	22.1395	22.4277	21.6265	21.6924	21.5189	22.2956	21.979	22.0918	20.9125
P49736	DNA replication licensing factor MCM2	MCM2	-0.490772	0.560492	0.415068	1.10047	-0.774319	0.78952	0.443814	1.8704	-0.753344	-0.293187	-0.659671	0.788211	0.577075	0.42014	-1.69486	0.94809	-1.52902	0.680459	-1.54316	0.461365	-0.794466	1.0056	-0.68679	0.751784	-2.18185	0.304867	-1.18299	0.963819	-0.0251935	0.927389	-1.18841	0.789473	20.3496	21.3731	21.2315	21.8988	20.0735	21.5961	21.2595	22.6484	20.0939	20.542	20.1851	21.5948	21.3892	21.2365	19.1773
Q03252	Lamin-B2	LMNB2	1.17215	-0.412904	0.358577	-0.58799	1.28338	-0.672545	0.948557	-1.26749	1.62741	-1.59781	1.23855	-1.01008	0.740045	-0.656873	0.166963	-0.436424	1.39434	0.0590642	0.137248	-0.435603	1.38249	-0.963052	0.284279	-2.10576	-0.740362	-1.10335	-0.844016	0.240741	0.949372	-0.391491	1.5016	-0.259027	24.2367	23.6322	23.9264	23.5654	24.2792	23.5332	24.1514	23.3062	24.4104	23.1803	24.2621	23.4044	24.0719	23.5391	23.8533
Q14BN4	Sarcolemmal membrane-associated protein	SLMAP	-0.354367	-0.803725	-0.350534	-0.539777	1.16946	-1.07648	-0.505971	-1.11661	1.28157	-0.963488	0.98635	-0.883548	-0.409884	-0.731511	1.58775	-0.025987	1.21169	-0.157527	1.15696	-0.697829	1.08931	-1.38319	1.33481	-1.17319	1.36334	-0.79624	1.39662	-0.835531	0.484872	-1.03968	1.36484	-0.582522	21.1281	20.2697	21.1354	20.7739	24.039	19.7486	20.8385	19.672	24.2532	19.9645	23.6892	20.1172	21.022	20.4076	24.8381
Q15393	Splicing factor 3B subunit 3	SF3B3	0.214517	0.653842	0.265006	0.803137	-0.539667	1.268	0.492239	1.42564	-0.897819	0.00731794	-0.660105	0.712813	0.452645	0.528692	-2.10197	0.772994	-1.29183	0.841402	-1.16245	0.604777	-0.965696	1.15087	-0.92597	0.987762	-2.23272	0.7306	-1.55682	0.697074	-0.253865	-0.0599057	-0.903843	0.943323	22.5983	22.8213	22.6239	22.897	22.2155	23.133	22.7392	23.213	22.0337	22.4931	22.1544	22.8512	22.7191	22.7577	21.4226
Q15477	SKI2 subunit of superkiller complex protein	SKIC2	0.811041	0.237053	1.23906	0.275194	0.15899	0.699944	0.602004	-0.0176315	-0.275999	-1.18627	-0.0442694	1.46501	0.577632	0.718705	-0.711435	-2.67548	0.183547	-0.377974	-0.130394	1.28646	-0.317638	0.352528	0.520858	0.0970779	-1.54381	0.122663	-0.197266	0.259439	0.246519	-3.16746	-0.0426799	0.834589	20.3514	20.1798	20.4792	20.1912	20.1565	20.3182	20.2889	20.1037	20.0265	19.7546	20.0958	20.5468	20.2816	20.3238	19.8964
Q5TH69	Brefeldin A-inhibited guanine nucleotide-exchange protein 3	ARFGEF3	0.36217	-0.777925	1.10813	1.63916	-0.401051	0.308927	-0.215446	0.504008	0.356085	1.09516	-0.594399	0.874197	0.258536	0.948389	-3.14293	-0.207732	-0.918244	0.255797	-0.145705	0.984554	-0.811536	-0.166485	-0.756019	1.85367	-1.86224	0.086509	-1.13257	-0.101529	-0.434267	0.761577	-0.247841	0.519051	18.7669	18.0126	19.2604	19.6118	18.2619	18.7317	18.3847	18.8607	18.7629	19.2519	18.134	19.1057	18.6983	19.1547	16.4478
Q5VZK9	F-actin-uncapping protein LRRC16A	CARMIL1	1.02692	-1.30238	1.49277	1.24493	-0.131102	0.225046	0.531849	0.0749566	0.0885907	0.395477	-0.0979342	1.38452	0.264593	0.921964	-2.54226	-0.594434	-0.747007	0.397229	-0.478106	1.21255	-0.958747	-0.537037	-0.438738	0.856551	-2.54533	-0.229252	-1.10032	0.133549	0.42885	1.06537	-0.59574	0.552666	21.6514	20.4849	21.8848	21.7606	21.0715	21.2499	21.4035	21.1747	21.1815	21.3352	21.0881	21.8305	21.2697	21.5989	19.8639
Q7Z333	Probable helicase senataxin	SETX	0.395011	0.583594	0.754158	1.60229	-0.322991	-0.932845	0.187517	0.323228	-1.45417	-0.539809	-1.1699	0.746666	1.22881	1.18115	-1.6519	0.831244	-0.73507	0.300703	-1.39801	-0.0957844	-0.628595	2.07181	-0.736221	0.324431	-1.16594	1.41707	-0.950072	0.568418	-0.589279	0.276958	-1.34272	0.920248	20.962	21.0296	21.0906	21.3944	20.7048	20.4864	20.8877	20.9363	20.2997	20.6272	20.4015	21.088	21.2607	21.2436	20.2288
Q92896	Golgi apparatus protein 1	GLG1	0.930993	1.2963	1.78513	1.56122	-0.388508	0.238693	0.786997	-1.50002	-0.311239	0.225924	-0.764152	0.235454	0.021245	0.0907871	-1.82366	-0.214989	-0.871596	0.00329698	-1.02974	1.06374	-1.34	0.168764	-0.360958	-0.0405946	-1.82402	1.41398	-1.1213	0.844101	-1.11497	1.02057	-0.0274601	1.04602	21.0706	21.2419	21.471	21.3661	20.4521	20.7461	21.0031	19.9311	20.4883	20.7401	20.276	20.7446	20.6442	20.6768	19.7794
Q9P265	Disco-interacting protein 2 homolog B	DIP2B	-0.182764	0.463743	1.15986	0.17659	-0.19021	0.246698	0.294949	0.0344051	0.253684	-0.399955	-0.296757	1.31121	-0.276785	0.373116	-3.08375	0.270291	-1.03992	0.562326	0.136646	1.65259	-0.768266	2.49171	-0.233928	-0.588238	-2.22048	-0.0318041	0.194745	0.529521	0.194468	-0.1758	-0.832811	-0.0250883	19.7421	19.9111	20.093	19.836	19.7402	19.8544	19.867	19.7989	19.8562	19.6854	19.7124	20.1325	19.7176	19.8874	18.9841
Q9UMS6	Synaptopodin-2	SYNPO2	-0.263264	-0.737326	-0.338955	-0.635916	1.16371	-1.02194	-0.425687	-1.36763	1.11288	-1.21167	0.889712	-0.891603	-0.172879	-0.452718	1.32367	0.0385677	1.23778	0.109234	1.21371	-0.640759	1.24626	-1.28251	1.14605	-1.70929	1.30855	-0.603683	1.37747	-0.684552	0.559324	-1.16429	1.38192	-0.504184	24.1209	22.9645	23.9363	23.2119	27.6017	22.2703	23.7247	21.427	27.4777	21.8075	26.9333	22.5882	24.3414	23.6588	27.9918
P00450	Ceruloplasmin	CP	-0.163423	-0.392691	-0.280042	-1.31796	0.260512	-1.92952	0.861001	-0.863469	0.60783	-0.929197	1.03309	-0.199815	0.964761	-0.00131429	0.723126	0.793916	0.900267	-0.255138	1.34392	-0.589646	1.53699	-1.45408	1.61041	-1.5808	1.30045	-0.629814	0.826631	-0.728131	0.547977	-1.51951	0.344656	-0.820987	22.7655	22.528	22.6447	21.5693	23.2047	20.9357	23.8269	22.0402	23.5646	21.9721	24.0052	22.7278	23.9344	22.9335	23.684
P08603	Complement factor H	CFH	0.125377	0.852415	-0.036116	-1.0024	0.269325	-1.79428	0.455729	-1.12984	0.915392	-0.987324	0.214911	-0.429797	0.733324	0.00691457	0.988936	0.736928	1.08759	0.281641	0.988328	-0.859058	0.793063	-2.00133	1.61577	-1.5737	1.29244	-0.201874	0.645785	-1.10745	0.0578647	-1.77641	1.05521	-0.217378	22.6182	23.2431	22.4794	21.6488	22.7419	20.9681	22.9022	21.5393	23.2973	21.6618	22.6952	22.141	23.1408	22.5164	23.3605
P14410	Sucrase-isomaltase, intestinal	SI	0.995222	-0.718915	0.82318	0.0532295	0.570547	-0.955512	0.406091	-0.382698	0.280248	0.64795	0.487763	0.523706	0.579764	2.13138	0.138425	1.34983	0.157572	-1.87242	0.443211	1.00698	-0.211334	-2.38626	0.260691	-1.7946	-2.295	-0.22938	-0.232132	0.316871	-0.0772799	0.146971	-0.434183	0.270094	19.5554	16.5628	19.2551	17.9108	18.814	16.1497	18.5269	17.1498	18.3072	18.9491	18.6695	18.7322	18.8301	21.539	18.0596
P28340	DNA polymerase delta catalytic subunit	POLD1	-0.181607	0.195565	0.571469	1.19609	-0.88214	0.819448	0.426128	0.736652	-0.587147	0.773759	-0.355934	1.35034	0.365614	0.601607	-1.78998	0.920673	-1.67981	0.337006	-1.40412	0.898802	-0.983808	0.496807	-0.262992	0.697551	-2.66634	0.370735	-1.22989	0.919926	-0.163239	0.858002	-1.08072	0.73156	19.2527	19.5225	19.7915	20.2384	18.7515	19.9689	19.6875	19.9097	18.9625	19.9362	19.128	20.3487	19.6442	19.813	18.102
P82094	TATA element modulatory factor	TMF1	0.225257	-0.111009	1.23005	0.480698	-0.293994	-0.445601	0.332558	0.717899	-0.0860699	1.32336	-0.0960255	0.702161	0.734226	1.36477	-2.90648	0.442865	-1.19832	-0.349172	-0.334528	0.908959	-1.56365	-0.228872	-0.308057	1.0027	-2.53305	0.171439	-0.69745	0.642219	0.100959	0.550366	-0.663518	0.885314	19.6716	19.5184	20.1294	19.788	19.4351	19.366	19.7205	19.8961	19.5298	20.1719	19.5253	19.8889	19.9035	20.1908	18.2448
Q5JRX3	Presequence protease, mitochondrial	PITRM1	0.0188853	-0.320709	0.289499	0.865238	0.139125	1.73578	-0.585604	-0.634438	0.122875	1.05836	-0.323062	0.590348	-0.388174	0.52326	-1.56262	-2.07069	-0.516998	0.350165	-0.242267	0.772757	-0.706923	0.021402	-0.736986	2.52263	-1.73122	0.525219	-0.92975	-0.401213	-0.0725827	0.543504	-0.813203	1.95739	20.8958	20.7494	21.0125	21.2608	20.9477	21.6362	20.6352	20.6141	20.9407	21.3441	20.7484	21.1423	20.7203	21.1134	20.2139
Q5VT06	Centrosome-associated protein 350	CEP350	0.337928	-0.049864	0.602987	0.218627	-0.363412	0.384886	0.815706	0.0459489	-0.199515	0.499281	-0.639548	0.603819	0.455044	0.736207	-2.79942	-0.212808	-1.53342	0.516504	-0.330905	0.0688932	-0.929741	1.48152	-0.587256	1.38725	-2.69527	0.22442	-0.907318	1.16278	1.00962	0.795145	-0.607102	0.509015	17.7624	17.629	17.8536	17.7214	17.5211	17.7786	17.9268	17.662	17.5775	17.8179	17.4261	17.8539	17.8027	17.8995	16.6829
Q5VUA4	Zinc finger protein 318	ZNF318	-0.325503	0.125832	-0.308403	0.627283	-0.883629	1.31839	0.0783844	0.868018	-0.765291	-0.205567	-0.626899	0.969746	0.226579	2.59659	-1.96458	0.380365	-1.27142	1.10229	-0.881544	0.466562	-0.634576	0.939983	-0.72854	0.790962	-1.80909	0.290149	-1.32203	0.924293	0.0396885	0.683635	-1.19009	0.488417	18.2616	18.518	18.2714	18.8028	17.9446	19.1953	18.491	18.9395	18.0119	18.3298	18.0905	18.9973	18.5752	19.9213	17.3307
Q6PGP7	SKI3 subunit of superkiller complex protein	SKIC3	1.01219	0.4818	1.03155	0.229887	0.0458272	0.531766	0.428155	-0.00932716	-0.487768	-1.25887	-0.0784153	1.39731	0.838388	0.618938	-1.09464	-2.30371	-0.237205	0.119364	-0.0920251	0.943643	-0.116299	0.621798	0.156839	0.339737	-1.77471	0.683962	-0.239637	0.227803	0.242537	-3.28739	0.236279	0.792217	20.3854	20.2198	20.3914	20.1412	20.0838	20.2354	20.2031	20.0665	19.9172	19.6766	20.045	20.5056	20.3311	20.2626	19.7278
Q7L014	Probable ATP-dependent RNA helicase DDX46	DDX46	0.0275502	0.520208	0.376553	0.830399	-0.774181	1.54774	0.264704	1.41313	-1.05209	-0.360093	-0.777333	0.338327	0.260012	0.599414	-2.1304	0.677218	-0.994126	0.559267	-0.960101	0.719692	-1.03629	0.710138	-0.717097	1.13551	-2.1646	0.845863	-1.47027	1.09357	-0.285131	0.356712	-0.841795	1.2875	21.368	21.5925	21.527	21.7339	21.0026	22.0608	21.4761	21.9995	20.8759	21.1913	21.0011	21.5096	21.4739	21.6286	20.3845
Q7Z478	ATP-dependent RNA helicase DHX29	DHX29	-0.586405	1.22893	0.931438	0.339155	-0.723733	1.31256	0.441387	0.336251	-0.901391	-0.77107	-0.617956	1.16316	0.383898	0.0479815	-1.87878	0.873115	-1.40524	0.324486	-0.709023	1.04395	-0.653265	-0.758043	-0.105926	0.537461	-2.49488	0.730305	-0.793276	0.9419	-0.240392	0.997271	-0.765456	1.7716	19.2948	19.7969	19.7146	19.5508	19.2568	19.82	19.5791	19.55	19.2077	19.2437	19.2861	19.7787	19.5632	19.4703	18.9374
Q8NDA8	Maestro heat-like repeat-containing protein family member 1	MROH1	1.16901	-0.729668	1.8601	2.0579	-0.412799	-1.00573	0.497391	0.06402	0.351068	1.96211	-0.0620264	-0.164097	-0.899825	-0.392728	-1.68544	0.0542812	-0.566816	-0.623993	-0.140819	0.9632	-1.2667	-1.94028	0.211862	-0.234838	-1.24181	1.57918	0.204341	-0.274124	0.451798	0.690699	-0.0292259	-0.446052	19.6134	18.9244	19.8643	19.936	19.0394	18.8242	19.3697	19.2124	19.3166	19.9013	19.1667	19.1296	18.8626	19.0467	18.5775
Q9H2G2	STE20-like serine/threonine-protein kinase	SLK	-0.706732	-0.797651	0.0479449	-0.941931	1.32107	-0.712503	-0.456033	-0.251433	1.12827	0.279716	0.581473	-2.29465	-0.0587437	-0.235965	0.503151	0.850173	1.22348	-0.556454	0.944993	-0.138047	1.4125	-1.96454	1.32189	-1.35155	0.346838	-1.06014	1.32639	-0.734215	-0.268361	0.585509	1.36249	-0.706952	20.4884	20.4601	20.7231	20.4152	21.119	20.4866	20.5663	20.63	21.059	20.7951	20.889	19.9946	20.6899	20.6348	20.8646
Q9H2P0	Activity-dependent neuroprotector homeobox protein	ADNP	-0.137553	0.584902	-0.034289	0.631731	-0.845283	1.84542	0.10813	1.50775	-0.541806	0.0891405	-0.810694	0.664525	-0.12164	0.14854	-2.41074	-0.169686	-1.25354	1.1831	-1.03874	0.495371	-0.873885	1.23225	-0.69544	0.986528	-1.43972	0.941581	-1.16029	1.03689	-0.000443554	-0.17454	-1.11442	1.36686	20.1431	20.6177	20.2109	20.6485	19.6781	21.4458	20.3045	21.224	19.8775	20.292	19.7008	20.67	20.1535	20.331	18.6496
Q9NTI5	Sister chromatid cohesion protein PDS5 homolog B	PDS5B	0.346145	0.216303	-0.359464	0.172783	-0.374264	1.45531	0.668797	1.38833	0.0964588	-1.62511	-0.345601	0.233422	0.862516	1.07293	-2.08833	0.411163	-0.824444	0.698825	-1.0664	1.14847	-0.404465	0.67479	-0.46929	1.86679	-2.29939	0.806433	-1.3079	0.443146	0.259746	-0.474373	-0.64921	-0.534109	20.4635	20.4248	20.2535	20.4119	20.2491	20.7936	20.5595	20.7736	20.3892	19.8769	20.2576	20.4299	20.6171	20.6798	19.739
Q9Y4K1	Beta/gamma crystallin domain-containing protein 1	CRYBG1	-0.332451	-0.39799	0.601138	0.711304	-0.472679	0.103212	0.752564	0.993026	-0.560202	0.990715	0.207531	1.3705	0.177931	-0.0612469	-2.23644	0.183528	-1.46944	-0.14118	-1.05821	0.989929	-0.581476	1.25681	0.260456	1.36459	-2.60104	0.48128	-1.3481	0.253797	0.420695	0.6551	-1.26835	0.754682	19.6721	19.6255	20.3363	20.4147	19.5724	19.9821	20.444	20.6151	19.5101	20.6135	20.0563	20.8837	20.0352	19.8651	18.3175
Q9Y6D5	Brefeldin A-inhibited guanine nucleotide-exchange protein 2	ARFGEF2	0.477287	-0.106643	0.673556	1.36772	-0.301039	0.886377	0.232059	1.11916	-0.324848	1.3222	-0.033159	0.0534161	0.317753	1.35796	-2.58407	-0.823577	-0.767276	0.161521	-0.470404	0.51667	-1.39023	0.41399	-0.298587	0.800017	-2.64105	1.06331	-1.00187	0.351653	-0.683527	-0.0866885	-0.629061	1.02738	20.3719	20.1279	20.4538	20.7438	20.0467	20.5427	20.2694	20.64	20.0368	20.7248	20.1586	20.1948	20.3052	20.7397	19.0931
A0AVT1	Ubiquitin-like modifier-activating enzyme 6	UBA6	0.273285	0.897954	-0.483481	-1.18917	0.635179	-0.825513	0.52334	-1.20409	0.0528615	-0.0136594	0.199358	0.267682	1.25131	0.58656	-1.29408	2.66804	-0.282474	-0.0878661	-1.11767	-0.0719078	0.435415	0.00702609	0.208987	-2.59179	-1.65111	0.400304	0.851287	1.65721	-0.306232	-0.167273	0.234225	0.136295	21.0758	21.2119	20.9109	20.7572	21.1547	20.8364	21.1303	20.7539	21.0278	21.0133	21.0597	21.0746	21.2889	21.1441	20.7343
O14841	5-oxoprolinase	OPLAH	1.06287	-1.26341	1.0123	0.748187	0.872846	-2.73463	0.217255	-1.52116	0.895586	2.19521	0.956037	0.236886	0.423933	0.721747	-0.782572	-1.29102	0.618187	-0.863652	0.36874	0.0404734	-0.0202504	-2.00572	0.559897	-0.492375	-0.212959	-0.0498209	0.0333325	-0.425292	0.0539168	0.00703059	0.662722	-0.0243103	20.9456	19.5271	20.9148	20.7537	20.8298	18.6299	20.43	19.3699	20.8436	21.6361	20.8805	20.442	20.556	20.7376	19.8203
O14981	TATA-binding protein-associated factor 172	BTAF1	0.00102064	0.883832	0.333473	0.428824	-0.627086	1.02216	0.392559	0.996853	-0.537401	0.473329	-0.348193	-0.384103	0.68802	1.13803	-2.1572	0.976633	-0.983753	0.0296163	-1.25339	0.825193	-0.836664	0.8778	-0.560664	0.698453	-2.88372	0.939502	-1.07544	1.01509	-0.310656	0.941087	-1.0838	0.380608	18.6138	19.1196	18.8043	18.8589	18.254	19.1989	18.8382	19.1844	18.3053	18.8844	18.4137	18.3932	19.0075	19.2653	17.3773
P08575	Receptor-type tyrosine-protein phosphatase C	PTPRC	1.48652	1.87139	-0.127096	-0.857528	0.269165	-0.293861	0.898357	-0.405438	-0.810887	-0.592537	-0.895268	-0.105136	1.98549	0.859683	-1.21467	1.9494	-0.930818	-0.239935	-0.945151	0.0439261	-0.674947	1.5245	0.177162	-1.85301	-1.16825	1.10048	-0.504733	0.51833	-0.131061	-0.149666	-0.635079	-0.149341	22.1261	22.4087	20.941	20.4045	21.232	20.8185	21.6941	20.7365	20.4387	20.5991	20.3768	20.9571	22.4925	21.6657	20.1422
P09874	Poly [ADP-ribose] polymerase 1	PARP1	1.47892	0.0900553	0.288239	0.401133	0.277239	0.101065	1.24027	0.66196	-0.295437	-1.06973	-0.376096	-0.108417	1.5997	0.344382	-2.57768	0.689723	-0.850829	0.981479	-1.27945	-0.268064	-0.845144	1.65158	-0.735738	-0.0840992	-1.87164	0.137752	-1.13324	0.930347	0.281773	1.29452	-0.628207	-0.326376	22.6385	22.0887	22.1672	22.2118	22.1628	22.0931	22.544	22.3151	21.9361	21.6296	21.9042	22.0101	22.6863	22.1894	21.0327
P11586	C-1-tetrahydrofolate synthase, cytoplasmic	MTHFD1	0.146083	-0.0547616	1.14362	0.960618	-0.638994	0.327609	1.03009	0.00132022	-0.773435	1.06059	-0.351393	0.983929	0.442892	0.778292	-2.44102	0.580697	-1.46693	1.18677	-0.83528	0.709329	-1.02081	-0.772127	-0.273794	-0.285367	-2.41798	0.543323	-1.01765	1.05064	0.70653	1.3007	-0.453064	-0.150423	23.1783	23.1112	23.5114	23.4503	22.9162	23.2389	23.4735	23.13	22.8713	23.4837	23.0122	23.4581	23.2774	23.3894	22.3144
P34932	Heat shock 70 kDa protein 4	HSPA4	0.295693	0.430625	0.811089	0.367286	-0.696576	2.4157	0.127809	1.00794	-0.791524	-0.713214	-0.328184	0.44678	-0.415528	-0.511433	-1.01524	0.753353	-0.533161	-1.15434	-0.892489	1.17216	-0.95778	-1.03466	-0.451606	0.378747	-0.772598	0.321553	-0.418161	0.782211	-2.1522	0.805743	0.24055	2.48146	22.9722	22.9983	23.0719	22.9861	22.7804	23.3822	22.9398	23.11	22.762	22.7771	22.8516	23.0015	22.8347	22.8162	22.7187
P47897	Glutamine--tRNA ligase	QARS1	0.280163	-0.394594	1.11442	1.13878	-0.288785	1.12842	0.27388	0.680171	-0.285084	2.40578	-0.0775807	0.854533	0.281728	1.21279	-1.53202	-1.14118	-0.81249	0.319968	-0.919365	1.22223	-1.17429	-0.617839	-0.389368	0.494657	-2.58705	-0.145082	-0.956529	-0.616274	-0.345317	0.808899	-0.459165	0.525588	22.6599	22.3762	23.0106	23.0209	22.4207	23.0165	22.6572	22.828	22.4222	23.5535	22.5095	22.9014	22.6605	23.052	21.898
P52701	DNA mismatch repair protein Msh6	MSH6	-0.52157	0.549755	0.387077	1.37508	-0.516236	0.901592	0.175795	1.72858	-0.823187	-0.190883	-0.66684	0.576065	0.135255	0.752119	-1.90529	0.558377	-1.57139	0.951093	-1.47458	0.346809	-0.730204	1.16476	-0.993324	0.816432	-1.96686	0.407335	-1.04798	0.739983	-0.159525	0.878045	-1.07266	1.19638	20.0838	20.7922	20.6846	21.3379	20.0873	21.0248	20.5449	21.5716	19.8843	20.3024	19.9877	20.8095	20.5181	20.926	19.1688
Q08379	Golgin subfamily A member 2	GOLGA2	0.729858	0.336626	1.3289	1.5589	-0.334484	-1.30682	0.645698	0.487302	-0.497598	0.804823	-0.466404	0.396654	0.584661	1.44893	-2.293	0.564597	-0.823871	-0.0591053	-0.188554	1.14542	-1.35222	-0.021943	-0.485023	-0.600925	-2.51815	0.825751	-1.25039	0.639231	-0.273004	0.46583	-0.258136	0.766436	20.45	20.2321	20.782	20.9095	19.8602	19.3213	20.4034	20.3156	19.7698	20.4916	19.7871	20.2654	20.3696	20.8485	18.7747
Q13751	Laminin subunit beta-3	LAMB3	-0.00803819	-0.0733136	0.666202	0.215937	-0.214217	0.500453	0.657714	0.828764	-0.54072	0.901747	-0.343023	0.372424	0.182223	0.0776369	-1.66014	1.47549	-1.20956	1.21841	-0.738768	0.374094	-0.888676	2.2639	-0.129779	-0.824631	-2.29675	0.344046	-1.33507	0.343182	-0.0308424	1.5534	-1.67369	-0.00840154	18.572	18.5093	19.2197	18.7871	18.3739	19.0604	19.2115	19.3758	18.0603	19.4459	18.2502	18.9374	18.7547	18.6543	16.985
Q29RF7	Sister chromatid cohesion protein PDS5 homolog A	PDS5A	0.299976	0.715677	0.386984	0.671844	-0.617809	0.303634	0.47136	0.918278	-0.643042	-0.114102	-0.78254	0.317435	0.795175	0.946639	-2.3258	1.23617	-1.1635	1.45288	-1.32294	0.350108	-0.806134	0.747105	-0.737945	0.832303	-2.50823	0.690811	-1.35705	0.79028	0.124032	0.634428	-0.917834	0.611804	20.3034	20.5021	20.345	20.4812	19.8645	20.3051	20.3853	20.599	19.8524	20.1054	19.7857	20.3117	20.5402	20.6126	19.0478
Q7Z3U7	Protein MON2 homolog	MON2	1.38603	0.72107	1.80558	0.464283	0.286027	-0.476417	0.774279	-1.84318	0.277761	0.376155	1.16839	0.493286	0.480856	1.01587	-1.87842	-2.49632	-0.272662	-0.728442	-0.0287598	1.25591	-0.346746	-0.238828	0.68067	-0.773793	-1.90063	0.227688	-0.200209	0.0685713	0.448263	-0.742832	-0.148453	0.144987	19.8421	19.6213	19.9814	19.536	19.4769	19.2237	19.639	18.7699	19.4741	19.5068	19.7698	19.5457	19.5415	19.7192	18.7582
Q86SQ0	Pleckstrin homology-like domain family B member 2	PHLDB2	-0.556455	0.53436	-0.314136	-1.08573	1.09433	-1.24334	-0.498755	-1.50221	0.930988	-1.19203	0.301795	-0.607551	-0.15885	-0.278128	1.44083	0.212881	0.985929	0.795347	1.23442	0.0405596	0.766292	-1.74444	0.972216	-1.84707	0.713364	-0.242894	1.81584	-0.17368	0.151301	-1.46139	1.26925	-0.353049	18.4113	19.5175	18.657	17.8745	20.0853	17.7147	18.4698	17.4522	19.9197	17.7667	19.2816	18.3595	18.8145	18.6935	20.4367
Q86VP6	Cullin-associated NEDD8-dissociated protein 1	CAND1	0.578682	0.602234	-0.0637121	-0.822264	0.263553	0.302606	-0.124683	-2.31434	1.16892	-1.27312	0.712401	0.336605	-0.0451712	-0.04223	-1.38262	-1.85714	0.456456	1.20431	0.563529	-0.00392815	0.72141	1.50427	0.586416	-0.367469	-0.330975	-0.885643	2.33653	0.00266246	-0.0671	-1.28449	0.699633	-1.17534	23.0446	23.0487	22.9321	22.7993	22.9894	22.9962	22.9214	22.538	23.1479	22.7203	23.068	23.0022	22.9353	22.9359	22.7012
Q8IWV8	E3 ubiquitin-protein ligase UBR2	UBR2	-0.0503766	-0.345235	0.739301	-0.378813	0.402191	-0.129167	0.716263	0.401367	-0.200454	0.235849	-0.523152	0.486719	0.917642	3.61372	-1.98117	1.85673	-0.785062	0.635413	-0.788534	-0.13697	-0.794754	-0.0564849	-0.107723	-0.626752	-2.01574	0.16129	-0.483589	0.0697063	0.227245	-0.390247	-0.329093	-0.340133	18.9644	18.8689	19.2204	18.858	19.1111	18.9389	19.2129	19.1109	18.9158	19.0572	18.8112	19.1385	19.2782	20.1521	18.3386
Q93008	Probable ubiquitin carboxyl-terminal hydrolase FAF-X	USP9X	-0.0972208	0.942299	0.327997	-2.02996	1.45075	0.881887	0.906661	-0.994726	0.468895	0.568394	0.436863	-0.132267	-0.00262265	-0.507321	-0.632812	-1.38809	0.256643	0.0307262	-0.336446	0.200708	0.20839	2.36136	0.998948	-1.72245	-1.51417	0.00730274	1.04098	-0.454859	-1.10433	-1.52398	0.683535	0.66891	22.1199	22.2975	22.1925	21.7897	22.3843	22.2872	22.2914	21.9666	22.2166	22.2336	22.2111	22.1139	22.136	22.0498	22.0284
Q96JI7	Spatacsin	SPG11	0.377612	0.944822	0.125625	0.812776	0.404628	-1.16731	1.53309	0.529276	-0.466487	-0.493027	-0.914674	0.0249732	1.53635	0.338672	-2.65661	0.809875	-1.31704	0.616967	0.0644568	0.246087	-0.934671	1.02331	0.0459556	-1.33463	-2.16129	0.72074	0.619159	0.655923	0.733758	0.580837	-0.513584	-0.785573	17.9613	18.1523	17.8765	18.1078	17.9704	17.4411	18.3504	18.0124	17.6771	17.6682	17.5262	17.8426	18.3515	17.9482	16.9397
Q96K76	Ubiquitin carboxyl-terminal hydrolase 47	USP47	1.21949	0.547163	1.48578	-0.42755	0.297794	-1.28256	0.710699	-1.99921	0.49037	0.416007	-0.225788	0.793292	0.979735	0.661942	-1.67396	0.880055	-0.988038	-0.040546	0.0368616	0.553972	-0.755426	0.352227	0.596817	-1.77613	-2.57838	-0.0987349	0.332552	0.269144	0.194104	1.40023	0.0580089	-0.429918	19.7264	19.5748	19.7865	19.3551	19.5186	19.1623	19.6117	19.0007	19.562	19.5453	19.4006	19.6303	19.6724	19.6007	19.074
Q9H1A4	Anaphase-promoting complex subunit 1	ANAPC1	-0.287498	0.325649	-0.0550141	0.748093	-0.54145	1.01299	-0.0847257	2.1235	-0.961838	0.0651895	-0.935875	1.06961	-0.00200452	0.299695	-1.8725	0.229299	-1.34801	0.581416	-1.15083	0.558998	-0.806833	1.48527	-0.133501	1.07929	-2.10907	0.647592	-1.18189	0.887552	-0.173152	0.219984	-1.02914	1.33921	18.8945	19.1323	18.9846	19.2961	18.796	19.3988	18.9731	19.8295	18.633	19.0312	18.643	19.4208	19.0052	19.1222	18.2798
Q9H6S0	3'-5' RNA helicase YTHDC2	YTHDC2	0.161703	0.25909	0.724706	0.501326	-0.837939	1.06747	0.353249	1.28851	-1.233	-0.25314	-0.235098	1.15036	0.667396	0.368879	-1.87661	-0.243778	-1.157	-0.680012	-0.515156	0.868345	-0.603516	0.763925	-0.660657	0.310099	-2.3684	0.521491	-1.60379	0.147502	0.222664	1.61508	-0.612725	1.88902	19.7465	19.7915	20.0065	19.9034	19.2848	20.1648	19.835	20.2669	19.1023	19.5549	19.5632	20.2031	19.9801	19.8422	18.805
Q9NVI1	Fanconi anemia group I protein	FANCI	-0.343891	-0.0452633	-0.0896892	0.437812	0.247335	0.139699	-0.114553	0.887329	0.343903	-0.136889	-3.9812	0.23872	-0.0686371	0.348178	0.794714	0.0560977	0.275922	0.567454	0.485306	0.2644	0.290428	0.313438	-3.3232	-0.117963	0.405519	0.127414	0.167147	0.422762	0.173869	0.361173	0.682942	0.189728	20.2575	20.8529	20.7643	21.816	21.4363	21.2217	20.7148	22.7123	21.6288	20.6702	13.0055	21.4191	20.8063	21.6373	22.5276
Q9NZN5	Rho guanine nucleotide exchange factor 12	ARHGEF12	0.381404	0.712287	0.725169	-0.564814	1.5825	-0.739962	0.698961	-2.32085	0.630194	-1.59609	0.466422	-0.417707	0.487519	0.735994	-1.32993	-1.56564	0.238562	0.0434009	0.298642	1.44183	0.530392	-0.792103	0.727819	0.213545	-2.48983	-0.0347718	-0.00690857	-0.347098	1.0246	-0.218843	0.683783	0.80151	19.4311	19.4951	19.4976	19.2478	19.6637	19.2139	19.4926	18.9078	19.4792	19.0481	19.4475	19.2763	19.4516	19.4997	19.0997
Q9Y5B9	FACT complex subunit SPT16	SUPT16H	0.00636134	0.218696	0.155348	1.11635	-0.820861	0.244538	0.398512	0.861226	-0.775824	0.00138731	-0.574809	0.795377	0.370916	0.179309	-1.80087	1.58107	-1.30761	0.907218	-1.38937	0.335814	-1.11352	1.03827	-0.75187	0.230536	-1.89259	0.954338	-1.40051	1.72895	-0.0622862	1.55542	-1.05786	0.268334	21.175	21.2979	21.2612	21.8173	20.6963	21.3128	21.4019	21.6696	20.7224	21.1721	20.8387	21.6315	21.3859	21.2751	20.1292
O00429	Dynamin-1-like protein	DNM1L	0.03036	1.04195	0.187386	-0.306489	0.915988	1.32114	-1.25305	-1.00777	0.751383	3.16684	-0.121337	-1.56374	-0.365231	-1.22207	-0.0468237	-0.718404	0.408183	-0.522076	-0.144133	-0.697147	0.583302	0.218748	0.274146	1.07608	-1.31307	0.155651	0.873462	-1.80137	-0.505992	-0.334518	0.848091	0.0705038	21.4478	21.6082	21.4727	21.3944	21.5882	21.6524	21.2443	21.2832	21.5621	21.9451	21.4237	21.195	21.385	21.2492	21.4355
O14980	Exportin-1	XPO1	-0.609855	0.547077	-0.160617	-0.0743595	-0.414331	1.64748	0.0975738	1.82293	-0.383583	0.216825	-0.887861	-0.00753356	0.0777583	1.09149	-1.39418	0.770163	-0.572044	2.04329	-1.19323	0.386222	-0.966986	1.30581	-0.639339	0.798879	-2.02409	0.455388	-0.295456	1.15183	-1.5668	-0.526519	-1.02149	0.325554	21.7697	22.0281	21.87	21.8893	21.8134	22.2738	21.9277	22.313	21.8203	21.9543	21.7076	21.9042	21.9233	22.1497	21.5946
O43707	Alpha-actinin-4	ACTN4	-1.00233	-0.157599	-0.313818	-0.93707	0.849159	-0.0310564	-0.344747	-1.30431	-0.0312812	0.628185	0.0554438	0.355359	-0.367424	-0.99801	1.20219	-0.363281	0.332663	0.974725	1.33783	0.244371	0.831177	-0.196883	0.90378	-2.79335	1.04371	-1.01909	2.50181	-0.95572	-0.768905	-0.293074	0.937657	-0.320099	25.7292	25.9801	25.9337	25.7486	26.2791	26.0177	25.9245	25.6395	26.0176	26.2135	26.0434	26.1324	25.9178	25.7305	26.3839
O75150	E3 ubiquitin-protein ligase BRE1B	RNF40	0.418933	0.234259	0.608968	0.934021	-0.976684	0.665313	0.805166	1.13107	-0.801147	-0.613733	-0.0750494	0.662324	0.567361	0.607995	-2.50582	0.598055	-1.1245	0.546125	-1.35648	0.69993	-0.864159	0.837956	-0.801728	0.610657	-2.26777	0.851858	-1.14371	1.01251	-0.396597	1.13661	-0.838375	0.83665	19.8618	19.7908	19.9348	20.0597	19.3257	19.9564	20.0102	20.1353	19.3931	19.4651	19.672	19.9553	19.9188	19.9344	18.7382
O75976	Carboxypeptidase D	CPD	0.361721	-0.146346	0.885126	1.23739	-0.439004	0.0936077	0.693017	0.507524	-0.272075	-0.00999938	0.0449763	1.48098	0.205453	0.999313	-2.75342	0.599295	-1.11931	-0.421301	-0.271165	1.18409	-1.14988	0.611803	-0.658841	-0.422417	-2.59535	0.981408	-0.985526	0.736142	-0.0483079	0.85956	-0.854805	0.66635	20.6018	20.263	20.9509	21.1858	20.0679	20.4231	20.8228	20.6991	20.1792	20.354	20.3906	21.3482	20.4976	21.027	18.5246
P02751	Fibronectin	FN1	-0.967911	1.78491	-0.881003	-1.52253	1.09981	-1.08277	-1.25061	-1.12972	0.367314	-1.13447	0.284729	-0.52578	-0.571935	-0.149255	1.22846	0.872176	0.768462	1.10833	1.12126	0.0246269	0.523543	-1.26518	0.750313	-0.99899	0.798041	-0.235109	1.60094	-0.022957	-0.486479	-1.43208	1.44618	-0.122344	23.7069	27.5263	23.8275	22.9374	26.5758	23.5475	23.3147	23.4824	25.5595	23.4758	25.4449	24.3203	24.2563	24.8427	26.7543
P12110	Collagen alpha-2(VI) chain	COL6A2	0.269352	-0.0693814	0.106189	-0.705303	0.915736	-1.17508	0.0190466	-1.59965	0.885879	-1.73406	0.81634	-0.907135	0.618679	-0.122993	1.51107	0.155731	1.01166	-0.0446959	0.8714	-0.602868	1.60465	-1.26128	1.10453	-1.74864	1.27267	-0.608468	0.87577	-1.06019	0.402475	-1.20265	1.06297	-0.661732	27.3252	26.821	27.0823	25.8746	28.2872	25.1754	26.9526	24.5435	28.2427	24.3435	28.1392	25.5742	27.8451	26.7412	29.1732
P14625	Endoplasmin	HSP90B1	1.00509	0.674827	0.557743	-0.0456402	-0.536669	-0.129296	1.34235	0.371113	-1.24946	0.345912	0.349262	0.918684	1.08728	1.419	-1.76345	0.702092	-1.70572	-0.509913	-0.826623	0.952751	-0.61634	1.64205	-0.48989	-0.415995	-2.14218	1.15393	-1.4056	0.584613	-0.01393	-0.128197	-1.00626	-0.121558	27.2106	27.0449	26.9862	26.6835	26.4372	26.6416	27.3798	26.8926	26.0796	26.8799	26.8816	27.1673	27.2519	27.4183	25.8218
P35606	Coatomer subunit beta'	COPB2	0.565643	0.702392	1.03449	0.822024	-0.0496084	-0.166745	0.838331	-0.544421	-0.458062	1.06407	-0.515632	0.488665	0.549767	1.55846	-2.1964	0.832003	-0.646588	0.0856415	-0.11765	1.75329	-1.47176	-0.454742	-0.596877	-0.26224	-2.93036	0.292135	-0.875113	0.556693	-0.483178	0.698479	-0.553032	0.480326	22.8185	22.8761	23.0159	22.9265	22.5594	22.5101	22.9333	22.3511	22.3874	23.0284	22.3632	22.7861	22.8118	23.2366	21.6554
P49589	Cysteine--tRNA ligase, cytoplasmic	CARS1	0.320994	0.137706	0.0399392	-1.17342	0.950165	0.26363	-0.284582	-2.83436	0.465814	2.07192	0.265236	-1.24126	-0.382678	-0.177312	0.329898	1.35847	0.749839	-0.0249051	0.583476	0.123562	0.392784	-1.52299	0.681713	-1.37944	0.0422152	0.190264	1.38407	-0.891576	-0.684634	-0.674471	1.53333	-0.613426	21.9957	21.9363	21.9046	21.5111	22.1998	21.9771	21.7993	20.9724	22.0427	22.5636	21.9777	21.4891	21.7675	21.8341	21.9986
P53396	ATP-citrate synthase	ACLY	-0.387696	0.694864	0.623722	-0.106233	-0.242166	0.376555	-0.000432653	1.91607	-0.470098	-0.118921	-0.959943	0.131163	0.553652	0.498793	-1.86342	0.850615	-0.722801	0.619388	-0.557033	0.822852	-0.955054	0.796331	-0.616897	0.241953	-2.38685	1.11272	-1.69146	1.70382	-0.987652	1.23508	-0.791898	0.68098	21.7227	22.2578	22.2226	21.8618	21.7946	22.1005	21.9141	22.8614	21.682	21.8555	21.4398	21.9792	22.188	22.1609	20.9932
P54136	Arginine--tRNA ligase, cytoplasmic	RARS1	0.708607	0.134619	0.802564	1.41878	-0.397473	1.67699	-0.00985461	0.346427	-0.914727	1.5204	-0.850617	0.992713	-0.101455	0.764482	-1.94348	0.614231	-1.1552	-0.217382	-1.04108	1.37785	-1.51681	-0.6186	-0.687152	0.886538	-2.11548	0.423628	-0.495074	0.355401	-0.783486	0.607187	-0.518968	0.736402	22.6709	22.5092	22.6973	22.8709	22.3594	22.9436	22.4685	22.5689	22.2137	22.8995	22.2318	22.7509	22.4427	22.6866	21.924
Q14160	Protein scribble homolog	SCRIB	0.581673	-1.13325	0.72903	1.33411	0.039666	-1.01477	0.333363	0.949511	0.118891	1.30204	0.111402	0.789668	-0.638605	0.895124	-2.02516	-0.692702	-0.341766	0.886899	-0.26953	0.954423	-1.32613	-0.250217	-0.314901	-1.29905	-2.23757	1.4577	-0.488247	1.10263	-0.41042	1.5178	-0.570317	-0.0912994	20.328	19.7199	20.3802	20.5948	20.1358	19.762	20.2399	20.4584	20.1639	20.5834	20.1612	20.4017	19.8953	20.4391	19.4037
Q14676	Mediator of DNA damage checkpoint protein 1	MDC1	-0.0746687	0.685217	0.0916675	1.90873	-1.18004	0.820148	-0.10184	1.99307	-0.914542	0.386147	-0.796142	0.739625	0.334264	0.667355	-1.42214	0.344957	-1.52779	1.69217	-1.27363	0.614867	-0.898985	0.152928	-1.17818	0.420954	-1.52035	0.879743	-0.881504	0.7257	-0.213663	0.523481	-1.26017	0.262644	20.2414	20.5985	20.3196	21.1733	19.7221	20.6619	20.2287	21.2129	19.8468	20.4579	19.9025	20.624	20.4336	20.5901	19.6084
Q14697	Neutral alpha-glucosidase AB	GANAB	-0.160591	0.487152	0.595868	-0.0577739	0.311033	-0.874855	2.07791	-0.865318	0.0973371	1.03146	0.359896	0.56799	1.22259	1.86498	-0.607828	-1.1098	-0.604249	-0.665353	-0.537727	1.66301	-0.663182	-1.36886	0.527427	-0.123554	-2.82022	-0.237494	-0.301363	1.08714	-0.744976	0.0982633	-0.0893785	-0.159539	23.7801	23.9469	23.9748	23.8066	23.9015	23.5963	24.3563	23.5987	23.8465	24.087	23.9141	23.9677	24.1361	24.3015	23.665
Q14766	Latent-transforming growth factor beta-binding protein 1	LTBP1	-1.10826	1.98124	-0.821083	-0.221798	-0.804734	0.746005	-1.50075	-0.780132	-1.09918	-0.356261	-0.758812	0.156344	-0.8371	0.568128	0.0135154	1.66782	-1.05809	2.07384	0.101976	0.371339	-0.500293	-0.30952	-0.0637067	-0.204004	0.252355	1.72073	1.27954	0.852105	-1.58467	-0.273977	-0.544735	1.04215	18.9178	22.0623	19.2101	19.8201	19.2267	20.8051	18.5183	19.2518	18.9271	19.6832	19.2735	20.2049	19.1938	20.624	20.0596
Q14C86	GTPase-activating protein and VPS9 domain-containing protein 1	GAPVD1	0.075413	1.10972	0.762413	1.04033	-0.494773	-0.805217	0.47766	1.43984	-0.795449	-0.882869	-0.69342	-0.0940357	0.158677	1.89198	-1.67571	1.73671	-0.9623	1.1978	0.126421	1.1319	-0.835828	0.112192	-0.290452	-2.13161	-1.54208	0.374574	-0.896017	0.528185	-0.221113	0.110945	-0.653084	0.699198	20.2957	20.6185	20.5101	20.5968	20.1178	20.0209	20.4212	20.7215	20.024	19.9967	20.0558	20.2429	20.3217	20.8626	19.7493
Q3V6T2	Girdin	CCDC88A	-0.0245588	2.01065	-0.356456	-1.44845	0.902846	-1.56791	0.410941	-1.59563	0.740412	-1.10142	0.645112	-0.604652	1.41392	0.43356	0.133874	0.566625	0.425722	0.302557	0.266391	-0.142929	1.10596	0.0524958	0.769358	-2.44049	-0.177348	0.662212	0.921574	-0.0867931	0.726354	-1.1479	-0.285199	-1.51084	18.1145	19.1991	17.9376	17.3557	18.6087	17.292	18.3466	17.2772	18.5222	17.5406	18.4714	17.8053	18.8811	18.3586	18.1989
Q8IZH2	5'-3' exoribonuclease 1	XRN1	-0.0823891	1.04888	-0.169504	-0.540955	-0.753067	0.877778	-0.146816	1.20696	-0.0787428	0.735841	-0.571116	-0.125901	0.221432	0.487905	-1.85361	1.86493	-1.23716	0.726122	-1.28234	0.247886	-1.27854	1.63695	-0.359004	0.473549	-2.35106	1.37482	-0.621349	0.875009	-0.539806	0.374957	-0.861773	0.700112	19.3688	19.8215	19.334	19.1853	19.1004	19.7531	19.343	19.8848	19.3703	19.6963	19.1732	19.3514	19.4904	19.597	18.66
Q8IZQ1	WD repeat and FYVE domain-containing protein 3	WDFY3	0.317755	1.34178	0.0186245	-1.68047	0.999211	-2.20869	0.305318	-0.63326	0.831521	-1.1637	1.01276	0.138983	1.03155	0.241849	-0.0841918	1.39518	0.170268	0.436175	0.90077	0.206884	0.694048	-0.857853	0.958122	-2.73109	-0.599847	0.472917	0.447151	0.044362	0.333099	-1.2616	-0.542571	-0.53505	18.5572	18.8354	18.476	18.0145	18.7423	17.871	18.5539	18.2989	18.6968	18.1549	18.746	18.5087	18.7511	18.5366	18.4481
Q8NFP9	Neurobeachin	NBEA	0.277283	-0.40504	-0.122588	-0.660698	1.10642	-1.09222	0.0502626	-0.336955	1.06811	-1.56069	0.84564	-0.595134	0.307978	0.171301	1.2121	-0.346566	1.0609	-0.110512	1.0312	-0.542462	1.0885	-1.26632	1.00272	-2.04411	0.986316	-0.605942	1.26029	-0.550718	0.579279	-2.3597	1.18673	-0.635388	17.3753	16.1937	16.6828	15.7509	18.8111	15.0036	16.9821	16.3116	18.7448	14.1923	18.3595	15.8645	17.4284	17.1917	18.9941
Q8TEQ6	Gem-associated protein 5	GEMIN5	-0.876176	0.851505	-0.378918	-0.0537914	-0.418541	1.81039	-0.319229	2.34676	-0.870573	1.77778	-0.622518	0.711843	-0.123814	-0.503135	-1.25612	0.432101	-1.11643	-0.217179	-1.19364	0.369236	-0.756569	0.0854841	-0.52587	0.837502	-1.78908	0.193548	-0.671387	1.04511	-0.549143	0.713637	-0.666244	1.73346	18.9286	19.7807	19.1738	19.3342	19.1543	20.2536	19.2033	20.5182	18.9313	20.2376	19.0537	19.7118	19.2997	19.1126	18.7412
Q92620	Pre-mRNA-splicing factor ATP-dependent RNA helicase PRP16	DHX38	0.435006	0.571793	0.727823	1.4803	-0.399872	1.25456	0.717694	1.31792	0.10485	-0.317589	-0.045959	0.357848	0.524594	0.614999	-1.90305	0.545193	-0.706542	0.544173	-0.571439	0.65219	-2.53366	-1.99636	-0.107238	0.678564	-2.18994	0.304456	-0.762143	0.569902	0.419377	-0.288785	-0.491884	0.49322	23.6525	23.7068	23.7686	24.0669	23.3216	23.9774	23.7646	24.0025	23.5217	23.3542	23.4619	23.622	23.688	23.7239	22.7258
Q93074	Mediator of RNA polymerase II transcription subunit 12	MED12	0.20513	0.380568	0.121973	0.330033	-0.796938	1.11759	0.115549	0.478097	-0.764672	0.886188	-0.814972	0.617402	0.196799	0.0224453	-1.84029	0.393236	-1.22146	0.814223	-1.1485	0.250452	-1.36644	1.97825	-0.689763	0.987657	-2.31171	0.949108	-0.810442	1.65343	0.0556211	0.791603	-1.11628	0.536126	19.962	20.0388	19.9256	20.0167	19.5231	20.3616	19.9228	20.0816	19.5373	20.2603	19.5152	20.1426	19.9584	19.882	19.0662
Q96L93	Kinesin-like protein KIF16B	KIF16B	-0.683576	-1.52976	0.945741	1.54392	-0.317011	0.0788757	1.51923	2.12656	-0.301295	1.63719	0.697911	0.539331	0.0361853	0.814733	-1.22375	-1.32539	-0.435871	0.600002	-0.293084	-0.129221	-0.282228	0.791301	0.464416	-0.9644	-2.04689	0.565614	-0.370792	-1.15412	0.200534	-1.29268	-0.487883	0.27641	19.8477	19.512	20.4941	20.7314	19.9931	20.1502	20.7216	20.9626	19.9993	20.7684	20.3958	20.3329	20.1332	20.4421	19.6334
Q99569	Plakophilin-4	PKP4	-0.406013	-1.28451	-0.423338	-0.0934964	-1.08103	0.711085	-0.227262	0.734861	-0.387735	1.33302	-1.70586	1.85521	-0.95786	0.574936	-1.35218	0.72431	-1.15079	1.02677	-0.287607	1.54978	-0.744613	0.0707441	-0.658658	1.57154	-1.69784	-0.147959	-0.155962	0.844137	0.226545	1.03352	-0.651302	1.15755	20.268	19.9108	20.2609	20.395	19.9935	20.7221	20.3407	20.7318	20.2754	20.975	19.7395	21.1873	20.0436	20.6668	19.8833
Q9BZZ2	Sialoadhesin	SIGLEC1	0.379579	-0.222007	0.709484	-0.273838	0.403541	-0.803472	0.926538	-0.796359	0.363491	-0.563458	0.676033	-0.446381	0.740138	-0.188913	0.60439	0.245559	0.498604	-0.322626	0.523429	-0.148072	0.493545	-0.314726	0.272343	-4.6555	0.730025	0.371473	1.02134	-0.320287	0.763014	-0.589673	0.363632	-0.440844	21.567	20.5591	22.1198	20.4723	21.6072	19.5849	22.4834	19.5969	21.5401	19.9871	22.0637	20.1832	22.1711	20.6146	21.9437
Q9C0C9	(E3-independent) E2 ubiquitin-conjugating enzyme	UBE2O	0.0261765	-0.00828047	1.04545	-0.710977	-0.115395	-0.557638	0.336377	1.27304	0.291415	0.520045	-0.411907	1.03641	1.83558	0.0756171	-2.33047	1.19403	-1.46054	-0.655136	-0.787124	0.0294477	-0.826631	0.560496	0.0430812	-0.408548	-2.04581	1.25344	-0.603895	0.139493	-1.2622	0.974287	-0.0243399	1.57451	19.1217	19.1157	19.2988	18.9936	19.0971	19.0202	19.1756	19.3383	19.1678	19.2075	19.0455	19.2972	19.4361	19.1303	18.7122
Q9P0K7	Ankycorbin	RAI14	-1.22385	1.36678	-1.2161	-1.45178	1.0113	-0.625758	-1.00032	-0.815643	0.4877	-1.67499	-0.00741689	-0.340143	-0.59195	-0.48357	1.08884	0.0808574	1.14332	1.34835	1.22433	-0.0236971	0.686325	-1.38722	0.96862	-0.933438	0.891069	0.407631	1.49319	0.171914	-0.577279	-1.38117	1.31902	0.0450615	18.9473	20.9984	18.9534	18.7668	20.7169	19.4208	19.1242	19.2704	20.3024	18.5901	19.9104	19.6469	19.4476	19.5334	20.7783
Q9Y4L1	Hypoxia up-regulated protein 1	HYOU1	0.889024	0.419821	0.747261	0.328446	-0.698022	-0.0855542	1.32201	-0.431806	-0.801309	0.633609	0.189329	0.875954	1.03579	1.51097	-2.04093	-0.152285	-1.2549	-0.628515	-0.997628	1.4129	-0.830324	0.924913	-0.182451	0.716961	-2.39667	1.1259	-1.57454	0.596833	-0.0604109	0.176915	-0.781978	0.0106988	23.3053	23.0774	23.2365	23.0331	22.5346	22.832	23.5156	22.6639	22.4844	23.1813	22.9655	23.299	23.3766	23.6074	21.8824
Q9Y6C2	EMILIN-1	EMILIN1	-0.125119	0.872422	-0.179476	-1.15216	0.451662	-1.24512	-0.165667	-1.39905	0.884455	-1.71267	0.439696	-0.877934	-0.42427	-0.0461036	1.13936	0.048764	0.485858	0.657122	0.965632	-0.278608	0.768989	-1.2629	1.24773	-2.28158	1.57934	0.314047	1.40246	-0.144717	0.14167	-1.34537	1.38037	-0.138836	23.403	24.3351	23.3522	22.4433	23.9419	22.3565	23.3651	22.2126	24.3463	21.9196	23.9307	22.6995	23.1235	23.4768	24.5845
O00443	Phosphatidylinositol 4-phosphate 3-kinase C2 domain-containing subunit alpha	PIK3C2A	-0.461702	0.604576	-0.452492	-0.0848135	-0.876277	0.881044	-0.370962	-0.342092	-0.222644	1.56806	-0.852409	1.29034	-0.238947	0.346904	-1.31409	0.257823	-0.942091	1.36556	-0.752485	0.357902	0.0495314	1.38693	0.231076	1.41372	-2.97813	0.186406	-0.680591	1.36755	0.348111	0.769689	-1.3983	-0.45721	18.6122	18.9273	18.6149	18.7236	18.4897	19.009	18.639	18.6476	18.6829	19.2121	18.4968	19.13	18.678	18.8512	18.3603
O14976	Cyclin-G-associated kinase	GAK	0.59911	-0.0805815	1.26528	0.620852	-0.353912	-0.230628	0.763083	0.449064	-0.494692	1.21526	-0.403184	0.611217	0.579569	2.03716	-2.45222	0.168167	-1.13345	-0.173596	-0.869297	0.847607	-0.952789	0.237578	-0.389521	1.00102	-2.5349	0.770417	-1.15033	-0.602502	-0.20775	0.853261	-0.502914	0.513616	21.0859	20.7518	21.4133	21.0966	20.6174	20.678	21.1665	21.0121	20.5482	21.3888	20.5932	21.0918	21.0763	21.7928	19.586
O43432	Eukaryotic translation initiation factor 4 gamma 3	EIF4G3	-0.865161	1.4381	0.460405	-1.25285	0.351187	0.702227	0.810321	0.202867	-0.106156	1.30737	0.408455	1.15748	0.610263	0.763261	-1.29261	-0.563451	-0.433094	2.07981	0.253813	0.668261	0.0462304	-1.29948	0.7839	-0.178535	-2.41951	-0.623388	0.510472	-0.748862	-0.196512	-2.07523	-0.354266	-0.145314	19.144	19.7694	19.5039	19.0388	19.4743	19.5696	19.5989	19.434	19.3501	19.7339	19.4898	19.6932	19.5446	19.5862	19.028
O60343	TBC1 domain family member 4	TBC1D4	-0.165849	1.15847	0.342269	0.149026	-0.632761	1.60999	0.384144	0.893037	-0.869904	0.531892	-0.242629	0.0984623	0.187251	0.835054	-2.05184	0.409759	-1.117	-0.483344	-1.08338	1.07973	-0.877441	-0.882439	-0.509772	2.30183	-1.76957	0.867075	-1.20269	0.555298	0.365965	0.715058	-1.28441	0.688705	19.296	20.1755	19.6335	19.5051	18.986	20.4753	19.6613	19.9992	18.8285	19.7594	19.2451	19.4716	19.5305	19.9607	18.0436
P12814	Alpha-actinin-1	ACTN1	-0.815429	-0.0380221	-0.84867	-0.917315	1.20475	-1.18123	-0.734448	-1.17139	1.04889	-1.21136	0.76756	-0.639117	-0.46855	-0.562925	1.39452	0.284661	1.24386	0.439921	1.21452	-0.45793	1.15309	-1.08421	1.10417	-1.53313	1.40928	-0.577045	1.44361	-0.465804	0.0354344	-0.95974	1.56069	-0.63865	23.6964	24.8572	23.6467	23.5442	26.7128	23.1502	23.8173	23.1648	26.4801	23.1052	26.06	23.9596	24.2143	24.0734	26.9962
P22314	Ubiquitin-like modifier-activating enzyme 1	UBA1	-0.398134	0.126381	-0.419012	-1.63535	0.825729	1.29683	0.613227	-0.407625	-1.09273	-0.0639428	0.384132	0.58569	0.279135	-0.179803	-1.47749	-1.18856	-0.471344	0.703923	-0.598121	-0.131703	0.989635	2.26386	-0.51477	-0.321477	-0.770644	1.00249	0.387344	-0.235608	-0.994271	-1.4083	0.146457	2.70404	23.2843	23.3952	23.2799	23.0227	23.543	23.6426	23.4981	23.2823	23.1374	23.3549	23.4496	23.4922	23.4274	23.3304	23.0561
Q01970	1-phosphatidylinositol 4,5-bisphosphate phosphodiesterase beta-3	PLCB3	0.321606	-0.351519	0.982248	0.311737	-0.0297491	0.658497	1.30782	-1.51851	-0.262617	0.287836	0.637153	1.1945	0.664453	1.16801	-1.96286	-0.152688	-0.853384	-1.1097	-0.573741	1.07084	-0.599702	-0.91189	0.28493	0.524366	-2.34375	-0.292384	-1.31769	0.292024	0.810681	2.10462	-0.351897	0.0107454	21.1018	20.7894	21.4083	21.0972	20.9387	21.2581	21.5594	20.2479	20.8307	21.0861	21.2482	21.5068	21.2609	21.4945	20.0417
Q02218	2-oxoglutarate dehydrogenase complex component E1	OGDH	1.07703	-1.90011	0.822775	0.15129	1.39538	0.136165	0.532771	-2.00806	1.49212	0.790348	0.491106	0.176106	0.299626	0.0149713	0.0341795	-1.58975	0.62507	-1.38076	0.802409	-0.703137	0.46992	-2.51893	0.508981	-0.465702	0.338589	-0.254954	0.953558	-0.798474	0.345262	-0.372441	0.938761	-0.404096	24.2628	23.1004	24.1635	23.9013	24.3871	23.8954	24.0503	23.0582	24.4249	24.1509	24.034	23.911	23.9593	23.8481	23.8556
Q1KMD3	Heterogeneous nuclear ribonucleoprotein U-like protein 2	HNRNPUL2	0.71009	1.05812	0.398325	-0.0379979	-0.165004	1.43579	0.94344	-2.03881	-0.732	0.489947	-0.338895	0.867986	0.451874	0.964283	-2.04766	0.502805	-0.774518	0.485544	-0.966689	0.513794	-0.977593	0.819292	-0.810951	1.50998	-2.01708	1.13521	-1.24451	0.182573	-0.672667	-0.120031	-0.370021	0.84537	23.0711	23.1812	22.9725	22.8345	22.7943	23.3006	23.1449	22.2017	22.615	23.0015	22.7394	23.121	22.9894	23.1515	22.1989
Q2WGJ9	Fer-1-like protein 6	FER1L6	0.649935	-1.5429	1.30344	1.24353	0.532471	-0.65273	0.579	-2.00967	1.18412	-0.0224169	0.485427	0.150772	0.821481	0.784469	-2.63346	0.200241	0.603026	-1.41712	0.559658	0.302241	-0.0524195	-0.409556	0.545908	-0.577955	-2.18933	-0.236998	0.0638482	0.006444	0.581588	1.04201	0.252111	-0.147174	18.8264	14.7306	20.047	19.9351	18.607	16.3932	18.6939	13.8587	19.8242	17.5706	18.5191	17.894	19.1468	19.0777	12.6936
Q63HR2	Tensin-2	TNS2	0.382162	0.0467378	0.0780025	-0.798782	0.859882	-1.34713	0.313197	-1.4751	1.0957	-1.50081	1.02104	-0.788852	0.467674	-0.232479	1.08788	-1.25327	1.11981	0.0116691	0.855682	-0.408492	1.35487	-1.33013	1.09635	-2.18084	1.08478	-0.234059	0.562551	-0.221638	0.778165	-1.21816	1.26223	-0.488644	20.5356	20.1575	20.1928	19.2045	21.0741	18.5864	20.4579	18.4422	21.3399	18.4132	21.2557	19.2157	20.632	19.8428	21.3311
Q68DK2	Zinc finger FYVE domain-containing protein 26	ZFYVE26	0.477226	0.75278	-0.00372745	-0.605898	0.316065	-2.41553	1.81923	-0.159074	-0.10262	-1.12824	-0.743916	-0.211153	1.17028	0.367801	-1.05593	0.937165	-0.871167	0.704906	0.358899	0.0648977	0.732204	0.945716	-0.611523	-2.29224	-1.88728	0.702909	0.804472	0.993165	0.965443	0.256334	-0.0543588	-0.226836	18.5157	18.5876	18.3903	18.2333	18.4737	17.7614	18.8657	18.3498	18.3645	18.0971	18.1973	18.3362	18.6965	18.4872	18.1159
Q6DT37	Serine/threonine-protein kinase MRCK gamma	CDC42BPG	1.10588	-1.60157	1.01447	0.508427	0.379738	-0.563062	0.967702	-0.159123	0.56667	0.182301	0.501266	0.464956	0.116537	1.2731	-2.9316	-0.707329	0.0370028	-1.19716	0.114083	0.752839	-0.724411	-0.0457238	0.10862	1.16958	-1.91232	-0.491457	-0.75613	-0.173785	0.361699	2.05376	-0.424724	0.00975348	20.413	18.7191	20.3558	20.0392	19.9587	19.3688	20.3265	19.6215	20.0756	19.8351	20.0347	20.012	19.794	20.5176	17.887
Q7Z2W4	Zinc finger CCCH-type antiviral protein 1	ZC3HAV1	-0.437176	1.05221	-0.126404	0.318131	-0.555969	0.201012	0.362502	0.716459	-0.813688	0.565611	-1.11682	0.531726	-0.0889664	0.777697	-1.60946	2.94871	-1.3033	0.613608	-0.836618	0.799893	-0.775297	1.14827	-0.359192	0.382202	-2.51035	0.692623	-0.174639	0.561659	-0.445161	-0.0260733	-0.995836	0.50264	20.6987	21.2825	20.8205	20.9948	20.6522	20.9489	21.0122	21.1509	20.5512	21.0918	20.4323	21.0785	20.8352	21.1749	20.2393
Q7Z7G8	Intermembrane lipid transfer protein VPS13B	VPS13B	0.409348	-0.335873	0.581252	0.632227	-0.465776	-0.626557	0.341402	1.40642	-0.496572	1.31504	-0.486038	0.976329	0.951278	0.904536	-3.04088	-0.376256	-0.928623	-0.41838	-0.848603	0.872692	-1.21167	0.149664	-0.364904	0.119712	-1.77195	1.26436	-0.627177	1.469	0.582393	0.85204	-0.684247	-0.144184	17.2636	16.9722	17.3309	17.3508	16.9214	16.8585	17.2371	17.6536	16.9093	17.6179	16.9134	17.4854	17.4756	17.4573	15.9142
Q8IWV7	E3 ubiquitin-protein ligase UBR1	UBR1	0.799915	-0.418456	0.337593	0.945692	1.13665	-1.92371	-0.0654501	-0.113953	1.19318	-1.9449	0.970799	0.0157881	-0.0425227	0.106895	1.20478	-1.60732	0.839511	-0.56816	-0.194534	-0.138792	0.623802	-1.58854	1.13894	-1.54672	0.510066	-0.136631	1.47645	-0.668191	0.0640415	-1.16489	1.30904	-0.550383	19.9735	19.5917	19.8286	20.0191	20.079	19.1202	19.7023	19.6871	20.0967	19.1135	20.027	19.7278	19.7095	19.7563	20.1003
Q9H3U1	Protein unc-45 homolog A	UNC45A	-0.218933	-0.474243	0.282794	0.753394	0.871366	-1.42452	-0.777044	-0.375349	0.628134	-0.854555	0.709246	-0.500883	-0.442689	-0.263687	1.63027	-0.523612	1.05505	-0.0617164	1.06343	0.105725	0.991936	-1.34208	0.82137	-2.84186	0.934235	-0.886863	1.19883	-0.559429	-0.501409	-0.305112	1.89216	-0.583962	20.4797	20.3817	20.6723	20.853	20.8983	20.0169	20.2654	20.4197	20.8049	20.2357	20.836	20.3715	20.3938	20.4625	21.1896
Q9NS87	Kinesin-like protein KIF15	KIF15	-0.229896	0.511124	0.366098	0.490676	-0.0495314	0.453635	0.106392	0.859174	0.436345	0.476391	-0.118489	0.713548	0.449405	0.57133	-2.0694	0.587118	-0.532455	0.414565	-2.39094	0.500906	-0.237301	0.540712	-2.72003	0.442816	-2.60162	0.389785	0.868096	0.301668	0.513341	0.861215	-0.193608	0.288931	18.0073	19.4463	19.1647	19.4066	18.3575	19.3347	18.6603	20.1222	19.3011	19.3789	18.2236	19.8394	19.3265	19.5632	14.435
Q9Y2L5	Trafficking protein particle complex subunit 8	TRAPPC8	0.597244	-0.0702512	1.21489	-1.02221	1.12376	-0.927854	1.11924	-1.45128	0.813428	-2.18647	0.989516	0.0690961	0.474352	0.231311	-1.00766	0.259939	0.927549	-0.603686	0.251871	0.218193	0.421156	0.0572627	1.51193	-2.52799	-1.22316	-0.460279	0.702101	-0.94289	0.361977	0.455685	1.02966	-0.406431	18.7394	18.5402	18.9236	18.2562	18.8964	18.2843	18.8951	18.1282	18.8039	17.9088	18.8564	18.5818	18.7027	18.6302	18.2605
Q9Y3Z3	Deoxynucleoside triphosphate triphosphohydrolase SAMHD1	SAMHD1	0.705983	2.03053	-0.0463651	-1.17907	0.417916	-0.475778	1.00513	-1.22803	0.0174971	-1.35569	-0.224958	-0.706407	1.69559	0.229243	-0.401413	1.23508	0.476506	0.189102	0.0957613	0.14997	0.268624	1.12355	-0.596724	-2.86748	-0.317799	1.48462	0.281571	0.108495	0.0854719	-1.37428	-0.0789829	-0.747654	23.1582	23.8093	22.7883	22.2314	23.0165	22.5772	23.3052	22.2074	22.8197	22.1446	22.7005	22.4638	23.6446	22.9238	22.6138
A7KAX9	Rho GTPase-activating protein 32	ARHGAP32	0.641643	-0.87781	0.767388	0.864698	-0.403494	0.28505	0.3744	0.0458315	0.0839562	0.697073	0.0858361	0.676149	-0.373914	0.987799	-2.6195	-0.940431	-0.644875	-0.966293	-0.556105	1.19249	-0.767312	1.1737	-0.299474	0.761412	-2.61673	0.234741	-0.95994	0.806363	0.291557	1.69342	-0.549071	0.911446	18.4798	17.7814	18.5375	18.5823	17.9994	18.3159	18.3569	18.2059	18.2234	18.5052	18.2243	18.4956	18.013	18.6389	16.9809
B0I1T2	Unconventional myosin-Ig	MYO1G	1.57986	1.70306	0.0378082	-1.28362	0.216722	-0.697574	0.83047	-0.328479	-0.807488	-0.579909	-0.574257	0.00925087	1.80403	0.529653	-1.44294	2.16501	-0.583053	0.128054	-1.10019	-0.055598	-0.63256	1.00742	0.189251	-1.97152	-1.35551	1.00537	-0.362743	0.330745	0.808459	0.170364	-0.524268	-0.215806	22.566	22.6514	21.4966	20.5802	21.6207	20.9866	22.0463	21.2426	20.9104	21.0682	21.0722	21.4768	22.7215	21.8377	20.4697
O14578	Citron Rho-interacting kinase	CIT	-0.720312	0.500825	0.0378933	0.443592	-0.516421	0.800114	-0.558265	1.55973	-0.297211	0.555655	-0.50811	0.953615	0.0837999	0.275641	-0.738632	0.0976725	-1.46907	0.679272	-0.98846	0.567966	-0.866569	1.79782	-0.587537	1.01034	-3.29053	0.274608	-0.513427	1.18195	-0.537485	0.895085	-0.851862	0.728302	16.9362	18.3249	17.7984	18.2598	17.1681	18.6652	17.1205	19.529	17.4174	18.3872	17.1775	18.8398	17.8506	18.0688	16.9154
O43795	Unconventional myosin-Ib	MYO1B	-0.255715	1.23222	0.253318	0.544026	-0.426298	0.0571922	0.588987	0.801076	-0.732187	0.428961	-0.288054	1.4886	0.261258	0.967379	-2.42425	0.807034	-1.26366	0.831453	-1.22392	0.882214	-0.980248	0.615314	-0.48421	1.17194	-2.13405	0.711167	-1.20535	0.550811	0.205421	-0.432632	-1.41925	0.871449	21.01	21.8537	21.2986	21.4635	20.9133	21.1874	21.489	21.6092	20.7399	21.3982	20.9917	21.999	21.3031	21.7035	19.7805
O75153	Clustered mitochondria protein homolog	CLUH	-0.29274	-0.512469	1.579	1.57236	-0.29944	0.418267	0.959815	1.40582	-0.699073	1.03827	-0.24298	1.09042	0.544581	0.0373917	-1.94808	-0.00136619	-0.944203	0.290449	-1.21987	0.56315	-0.825796	1.12765	-0.149289	-0.359073	-2.42639	0.00182956	-1.41633	-0.116132	-0.205368	0.954109	-0.928741	1.00422	19.5948	19.4903	20.4852	20.482	19.5916	19.933	20.1906	20.4028	19.4015	20.2279	19.6185	20.2528	19.9931	19.7519	18.8074
P08670	Vimentin	VIM	0.380177	1.26251	0.19591	-0.971065	0.665286	-1.53653	0.277209	-1.8056	0.455834	-1.64525	0.38523	-0.72161	0.904449	-0.0262667	0.800304	-0.00526988	0.895956	0.586475	0.740127	-0.237798	1.1039	-1.13185	0.920034	-2.45632	0.654333	0.411986	0.99729	-0.136104	0.845184	-1.55947	0.642824	-0.891882	28.5522	29.2239	28.4119	27.5235	28.7693	27.093	28.4738	26.8881	28.6098	27.0102	28.556	27.7134	28.9513	28.2428	28.872
P09327	Villin-1	VIL1	0.455845	-0.704883	1.25092	0.425873	0.177386	0.524804	1.08999	1.32753	-0.0237596	0.711396	0.460915	1.04411	-0.223108	-0.442736	-2.35337	-1.28606	-0.420526	-0.875711	-0.341289	0.708438	-0.830185	2.14526	-0.0903847	0.609532	-2.55422	-0.0337038	-0.97354	-0.388451	0.468102	-0.073625	-0.577763	0.79322	23.8084	22.8722	24.4496	23.7842	23.5838	23.864	24.3198	24.5114	23.4216	24.0145	23.8125	24.2828	23.2608	23.0836	21.5426
P13667	Protein disulfide-isomerase A4	PDIA4	0.735553	-0.0640065	0.620485	0.599738	-0.616451	-0.209746	1.18891	-0.199243	-0.877581	0.711704	0.0368681	1.57761	0.797881	1.15854	-2.22894	0.829564	-1.49516	-0.210825	-1.02237	0.86519	-0.875447	1.1375	-0.00696498	0.354384	-2.40427	1.08477	-1.44738	0.450288	0.202437	0.17726	-0.917414	0.0471088	24.7075	24.2537	24.6422	24.6304	23.9402	24.171	24.9647	24.177	23.792	24.6939	24.311	25.1853	24.7428	24.9475	23.0251
P14735	Insulin-degrading enzyme	IDE	-0.600273	0.426608	0.348218	-0.659703	-0.418813	1.49441	0.142954	0.652721	-0.642533	1.81912	0.222653	-0.325137	0.379042	1.02076	-1.99036	1.34221	-1.1989	-0.518281	-0.895759	1.3329	-1.26948	0.77673	-0.125499	0.848864	-2.18659	0.352198	-0.626375	0.368388	-0.72596	1.25475	-1.09625	0.497384	21.151	21.5865	21.5533	21.1258	21.228	22.0394	21.4662	21.6824	21.1331	22.1771	21.5	21.2677	21.5664	21.8385	20.5614
P18583	Protein SON	SON	0.107001	0.598112	0.162731	0.716085	-0.603019	0.876325	0.153693	0.751247	-1.07767	0.719344	-0.681948	0.550678	0.789567	0.62589	-2.27888	1.21808	-1.39817	0.764901	-1.15337	0.777891	-0.684238	0.823043	-0.729248	0.184097	-2.63192	0.66705	-1.35803	1.04675	0.162321	0.887791	-0.671135	0.685037	20.4037	20.6348	20.4299	20.6903	20.0695	20.7657	20.4257	20.7069	19.8461	20.6919	20.0324	20.6125	20.7249	20.6479	19.2808
P22102	Trifunctional purine biosynthetic protein adenosine-3	GART	-0.577988	0.709717	0.276418	0.532709	-0.675654	1.56544	0.187155	1.36111	-1.00609	1.29514	-0.771244	0.913568	0.22228	-0.0147839	-1.83064	1.46964	-1.40801	0.617673	-1.19124	0.648746	-0.988709	0.26237	-0.482821	0.123635	-2.02271	0.42829	-0.980861	0.980163	-0.403352	1.35873	-1.1488	0.550134	21.9829	22.6507	22.426	22.5589	21.9322	23.0945	22.3797	22.9885	21.7608	22.9543	21.8826	22.7564	22.3979	22.275	21.3332
P35228	Nitric oxide synthase, inducible	NOS2	0.375078	0.113187	0.061531	-1.25405	1.22733	0.555223	-1.12649	1.13597	-0.518379	1.50709	-0.903676	0.509439	0.521061	1.2044	-1.3795	1.5042	-0.816895	-0.759436	-1.15924	0.456926	-1.32021	1.71684	-1.27096	0.726382	-0.847026	0.230618	-0.729234	0.334066	-1.2611	-0.848427	1.06709	0.948217	17.1437	16.5499	16.4327	13.4497	19.0761	17.5522	13.739	18.869	15.1178	19.7105	14.2442	17.4484	17.4747	19.0241	13.1653
P35658	Nuclear pore complex protein Nup214	NUP214	0.183552	0.221162	0.181166	1.2335	-0.79945	0.846464	0.0473714	1.45145	-0.809886	0.211916	-1.2544	0.79204	0.225577	0.537718	-2.55675	0.291082	-1.32506	0.908475	-1.14279	0.798759	-0.844031	1.06496	-1.02468	0.630608	-1.69124	0.757051	-0.871674	1.23348	-0.427673	0.449659	-0.629681	1.31131	20.9523	20.9646	20.9515	21.2939	20.6325	21.168	20.908	21.3648	20.6291	20.9615	20.4845	21.1503	20.966	21.0675	20.0608
P43304	Glycerol-3-phosphate dehydrogenase, mitochondrial	GPD2	1.12684	-1.30267	1.45363	1.24803	0.0957821	0.744163	0.895776	0.502659	-0.0827321	0.193723	-0.0816211	0.3708	0.284477	0.491342	-2.50005	0.687462	-0.601428	-0.10466	0.0632003	0.789082	-1.04271	0.160972	-0.706672	1.96188	-2.57458	-0.382126	-1.23011	-0.467742	0.0451345	0.0138676	-0.545486	0.493759	22.4979	21.43	22.6415	22.5511	22.0447	22.3297	22.3963	22.2235	21.9662	22.0877	21.9667	22.1656	22.1276	22.2185	20.9038
P53814	Smoothelin	SMTN	-0.475049	-0.413732	-0.346391	-0.604089	0.86129	-1.09412	-0.674848	-1.28686	1.08475	-1.37045	0.675912	-0.779158	-0.206888	-0.220132	1.47329	0.519646	0.927168	0.449816	1.35284	-0.549213	1.32885	-1.65935	1.13964	-1.55947	1.21295	-0.724306	1.41974	-0.749699	0.530918	-1.2137	1.24767	-0.297029	22.2675	22.3733	22.4894	22.0451	24.5717	21.2001	21.9231	20.8678	24.9569	20.7237	24.252	21.7432	22.7299	22.7071	25.6269
Q04637	Eukaryotic translation initiation factor 4 gamma 1	EIF4G1	-0.791997	0.867324	0.584298	0.129981	-0.742688	0.892007	-0.466473	1.40397	-0.984634	0.700706	-0.678343	0.725835	0.497832	0.818367	-1.64719	1.28563	-0.734464	1.33071	-0.838538	1.09025	-1.08029	0.488402	-0.207939	-0.61878	-2.74617	0.408752	-0.795186	0.595281	-0.744168	1.40512	-0.676759	0.529145	21.3186	21.9301	21.8258	21.6584	21.3368	21.9392	21.4386	22.1279	21.2476	21.8687	21.3605	21.878	21.7939	21.9121	21.0035
Q12768	WASH complex subunit 5	WASHC5	0.408797	1.46772	-0.520107	-0.947232	0.294655	-0.472112	2.78738	-0.280963	-0.809609	0.855058	-0.67587	-0.371256	1.10696	0.671076	-0.839413	1.42005	-0.68867	0.866773	-0.232368	0.609067	-0.316337	-0.0162575	0.197017	-0.685017	-1.91976	1.02224	0.127599	0.361927	-0.375152	-2.32755	-0.255465	-0.463196	19.5633	19.7214	19.4246	19.3609	19.5463	19.4318	19.9185	19.4603	19.3814	19.63	19.4014	19.4469	19.6676	19.6025	19.377
Q12769	Nuclear pore complex protein Nup160	NUP160	0.277675	0.723096	0.542879	1.2266	-1.01715	0.964019	0.280203	0.707107	-0.260275	0.699485	-0.612724	0.53315	0.116156	0.426782	-2.13175	0.401149	-1.22928	0.657524	-1.45184	0.843797	-1.23777	1.00843	-0.304962	0.676402	-2.58255	0.790136	-1.01552	1.32941	-0.641045	0.296516	-0.869918	0.854266	20.0661	20.2257	20.1611	20.4062	19.6021	20.3121	20.067	20.22	19.8733	20.2173	19.747	20.1577	20.0082	20.1195	19.2027
Q13017	Rho GTPase-activating protein 5	ARHGAP5	0.223278	-1.38676	0.846287	0.163405	1.05579	-1.00097	1.0782	-1.32657	0.522964	0.519045	0.468477	0.939872	0.150858	2.25199	-1.60651	1.07516	-0.150032	0.812131	-0.0898778	-0.0483083	0.0416926	-0.845679	0.169443	-2.52306	-2.0083	-0.617318	0.354939	0.40577	0.00920281	0.42612	0.23655	-0.147796	19.1401	18.8009	19.2714	19.1275	19.3156	18.8822	19.3203	18.8136	19.2033	19.2025	19.1918	19.2911	19.1249	19.5676	18.7546
Q14126	Desmoglein-2	DSG2	0.683716	-1.63171	0.83502	0.734428	0.078423	0.901242	0.887006	0.0341787	-0.296251	0.372067	0.134472	1.30178	0.0699502	0.733135	-2.78397	0.019834	-0.63202	0.0763809	-0.280815	1.05015	-0.727334	0.541395	-0.629679	-0.019905	-2.75874	0.23632	-1.08017	0.265293	0.352963	1.52321	-0.56111	0.570728	22.7587	21.0913	22.8677	22.7952	22.3228	22.9154	22.9051	22.291	22.053	22.5343	22.3632	23.2038	22.3167	22.7943	20.2615
Q15276	Rab GTPase-binding effector protein 1	RABEP1	0.665551	0.561328	-0.0791313	-1.43958	1.15925	-1.62769	0.492289	-1.48346	0.554368	-1.2315	0.117753	-0.322308	1.5683	0.121791	0.126635	-0.461568	0.363692	0.445841	0.842043	-0.755147	1.45047	0.521658	1.18274	-2.80929	-0.146167	-0.372782	1.29815	-0.881588	0.497284	-0.667664	0.624031	-0.315308	19.4593	19.4236	19.2042	18.7382	19.6284	18.6738	19.3999	18.7232	19.4212	18.8095	19.2716	19.1209	19.7685	19.273	19.2747
Q16706	Alpha-mannosidase 2	MAN2A1	0.891186	0.201609	1.4237	0.523485	0.012807	0.441069	1.14892	-0.0518541	-0.0409505	1.00739	0.14801	-0.0276032	0.799661	1.33552	-2.2118	-0.885439	-0.431608	-1.19997	-0.168711	1.73967	-1.11852	-0.836887	-0.0284482	0.539496	-2.72553	0.59444	-1.05342	0.6997	-0.328598	-0.70024	-0.208172	0.511094	22.6527	22.2636	22.9532	22.4452	22.157	22.3987	22.7982	22.1205	22.1267	22.7183	22.2333	22.1342	22.6011	22.9035	20.9016
Q16891	MICOS complex subunit MIC60	IMMT	1.03717	-1.96997	0.779464	0.757949	0.40749	-0.0157346	0.628185	0.852665	1.08015	1.69907	0.0223633	0.218361	0.454473	0.105166	-2.38485	-0.608377	-0.442919	-0.678247	-0.155925	-0.356901	0.0308526	-1.56415	-0.277851	2.05073	-2.03671	-0.264008	0.00575996	-0.21127	0.480778	-0.0147162	-0.554647	0.925665	23.6767	22.8207	23.6034	23.5972	23.4975	23.377	23.5603	23.6242	23.689	23.8652	23.3878	23.4436	23.5109	23.4114	22.7026
Q5JSH3	WD repeat-containing protein 44	WDR44	0.0039104	0.402706	-0.665447	-1.92024	1.12933	-0.853837	-0.583401	-1.72743	1.05654	0.0779325	0.428216	-1.16923	0.259276	0.451641	0.689457	0.614048	0.701655	-0.127487	0.899326	-0.893292	1.14892	-0.336345	1.50737	-1.89341	0.402706	-0.28886	2.09439	-0.795468	0.239563	-0.561929	0.97196	-1.26257	20.2029	20.336	19.9793	19.5602	20.5787	19.9164	20.0067	19.6246	20.5544	20.2276	20.3446	19.811	20.2881	20.3524	20.4318
Q5JSZ5	Protein PRRC2B	PRRC2B	-0.97668	0.886673	-0.299423	1.46371	-1.65136	-0.144386	-0.776532	1.17149	-1.21884	0.951077	-0.978496	0.506988	-0.161214	1.09792	-1.65251	1.13176	-0.937468	1.53761	-0.663474	0.518186	-0.288059	0.744769	-1.1155	0.467576	-1.30823	0.418986	-0.914089	1.12973	-0.362756	1.3004	-0.826469	0.948609	17.23	18.2987	17.6184	18.6296	16.843	17.7073	17.3448	18.462	17.0911	18.3356	17.2289	18.0809	17.6977	18.4198	16.8424
Q5VT52	Regulation of nuclear pre-mRNA domain-containing protein 2	RPRD2	0.633609	0.433383	0.568442	1.01567	-0.530714	0.265541	0.23718	0.652072	-0.576371	-0.288296	-0.276834	0.463365	0.112088	0.884293	-2.59894	-0.868373	-1.36449	1.20669	-0.985935	0.818545	-0.422211	0.931508	-0.828446	0.602304	-2.53142	0.583318	-1.08937	1.36617	0.305744	0.22101	-0.378439	1.43892	21.5507	21.4843	21.5291	21.6775	21.1643	21.4286	21.4191	21.5568	21.1492	21.2448	21.2486	21.4942	21.3776	21.6339	20.4781
Q86XA9	HEAT repeat-containing protein 5A	HEATR5A	0.841537	-0.283401	1.21612	-0.0430067	0.183903	-0.618077	0.914125	-2.57893	0.28733	0.932515	1.62801	0.704028	0.176672	1.08145	-0.374491	-1.81829	0.177467	0.0194473	0.669909	0.393524	0.198224	-0.769331	0.735584	-1.03006	-2.42685	-0.75458	0.545213	0.0230394	0.688918	0.854103	-0.702172	-0.871933	18.8608	18.4964	18.9821	18.5743	18.6478	18.388	18.8843	17.7529	18.6813	18.8903	19.1155	18.8163	18.6455	18.9385	18.4669
Q8TCU6	Phosphatidylinositol 3,4,5-trisphosphate-dependent Rac exchanger 1 protein	PREX1	0.619049	1.64096	-0.442074	-1.63325	-0.214338	-0.497621	0.758053	-0.0828135	-0.195962	-0.887092	-0.671105	-0.144645	1.90073	0.774029	-0.890682	2.72065	0.0191366	0.156192	-0.72097	0.231082	-0.495662	1.25766	0.294041	-2.18245	-1.02977	1.25153	-0.220463	0.0434457	-0.163327	-0.497802	-0.428931	-0.267616	19.4301	19.9784	18.8607	18.2217	18.9829	18.8309	19.5046	19.0535	18.9928	18.622	18.7379	19.0203	20.1177	19.5132	18.6201
Q8WWQ0	PH-interacting protein	PHIP	-0.0784114	-0.197944	-0.438475	0.527674	-0.437175	2.47603	0.516367	2.2317	-0.569572	-1.55167	-0.642843	-0.164449	0.91684	0.741183	-1.97653	-0.693931	-0.505454	-0.0154657	-0.793107	-0.0760498	0.452512	1.09471	-0.943908	0.773544	-1.19068	0.256437	-1.51978	1.46989	0.207051	0.117303	-0.285263	0.299459	19.2752	19.2378	19.1626	19.4646	19.163	20.0736	19.4611	19.9972	19.1217	18.8147	19.0988	19.2483	19.5863	19.5313	18.6819
Q92598	Heat shock protein 105 kDa	HSPH1	-0.544796	0.950986	-0.0820226	0.313627	-0.665938	1.60728	-0.319733	1.52162	-0.807323	0.851983	-0.919229	0.00248488	-0.0739629	0.468339	-1.26502	-0.736358	-1.01003	2.85195	-0.922449	0.86537	-0.861781	0.827925	-0.829869	1.00433	-1.40371	0.908109	-0.754819	0.677119	-0.729414	-0.602218	-0.871985	0.549537	21.327	22.8657	21.803	22.2101	21.2023	23.5409	21.5585	23.4527	21.0569	22.7639	20.9418	21.89	21.8113	22.3692	20.5861
Q92835	Phosphatidylinositol 3,4,5-trisphosphate 5-phosphatase 1	INPP5D	1.06785	0.852908	-0.629324	0.173871	-0.328411	0.963319	0.442965	1.42277	-1.48321	-1.05613	-0.76095	0.720038	1.57481	0.42152	-1.47756	0.740373	-1.31572	0.376613	-1.19561	0.183006	-0.836594	2.054	-0.345318	1.46229	-1.40586	0.935247	-0.506941	-0.151571	-0.157028	-0.954407	-1.0096	0.222653	20.337	20.1781	19.0823	19.6761	19.3048	20.2598	19.8751	20.5994	18.451	18.7668	18.985	20.0799	20.7118	19.8592	18.4552
Q92888	Rho guanine nucleotide exchange factor 1	ARHGEF1	1.04595	1.36596	0.112452	-0.162878	-0.4066	0.00439607	0.398506	0.156609	-0.857753	-1.34141	-0.774414	1.67024	1.4129	0.306732	-1.49477	1.37356	-1.01655	1.01531	-1.1225	0.55768	-1.08935	1.55655	-0.433014	-0.991391	-1.75976	0.976383	-0.965267	0.973773	-0.655463	0.00735894	-0.53664	0.673399	20.9403	21.0787	20.5365	20.4174	20.3119	20.4897	20.6602	20.5556	20.1168	19.9075	20.1528	21.2104	21.099	20.6205	19.8412
Q96BY6	Dedicator of cytokinesis protein 10	DOCK10	1.70823	2.0458	0.575003	-0.873101	0.613651	-0.939891	1.23592	-0.94062	-0.0916742	-1.12323	-0.292473	-0.471768	1.83559	0.736127	-0.917725	-0.0753357	-0.42391	0.131475	-0.208722	-0.0391052	-0.457415	1.1248	-0.115153	-2.55156	-1.40984	1.23367	0.0985228	0.358158	0.47843	-0.681772	-0.446421	-0.115658	20.0528	20.2286	19.4628	18.7088	19.4829	18.6741	19.8069	18.6737	19.1157	18.5786	19.0111	18.9178	20.1191	19.5467	18.6856
Q96PE2	Rho guanine nucleotide exchange factor 17	ARHGEF17	-0.253696	0.894932	-0.594089	-1.18508	0.904858	-1.28247	-0.630848	-1.27204	0.835159	-1.20166	0.651263	-0.56727	-0.168424	-0.203673	1.19054	-0.245475	1.08192	0.841979	1.08264	-0.174366	1.12788	-1.30029	1.03	-2.18335	1.17145	-0.18709	1.43613	-0.12733	0.131543	-1.47846	1.25227	-0.576931	18.7034	19.7331	18.3983	17.8685	19.742	17.7812	18.3653	17.7905	19.6795	17.8536	19.5147	18.4223	18.7799	18.7483	19.9981
Q96ST3	Paired amphipathic helix protein Sin3a	SIN3A	0.99728	-0.419304	0.611574	1.93217	-0.308037	-0.015693	0.997238	0.88681	0.0235048	-0.87473	0.116999	0.150836	0.254055	0.768649	-3.10845	-0.0915168	-0.3764	0.591683	-0.823108	0.350314	-0.679176	0.371063	-0.346336	0.68971	-2.36389	0.537894	-1.16229	1.19318	0.884594	-0.415658	-0.713073	0.340106	20.1722	19.7246	20.0503	20.4676	19.7598	19.8521	20.1722	20.1373	19.8645	19.5807	19.8941	19.9047	19.9374	20.0999	18.875
Q9BSJ8	Extended synaptotagmin-1	ESYT1	-0.495745	0.185313	-0.357019	-0.614577	1.1832	-0.486026	-0.244015	-1.5084	0.968481	-1.78031	0.116243	-0.932349	0.363686	-0.461279	1.95833	-0.621056	1.26057	-0.387429	1.17171	-0.764475	1.44809	-1.36698	0.708059	-0.918604	1.20693	-0.634061	1.40128	-0.0809829	0.28329	-1.40525	1.26014	-0.456777	21.3954	21.6485	21.447	21.3513	22.0192	21.3991	21.489	21.0192	21.9394	20.9182	21.6228	21.2332	21.7147	21.4083	22.3071
Q9C0J8	pre-mRNA 3' end processing protein WDR33	WDR33	0.260853	0.359002	0.322684	0.627976	-0.582151	0.751181	0.685198	1.65681	-0.91001	0.0638518	-0.590173	0.624033	0.233114	0.558203	-2.48017	0.488775	-0.970988	0.392731	-0.924785	0.647773	-0.747723	1.20716	-0.83391	0.403121	-2.65655	1.10304	-1.22849	0.820679	0.0623029	0.373495	-0.852172	1.13514	20.0361	20.0899	20.07	20.2373	19.5741	20.3048	20.2686	20.8011	19.3944	19.9281	19.5697	20.2351	20.0209	20.199	18.534
Q9Y6D6	Brefeldin A-inhibited guanine nucleotide-exchange protein 1	ARFGEF1	0.69848	-0.0157762	0.818758	1.55531	-0.223676	-1.25939	0.226404	1.36346	0.0630068	1.31612	0.169712	0.4029	0.359868	1.1983	-1.95005	-0.999883	-0.50255	0.93529	-0.456471	0.937632	-1.16232	-0.343127	-0.0561992	-1.15846	-2.44521	1.79843	-0.879502	0.497116	-0.0308357	-0.202759	-0.503122	-0.151445	20.2503	19.8931	20.3105	20.6789	19.7891	19.2711	20.0142	20.5829	19.9325	20.5593	19.9859	20.1025	20.081	20.5003	18.9257
O15438	ATP-binding cassette sub-family C member 3	ABCC3	0.770918	-2.5185	0.714934	0.136227	0.456605	-0.219156	1.50081	-0.521686	0.495297	0.760661	1.01949	0.822562	0.225502	0.31624	-0.757683	-1.07482	0.163851	-0.373612	0.549528	1.0619	-0.0232737	-1.84825	0.578299	-2.84248	-1.17883	-0.000773993	0.077495	0.676074	0.796087	-0.237454	-0.116569	0.590602	20.7731	17.5836	20.7188	20.1577	20.4683	19.8131	21.4808	19.5197	20.5058	20.7631	21.0141	20.8232	20.2442	20.3322	19.2909
O60449	Lymphocyte antigen 75	LY75	0.896593	-0.26599	0.579726	0.490101	0.137817	1.25369	0.62331	1.07872	-0.463385	1.02797	-0.00842693	0.520407	0.795292	0.555604	-1.99861	-0.687833	-0.407567	0.68364	-0.424507	0.263397	-1.71626	1.15573	-0.371366	1.71773	-1.93294	0.578927	-1.05931	0.20686	-0.325598	-0.921741	-2.22513	0.243157	20.0083	19.0811	19.7556	19.6841	19.4032	20.2931	19.7904	20.1536	18.9237	20.1131	19.2865	19.7083	19.9275	19.7364	17.6993
O75122	CLIP-associating protein 2	CLASP2	-0.289568	0.444823	-0.538929	-0.658516	0.102451	-0.124287	-0.753708	-0.261598	1.54786	-1.68601	0.413418	-1.29848	-0.585897	1.02026	-0.135439	-0.772906	1.51557	-0.553227	0.463125	-0.549493	2.20751	-1.04833	0.788908	-1.07791	-1.30252	-0.0142483	0.605425	-1.32763	0.301578	0.33359	1.84339	1.3908	20.9197	21.0604	20.8719	20.849	20.9948	20.9513	20.8308	20.925	21.2716	20.6522	21.0543	20.7264	20.8629	21.1706	20.9492
O94822	E3 ubiquitin-protein ligase listerin	LTN1	0.130068	0.318206	0.950386	0.412284	-0.0204745	1.17828	0.412637	0.589437	-0.155573	1.57177	-0.0937613	0.516204	0.630727	0.808179	-0.557943	-1.34808	-0.538339	0.200985	-0.684152	0.621847	-0.374108	-0.163153	0.175601	-0.0799409	-1.59336	1.13706	0.138114	0.87209	-0.345692	-3.93785	-0.265719	-0.505728	21.6597	21.7328	21.9786	21.7694	21.6011	22.0672	21.7695	21.8383	21.5486	22.2202	21.5727	21.8098	21.8543	21.9233	21.3922
P28290	Protein ITPRID2	ITPRID2	-0.100704	-0.553535	0.2961	-0.116813	-0.396538	0.0423389	0.362394	1.65825	-0.458039	1.83175	-0.198842	1.17116	-0.167283	0.112338	-1.94197	1.6369	-1.15842	0.0405577	-0.987297	1.07212	-0.641255	1.31856	-0.584705	-0.258038	-2.38768	0.0549227	-0.999904	0.718883	-0.242419	1.42988	-0.810989	0.258262	20.1116	19.8808	20.3139	20.1034	19.9608	20.1845	20.3477	21.0082	19.9295	21.0967	20.0616	20.7599	20.0777	20.2202	19.1731
P30876	DNA-directed RNA polymerase II subunit RPB2	POLR2B	0.730332	0.134312	0.893501	1.08203	-0.248157	0.592323	1.09012	0.725302	-0.168197	-0.495835	-0.606298	0.914997	0.57047	0.571471	-2.91788	0.555589	-1.27447	0.674941	-1.77738	0.296013	-1.06651	1.48967	0.0319597	-0.206452	-1.9745	0.332286	-0.823116	0.360254	0.519966	0.561477	-1.02869	0.460469	20.9846	20.8097	21.0325	21.0879	20.6974	20.9441	21.0902	20.9831	20.7209	20.6247	20.5923	21.0388	20.9377	20.938	19.9138
P49588	Alanine--tRNA ligase, cytoplasmic	AARS1	-0.408229	1.28639	-0.335449	0.07676	0.178762	2.9166	0.469706	-0.807356	-0.862475	1.23038	0.187484	-0.208827	0.647425	-0.0664221	-1.02588	1.46141	-1.23656	0.189878	-0.274618	0.397168	-0.272369	-1.08094	0.61364	0.866445	-1.79376	0.556142	-0.197728	-0.0144096	-0.43411	0.69773	-0.514835	-2.24194	22.2491	22.6486	22.2663	22.3635	22.3875	23.033	22.4561	22.155	22.142	22.6354	22.3896	22.2961	22.498	22.3297	22.1035
P55011	Solute carrier family 12 member 2	SLC12A2	-0.0683053	-0.637421	0.352237	1.89365	-0.565513	1.482	0.115767	0.82171	-0.664716	0.34913	-0.467264	1.31181	0.249704	0.135686	-1.85663	-0.552889	-0.827189	-0.485388	-0.715907	1.13356	-0.771025	0.743715	-0.848731	0.250496	-2.25595	0.562411	-1.55069	1.13614	0.19012	1.49418	-0.789452	0.834745	22.0062	21.5303	22.3579	23.6469	21.5904	23.3026	22.1601	22.7505	21.5074	22.3553	21.6726	23.1603	22.2721	22.1768	20.5107
P78344	Eukaryotic translation initiation factor 4 gamma 2	EIF4G2	-1.58447	1.35435	-0.780803	-1.55668	0.438696	0.462003	-1.09281	-0.855817	0.236556	1.78915	-0.353757	-0.458491	-0.751999	-0.162197	0.158225	-0.107337	-0.036508	1.54186	1.1873	0.644615	1.18112	1.95515	0.714123	-0.496369	-0.91789	-0.788441	0.710931	0.29239	-1.59236	-0.108156	0.428503	-1.45089	21.1131	21.6944	21.272	21.1186	21.5132	21.5179	21.2103	21.2572	21.4733	21.7804	21.3565	21.3358	21.2777	21.3944	21.4578
P78347	General transcription factor II-I	GTF2I	0.0700557	0.137561	-0.189453	0.962993	-0.538576	0.788966	0.130212	1.65487	-0.736355	-0.639308	-0.601819	1.64532	0.0868227	1.36473	-1.7501	0.0225909	-1.04705	0.769184	-0.971063	0.637089	-0.798564	1.0858	-0.79942	1.58156	-2.1428	0.738657	-1.45094	0.825409	-0.389958	-0.195974	-0.916355	0.665905	20.7939	20.8278	20.6637	21.2419	20.4886	21.1546	20.8241	21.589	20.3894	20.4381	20.4569	21.5842	20.8023	21.4434	19.8808
Q08426	Peroxisomal bifunctional enzyme	EHHADH	0.702127	-2.20125	1.37974	0.974689	0.287767	0.874045	0.843032	-0.30809	-0.170878	0.172391	1.48495	0.716877	0.730743	0.122264	-1.94061	-2.14067	-0.388402	-0.263508	0.186857	0.179734	-0.0806572	-0.465525	0.804524	-0.250848	-2.06574	-0.543495	-0.313021	0.0120772	1.4652	0.968519	-0.714289	-0.0585695	21.2237	19.3135	21.6696	21.4031	20.9511	21.3368	21.3164	20.5591	20.6494	20.8752	21.7388	21.2334	21.2426	20.8422	19.485
Q08J23	RNA cytosine C(5)-methyltransferase NSUN2	NSUN2	-0.180583	0.0895989	0.386781	0.639656	-0.452924	1.63993	-0.0837211	0.758593	-0.503531	0.74185	-0.537884	0.354928	0.0999843	0.0735914	-2.02207	1.13665	-1.22867	0.852319	-1.35872	0.507661	-1.37547	0.352336	-0.789511	1.46386	-2.23238	0.746153	-1.16254	0.723632	-0.228165	1.28203	-0.853671	1.16029	20.8902	21.0751	21.2784	21.4515	20.7038	22.136	20.9565	21.5329	20.6692	21.5214	20.6457	21.2566	21.0822	21.0641	19.6301
Q10570	Cleavage and polyadenylation specificity factor subunit 1	CPSF1	0.360772	0.356942	0.323145	0.790741	-0.830322	0.802837	0.428603	1.59379	-0.370703	0.0313636	-0.414782	0.75887	0.226446	0.403842	-2.29429	0.45288	-1.2384	0.371804	-1.51771	0.460218	-1.2752	1.40272	-0.382629	0.811606	-2.36617	1.01737	-1.23978	0.978101	-0.119477	0.297204	-0.791094	0.971278	20.2223	20.2204	20.2038	20.4343	19.635	20.4403	20.2558	20.8303	19.8616	20.0599	19.8399	20.4186	20.1561	20.2435	18.9132
Q12931	Heat shock protein 75 kDa, mitochondrial	TRAP1	-0.340617	-0.710171	0.125602	0.817958	-0.640458	1.9733	0.446683	1.92457	-0.588381	1.72421	-0.341215	0.525235	-0.23829	0.121362	-1.71265	0.209581	-1.19711	0.125335	-0.862866	0.609246	-0.872898	-0.318192	-0.621486	1.48785	-1.90617	0.333	-1.42948	0.455409	-0.367826	1.27497	-0.690109	0.683603	23.7907	23.5457	24.0997	24.5587	23.5919	25.3246	24.3126	25.2923	23.6264	25.1595	23.7903	24.3646	23.8585	24.0969	22.8811
Q13045	Protein flightless-1 homolog	FLII	-0.0960582	-0.525515	1.15335	-0.316477	1.33005	0.260515	0.563519	-1.01966	0.895423	0.688704	0.116445	-1.09521	0.254251	-0.575041	0.709007	0.708662	0.51592	-1.35088	1.26719	-0.0691905	0.414872	-0.95828	0.754879	-2.98025	-0.397861	-1.21185	1.66081	-1.54846	-0.519032	0.177564	0.880905	0.3117	21.4476	21.3384	21.7652	21.3915	21.8101	21.5382	21.6152	21.2128	21.6996	21.6471	21.5016	21.1936	21.5366	21.3258	21.6522
Q14997	Proteasome activator complex subunit 4	PSME4	-0.152679	0.805897	0.202614	0.674939	-0.957897	0.710844	0.0400636	0.847454	-0.900358	1.36824	-0.402518	0.934473	0.203525	0.81432	-2.08573	0.996571	-1.13598	0.779478	-0.944344	1.23268	-1.34232	1.23887	-0.405943	0.760851	-2.3967	0.386995	-0.453376	0.524904	-0.478769	0.649417	-1.58178	0.06626	19.1205	19.6623	19.3213	19.5883	18.6654	19.6086	19.2295	19.6858	18.6979	19.9802	18.9793	19.735	19.3219	19.6671	18.0279
Q15021	Condensin complex subunit 1	NCAPD2	-0.925006	0.764157	0.209909	0.726409	-1.15006	0.673728	0.383074	1.5299	-1.01555	0.411465	-0.520748	0.694516	0.58339	0.744793	-1.78549	0.841961	-1.10081	1.0093	-1.81658	0.691086	-0.674877	1.18862	-0.193498	0.462557	-1.72619	0.415607	-1.22674	1.0507	-0.330252	1.05382	-1.58012	0.610941	18.1421	19.7828	19.2444	19.7461	17.9235	19.6949	19.4126	20.5265	18.0541	19.4402	18.5347	19.7151	19.6072	19.7639	17.3063
Q4V328	GRIP1-associated protein 1	GRIPAP1	1.07801	0.541908	0.753018	0.320871	0.502853	-1.64252	0.727914	-0.797083	0.595365	-0.572148	0.238104	-0.883414	0.884191	0.917784	-2.5254	0.560318	-0.210192	0.325163	-0.103341	1.09993	-0.545092	0.86307	-0.198754	-0.463645	-2.87748	1.43387	-0.228546	-0.447836	-0.568908	0.0837398	-0.0180921	1.15633	19.8745	19.7451	19.7961	19.6918	19.7357	19.218	19.79	19.422	19.758	19.4763	19.6718	19.4012	19.8277	19.8358	19.005
Q53SF7	Cordon-bleu protein-like 1	COBLL1	-0.113575	-0.202043	0.547677	-0.363045	-0.287567	0.40306	-0.849691	1.24883	-0.624786	2.50856	-0.402323	0.176327	0.143866	0.277119	-0.429286	-2.23098	-0.294497	0.731019	0.93515	0.264181	-0.264808	-1.45838	0.291293	1.74593	-1.68944	0.627815	1.25231	-1.46865	0.272571	-1.27736	0.00391553	0.526813	19.2661	19.2436	19.4345	19.2026	19.2218	19.3976	19.0787	19.613	19.1359	19.9337	19.1926	19.3399	19.3316	19.3656	19.1857
Q5TCQ9	Membrane-associated guanylate kinase, WW and PDZ domain-containing protein 3	MAGI3	0.158908	-1.18575	1.19692	0.513068	0.308829	-0.598567	1.86233	-0.448803	-0.0376273	1.03455	0.523493	0.596164	0.606448	0.865942	-1.02592	-2.11215	-0.223673	-0.654125	0.75166	0.23245	0.397435	-1.44077	0.699336	0.179781	-2.46714	0.156948	-1.2824	-1.07246	1.43607	0.657789	-0.0321691	0.403443	18.8266	18.3882	19.165	18.942	18.8754	18.5796	19.3819	18.6284	18.7625	19.1121	18.9454	18.9691	18.9725	19.0571	18.4403
Q8N3P4	Vacuolar protein sorting-associated protein 8 homolog	VPS8	0.320379	0.241347	0.0941511	-0.681863	1.29312	-1.80217	0.535093	-2.56112	0.985342	-0.765863	0.865937	-0.523545	1.35778	-0.113481	-0.291162	-0.80558	0.569029	0.335393	0.462356	-0.12914	1.15849	-0.894593	1.11505	-1.79229	-1.17802	-0.820462	1.03597	-0.259555	0.274516	-0.237993	0.669754	1.54313	19.1134	19.0973	19.0673	18.9091	19.3118	18.6806	19.1572	18.5259	19.249	18.8919	19.2247	18.9413	19.3249	19.0249	18.9887
Q8NI27	THO complex subunit 2	THOC2	-0.0600154	0.142737	0.0911006	0.31059	-0.72618	1.52799	0.579064	0.695999	-0.846569	0.301811	-0.894485	0.800333	0.544144	0.787421	-2.06986	0.845249	-1.2129	0.744058	-0.899576	0.540466	-0.784112	0.863766	-0.604215	0.950244	-2.65761	0.66486	-1.3055	0.84357	-0.143752	1.11717	-1.09045	0.944661	19.728	19.8358	19.8083	19.925	19.3739	20.5722	20.0677	20.1299	19.3099	19.9204	19.2844	20.1854	20.0492	20.1785	18.6595
Q8TEM1	Nuclear pore membrane glycoprotein 210	NUP210	0.586822	0.290805	-0.361459	-0.749193	-0.733957	0.96619	0.594011	1.59377	-0.640102	0.366107	-0.560798	-0.296429	0.575716	0.219566	-2.14587	1.29398	-1.34547	0.949448	-1.44881	0.245854	-0.85829	1.26904	-0.52143	1.21447	-1.84915	0.786305	-1.03686	0.531212	0.121178	1.29622	-1.12297	0.770089	20.9923	20.7803	20.3131	20.0353	20.0462	21.2641	20.9975	21.7137	20.1135	20.8342	20.1703	20.3596	20.9844	20.7293	19.0348
Q8TEW0	Partitioning defective 3 homolog	PARD3	-0.962955	-1.85183	0.288957	0.208412	0.919701	0.239892	-0.258279	-1.45525	1.77607	-0.00265225	0.2388	-0.771267	-1.10059	0.888326	-0.258319	-0.604156	1.19652	-0.999355	0.890975	0.028057	0.927936	-2.21308	0.73181	-0.473838	-0.642041	-0.868491	0.943147	0.188161	1.29262	0.0299673	1.90505	-0.23229	18.9807	18.7694	19.2782	19.259	19.428	19.2665	19.1481	18.8637	19.6315	19.2089	19.2662	19.0262	18.948	19.4206	19.1481
Q92797	Symplekin	SYMPK	0.114076	0.455722	-0.10986	0.552561	-0.821458	1.08427	0.49954	1.41567	-0.989396	0.216973	-0.492187	1.0609	0.516096	0.602363	-2.13884	0.861522	-1.20456	0.853137	-1.13185	0.584717	-0.929366	1.28945	-0.692548	0.568151	-2.33019	0.770072	-1.38684	0.966708	-0.4205	0.474404	-1.00717	0.768423	20.5708	20.747	20.4553	20.7969	20.0883	21.0711	20.7696	21.242	20.0017	20.6238	20.2581	21.059	20.7781	20.8226	19.409
Q99460	26S proteasome non-ATPase regulatory subunit 1	PSMD1	0.557853	1.3492	1.10587	0.165971	-0.405037	0.602463	0.203431	0.661644	-1.44376	1.17097	-0.428977	1.18932	-0.183377	-0.124247	-1.82198	1.10566	-1.34777	0.624624	-0.893856	0.901712	-0.84302	1.32868	-1.14448	-0.245429	-1.77895	0.223262	-1.56194	-0.270233	-0.888706	0.883803	-0.104331	1.41162	21.7616	21.9397	21.885	21.6733	21.5448	21.7716	21.6818	21.7849	21.3109	21.8996	21.5394	21.9037	21.5947	21.608	21.2257
Q99798	Aconitate hydratase, mitochondrial	ACO2	1.30182	-1.98069	0.834072	0.385799	0.959505	-1.22188	0.984583	-0.412379	1.5037	1.58799	0.924218	-0.297426	0.539683	0.0856977	-0.539234	-0.819514	0.419007	-1.81707	0.52412	-0.935073	0.535208	-1.98983	0.478565	-0.528695	-0.185052	-0.942149	0.445573	-0.997042	1.10338	-0.902498	0.562202	0.393401	25.2275	23.6075	24.9967	24.7754	25.0586	23.982	25.071	24.3815	25.3272	25.3688	25.0412	24.4382	24.8514	24.6273	24.3189
Q9NR30	Nucleolar RNA helicase 2	DDX21	-0.461687	0.611044	0.0551111	0.612362	-0.912046	1.42971	-0.179321	1.50167	-1.04107	0.730857	-0.772038	0.425016	0.257419	-0.131817	-1.44173	1.25816	-1.42937	0.546474	-1.17988	0.683257	-1.07042	0.512187	-0.740145	1.28284	-1.95195	0.847287	-1.24852	1.22696	-0.27813	1.1135	-1.12486	0.869138	21.3184	22.6422	21.9562	22.6439	20.7626	23.6525	21.6669	23.7414	20.6034	22.7901	20.9354	22.4127	22.2058	21.7255	20.109
Q9NSE4	Isoleucine--tRNA ligase, mitochondrial	IARS2	1.30717	-2.49535	0.814351	0.689625	0.937476	0.462525	0.815731	-0.544239	0.503255	0.408986	0.287506	0.0378607	0.0563884	-0.0247632	-2.2762	-0.134278	-0.360428	0.306091	-0.752819	-0.154107	-0.883513	0.6148	-0.243	2.60139	-1.54431	0.759026	-1.07341	-0.341435	0.704315	0.437529	-0.576148	-0.340027	22.4074	21.3928	22.2759	22.2427	22.3088	22.1821	22.2763	21.9134	22.1929	22.1678	22.1354	22.0688	22.0737	22.052	21.4513
Q9NZB2	Constitutive coactivator of PPAR-gamma-like protein 1	FAM120A	0.471937	0.109412	1.06158	1.36701	-0.333372	-0.402861	1.28812	0.390534	-0.0742992	0.865522	-0.432436	0.133485	0.021179	0.54755	-2.15131	-0.145497	-0.939352	1.2677	-0.950117	0.906119	-1.13321	-0.931283	-0.138364	0.111323	-2.92567	0.213732	-0.953395	0.347847	0.0812542	1.50621	-0.342018	1.16267	21.9775	21.8541	22.1782	22.2822	21.7034	21.6797	22.2553	21.9498	21.7916	22.1115	21.6697	21.8623	21.8241	22.0032	21.0846
Q9P260	RAB11-binding protein RELCH	RELCH	0.407658	-1.61154	1.73025	-0.0614064	0.00346885	-0.76025	0.465639	-1.73372	0.942961	-0.439905	0.709925	1.5402	-0.838557	0.572451	-0.536517	-0.189848	0.504325	0.295014	0.215091	1.1896	-0.896225	-0.42179	-0.0891065	-0.647379	-1.42635	-0.404444	0.0381001	-1.2408	-0.221739	2.94177	0.466855	-0.503729	20.37	19.7432	20.7805	20.2244	20.2445	20.0075	20.388	19.7053	20.5362	20.1069	20.4638	20.7215	19.9832	20.4212	20.0769
Q9UDT6	CAP-Gly domain-containing linker protein 2	CLIP2	-0.988964	1.08341	-0.0270744	0.312604	0.696785	-0.00408047	0.954603	-0.876019	-0.278301	1.27276	0.505474	1.24354	0.65424	-0.387405	-2.0064	1.80889	-0.258366	-0.2804	-0.519346	0.266409	0.184076	-1.06398	0.621464	1.03851	-2.88145	-0.448384	-0.778435	0.135295	0.564082	-0.626462	-1.01957	1.10248	19.4632	19.9982	19.7115	19.7992	19.8984	19.7174	19.9649	19.4924	19.6466	20.047	19.849	20.0395	19.8874	19.6185	19.2006
Q9UHB6	LIM domain and actin-binding protein 1	LIMA1	1.05726	-0.877359	1.61027	0.712464	0.311583	-0.0722589	1.20033	-0.90069	0.276483	1.40723	0.567375	0.27573	0.408285	0.75853	-3.10886	-0.629098	-0.36693	-0.69353	-0.099264	1.13705	-0.492062	-0.620077	0.192466	0.416318	-2.55837	-0.386481	-0.62187	0.170269	0.376833	0.3624	-0.256074	0.442055	25.4649	24.3821	25.7744	25.2719	25.0475	24.8327	25.5449	24.3691	25.0279	25.6607	25.1907	25.0275	25.1017	25.2977	23.1332
Q9UKV3	Apoptotic chromatin condensation inducer in the nucleus	ACIN1	0.303707	0.437417	0.436268	0.642148	-0.172733	0.784236	0.820074	0.736239	-0.871021	-0.158212	-0.580964	0.680353	0.637784	0.781319	-2.14384	1.37161	-1.09716	0.924517	-0.914826	0.886793	-0.680292	1.05245	-0.982755	-0.129907	-2.76698	0.798332	-1.65842	0.622302	-0.105103	0.698067	-0.864724	0.513317	21.1014	21.156	21.1556	21.2397	20.9067	21.2978	21.3124	21.2782	20.6214	20.9127	20.7399	21.2553	21.2379	21.2966	20.1013
Q9Y6J0	Calcineurin-binding protein cabin-1	CABIN1	-0.391392	0.539706	-0.0429723	0.473445	-0.15179	-0.284707	0.19594	1.84041	0.397377	0.416385	-0.976816	0.985841	0.460584	0.503185	-2.84479	0.585173	-0.956022	0.442521	-0.972433	-0.0221297	-0.795369	0.346352	-0.305468	1.43038	-2.29118	0.614676	-1.08548	0.867095	0.113875	1.1296	-1.06576	0.843767	17.819	18.1877	17.957	18.1615	17.9139	17.8613	18.0516	18.7028	18.1314	18.1389	17.5872	18.3644	18.1564	18.1733	16.8475
O14646	Chromodomain-helicase-DNA-binding protein 1	CHD1	-0.555756	0.32642	-0.315672	0.174228	-1.05038	1.32888	-0.110941	1.97951	-0.876503	0.149419	-0.489069	0.730461	0.210932	0.51594	-1.46442	1.92645	-1.04583	0.240563	-0.957842	0.602778	-0.959837	1.04644	-0.452203	1.36475	-1.80516	0.327876	-1.37136	1.22179	-0.373996	0.0709559	-1.30083	0.912401	18.1078	18.7841	18.2918	18.6674	17.7286	19.5526	18.4488	20.0514	17.8619	18.6484	18.1589	19.0939	18.6956	18.9294	17.4111
O75694	Nuclear pore complex protein Nup155	NUP155	-0.279107	0.117947	-0.218041	0.88086	-0.666389	1.56818	0.203324	1.13396	-0.56173	0.101757	-0.595912	0.270366	0.20989	0.181946	-1.77979	0.513788	-1.17752	1.11071	-1.37185	0.96071	-1.50454	1.01851	-0.401708	1.03587	-2.13376	0.788923	-0.837286	1.73146	-0.738619	0.401624	-0.993949	1.03038	20.1004	20.2391	20.1217	20.5055	19.9652	20.7455	20.2689	20.5939	20.0017	20.2334	19.9898	20.2923	20.2712	20.2614	19.5764
P05165	Propionyl-CoA carboxylase alpha chain, mitochondrial	PCCA	0.872864	-1.92794	0.922966	0.343372	0.883702	0.0265415	0.876977	-1.5798	1.17185	0.233788	0.875036	-0.00645116	0.473755	0.0723982	-0.248815	-3.02064	0.294436	-0.579619	0.539952	0.0788888	0.347615	-2.4667	0.755802	0.844574	-0.310038	-0.100839	0.354113	-0.193461	1.09815	-0.407905	-0.0165255	-0.208041	22.748	20.6089	22.7863	22.3436	22.7563	22.1016	22.7511	20.8748	22.9763	22.2599	22.7496	22.0764	22.4432	22.1366	21.8913
P11215	Integrin alpha-M	ITGAM	-0.919014	1.17385	-1.1699	-1.35856	-0.956839	-0.802484	-0.200719	-0.160895	0.165026	-0.360935	-0.65742	0.423434	1.10321	0.300009	0.94126	3.5819	-0.383976	0.564334	-0.513128	0.451024	-0.782515	-0.00250764	1.73632	-1.27645	0.264552	0.34469	0.259381	0.535679	-0.615787	-0.568977	-0.768426	-0.346147	21.4367	23.4671	21.1933	21.0103	21.4	21.5497	22.1335	22.1722	22.4884	21.9781	21.6905	22.7391	23.3985	22.6193	23.2414
P12956	X-ray repair cross-complementing protein 6	XRCC6	0.336609	0.374149	0.229189	0.349074	-0.418094	0.421896	0.652454	1.95273	-0.790647	0.126457	-0.527594	0.78437	0.721076	0.26796	-2.56504	0.774341	-1.25777	0.413591	-1.17056	0.0410101	-0.593224	1.27701	-0.604795	0.955478	-2.29696	0.704912	-1.46292	0.295211	0.519361	0.651633	-0.969654	0.808748	24.6346	24.6503	24.5897	24.6399	24.319	24.6703	24.7667	25.3105	24.1632	24.5468	24.2732	24.8219	24.7954	24.6059	23.4212
P25205	DNA replication licensing factor MCM3	MCM3	-0.252657	0.602565	0.555847	1.29653	-0.781732	0.67163	0.344953	1.81651	-0.890216	-0.385154	-0.612706	0.697608	0.549066	0.490141	-1.50669	0.767552	-1.50175	0.590889	-1.57974	0.658607	-0.851397	1.12216	-0.622231	0.424437	-2.02594	0.359317	-1.5872	0.864824	-0.122682	1.06375	-1.11587	0.959576	20.4737	21.2693	21.2258	21.9149	19.9815	21.3335	21.0296	22.3986	19.8806	20.3504	20.1387	21.3577	21.2195	21.1647	19.307
P29475	Nitric oxide synthase, brain	NOS1	0.140988	-1.02172	0.326213	-1.15898	1.19193	-0.684456	-0.90621	-0.548931	1.48582	-0.966918	1.10192	-0.578241	-0.923257	-0.809403	0.884905	0.263112	1.28973	0.335863	1.05913	-1.45431	1.23233	-0.655672	1.0988	-1.21825	1.02709	-1.04318	1.20535	-1.1347	0.837685	-0.786681	1.31917	-0.90911	16.5295	13.345	17.0368	12.969	19.4079	14.2687	13.6614	14.6399	20.2128	13.4951	19.1614	14.5596	13.6147	13.9265	18.567
P33527	Multidrug resistance-associated protein 1	ABCC1	-2.06226	0.974985	-2.09214	-0.298905	0.0266785	-0.0444462	-0.50782	1.63929	-0.260348	1.55807	-1.31982	0.210855	-0.064887	0.2107	-0.708415	1.88624	0.0295055	1.93688	0.103798	0.289009	-0.373359	0.304017	-0.0895953	0.161767	-1.28763	1.19221	-0.304768	-0.682822	-1.04296	0.82888	0.36455	-0.577253	20.2632	21.2324	20.2536	20.8259	20.9298	20.9071	20.7592	21.4444	20.8382	21.4185	20.5001	20.9886	20.9006	20.9885	20.6952
P38646	Stress-70 protein, mitochondrial	HSPA9	-0.125338	-0.617457	0.332608	0.0786109	-0.689761	1.63695	0.431308	1.41763	0.0531317	1.15464	-0.253354	0.749583	-0.173142	-0.0801151	-2.13471	-0.36768	-1.14471	-0.70631	-0.644273	0.238827	-0.791513	-0.533202	-0.633585	2.13496	-1.91903	0.620482	-0.717787	0.692278	0.168661	1.73314	-1.00292	1.09208	24.8132	24.5121	25.0934	24.938	24.4679	25.8916	25.1538	25.7574	24.9224	25.5964	24.7349	25.3486	24.784	24.8409	23.5837
P42694	Probable helicase with zinc finger domain	HELZ	0.172872	0.906801	0.0482048	-0.0331506	-0.520349	0.604134	0.120661	1.33921	-0.480277	0.823687	-0.48275	0.830317	0.35172	0.309914	-2.1718	0.302533	-1.4295	0.762471	-1.18503	0.13271	-0.990394	1.2086	-0.157695	0.357938	-3.01137	0.949313	-0.528452	0.965331	-0.592842	1.21988	-0.674149	0.851465	18.4498	18.7929	18.3915	18.3535	18.1257	18.6514	18.4254	18.995	18.1445	18.754	18.1433	18.7571	18.5334	18.5138	17.3537
P54886	Delta-1-pyrroline-5-carboxylate synthase	ALDH18A1	-0.0323227	0.142096	0.407674	0.267436	-0.363057	1.51878	1.09301	1.14501	-0.724566	1.52857	-0.490248	-0.275148	-0.0973619	0.430115	-2.19368	-0.044835	-1.60118	-0.813683	-0.897722	0.987106	-0.929718	0.536279	-0.505433	1.30814	-1.85696	0.59975	-1.13402	0.511748	-0.240693	1.19881	-0.854167	1.38028	21.3805	21.5031	21.6898	21.5912	21.148	22.4708	22.1715	22.208	20.8939	22.4777	21.0586	21.2098	21.3348	21.7056	19.8613
Q13535	Serine/threonine-protein kinase ATR	ATR	0.0581839	0.332812	0.0674529	0.56656	-0.514436	1.01478	0.0992643	1.21843	-0.176319	0.84196	-0.187663	0.74997	0.0867681	0.0862587	-0.150342	0.0601322	-0.626882	0.778008	-1.88364	0.524953	-2.61441	0.197578	-0.147647	0.962747	-3.29976	0.672134	-0.383764	0.842439	0.00464115	0.149897	-0.472448	1.14234	17.0287	17.3691	17.0402	17.6588	16.319	18.2143	17.0797	18.4667	16.7381	18.0002	16.724	17.8861	17.0642	17.0635	16.7703
Q13753	Laminin subunit gamma-2	LAMC2	-0.0267511	0.0751802	0.609505	0.309044	-0.306311	0.262999	0.614138	0.804776	-0.701253	1.02037	-0.384745	0.575708	0.159256	0.315724	-0.913148	1.25829	-1.19146	1.39597	-0.69587	0.377324	-0.667209	1.91221	-0.360634	-1.07613	-3.14512	0.431323	-1.01699	0.36742	-0.17396	1.48341	-1.38441	0.0713285	18.894	18.9951	19.5248	19.2269	18.6169	19.1813	19.5294	19.7184	18.2253	19.9321	18.5391	19.4913	19.0784	19.2335	18.0153
Q14289	Protein-tyrosine kinase 2-beta	PTK2B	2.08272	0.538281	1.22579	0.466631	0.3663	-0.629997	1.04388	0.294469	-0.175295	-1.02392	0.100711	0.107723	1.15086	0.960179	-1.52489	1.65406	-0.450272	-1.42272	-0.661972	0.548081	-0.595068	1.17563	0.251804	-2.52746	-1.27265	0.36067	-0.886298	-0.297694	-0.370807	-0.551662	0.428591	-0.365686	20.5992	19.8871	20.2041	19.8541	19.8079	19.3485	20.1202	19.7747	19.5582	19.1669	19.6854	19.6886	20.1696	20.0817	18.9359
Q15029	116 kDa U5 small nuclear ribonucleoprotein component	EFTUD2	-0.0247675	0.520864	0.18588	0.669698	-0.605701	1.17324	0.537743	1.49949	-0.832141	-0.0435911	-0.603882	0.693712	0.462136	0.381651	-2.06374	1.11284	-1.36791	0.836029	-1.12494	0.38053	-0.982935	1.42541	-0.774888	0.562443	-2.38882	0.68917	-1.4029	0.700508	-0.07654	0.602081	-0.979579	0.838889	21.7175	21.9904	21.8228	22.0648	21.4269	22.3167	21.9988	22.4799	21.3137	21.7081	21.4278	22.0768	21.961	21.9208	20.6977
Q5K651	Sterile alpha motif domain-containing protein 9	SAMD9	0.639382	1.27692	0.77711	-0.518162	-0.0395102	-0.862645	0.487096	-0.701694	-0.731137	0.76214	-0.172032	-0.184711	0.93459	1.04141	-1.66327	2.23515	-0.666881	0.156286	-0.43323	1.01792	-1.00687	1.64849	-0.394525	-2.10515	-1.55404	1.01026	0.291533	0.767171	-0.761633	-0.989213	-0.132968	-0.127785	19.2529	19.6691	19.3428	18.4972	18.8097	18.2723	19.1535	18.3774	18.3582	19.3331	18.7232	18.7149	19.4457	19.5154	17.7496
Q5VW36	Focadhesin	FOCAD	0.126873	0.0218342	0.147073	1.24455	-0.31309	0.167261	0.452169	0.579195	-0.338052	3.02836	-0.986735	0.0422882	0.0166941	0.569302	-1.8239	-0.970981	-0.625157	1.08237	-0.641335	0.799797	-0.730148	0.323467	-0.0184267	-1.20377	-2.6833	0.199327	0.100107	1.08461	0.0272818	0.585948	-0.57165	0.308042	19.6643	19.6265	19.6715	20.0662	19.5061	19.6788	19.7812	19.8269	19.4971	20.7076	19.2638	19.6339	19.6247	19.8234	18.9628
Q5VWN6	Protein TASOR 2	TASOR2	-0.0398711	0.453594	0.138634	0.490902	-0.651613	1.00602	0.181552	0.70542	-0.820391	0.417344	-1.05266	0.829545	0.567434	0.492108	-2.88874	0.567264	-1.28542	1.29005	-1.05379	0.49003	-0.961039	0.606011	0.0545416	1.04232	-2.23842	0.510234	-0.911034	1.20099	-0.0649202	0.987625	-0.779756	0.716039	19.0238	19.3454	19.1401	19.3697	18.6251	19.7053	19.1681	19.5095	18.5152	19.3217	18.3638	19.5903	19.4195	19.3704	17.1673
Q5VYS8	Terminal uridylyltransferase 7	TUT7	0.0266277	0.475482	0.157143	1.26751	-0.517043	-0.0589277	0.128061	0.869935	-0.738213	1.44548	-0.174067	0.399024	0.405877	1.29592	-1.82998	0.819079	-1.31394	1.23233	-1.17105	0.863181	-1.10146	0.334607	-0.151736	-0.113191	-2.84923	0.537844	-0.859814	0.667814	-0.0801078	0.967081	-1.39366	0.459424	18.4587	18.6833	18.524	19.0796	18.1866	18.4158	18.5094	18.8807	18.0759	19.1687	18.3582	18.645	18.6484	19.0938	17.5296
Q63ZY3	KN motif and ankyrin repeat domain-containing protein 2	KANK2	-0.0492553	-0.0691109	-0.0861183	-0.727187	1.25587	-1.17716	-0.199433	-1.35754	1.11092	-1.30108	0.863099	-0.959628	0.11788	-0.550629	1.2098	-0.323627	1.16949	0.20422	1.21517	-0.498868	1.16469	-1.48779	1.12451	-1.92079	1.21753	-0.506951	1.21884	-0.488846	0.480312	-1.28903	1.2982	-0.657476	21.388	21.3578	21.3319	20.3565	23.3738	19.6719	21.1595	19.3974	23.1532	19.4833	22.7761	20.0029	21.6423	20.6251	23.3037
Q68CZ2	Tensin-3	TNS3	-0.170496	2.71761	-0.381825	-0.254644	-0.563152	0.382307	-0.198824	0.464029	-1.15289	-0.492112	-1.06546	0.685958	0.0877209	1.31462	-1.30947	0.598354	-0.882882	1.6447	-0.41456	0.412943	-0.956477	1.38559	-1.21372	-0.113135	-1.51531	1.69907	-0.417997	0.800048	-0.621913	-0.335806	-0.779375	0.647101	20.8343	22.6215	20.7035	20.7822	20.5913	21.1764	20.8167	21.2269	20.2263	20.6352	20.2804	21.3643	20.9941	21.7533	20.1294
Q6IQ23	Pleckstrin homology domain-containing family A member 7	PLEKHA7	0.554563	-1.40553	1.38118	0.509752	0.11118	0.355309	1.06091	-1.17777	0.335998	1.87317	0.258247	0.491059	0.250329	0.65821	-2.96388	0.0948854	-0.320841	-0.269196	0.132157	0.752783	-0.0709507	-0.400203	0.32087	0.209633	-2.87715	0.0756645	-0.915133	0.206693	0.575391	0.135614	-0.186558	0.243617	19.0046	17.9696	19.441	18.9809	18.7705	18.8994	19.2719	18.0899	18.8892	19.7008	18.8481	18.971	18.8439	19.0593	17.1468
Q6JQN1	Acyl-CoA dehydrogenase family member 10	ACAD10	1.13648	-1.56178	1.46183	1.34159	0.55652	0.385338	1.30382	0.511523	-0.484669	-1.02914	1.13418	-0.891974	0.617045	0.649709	-1.21753	-1.2399	-0.0661706	-1.01933	0.127641	-0.227188	-1.11028	-1.53502	0.25695	2.04729	-1.70707	-0.260422	-0.183997	0.787262	0.931259	-0.249864	-0.436178	-0.0279235	20.5177	18.8915	20.7138	20.6413	20.1682	20.065	20.6185	20.141	19.5407	19.2125	20.5163	19.2952	20.2046	20.2243	19.099
Q6XZF7	Dynamin-binding protein	DNMBP	-1.48717	-0.533234	-0.085864	0.276228	1.00837	-0.165325	0.560502	-1.11324	0.700429	-2.0338	0.735284	-2.3222	0.796813	1.42265	0.092107	0.982445	0.35663	-1.98342	0.284276	-0.120578	1.24327	-0.622343	0.652958	1.05582	-1.3138	-0.577384	0.449174	-0.357257	0.833829	0.863262	0.412211	-0.0106375	17.9887	18.1958	18.2929	18.3715	18.5305	18.2757	18.4333	18.0699	18.4636	17.8701	18.4712	17.8075	18.4846	18.6204	18.3316
Q8IUD2	ELKS/Rab6-interacting/CAST family member 1	ERC1	-0.186873	0.987594	0.0675918	-1.31404	1.11372	-0.636944	-0.246626	-1.48247	0.732716	-1.41112	0.313289	-0.570482	0.55801	-0.108216	0.906357	-0.270403	0.839741	0.578607	1.33261	-0.00882863	1.26045	-1.15372	1.09411	-1.43219	0.223508	-0.429949	1.45271	-0.377423	0.516987	-2.7355	0.859673	-0.472865	19.2387	19.7916	19.3585	18.708	19.851	19.0268	19.2105	18.6287	19.6716	18.6623	19.4742	19.0581	19.5894	19.2757	19.7534
Q8IVT2	Mitotic interactor and substrate of PLK1	MISP	0.0460684	-1.06811	0.428382	-0.052448	-0.326533	1.28207	0.462281	0.976831	-0.0587938	1.51687	-0.275697	0.427939	-0.271177	-0.26037	-2.87948	1.00454	-0.718886	0.057528	-0.409042	0.961979	-0.822503	0.544061	-0.0986946	0.236405	-2.31693	0.103965	-1.14822	0.41112	-1.10935e-05	2.02379	-0.633182	0.856256	21.2413	20.3253	21.5556	21.1603	20.935	22.2573	21.5834	22.0064	21.1551	22.4503	20.9768	21.5552	20.9805	20.9894	18.8363
Q8TER5	Rho guanine nucleotide exchange factor 40	ARHGEF40	0.367833	0.513399	0.155392	-0.162926	-0.0593112	-1.69329	0.936527	-2.67344	-0.0902447	-0.221258	0.548174	1.27286	0.50445	0.297958	-1.10703	1.10247	-0.639772	0.272886	0.0749749	0.291902	-0.232019	-1.19495	0.920725	1.90426	-2.35792	1.17803	0.224723	0.369741	0.67284	-0.495769	-0.726473	0.0452555	19.4011	19.4583	19.3176	19.1926	19.2333	18.5915	19.6245	18.2066	19.2212	19.1697	19.4719	19.7566	19.4547	19.3736	18.8218
Q92625	Ankyrin repeat and SAM domain-containing protein 1A	ANKS1A	-1.47224	-0.222558	-0.563753	-0.914555	0.494648	0.775252	-1.34894	0.350262	0.169643	-0.281514	0.202242	0.882028	-1.51527	-0.801638	2.11682	0.0087044	0.387374	0.416073	0.444712	0.5156	0.833744	-0.58219	1.10158	-0.70909	1.73797	-0.537664	1.02024	-1.24176	-0.777565	-1.27607	1.89748	-1.10957	18.9427	19.3436	19.2342	19.1216	19.5737	19.6637	18.9823	19.5274	19.4695	19.3247	19.4799	19.698	18.9289	19.1579	20.0941
Q99959	Plakophilin-2	PKP2	0.912045	-1.9053	1.05857	0.768137	0.127274	0.358905	1.16516	-0.30014	0.0195407	0.59506	0.362954	1.18273	0.259823	0.528123	-2.77481	0.265788	-0.4766	-0.762043	-0.040541	0.898678	-0.522914	-0.349075	-0.147849	-0.358165	-2.57434	-0.10059	-0.995402	0.418308	0.633502	1.67063	-0.147889	0.230426	22.8285	20.6837	22.94	22.7189	22.2311	22.4074	23.0212	21.9057	22.1491	22.5872	22.4105	23.0346	22.332	22.5362	20.0218
Q9H0A0	RNA cytidine acetyltransferase	NAT10	-0.177785	0.154159	-0.0672709	0.767815	-0.772377	1.42282	-0.00753049	0.818232	-0.82021	0.883787	-0.499616	0.644109	0.336293	0.217064	-1.586	0.775653	-1.1668	0.876494	-1.19977	0.595999	-0.667468	0.801674	-0.825968	1.18551	-2.8961	0.79764	-1.2235	1.20993	-0.392551	1.10459	-0.907243	0.618424	20.2151	20.4596	20.2965	20.9117	19.7771	21.3942	20.3405	20.9488	19.7419	20.9971	19.978	20.8206	20.5938	20.506	19.1777
Q9H2D6	TRIO and F-actin-binding protein	TRIOBP	-0.557363	-0.388449	-0.328891	-0.456334	1.10048	-1.94519	-0.203678	-0.716911	1.29609	-1.32165	0.754282	-0.672485	0.0311324	-0.322319	1.01187	-0.940046	1.51415	0.0775545	1.12827	-0.443645	0.976629	-0.807843	1.01921	-1.23005	1.3993	-0.334264	1.23219	-0.985518	-0.122237	-1.44453	1.89187	-0.21163	20.4338	20.5426	20.581	20.4989	21.5019	19.5396	20.6617	20.331	21.628	19.9414	21.2789	20.3596	20.813	20.5852	21.4448
Q9HAU0	Pleckstrin homology domain-containing family A member 5	PLEKHA5	0.815762	0.684212	0.717497	1.43384	-0.511521	0.812909	0.36408	-0.337563	0.105173	-1.59865	0.0580122	1.29406	-0.411284	0.380227	-2.32075	-0.439606	-0.373922	0.93743	-0.58702	0.594471	-0.872914	1.76565	-0.274067	0.606929	-2.6341	0.47739	-0.968382	0.436521	0.672097	-0.780072	-0.567999	0.521576	19.6723	19.627	19.6385	19.8851	19.2153	19.6713	19.5168	19.2752	19.4276	18.8409	19.4114	19.837	19.2498	19.5223	18.5923
Q9HCK8	Chromodomain-helicase-DNA-binding protein 8	CHD8	0.045971	0.673925	0.19571	0.766445	-0.569554	0.359633	0.363435	0.820462	-0.393242	0.255698	-0.443593	0.981478	0.339533	0.63835	-1.64639	0.516677	-1.11541	1.08599	-1.16799	0.616012	-1.08114	1.31454	-0.656282	-0.504137	-3.1068	0.914109	-0.997898	1.4738	0.281388	1.01814	-1.11356	0.134705	18.8689	19.1985	18.9475	19.247	18.5458	19.0335	19.0355	19.2754	18.6384	18.979	18.6119	19.3599	19.023	19.1798	17.9807
Q9HD20	Endoplasmic reticulum transmembrane helix translocase	ATP13A1	0.67166	1.17772	0.760066	0.53113	-0.314466	0.332922	0.890705	0.0965591	-0.953343	0.974851	-0.311967	-0.135098	0.739186	1.46231	-2.16965	0.396714	-0.918376	0.349045	-0.883037	0.962211	-1.07294	0.456428	-0.200823	-1.48165	-2.41922	1.40235	-1.02085	0.624332	-0.204553	0.961462	-1.07102	0.36734	20.9678	21.2139	21.0108	20.8994	20.4882	20.803	21.0743	20.6881	20.1775	21.1152	20.4894	20.5754	21.0006	21.3523	19.5859
Q9P2K8	eIF-2-alpha kinase GCN2	EIF2AK4	0.837447	0.245996	0.674576	0.516498	0.066917	-0.675098	0.684803	0.459408	-1.11946	-0.979354	-0.430118	0.193119	1.10955	0.915705	-1.84136	0.84836	-1.26861	0.752104	-0.392373	0.16912	-0.802031	0.930414	0.0745249	-2.16728	-2.33538	0.953182	0.0856219	0.828975	0.673177	0.443144	-1.01717	1.56559	20.2535	20.0511	20.1977	20.1436	19.9898	19.7359	20.2012	20.1241	19.5838	19.6317	19.8197	20.033	20.3466	20.2803	19.3368
Q9ULD2	Microtubule-associated tumor suppressor 1	MTUS1	0.0647163	-1.9716	0.306554	0.611851	-0.365956	0.713305	0.847381	2.26317	-0.0775449	-0.332931	-0.219942	0.394178	0.204537	0.746732	-1.52548	1.91424	-1.26812	-1.60747	-0.513061	1.27532	-0.133467	-0.601823	-0.322729	0.212651	-1.72068	-0.264234	-0.640749	0.187163	0.53748	1.33468	-0.761455	0.71326	18.2796	16.7915	18.4564	18.6795	17.9649	18.7536	18.8516	19.8863	18.1757	17.989	18.0716	18.5204	18.3818	18.7781	17.1175
Q9Y4C1	Lysine-specific demethylase 3A	KDM3A	-0.255301	0.378455	-0.497561	0.16212	-0.296156	0.696443	0.0469841	1.37249	-0.430529	0.0537929	-0.694217	0.327725	0.0799853	0.244123	-1.61441	0.863393	-1.10138	0.632561	-0.20975	0.324405	-0.375836	1.29305	-1.29847	1.61182	-3.20097	0.23536	-0.658628	1.80864	-0.388086	1.07871	-0.671212	0.482458	16.9955	17.5286	16.7917	17.3466	16.9611	17.7961	17.2498	18.3648	16.8481	17.2555	16.6263	17.4859	17.2775	17.4156	15.8522
Q9Y613	FH1/FH2 domain-containing protein 1	FHOD1	0.591369	1.97123	0.182998	0.475984	-0.399868	-0.424535	0.0505483	-0.929913	0.0323662	1.08055	-0.147883	0.570296	0.866749	0.773354	-1.46084	0.0879699	-0.567535	0.796725	-0.0266156	0.616813	-1.0723	-0.443592	-2.70679	-2.11103	-0.957959	0.605743	0.080451	0.649425	0.589081	1.87918	-0.422668	-0.229295	19.0739	19.6364	18.9074	19.0268	18.6698	18.6597	18.8534	18.4537	18.846	19.2733	18.7725	19.0653	19.1861	19.1481	18.2373
O14974	Protein phosphatase 1 regulatory subunit 12A	PPP1R12A	-0.806036	-0.358501	-0.768861	-0.979032	1.18277	-0.851112	-0.870359	-1.07172	1.321	-1.18464	0.89801	-0.875717	-0.362354	-0.604683	1.37752	-0.21973	1.46659	0.0236829	1.08411	-0.706346	1.28042	-0.742474	1.46436	-1.06707	1.16628	-0.763604	1.39974	-0.537806	0.162166	-0.948085	1.59996	-0.708487	21.1998	21.6544	21.2375	21.024	23.2201	21.154	21.1344	20.9299	23.3606	20.8151	22.9309	21.129	21.6505	21.4043	23.418
O15085	Rho guanine nucleotide exchange factor 11	ARHGEF11	-0.315428	0.189394	-1.03155	-1.86449	0.740823	-1.47944	0.257874	-1.78995	1.2889	-0.577064	0.905036	0.0595003	0.121955	0.317073	0.140519	-1.84718	0.850037	0.0459806	1.00813	0.136106	1.02865	-0.743659	1.52541	-1.07708	0.200578	-0.148726	1.83975	-0.402571	0.491094	-1.2092	1.3349	0.00462288	21.6861	21.8127	21.5066	21.2977	21.9509	21.3943	21.8298	21.3164	22.0883	21.6205	21.9921	21.7801	21.7957	21.8447	21.8004
O15357	Phosphatidylinositol 3,4,5-trisphosphate 5-phosphatase 2	INPPL1	-0.310075	2.43912	-0.370188	-0.551745	-0.059446	0.251819	-0.70447	-0.67125	-0.777597	0.154238	-0.97855	0.132836	0.535881	1.79472	-0.770342	0.872383	-0.513659	1.42358	-0.619175	0.562114	-0.778772	0.322953	-0.579214	1.12454	-1.59079	0.606267	0.665157	0.792124	-0.17285	-2.75294	0.164799	0.35853	18.9257	19.6889	18.909	18.8586	18.9953	19.0817	18.8162	18.8254	18.7959	19.0546	18.7401	19.0486	19.1605	19.51	18.7979
O60763	General vesicular transport factor p115	USO1	0.944182	0.638732	1.08983	0.611229	-0.110546	-1.20272	0.556397	-0.445825	-0.173562	1.36654	0.158451	0.690451	0.512313	1.45507	-2.01962	0.971007	-0.721682	-0.153947	-0.200336	1.3314	-1.04988	0.0279811	-0.445907	-1.82489	-2.52297	0.800566	-0.636436	0.581995	-0.411369	0.572347	-0.922239	0.533434	22.6055	22.4921	22.6596	22.4818	22.2137	21.8081	22.4615	22.0892	22.1903	22.7624	22.3137	22.5113	22.4451	22.7953	21.5046
P02786	Transferrin receptor protein 1	TFRC	-0.904073	0.59617	0.0373375	0.303607	-0.87942	0.654204	0.170107	1.59393	-0.668278	1.38756	-0.647087	0.860413	-0.586055	-0.165658	-1.48896	0.726208	-0.804258	0.232377	-0.530527	0.480926	-1.56249	0.0674652	-0.546703	2.011	-1.85002	0.616086	-0.796917	1.37448	-0.216865	1.53837	-1.51907	0.516147	20.8963	22.3915	21.8345	22.0999	20.9209	22.4493	21.9668	23.3858	21.1313	23.1802	21.1524	22.6548	21.2132	21.6322	20.3134
P05164	Myeloperoxidase	MPO	-1.55114	0.816946	-2.25211	-1.20501	-1.80639	-0.0757264	-1.12434	0.283427	0.353086	0.276414	-1.20789	0.823144	0.899608	0.640822	0.807475	2.2189	-0.641545	0.584137	-0.489849	0.584295	-0.783618	1.15621	1.40021	0.0429867	0.674237	0.615309	0.0735773	0.637348	-0.900848	-0.246684	-0.535728	-0.067273	21.0181	25.2151	19.7758	21.6316	20.5657	23.633	21.7745	24.2695	24.393	24.2571	21.6265	25.2261	25.3616	24.903	25.1983
P06756	Integrin alpha-V	ITGAV	-0.754775	1.07875	-0.629352	-1.24886	0.682093	-1.375	-0.310864	-1.07192	0.487081	-1.40009	0.467397	-0.792632	-0.305109	-0.47771	1.8011	-0.393731	0.0388183	1.19475	1.11703	-0.0262918	0.797863	-0.966614	1.58602	-1.40841	1.51597	-0.210808	1.93055	-0.516478	-0.045661	-1.00231	0.762134	-0.522955	20.6871	21.7863	20.7623	20.3909	21.5485	20.3152	20.9532	20.4969	21.4316	20.3002	21.4198	20.6644	20.9566	20.8532	22.2193
P23458	Tyrosine-protein kinase JAK1	JAK1	0.838971	0.564366	0.356474	0.299213	1.02952	-0.348329	0.730274	-0.228934	0.332213	-0.534482	-0.145767	0.368792	2.11314	0.412165	-1.59222	0.233826	0.0717713	-0.214871	0.161576	0.347334	-0.0526097	-0.338532	0.57532	0.330149	-1.3105	-0.255853	-0.265657	0.178686	0.451389	-4.16765	0.0269661	0.0332596	19.9382	19.8545	19.7911	19.7736	19.9963	19.5762	19.9051	19.6126	19.7837	19.5194	19.638	19.7948	20.3267	19.8081	19.197
P25054	Adenomatous polyposis coli protein	APC	0.357972	0.490774	0.880449	-0.572512	-0.0353232	-2.86358	0.0674239	-1.04397	0.75994	-1.44802	0.686561	0.929514	0.447423	0.58829	0.213681	-0.0989721	0.447765	-0.15382	0.97042	0.334199	0.761042	0.209433	0.251737	-2.92831	-1.5848	-0.00910138	0.752209	0.0669823	0.968622	0.639568	0.526867	-0.612471	17.9038	17.9594	18.1227	17.514	17.739	16.5543	17.7821	17.3165	18.0722	17.1472	18.0414	18.1432	17.9413	18.0003	17.8433
P29590	Protein PML	PML	-0.0736388	2.2213	-0.547673	-0.730707	-0.627884	0.0945084	0.00119684	-0.295993	-0.801904	-0.791015	-0.654675	0.191037	0.128213	-0.0236479	-0.531651	2.81159	-0.58353	1.67063	-1.14531	0.711171	-0.657234	1.48214	-0.394062	-1.21274	-0.618947	1.64298	0.00278673	0.996328	-0.697251	-0.718458	-0.703765	-0.1438	20.7686	22.192	20.4746	20.3611	20.4249	20.8729	20.8151	20.6307	20.317	20.3237	20.4083	20.9328	20.8938	20.7997	20.4846
P33176	Kinesin-1 heavy chain	KIF5B	-0.775479	-0.673351	0.229395	-0.841116	1.18142	1.57615	-0.820502	-0.26105	-0.08902	1.22032	0.176905	0.980337	-0.484916	2.02073	-0.984676	-0.895379	0.178954	0.608323	0.87434	1.07592	0.504958	-1.36728	0.63587	-2.65671	-1.48363	-0.983725	0.669123	-0.245255	-0.289705	0.262121	0.209427	0.4475	22.291	22.3121	22.4986	22.2774	22.6953	22.7769	22.2817	22.3973	22.4328	22.7034	22.4878	22.6538	22.351	22.8687	22.2478
P33992	DNA replication licensing factor MCM5	MCM5	-0.387294	0.633103	0.384561	1.10682	-0.682691	0.714136	0.539828	1.78359	-0.70804	-0.220028	-0.564817	0.841762	0.491327	0.345772	-1.89456	0.788838	-1.62991	0.512538	-1.34154	0.517784	-0.75602	0.888681	-0.568035	0.763387	-2.37171	0.229573	-1.13483	1.00836	0.00759588	1.10521	-1.18622	0.782837	23.1897	24.1785	23.9377	24.6375	22.9035	24.257	24.0881	25.2933	22.8789	23.3518	23.0177	24.3807	24.0411	23.9001	21.7292
P41219	Peripherin	PRPH	0.306215	-0.395248	0.169441	-0.513791	1.01939	-1.40593	0.143073	-2.56378	1.29134	-1.68737	0.924596	-0.49127	0.488902	-0.331063	0.741743	-0.00359013	1.20849	0.00737027	0.768035	-0.638331	1.17292	-1.03799	0.903626	-1.67943	0.971294	-0.107625	0.929974	-0.253755	0.76305	-1.31797	1.14429	-0.526598	22.9818	21.1555	22.6257	20.8469	24.8386	18.5242	22.5571	15.5097	25.5466	17.7914	24.5918	20.9055	23.4574	21.3226	24.1157
Q07065	Cytoskeleton-associated protein 4	CKAP4	0.342224	1.58203	0.823061	-0.129352	-0.420114	-0.830308	0.827306	-0.989962	0.147317	0.380938	-0.401119	1.2277	1.04662	1.14273	-1.86615	0.420982	-0.933156	1.4931	-0.180973	1.37593	-0.822271	0.00601578	-0.300319	-1.54671	-2.76437	-0.0513971	-0.603897	0.720985	-0.0583507	0.312209	-0.446456	0.495748	23.324	23.9246	23.5569	23.0956	22.9547	22.756	23.559	22.6787	23.2296	23.3428	22.9639	23.753	23.6652	23.7118	22.2543
Q12965	Unconventional myosin-Ie	MYO1E	-0.436946	0.72682	0.999888	1.99331	-0.375803	-0.53344	0.770806	0.947919	-0.384306	0.025485	-0.3009	0.378932	0.66524	0.707364	-1.98007	0.141484	-0.897869	0.981819	-0.182722	0.937559	-0.730288	-0.0132693	-0.0190247	-2.00958	-2.55185	0.276134	-1.00853	0.157324	0.291216	1.12034	-0.810917	1.11388	20.4245	20.8777	20.984	21.3709	20.4483	20.387	20.8948	20.9638	20.445	20.6046	20.4775	20.7422	20.8537	20.8701	19.8236
Q13200	26S proteasome non-ATPase regulatory subunit 2	PSMD2	-0.0656638	0.330048	0.49066	-0.630555	-0.698058	0.990118	0.0982163	0.307876	-0.333681	2.14019	-0.0626967	0.999402	-0.0322014	0.136863	-1.66424	2.47117	-0.667539	0.653831	-0.500463	0.889298	-1.38041	0.450228	0.0109858	0.386099	-2.67804	-0.305183	-0.571773	0.493293	-1.00437	0.0851085	-0.878242	0.539724	21.9751	22.0677	22.1053	21.843	21.8272	22.2222	22.0135	22.0625	21.9124	22.4913	21.9758	22.2243	21.983	22.0225	21.6011
Q13796	Protein Shroom2	SHROOM2	0.820688	0.875908	0.733598	0.769299	0.375716	1.00564	0.860864	0.841229	0.142962	0.0750517	0.657966	0.73484	-1.90702	0.0325231	0.117411	0.756532	-2.27936	-0.00220517	0.607181	0.832659	0.29645	-0.962009	-1.94076	0.245157	-2.23902	-0.0955895	-0.227235	0.161428	-0.0154866	-2.00764	0.13426	0.598963	19.1401	19.2385	18.985	19.0486	18.3475	19.4696	19.2117	19.1767	17.9329	17.8119	18.8503	18.9872	14.2811	17.7361	17.8873
Q15042	Rab3 GTPase-activating protein catalytic subunit	RAB3GAP1	0.220829	0.487891	0.724864	-0.928862	-0.130708	0.163617	1.01555	1.39752	-0.482187	0.735841	-0.724653	0.767572	0.798247	0.14795	-1.47726	1.91048	-1.33878	-0.464042	-0.666822	0.875942	-0.793493	1.75436	-0.233023	0.0593613	-2.83866	0.285821	-0.139223	1.19368	-0.59718	-0.560278	-0.580397	-0.583957	19.7478	19.8095	19.8642	19.4823	19.6666	19.7346	19.9314	20.0196	19.5855	19.8668	19.5295	19.8741	19.8812	19.731	19.3557
Q70EL1	Inactive ubiquitin carboxyl-terminal hydrolase 54	USP54	-0.0914294	-0.534997	0.20553	0.555383	-0.222666	1.07748	0.220101	0.371898	0.155455	0.926328	-0.117569	0.768423	-0.471459	-0.0212375	-0.575565	0.0392743	-0.306721	-0.0361446	0.168036	0.464572	0.00506288	-0.17052	0.559955	1.02376	-4.84164	0.0916317	0.261686	0.631989	-0.242036	-0.530033	-0.284752	0.920213	17.2553	16.9076	17.488	17.7622	17.1524	18.1715	17.4994	17.6184	17.4488	18.053	17.2348	17.9292	16.9574	17.3103	16.8758
Q7L576	Cytoplasmic FMR1-interacting protein 1	CYFIP1	0.544061	-0.212816	0.803671	0.0124506	1.34487	-1.65403	1.5331	-1.49703	1.57244	-0.22012	0.152625	-0.317713	1.20958	0.173484	-0.57949	-1.79595	0.894643	0.181972	0.581174	0.592893	0.245081	-1.84934	0.825433	-1.22767	-1.78351	-0.620556	0.726024	-0.575105	0.610833	0.552018	0.543871	-0.766901	22.0271	21.8832	22.0764	21.926	22.1793	21.6092	22.2151	21.6391	22.2226	21.8818	21.9527	21.8632	22.1536	21.9566	21.8135
Q7Z4S6	Kinesin-like protein KIF21A	KIF21A	0.27271	-0.226524	1.24091	-0.308658	0.815459	-1.17164	0.211185	-0.12631	1.53228	-0.175372	0.881742	-0.130984	0.437945	0.263589	-0.729618	-1.5582	1.11443	-2.16814	0.395909	-0.350435	0.811876	0.741627	1.20677	-1.97211	-0.646237	-0.657876	-0.498198	-0.740148	0.725559	-1.633	1.49373	0.947735	19.516	19.3221	19.8922	19.2901	19.7269	18.9548	19.4921	19.361	20.0054	19.3419	19.7527	19.3592	19.5802	19.5125	19.1266
Q7Z6E9	E3 ubiquitin-protein ligase RBBP6	RBBP6	-0.103903	0.42148	0.024579	0.699496	-0.797888	1.4333	0.234754	1.16512	-0.927929	0.688862	-0.979199	0.445765	0.0242716	0.683581	-1.94767	0.989285	-1.31784	1.44602	-1.45488	0.499451	-1.02801	1.08991	-0.897167	1.09383	-1.98948	0.482813	-1.12505	0.881853	-0.16386	0.604033	-0.925451	0.749932	18.4324	18.7552	18.5113	18.926	18.0061	19.3768	18.6405	19.212	17.9262	18.9194	17.8947	18.7701	18.5112	18.9162	17.2997
Q8IX01	SURP and G-patch domain-containing protein 2	SUGP2	-0.303896	0.910894	-0.288027	0.180427	-0.806744	1.09203	0.195586	1.91439	-0.675187	-0.166132	-0.764585	0.411299	0.228789	0.612187	-2.00486	0.16507	-0.990692	0.588156	-1.26235	0.275646	-0.501918	1.33837	-0.722203	0.406685	-2.0436	0.0338009	-0.94141	0.812288	-0.270556	0.355927	-0.404422	2.62504	19.1321	19.8477	19.1414	19.4174	18.8358	19.9544	19.4263	20.4388	18.9133	19.2132	18.8607	19.5534	19.4459	19.6717	18.13
Q8NEY1	Neuron navigator 1	NAV1	0.00147954	2.77559	-0.00742651	-1.24261	0.200373	0.476584	0.78446	0.503593	-0.633784	-0.214427	-0.64423	-1.20364	1.01532	0.949963	-0.759293	-1.06841	-0.561525	2.38906	0.130088	0.411121	0.322268	-0.159166	0.185666	-0.489115	-1.22732	0.668572	-0.460292	0.377861	0.715472	-2.14949	-0.470753	-0.615987	21.6567	22.6774	21.6534	21.1989	21.7298	21.8315	21.9448	21.8414	21.4229	21.5772	21.4191	21.2133	22.0297	22.0056	21.3768
Q96JE9	Microtubule-associated protein 6	MAP6	0.47026	-0.361819	0.307198	-0.358206	1.00803	-1.95243	0.261473	-1.24416	1.2365	-1.37992	0.961266	-0.506914	0.412345	-0.170499	0.871174	-0.0892069	1.13351	-0.0591455	0.863672	-1.50745	1.06486	-1.8838	0.902469	-1.4548	0.892785	-0.404326	1.0746	-0.243488	0.885931	-1.45551	1.11756	-0.391977	19.4148	16.8844	18.9189	16.8954	21.0501	12.0473	18.7798	14.2012	21.7449	13.7883	20.9079	16.4431	19.2386	17.4662	20.634
Q99570	Phosphoinositide 3-kinase regulatory subunit 4	PIK3R4	-0.0084684	-0.203595	0.516853	-1.3641	0.542981	0.0363118	-0.421631	-1.66358	1.31289	-1.74104	0.450337	0.585202	1.90383	0.407593	-0.860252	0.0013912	0.108237	-0.259486	0.13419	-0.181055	0.744438	-1.50864	1.45149	-0.813417	-1.95728	-0.196072	1.43182	0.867465	0.313651	-0.723808	1.58064	-0.486896	18.941	18.9027	19.0444	18.6743	19.0495	18.9499	18.8598	18.6154	19.201	18.6002	19.0313	19.0578	19.3173	19.0229	18.7735
Q99707	Methionine synthase	MTR	-0.141974	-0.35882	-0.187525	-0.793535	1.2006	-0.671438	0.289569	-0.75355	0.509258	-2.38241	0.867497	-0.933298	0.537935	-0.300508	1.24677	-0.388562	0.765212	-0.639163	0.721165	-0.983993	1.25486	-0.894416	0.967034	-1.54363	1.62275	0.398957	1.1958	-1.02403	0.79929	-0.412815	1.38442	-1.35144	18.5921	18.4332	18.5587	18.1148	19.5755	18.2043	18.9082	18.1441	19.0691	16.951	19.3315	18.0124	19.0901	18.476	19.6093
Q9H1H9	Kinesin-like protein KIF13A	KIF13A	0.530112	-0.475622	0.185331	-0.47309	1.10672	-1.21338	-0.733807	-2.77892	0.913083	-0.987409	0.553441	0.447432	0.2108	-0.653644	0.633554	0.444546	0.764378	-0.58646	1.20003	-0.0764902	0.835829	-2.18173	1.12956	-0.487963	0.796388	-0.554519	1.38999	0.541786	-0.07088	-1.26443	1.26645	-0.411063	19.3392	18.8407	19.1683	18.8419	19.625	18.475	18.7127	17.699	19.529	18.587	19.3508	19.2982	19.1809	18.7524	19.3905
Q9H2M9	Rab3 GTPase-activating protein non-catalytic subunit	RAB3GAP2	0.308709	0.15442	0.880939	-0.0272409	-0.188466	-0.0286281	1.12191	1.33695	-0.956658	0.657309	-0.746214	0.979618	1.04066	-0.0174152	-1.89081	1.18647	-1.11498	-0.3649	-0.469144	1.29467	-0.847386	1.9331	-0.54344	0.0787121	-2.65214	0.65621	-0.82804	0.921184	-0.658591	-0.686078	-0.168707	-0.362027	20.2344	20.1987	20.3665	20.1568	20.1195	20.1564	20.4222	20.4719	19.9421	20.3149	19.9907	20.3893	20.4034	20.159	19.7263
Q9H2U1	ATP-dependent DNA/RNA helicase DHX36	DHX36	-0.191364	1.99977	-0.311593	-0.275966	-0.589715	1.08166	-0.218385	2.36354	-0.2321	-0.774005	-0.566971	0.149128	0.177449	0.300063	-0.574574	-0.632956	-0.645568	1.882	-0.782995	0.329431	-1.10081	0.91599	-0.0809956	-0.783954	-1.48663	0.933402	-0.331119	1.231	-0.832312	-1.90115	-0.222864	1.1726	19.5065	20.169	19.4702	19.481	19.3861	19.8914	19.4984	20.279	19.4942	19.3304	19.393	19.6095	19.618	19.6551	19.3907
Q9NRY4	Rho GTPase-activating protein 35	ARHGAP35	-0.0973761	0.180639	0.375244	-1.50828	0.953769	1.08177	1.29744	-1.19403	0.748819	-2.46325	0.471734	2.56682	0.12811	-0.290789	-1.27302	-0.600038	0.0653092	0.506271	0.306882	0.752818	-0.532967	-0.559398	0.321045	-0.404566	-1.47349	-1.00215	-0.341503	-0.523425	0.375596	0.254606	0.432358	1.44504	18.8826	18.9414	18.9825	18.5845	19.1047	19.1318	19.1774	18.6509	19.0614	18.3828	19.0029	19.4456	18.9303	18.8418	18.6342
Q9NZ08	Endoplasmic reticulum aminopeptidase 1	ERAP1	0.366871	0.396827	0.904859	0.815293	-0.338322	-0.0731152	2.22126	1.64391	0.185124	0.520698	0.682804	0.414845	0.212984	0.733754	-1.82563	-1.65283	-1.19305	-1.12456	-0.0553034	1.31741	-1.04716	-0.500161	0.88845	1.42353	-1.42681	0.103902	-0.447244	0.164419	-0.861605	-0.761484	-1.20781	-0.481854	22.1252	22.1402	22.3944	22.3496	21.7723	21.905	23.0532	22.7642	22.0343	22.2022	22.2833	22.1492	22.0482	22.3088	21.0281
Q9UHN6	Cell surface hyaluronidase	CEMIP2	-0.391723	0.613941	0.238983	0.0886363	-0.692768	-0.406248	0.0647679	1.92112	-0.710386	0.513223	-0.473288	1.18331	0.489394	1.22918	-1.68714	1.73461	-0.719226	1.17881	-0.874111	0.768735	-1.1811	-0.263367	-0.626233	0.262157	-1.82667	0.111642	-1.09889	0.470059	-1.25628	1.20988	-1.17075	1.29973	18.93	19.646	19.379	19.272	18.7156	18.9196	19.255	20.5767	18.7031	19.5743	18.8719	20.0514	19.5573	20.0841	18.0076
Q9UIF9	Bromodomain adjacent to zinc finger domain protein 2A	BAZ2A	0.023778	0.323996	0.629354	0.0395557	-0.646089	1.50242	0.606718	1.10245	-0.710478	0.427367	-0.519627	0.369292	0.326771	0.540351	-2.15239	1.21986	-1.19481	0.77525	-1.54601	0.745614	-1.2757	1.55161	-0.868385	0.662057	-1.95819	0.444189	-1.53171	0.771912	-0.198934	0.684149	-0.754587	0.610225	18.5453	18.7213	18.9004	18.5546	18.1526	19.4123	18.8871	19.1778	18.1148	18.7819	18.2267	18.7479	18.723	18.8482	17.2694
O00267	Transcription elongation factor SPT5	SUPT5H	-0.0249957	0.684524	0.128065	0.278172	-0.522491	1.40627	0.480708	0.648719	-0.731604	0.908031	-0.746777	-0.0396806	0.47093	0.587021	-2.42539	0.794682	-1.37763	0.893726	-1.2926	0.634229	-1.1207	1.60101	-0.493377	0.114907	-2.36098	0.701698	-0.918577	0.771372	0.478844	0.723671	-0.96239	0.710622	19.6844	19.9699	19.746	19.8064	19.4843	20.2602	19.8879	19.9554	19.4002	20.0598	19.3941	19.6785	19.8839	19.9306	18.7189
O00750	Phosphatidylinositol 4-phosphate 3-kinase C2 domain-containing subunit beta	PIK3C2B	0.695979	-2.4242	0.589756	0.415029	0.577253	0.299767	0.917931	0.243322	0.587845	0.463969	0.659329	0.926116	0.595412	-0.364144	-1.40012	-1.86251	-0.355261	-0.0857861	-0.695202	-0.267653	-0.266838	1.86747	0.48504	0.231347	-2.75727	0.127339	-0.022797	0.0208581	0.985046	1.02341	-0.361957	-0.84847	20.1493	19.0908	20.1133	20.054	20.1091	20.0149	20.2246	19.9958	20.1126	20.0706	20.1369	20.2274	20.1152	19.7897	19.4382
O14617	AP-3 complex subunit delta-1	AP3D1	-0.0924913	1.11804	-0.515773	-0.00847311	-0.222613	1.51594	0.355694	-0.550708	-0.0803615	1.11996	-0.931412	-0.10113	-0.0381188	1.13313	-2.15337	0.326101	-0.381728	0.0964284	-0.10656	2.05842	-0.911869	0.121578	0.459167	0.0908659	-3.04594	-0.0505659	-0.219678	0.634679	-1.09027	0.68995	-0.43425	1.21537	21.0703	21.3322	20.9787	21.0885	21.0421	21.4183	21.1672	20.9711	21.0729	21.3326	20.8888	21.0684	21.082	21.3355	20.6244
O14936	Peripheral plasma membrane protein CASK	CASK	0.782391	-0.824071	0.733326	1.04749	0.314632	0.777682	0.86075	0.0672337	-0.270759	0.658245	0.0142341	0.662189	0.144866	0.867934	-2.69004	-1.83002	-0.637427	0.344591	-0.320123	0.867787	-1.36044	-0.263527	-0.402336	0.794579	-2.25385	0.824063	-0.461128	-0.174462	0.306773	-0.162308	-0.403339	1.98507	21.4647	20.8198	21.445	21.5711	21.2769	21.4628	21.4961	21.1776	21.0419	21.4149	21.1563	21.4164	21.2088	21.499	20.0708
O75339	Cartilage intermediate layer protein 1	CILP	-0.353039	0.6382	-0.38889	-0.893617	0.681751	-0.780497	-0.624477	-2.74426	0.607717	-0.971012	0.213547	-0.675805	-0.0926294	-0.646154	1.01765	0.950367	1.03267	0.748825	0.943607	-0.39825	0.738629	-1.34125	1.16648	-0.819104	0.77906	-0.31023	2.27202	-0.31546	0.188524	-1.51528	0.992475	-0.101561	17.8772	19.9252	17.8031	16.7603	20.0152	16.994	17.3164	12.9367	19.8622	16.6004	19.0478	17.2103	18.4152	17.2716	20.7092
O76074	cGMP-specific 3',5'-cyclic phosphodiesterase	PDE5A	0.464566	-0.340744	0.294595	-0.554794	1.01374	-1.5854	-0.0123131	-2.04795	1.1548	-0.753112	0.884687	-1.15771	0.268859	-0.18864	1.05553	-0.687664	1.26406	0.197506	0.798283	-0.519264	1.02794	-1.75447	0.989243	-1.38103	1.05346	-0.8676	1.0387	-0.610809	0.449961	-0.729646	1.72279	-0.487576	20.1343	19.22	19.9413	18.977	20.7577	17.807	19.5929	17.2819	20.9179	18.7519	20.6112	18.2926	19.9121	19.3927	20.8052
P11021	Endoplasmic reticulum chaperone BiP	HSPA5	0.54822	0.800755	0.468828	0.064877	-0.754973	-1.25332	1.19542	0.932201	-0.948216	0.358313	-0.120504	0.868933	1.34319	1.70718	-1.97894	0.850967	-1.2066	0.113054	-0.823718	0.919469	-0.859061	0.900748	-0.289204	-1.28537	-2.0502	1.39158	-0.867455	0.742716	-0.251541	-0.0518021	-0.647145	0.181599	26.7307	26.8436	26.6952	26.5146	26.1479	25.9251	27.0201	26.9024	26.0615	26.6458	26.4317	26.8741	27.0862	27.2489	25.6006
P11274	Breakpoint cluster region protein	BCR	0.0149217	0.414954	0.471232	0.00407602	-0.904646	-1.29229	0.00783458	1.4243	-0.331452	1.58081	-0.977812	0.992342	0.224876	0.475404	-2.11311	1.08412	-0.712491	-0.35674	-0.492579	0.332282	-0.293403	-0.38329	-0.485737	0.0413544	-2.08086	-0.285556	-0.876622	0.645673	0.246975	2.48667	-0.345286	1.48405	19.3804	19.517	19.5362	19.3767	19.0663	18.934	19.378	19.8617	19.2621	19.9152	19.0414	19.7142	19.4521	19.5377	18.6536
P11388	DNA topoisomerase 2-alpha	TOP2A	-0.635841	0.588401	0.108055	0.773005	-0.746464	0.910112	-0.230637	1.57769	-0.733742	0.259373	-0.564308	0.505921	0.32618	0.592039	-1.77396	0.277667	-1.42948	1.21605	-1.08402	0.596573	-0.353956	1.30244	-0.464609	0.595232	-2.79417	0.579299	-0.854188	1.4748	-0.370716	0.597702	-1.0799	0.835452	17.7608	19.5768	18.8643	19.8507	17.5968	20.0541	18.3619	21.0443	17.6156	19.0888	17.867	19.4545	19.1879	19.5822	16.0726
P13796	Plastin-2	LCP1	1.40734	2.00677	-0.0518807	-0.797489	-0.299144	-0.551359	0.690772	-0.63279	-0.632816	-0.760205	-0.625973	-0.0177588	1.9826	0.576743	-0.642968	1.74236	-0.565444	0.10079	-1.02366	0.393649	-0.570954	1.64177	0.369808	-2.41059	-0.603296	1.3701	-0.556076	0.238454	-0.542642	-0.307691	-0.65171	-0.276708	25.2691	25.6676	24.2991	23.8035	24.1348	23.9671	24.7928	23.913	23.913	23.8283	23.9175	24.3218	25.6515	24.717	23.9062
P20585	DNA mismatch repair protein Msh3	MSH3	0.0377966	-0.182071	0.283488	0.442183	-0.197984	1.67026	0.320208	1.22655	-0.389028	-0.230811	0.0891436	0.883782	0.246531	0.100011	-1.57679	-2.00938	-0.51754	0.766727	-0.308202	1.09874	-0.218219	0.400453	-0.181531	1.32156	-2.55268	0.252161	-0.546151	0.694196	0.431205	-2.32123	-0.264598	1.23122	19.2528	19.1047	19.4183	19.5253	19.0939	20.3527	19.4431	20.0537	18.9652	19.0718	19.2874	19.8228	19.3934	19.2947	18.165
Q12923	Tyrosine-protein phosphatase non-receptor type 13	PTPN13	0.227749	0.767455	0.0923766	0.473998	0.417262	-3.02562	-0.124674	0.937326	0.153055	0.62259	0.181235	0.0925809	0.165207	0.218103	-2.87725	-2.63104	0.432246	1.09632	-0.560831	0.117905	0.477562	0.444227	0.224066	0.706905	0.00091537	0.0847464	-0.0734506	0.590369	0.208894	0.892085	0.170569	-0.502886	17.972	18.7529	17.7761	18.3283	18.2462	13.2648	17.4621	18.9987	17.8639	18.5433	17.9047	17.7764	17.8815	17.958	13.4795
Q14562	ATP-dependent RNA helicase DHX8	DHX8	0.179474	0.541445	0.420292	0.44943	-0.558766	0.938194	0.239838	1.23222	-0.610415	-0.662935	-1.14076	0.435883	0.45879	0.808574	-2.60223	0.510839	-1.18638	0.820857	-1.33448	0.338066	-0.560612	1.57662	-0.64101	0.760443	-1.98084	0.86581	-1.06876	1.05469	-0.0815693	0.832618	-1.00086	0.96554	19.8471	20.0419	19.9767	19.9924	19.4496	20.2556	19.8796	20.4138	19.4218	19.3935	19.1363	19.9851	19.9974	20.1858	18.3494
Q14566	DNA replication licensing factor MCM6	MCM6	-0.509997	0.705283	0.592267	1.09879	-0.691841	0.796383	0.454649	1.79269	-0.87015	-0.19516	-0.46428	0.782772	0.450094	0.421051	-1.61714	0.790368	-1.70163	0.599497	-1.37829	0.573834	-0.699771	0.963502	-0.647851	0.711924	-2.42528	0.295895	-1.20965	0.894252	-0.0029388	0.878504	-1.19386	0.806083	20.249	21.4965	21.3805	21.9004	20.0624	21.59	21.2392	22.6126	19.8794	20.5722	20.296	21.576	21.2345	21.2047	19.1126
Q15020	Squamous cell carcinoma antigen recognized by T-cells 3	SART3	0.734999	0.538704	0.311017	1.01929	-0.292249	1.52483	0.498741	0.807369	-0.519319	-0.555276	-0.870665	0.389621	0.409825	0.360039	-2.41637	-0.148359	-1.321	0.809267	-0.875598	0.129028	-0.622876	1.22342	-0.695881	1.54747	-2.44059	0.695767	-1.15299	1.14611	-0.427275	0.211905	-0.649152	0.630206	20.6956	20.6265	20.5464	20.7956	20.3341	20.9735	20.6124	20.721	20.2542	20.2416	20.1306	20.574	20.5811	20.5636	19.5868
Q15124	Phosphoglucomutase-like protein 5	PGM5	-0.0109922	-0.773867	-0.0376296	-0.382784	1.14906	-1.1188	-0.209064	-1.51546	1.06203	-1.33405	0.849106	-0.851768	0.0464826	-0.4282	1.35954	0.00655864	1.1926	0.178518	1.12671	-0.762008	1.17057	-1.24661	1.1648	-1.80708	1.33312	-0.78476	1.28672	-0.62712	0.392272	-1.24367	1.30968	-0.493919	22.6375	20.5745	22.5655	21.6321	25.7747	19.6417	22.1019	18.569	25.5393	19.0596	24.9635	20.3638	22.793	21.5093	26.3438
Q4L180	Filamin A-interacting protein 1-like	FILIP1L	-1.65565	1.59282	-1.05346	-0.899009	0.254363	-0.71137	-1.50047	-0.643922	-0.269284	-1.20163	-0.620182	-0.261308	-0.360485	0.303935	1.50116	1.00557	-0.073529	1.80086	1.45692	0.641517	0.236581	-1.03741	0.794127	-1.46851	0.0232101	0.437669	1.89244	0.605381	-0.676863	-0.761577	0.222656	0.425451	18.9524	21.7507	19.4712	19.6042	20.5977	19.7658	19.0861	19.8239	20.1467	19.3435	19.8444	20.1535	20.0681	20.6404	21.6717
Q6R327	Rapamycin-insensitive companion of mTOR	RICTOR	-0.105798	1.02192	0.331279	0.256361	-0.545305	0.495192	-0.670417	0.847292	-0.876544	-1.6151	-0.575115	0.751365	-0.929097	0.526224	-1.91251	0.742522	-1.31172	2.13846	-0.678298	0.744383	-0.324736	-1.01681	-0.598701	0.902873	-1.97958	0.370136	0.432531	1.21665	0.251774	0.868694	-0.246292	1.48836	18.8507	19.157	18.9694	18.9491	18.7314	19.0139	18.6974	19.1096	18.6414	18.4409	18.7233	19.0835	18.6272	19.0224	18.3601
Q6ZU35	Capping protein-inhibiting regulator of actin dynamics	CRACD	0.918264	1.33282	1.00176	-0.283888	0.585656	-1.81149	0.784896	-1.91889	0.358181	0.272239	0.666025	-0.643942	0.285378	0.475893	-0.595457	-1.80095	0.239012	0.836523	1.5781	0.875335	-0.398422	-1.80924	0.670704	-1.99758	-1.00956	0.331786	0.622733	0.420051	0.342834	-0.740889	0.401439	0.0106629	18.3323	18.5985	18.3859	17.5605	18.1188	16.5797	18.2467	16.5107	17.9727	17.9175	18.1704	17.3293	17.926	18.0483	17.3604
Q7Z3J2	VPS35 endosomal protein-sorting factor-like	VPS35L	0.817106	0.0825864	0.814061	-1.25852	0.527229	-0.883564	1.13474	-1.18686	0.506342	0.14071	0.535346	-1.23262	0.85757	0.479721	0.313128	-0.682768	0.484295	0.479022	0.595352	0.456389	0.635212	-0.79688	0.699997	-4.02567	-0.225141	-0.130093	0.597535	-0.520104	0.883241	-0.512516	0.459292	-0.044143	20.0253	19.5325	20.0232	18.6327	19.8308	18.8843	20.2384	18.6808	19.8168	19.5715	19.8362	18.6501	20.0524	19.7989	19.6871
Q7Z7B0	Filamin-A-interacting protein 1	FILIP1	-0.610971	-0.671314	-0.869904	-0.202469	1.18766	-1.20853	-0.307081	-0.963406	1.31083	-1.11434	0.800995	-1.32957	-0.220172	-0.244947	1.45093	-0.112026	1.16516	-0.119536	1.16205	-0.711033	1.33386	-1.09572	1.38328	-0.893819	1.05459	-0.382062	1.60922	-1.29506	0.325701	-0.778045	1.32895	-0.983222	18.8378	18.7689	18.5421	19.3042	20.8915	18.1554	19.1848	18.4353	21.0322	18.263	20.45	18.0172	19.284	19.2557	21.1922
Q86X10	Ral GTPase-activating protein subunit beta	RALGAPB	0.241108	-0.992512	0.277885	0.900597	-0.593674	0.944769	0.245744	1.31251	0.0635552	1.39868	-0.165796	1.02696	-0.0747155	0.457471	-1.75368	-2.3813	-0.882209	0.755518	-0.481605	0.226655	-0.711964	0.598764	-0.457086	1.6556	-1.92444	0.86504	-1.03793	0.098414	0.0039226	-0.235259	-0.874495	1.49347	19.4308	18.9217	19.4459	19.7029	19.0863	19.7211	19.4327	19.8729	19.3575	19.9085	19.2629	19.7551	19.3004	19.5201	18.6076
Q8N1F7	Nuclear pore complex protein Nup93	NUP93	-0.0659591	0.272411	-0.190298	0.844989	-0.733399	1.41816	0.138812	1.2384	-0.718431	0.385939	-0.557724	1.09145	0.40203	0.022473	-2.40261	0.726497	-1.4086	0.567877	-1.18893	0.6473	-1.09155	1.21681	-0.631691	1.08875	-1.87541	0.49912	-0.776458	1.40312	-0.43336	0.596542	-1.25404	0.767784	21.0065	21.1351	20.9593	21.3527	20.7529	21.5705	21.0844	21.5022	20.7586	21.1783	20.8197	21.4464	21.1844	21.0401	20.1186
Q8N392	Rho GTPase-activating protein 18	ARHGAP18	0.23508	1.31133	0.200462	0.623988	-0.641691	1.35234	0.470192	1.12762	-0.984087	-0.14639	-0.412886	0.486769	0.328034	0.922079	-2.21321	-0.292241	-1.41746	0.659409	-1.06373	0.600412	-0.993976	1.15286	-0.623412	1.52861	-2.2499	0.355592	-0.785996	0.423616	0.773964	0.188576	-1.38139	0.465447	19.7268	20.3299	19.7074	19.9447	19.2355	20.3528	19.8585	20.2269	19.0436	19.513	19.3637	19.8678	19.7789	20.1117	18.3549
Q8WUM4	Programmed cell death 6-interacting protein	PDCD6IP	0.549925	-2.32018	1.57108	-0.315392	0.22731	-0.020917	1.5651	-0.406702	0.0171557	0.8904	0.876725	0.18462	0.410371	0.482332	-1.55402	-0.573137	-0.423605	-0.77277	0.956926	0.768181	-0.150833	-0.845697	0.630172	1.25696	-1.70688	-0.555369	0.692744	-2.40959	0.0139922	0.064581	-0.0141117	0.910622	22.6852	22.09	22.897	22.5058	22.6183	22.5668	22.8958	22.4868	22.5747	22.7559	22.753	22.6095	22.6563	22.6712	22.2489
Q92805	Golgin subfamily A member 1	GOLGA1	0.361547	-0.30464	0.567404	2.08866	0.129027	-2.00267	0.252441	1.05013	0.249955	0.0733803	0.420436	0.91398	0.282648	1.4187	-2.06604	0.431198	-1.26817	0.0621224	0.034218	0.795182	-0.768504	-0.24716	-0.191565	-1.09031	-2.18671	0.411084	-1.19023	-0.10815	0.265891	1.40873	-0.484765	0.692186	18.8459	18.6026	18.9211	19.4768	18.761	17.9823	18.8061	19.0974	18.8051	18.7406	18.8674	19.0477	18.8171	19.2321	17.9592
Q96JQ0	Protocadherin-16	DCHS1	0.102858	1.20536	-0.319164	-1.24611	0.834042	-1.2804	-0.424012	-1.71566	0.789797	-1.25561	0.66903	-0.867962	0.910408	0.543736	1.13304	-0.561426	0.69747	1.10238	0.425182	0.381671	1.03741	-0.977965	1.35728	-2.63362	0.160231	-0.141877	0.715313	0.31155	0.0910263	-1.4872	0.715089	-0.271863	17.6557	18.5551	17.3114	16.5551	18.2522	16.5271	17.2258	16.1721	18.2161	16.5474	18.1176	16.8636	18.3145	18.0153	18.4961
Q96KR1	Zinc finger RNA-binding protein	ZFR	0.250042	0.593578	0.14989	0.609855	-0.725753	1.18808	0.0146343	0.972122	-0.546816	0.159913	-0.425098	0.746492	-0.0634022	0.205906	-2.51652	-0.678882	-1.07631	0.853014	-0.917557	0.726354	-0.783526	1.06237	-1.28391	1.22597	-2.16776	1.0608	-1.24486	1.37037	-0.11348	0.406201	-0.355138	1.30343	20.3774	20.5288	20.3332	20.536	19.9473	20.7908	20.2736	20.6956	20.0262	20.3377	20.0798	20.5962	20.2392	20.3579	19.1581
Q96P48	Arf-GAP with Rho-GAP domain, ANK repeat and PH domain-containing protein 1	ARAP1	-0.0175268	1.88252	-0.865174	-2.00569	-0.105778	-1.40606	0.302807	-1.53845	-0.429907	-0.00897295	-0.637735	-0.510762	1.686	0.672746	0.16147	2.98843	-0.0396329	0.801267	-0.444165	-0.00191944	0.213091	0.347272	0.50224	0.255905	-0.302877	0.471194	0.318068	0.259584	-0.321512	-1.76529	-0.215332	-0.245805	20.0814	20.8978	19.7172	19.2271	20.0435	19.4847	20.219	19.4279	19.9042	20.0851	19.8149	19.8694	20.8134	20.378	20.1583
Q9BXJ9	N-alpha-acetyltransferase 15, NatA auxiliary subunit	NAA15	-0.466666	1.41196	0.272091	0.466864	-0.593644	0.647691	0.0633986	1.62412	-1.03328	1.62943	-0.933309	0.800886	0.155916	0.333457	-1.29245	1.39531	-1.00753	0.909914	-0.950764	0.614677	-0.981244	0.658392	-0.81707	-0.563467	-2.22316	-0.0505036	-1.29516	1.5613	-0.445511	-0.0197543	-0.748809	0.876901	20.9087	21.7475	21.2386	21.3255	20.852	21.4063	21.1454	21.8422	20.6557	21.8446	20.7004	21.4747	21.1867	21.266	20.54
Q9H4G0	Band 4.1-like protein 1	EPB41L1	0.342775	-2.38065	0.409053	1.56596	0.497427	-0.00562954	0.722701	-0.613373	1.0128	1.0438	0.737929	0.842921	-0.138976	0.436535	-0.944374	-2.51453	0.250726	-0.244151	-0.0296124	-0.377113	0.321129	-1.36165	0.393246	-1.82011	-0.83325	0.778698	0.0207132	0.13662	1.79598	-0.512025	0.388233	0.0781931	20.7569	19.4296	20.7892	21.353	20.8322	20.5871	20.942	20.2909	21.0834	21.0985	20.9495	21.0006	20.5221	20.8026	20.1296
Q9HCE1	Helicase MOV-10	MOV10	-0.440687	1.52408	0.190449	0.0607556	-0.567701	-0.647882	0.425644	0.345199	-0.829435	0.357914	-0.167243	1.0778	0.0281755	1.14667	-1.70203	0.867123	-1.30329	0.324386	-0.844119	1.37201	-0.762394	1.20803	-0.0113631	-0.558012	-2.4878	0.521229	-1.38495	0.0277195	-0.360661	1.87338	-0.479153	1.19615	18.8932	19.6164	19.1255	19.0778	18.8464	18.8169	19.2121	19.1825	18.7501	19.1871	18.9938	19.4522	19.0658	19.4775	18.4288
Q9NZM3	Intersectin-2	ITSN2	0.449928	0.838326	-2.16624	-3.68939	0.442598	-0.724267	0.361345	-0.433509	0.256943	0.0218428	0.159415	-0.412793	1.61751	0.882057	-1.27686	0.942282	0.252744	-0.0870543	-0.00479384	0.404386	0.475306	0.303254	0.823387	-0.1553	-1.42841	0.581451	-0.141313	0.502505	0.421498	-0.117417	0.642456	0.258113	19.7306	19.8636	18.8348	18.3133	19.7281	19.3286	19.7003	19.4281	19.6646	19.5841	19.6312	19.4352	20.1305	19.8786	19.1394
Q9UNY4	Transcription termination factor 2	TTF2	-0.361641	0.865783	0.132629	0.688085	-0.935593	1.22455	-0.0711712	1.88645	-1.23074	0.500478	-0.793806	0.516292	0.182993	0.963783	-1.24227	0.212146	-0.96268	0.0593465	-0.389744	0.409306	-0.59984	0.820539	-1.18803	1.26794	-2.97485	0.413819	-0.856721	0.13884	-0.33292	1.60358	-0.572286	0.625748	18.7122	19.5947	19.0676	19.4669	18.2996	19.8526	18.9211	20.3285	18.0874	19.332	18.4015	19.3434	19.1038	19.6651	18.0791
Q9UPN4	Centrosomal protein of 131 kDa	CEP131	-0.0393729	0.24165	0.0225082	-0.171714	0.0232088	0.0396127	-0.171555	0.167367	0.435982	-0.0121855	0.258152	0.184912	0.102708	0.111944	1.42045	0.403431	-0.736695	0.110406	0.0853973	0.214301	1.10721	0.251285	-0.0982657	0.259732	-5.1132	0.0932254	0.125847	0.279712	-0.1283	0.294179	0.155859	0.0822032	20.5609	20.9358	20.6434	20.3843	20.6444	20.6662	20.3845	20.8367	21.195	20.5971	20.9578	20.8601	20.7504	20.7627	22.5083
Q9UPQ9	Trinucleotide repeat-containing gene 6B protein	TNRC6B	-1.12163	0.804206	-0.188578	-0.492076	-0.0708665	-0.429462	-0.545545	1.97422	0.308267	2.35476	-0.940938	0.754378	0.058322	0.777719	-1.77441	0.233487	-0.681009	0.666552	-0.186094	-0.0769996	-0.320208	-1.09484	0.919173	0.677744	-2.92147	0.373138	0.432053	0.0609816	0.156174	-0.551099	-0.0385317	0.882585	18.4906	18.9285	18.7028	18.6338	18.7295	18.648	18.6216	19.1944	18.8157	19.281	18.5317	18.9171	18.7589	18.9224	18.3422
Q9Y2H5	Pleckstrin homology domain-containing family A member 6	PLEKHA6	0.847675	-2.26704	1.0199	1.12748	-0.111765	-0.00898228	0.952906	-0.228259	0.15044	1.05501	-0.0452801	0.497236	-0.0100361	0.695163	-2.71617	-0.93285	-0.062495	0.419669	-0.426226	0.962539	-0.880234	0.137186	-0.241744	0.970659	-2.53134	0.400002	-0.817578	0.588076	0.155673	0.952639	-0.0324342	0.380179	21.2449	19.3113	21.3519	21.4186	20.6493	20.7131	21.3103	20.577	20.8121	21.3736	20.6906	21.0274	20.7125	21.1503	19.0325
Q9Y2L1	Exosome complex exonuclease RRP44	DIS3	0.0786023	0.487206	0.131063	0.356743	-0.553394	1.80052	0.0393025	1.51739	-0.955331	-0.305248	-0.839162	0.723464	-0.0175856	1.04582	-2.15269	0.953939	-1.13289	-0.207481	-1.10808	0.893382	-0.999885	1.14757	-0.899162	1.31717	-1.70179	0.724114	-1.28686	0.685389	-0.217649	0.916603	-0.977092	0.536005	20.1437	20.4255	20.1798	20.3355	19.7078	21.3313	20.1166	21.136	19.4306	19.8789	19.5107	20.5884	20.0773	20.8108	18.6047
Q9Y4E8	Ubiquitin carboxyl-terminal hydrolase 15	USP15	-0.722893	1.23426	0.722039	-1.58452	0.996752	0.91022	0.293858	-1.63786	0.714245	0.505127	-0.456728	0.0229223	0.370685	-0.401154	-0.212624	0.450328	-0.128876	-0.553073	1.58138	-0.245175	-0.344718	0.47966	1.27565	-2.45797	-0.964137	-0.104031	1.60402	-0.493613	-0.281875	-0.142914	1.36035	-1.78933	20.8662	21.2082	21.1187	20.7157	21.1667	21.1516	21.0439	20.7063	21.1173	21.0808	20.9127	20.9965	21.0573	20.9224	20.9554
O43143	ATP-dependent RNA helicase DHX15	DHX15	0.0253321	0.730678	0.0216954	0.781519	-0.634985	0.993103	0.43595	1.32556	-0.842459	0.280004	-0.799932	0.43555	0.291499	0.83329	-2.02961	1.37612	-1.25876	1.35134	-1.25631	0.470537	-0.987439	0.495678	-0.925406	0.948616	-2.38326	0.422731	-1.22624	0.713086	0.0760385	0.862032	-1.02528	0.499318	22.0222	22.4318	22.0201	22.4613	21.6389	22.5841	22.2606	22.7772	21.5184	22.1701	21.5431	22.2604	22.1768	22.4913	20.8292
O60231	Pre-mRNA-splicing factor ATP-dependent RNA helicase DHX16	DHX16	0.177653	0.298162	0.385542	0.277733	-0.430588	1.24765	0.399632	1.30699	-0.521679	0.212469	-0.738366	0.511716	0.261315	0.283863	-2.4286	0.391848	-1.58567	0.947099	-0.999021	0.75404	-0.986399	1.40931	-0.978805	0.412427	-2.01946	0.783398	-1.4196	0.951217	-0.293193	1.07777	-0.77847	1.09002	19.7227	19.7855	19.831	19.7748	19.4057	20.2803	19.8383	20.3112	19.3582	19.7408	19.2453	19.8968	19.7663	19.778	18.3644
O60568	Multifunctional procollagen lysine hydroxylase and glycosyltransferase LH3	PLOD3	-1.44949	0.868614	-0.569212	-0.191558	-0.653342	1.77968	-0.144552	1.39112	-0.847642	1.00536	-0.721678	0.809444	-0.235148	0.694731	-1.3895	-0.584814	-1.05801	1.77322	-0.658747	0.890229	-1.02734	0.373747	-0.507067	1.28409	-1.72069	0.468919	-0.474974	0.709166	-0.518842	1.1322	-1.30357	0.875649	20.1656	21.8128	20.7911	21.0595	20.7313	22.4603	21.0929	22.1841	20.5932	21.91	20.6827	21.7708	21.0285	21.6893	20.2082
O75179	Ankyrin repeat domain-containing protein 17	ANKRD17	0.0694338	1.07734	0.835807	0.843036	-0.627169	0.57869	0.259969	1.48758	-0.561201	0.945573	-0.828814	0.625941	0.112424	0.389188	-2.2111	0.142346	-1.3136	0.676848	-1.06574	0.898761	-1.34513	0.838992	-0.597445	-0.427127	-2.52336	0.638357	-0.796672	0.791069	0.0149584	1.01061	-0.922877	0.983317	21.2401	21.726	21.6095	21.613	20.9043	21.4856	21.3319	21.9238	20.9361	21.6625	20.807	21.5084	21.2608	21.3942	20.1406
O94913	Pre-mRNA cleavage complex 2 protein Pcf11	PCF11	0.349982	0.473695	0.392184	0.614096	-0.741173	1.02196	0.66121	0.47411	-0.550383	0.610849	-0.588353	0.678283	0.784377	0.684784	-2.51736	0.0793601	-1.3691	0.428373	-1.50668	0.521966	-1.071	0.673529	-0.691399	1.0171	-2.55518	0.980137	-0.549673	1.01917	0.310777	0.504182	-1.08281	0.942984	18.2384	18.3072	18.2619	18.3852	17.6321	18.6119	18.4114	18.3074	17.7381	18.3834	17.717	18.4209	18.4798	18.4245	16.6451
P04843	Dolichyl-diphosphooligosaccharide--protein glycosyltransferase subunit 1	RPN1	0.462396	0.602146	0.540217	0.650831	-0.678657	0.495944	1.32533	0.278138	-0.755549	1.02017	-0.0950763	0.766408	0.707414	1.42564	-1.80063	-0.0289183	-1.01566	0.282723	-1.2856	1.36272	-1.58182	0.128741	-0.261585	-0.187818	-2.52937	1.05925	-1.73253	0.931481	0.0582014	0.282294	-0.647513	0.220681	23.7433	23.7955	23.7724	23.8137	23.3171	23.7559	24.0657	23.6745	23.2884	23.9517	23.5351	23.8569	23.8349	24.1031	22.8981
P13569	Cystic fibrosis transmembrane conductance regulator	CFTR	0.620396	-0.120932	0.225133	0.41076	0.169485	1.22333	0.260025	0.188764	0.0604855	0.857321	0.268573	0.907517	-0.27912	-0.489614	-2.61135	-2.46982	0.0597204	0.371052	0.0230982	0.718346	-0.201115	0.18387	-2.10185	0.926161	-2.11188	0.88009	-0.0742325	0.861221	0.153786	-0.383433	0.173777	1.30044	18.9795	17.5267	18.2049	18.5686	18.0958	20.161	18.2733	18.1336	17.8822	19.4438	18.29	19.5421	17.2167	16.8042	12.6463
P33993	DNA replication licensing factor MCM7	MCM7	-0.557638	0.565255	0.35796	1.02249	-0.717238	0.801949	0.447629	1.76436	-0.834262	-0.160422	-0.611992	0.900895	0.580163	0.579522	-1.79324	0.902669	-1.78132	0.616861	-1.31532	0.423033	-0.61856	1.05323	-0.576014	0.674803	-2.21255	0.215747	-1.28463	0.880165	0.0567873	1.05652	-1.16466	0.727808	20.5749	21.7505	21.5335	22.2292	20.4078	21.9983	21.6274	23.0059	20.2853	20.9907	20.518	22.1019	21.7661	21.7654	19.2812
P35442	Thrombospondin-2	THBS2	-0.820809	2.1717	-2.48792	-1.14067	-0.496016	-0.489295	-1.09616	0.143081	-0.627079	-0.729782	-0.247178	0.772698	-0.542116	-0.143892	-0.0129129	1.45356	-0.228117	2.56411	-0.485964	0.931737	-0.218251	0.0656259	-0.00342233	0.213621	0.195694	1.14114	-0.163438	1.49781	-0.700644	-0.407198	-0.441006	0.331095	17.4387	22.4382	14.6534	16.9043	17.9813	17.9925	16.9786	19.049	17.7623	17.5907	18.397	20.1009	17.9043	18.5696	18.7884
P42224	Signal transducer and activator of transcription 1-alpha/beta	STAT1	-0.313547	1.54448	-0.421972	-1.03664	-0.854411	0.139567	-0.29823	0.0351382	-1.10259	0.519412	-0.70913	0.288559	-0.108294	0.120071	-0.756118	2.45982	-1.05099	0.836277	-1.00769	0.139469	-0.66307	2.39039	-0.168958	-0.819485	-0.631495	1.65161	1.21673	1.09548	-1.19831	-0.129343	-0.77141	-0.395329	22.949	24.6993	22.8469	22.2678	22.4395	23.3759	22.9634	23.2775	22.2057	23.7337	22.5763	23.5162	23.1424	23.3575	22.5321
P49790	Nuclear pore complex protein Nup153	NUP153	-0.0842888	0.661432	-0.0454559	0.545332	-0.831289	1.73929	0.226859	1.47291	-0.720469	0.375339	-1.04714	1.15941	-0.281822	-0.0116777	-2.04834	0.300165	-1.05001	1.12495	-1.01149	0.666233	-1.03654	1.49924	-0.942091	1.24167	-1.80589	0.581353	-1.30708	0.998359	-0.184832	0.258224	-0.838949	0.396606	20.5622	20.9612	20.5829	20.899	20.1624	21.5379	20.7286	21.3954	20.2217	20.8081	20.0469	21.2276	20.4565	20.601	19.5112
P50990	T-complex protein 1 subunit theta	CCT8	0.0197574	0.860896	0.692193	0.410553	-0.583324	1.40405	-0.218088	1.42235	-1.20211	1.54413	-0.778583	0.227496	0.305588	0.266869	-1.8121	1.779	-1.71859	0.425752	-1.09251	0.26514	-0.989681	0.566031	-0.599282	0.604473	-2.34112	0.589287	-0.264767	0.610967	-0.617536	0.316299	-0.734941	0.641806	23.8544	24.0975	24.0487	23.9674	23.6801	24.2545	23.7857	24.2598	23.5013	24.295	23.6237	23.9144	23.937	23.9258	23.325
P51610	Host cell factor 1	HCFC1	0.634674	0.813004	-0.0983084	0.62694	-0.163052	0.999068	0.244353	0.48979	-0.608238	-0.456887	-0.777288	0.558683	0.539274	0.642602	-2.59231	-0.203652	-1.20588	1.10056	-1.39582	0.584679	-0.435018	1.74	-0.907683	1.06582	-2.20127	1.06339	-1.11913	1.05093	0.218107	0.158245	-0.750217	0.384626	21.3903	21.4529	21.1329	21.3876	21.1101	21.5183	21.2532	21.3394	20.9538	21.0069	20.8944	21.3636	21.3568	21.3931	20.2569
P55157	Microsomal triglyceride transfer protein large subunit	MTTP	-1.38627	-0.759937	-1.17627	-0.338444	1.50063	1.32441	-0.317838	1.07734	0.646115	-1.10771	0.146462	-1.16532	-0.70172	1.71272	0.580381	-0.403159	0.997436	-0.0499427	1.61161	0.166612	-1.65455	-0.288756	0.379451	-0.349749	0.251406	-1.55831	1.10638	0.478113	-0.366748	-1.57735	1.22858	-0.00558064	13.397	15.1022	13.9688	16.2497	21.2565	20.7767	16.3058	20.1041	18.9301	14.1554	17.5698	13.9986	15.2607	21.8339	18.7512
Q13435	Splicing factor 3B subunit 2	SF3B2	0.233546	0.770196	0.232301	0.519145	-0.659506	0.925669	0.638484	1.13907	-0.732953	-0.0476992	-0.620915	0.539537	0.486813	0.506457	-2.35015	0.467654	-1.18727	0.622849	-1.08478	0.95564	-0.865532	0.73373	-0.738104	1.36589	-2.53375	0.765186	-1.46455	0.917854	0.024071	0.291512	-0.901235	1.05083	22.762	23.0086	22.7614	22.8933	22.3516	23.0801	22.9481	23.1782	22.3179	22.6328	22.3694	22.9026	22.8784	22.8874	21.5747
Q13617	Cullin-2	CUL2	0.0104208	0.347282	-0.144579	-0.845468	0.730799	-1.65012	-0.286289	-1.53913	0.691112	-0.717032	-0.21227	-0.0498824	0.213119	-0.000188257	0.507461	0.568	0.292409	0.39773	1.17365	-0.308406	0.774979	-2.39779	1.60227	-1.73321	0.752877	0.102856	2.03094	-0.582794	-0.277577	-0.62181	1.7983	-0.627659	20.479	20.5634	20.4402	20.2646	20.6594	20.0631	20.4047	20.0909	20.6495	20.2968	20.4232	20.4639	20.5298	20.4763	20.6035
Q13618	Cullin-3	CUL3	0.12472	0.870889	0.615982	-1.37818	0.269393	-1.60535	-0.213118	-0.957936	0.512217	-0.199539	0.276242	-0.560783	-0.201782	-1.35561	-1.15346	0.0471813	-0.119809	0.362164	0.0626365	-0.869022	-0.691982	2.84659	0.895922	0.454174	0.694439	-0.893753	1.97246	-0.368274	-0.925635	-0.635881	1.80698	0.318121	21.0024	21.1109	21.0739	20.7839	21.0235	20.7509	20.9533	20.845	21.0588	20.9553	21.0245	20.9028	20.955	20.7872	20.8166
Q14692	Ribosome biogenesis protein BMS1 homolog	BMS1	0.159329	0.30652	0.186373	0.735522	-0.816518	1.31142	-0.0999516	0.713887	-0.506551	-0.124547	-0.593423	0.606762	0.283106	0.289877	-2.23051	1.20429	-1.41467	0.506929	-1.20823	0.633001	-1.24642	0.916356	-0.602846	1.5948	-2.09762	0.99289	-1.11084	0.846536	0.159175	1.01041	-1.18566	0.780601	19.0379	19.1327	19.0553	19.4091	18.4092	19.7801	18.8708	19.3952	18.6089	18.855	18.5529	19.3262	19.1176	19.122	17.4982
Q15648	Mediator of RNA polymerase II transcription subunit 1	MED1	-0.0240167	0.220382	0.200906	0.500135	-0.510055	1.10341	0.406257	1.03407	-0.640166	0.60796	-0.774609	0.721881	0.176615	0.0368131	-2.45523	0.539875	-1.03721	0.615981	-1.22078	0.347863	-1.37998	1.20885	-0.659927	0.859352	-2.2192	0.818086	-0.898302	1.60326	0.0957586	0.952421	-1.15806	0.927659	18.9059	19.0217	19.0125	19.1542	18.6757	19.44	19.1098	19.4072	18.6141	19.2053	18.5504	19.2593	19.001	18.9347	17.7542
Q76FK4	Nucleolar protein 8	NOL8	-0.326589	0.142404	-0.0885418	0.805333	-0.230589	1.20661	-0.0224079	1.3614	-0.421586	0.133581	-0.54388	0.302651	0.109816	0.184393	-0.979983	0.47161	-0.760101	0.977877	-0.430827	0.48536	-0.157086	0.672418	-0.304156	0.537901	-4.36796	0.500436	-0.587581	0.705329	0.0538924	0.0720036	-0.731555	1.22982	18.129	18.5796	18.3577	19.2165	18.2213	19.6021	18.4213	19.7508	18.0378	18.5711	17.9203	18.7336	18.5483	18.62	17.5013
Q86UX2	Inter-alpha-trypsin inhibitor heavy chain H5	ITIH5	-0.13843	-0.226706	-0.336316	-0.963969	1.2196	-0.862498	0.00440407	-1.04657	1.17449	-1.19133	1.07345	-0.678708	0.314706	-0.499714	1.37597	-0.725307	1.35271	-0.478953	1.12142	-0.974724	1.30403	-0.992777	1.32309	-1.66911	0.945175	-0.923694	1.40172	-0.80307	0.455342	-1.07188	1.26993	-0.752271	20.2007	20.0706	19.909	18.9839	22.2024	19.1335	20.4112	18.8621	22.1359	18.6488	21.987	19.4044	20.8686	19.6682	22.4329
Q86WG5	Myotubularin-related protein 13	SBF2	0.381718	-0.31473	0.568859	-1.05119	0.995014	-1.63908	0.495684	-2.27644	1.17063	-1.59855	0.663408	-0.21811	0.630511	-0.0120052	0.959658	-1.94038	1.15396	0.301507	0.97817	-0.297246	0.964193	-0.959122	0.696049	-0.099305	0.463753	-0.360034	0.690953	-0.454735	1.23782	-1.24269	1.005	-0.893266	18.4318	18.1265	18.5138	17.8037	18.7006	17.546	18.4817	17.2666	18.7776	17.5638	18.5552	18.1688	18.5408	18.2592	18.6851
Q8TDB6	E3 ubiquitin-protein ligase DTX3L	DTX3L	-0.576173	1.36322	-0.397984	-0.539199	-0.808107	0.771677	-0.188646	0.933858	-1.09753	0.870489	-0.671591	0.775272	-0.135724	0.0102787	-1.23233	2.70191	-1.24453	1.11732	-1.40995	0.748762	-0.952368	0.375476	-0.493591	-0.330621	-0.652756	1.41423	0.948084	1.02648	-1.40973	-0.669342	-0.740333	0.493446	19.0397	20.038	19.1314	19.0588	18.9203	19.7335	19.2392	19.817	18.7714	19.7844	18.9906	19.7353	19.2664	19.3416	18.702
Q8TEP8	Centrosomal protein of 192 kDa	CEP192	0.82517	0.558032	1.21507	0.677206	0.0388729	-0.640507	0.963183	-0.563707	0.208008	-0.355026	0.245912	1.49237	1.3943	0.95376	-2.59803	0.0529525	-2.06157	0.0662462	-1.48263	0.260243	-0.358143	0.634671	-1.34969	-0.40699	-0.868034	-0.0373151	-0.935128	1.23207	0.491892	1.23452	-0.388679	-0.499022	18.6527	18.5736	18.7682	18.6089	18.4199	18.2187	18.6936	18.2414	18.4699	18.3032	18.4812	18.8503	18.8212	18.6908	17.639
Q8WTW3	Conserved oligomeric Golgi complex subunit 1	COG1	0.5837	-0.224275	0.842211	0.660244	-0.34966	0.398614	0.496042	0.833854	-0.148479	1.02049	-0.216647	0.811571	0.224724	0.986904	-2.71184	-0.00332471	-1.26058	-0.959916	-0.33045	0.909052	-1.04908	0.121289	-0.683192	1.16876	-2.84471	0.331909	-0.854447	0.779827	0.310522	1.22671	-0.561735	0.491911	20.2519	19.8442	20.3824	20.2906	19.781	20.1585	20.2077	20.3782	19.8825	20.4723	19.8481	20.3669	20.0708	20.4554	18.589
Q92974	Rho guanine nucleotide exchange factor 2	ARHGEF2	-0.0372409	2.73929	-0.229273	-0.894492	-0.900653	-0.528165	0.102859	0.187491	-0.725249	-0.249305	-0.79328	0.301575	1.16192	1.39872	-1.25484	0.903465	-0.983031	1.37773	-0.405268	1.1331	-0.326238	1.26822	-0.296116	-1.45825	-1.89642	1.06913	-0.30109	0.723239	-0.723664	0.316084	-0.499644	-0.180578	19.7422	20.7547	19.6722	19.4296	19.4274	19.5632	19.7933	19.8242	19.4913	19.6649	19.4665	19.8658	20.1795	20.2659	19.2982
Q96AY4	Tetratricopeptide repeat protein 28	TTC28	0.402571	0.791794	-0.228703	-0.515571	0.679976	-1.64124	0.309614	-1.16325	0.906772	-1.12524	0.681547	-0.635582	0.507387	-0.317859	1.0114	-0.59095	0.663053	-0.204073	0.704783	-0.281277	1.0444	-1.1717	1.02269	-3.03827	1.00617	0.180965	1.1642	0.0060185	0.843966	-1.62104	0.966113	-0.358667	17.7576	18.0794	17.2356	16.9983	17.987	16.0675	17.6807	16.4628	18.1745	16.4942	17.9883	16.8991	17.8443	17.1618	18.261
Q96T23	Remodeling and spacing factor 1	RSF1	0.207788	0.914745	0.690416	0.848996	0.0577598	0.617399	0.753883	0.413277	-0.612748	-0.31766	0.12775	1.24437	0.573253	0.990895	-2.40726	-0.813122	-1.29671	0.68052	-0.819656	0.613205	-0.327901	0.615768	-0.441098	0.846961	-1.94754	0.956521	-1.74998	1.29538	0.327273	-1.64779	-0.922518	0.527817	20.6624	20.8923	20.8193	20.8709	20.6136	20.7956	20.84	20.7292	20.3956	20.4915	20.6364	20.9994	20.7812	20.917	19.8121
Q9BSJ2	Gamma-tubulin complex component 2	TUBGCP2	-0.231782	1.24268	0.903996	-0.63748	-0.116845	0.692805	0.168194	3.13458	0.342915	-2.00643	-0.796321	-1.44358	-0.200885	0.600297	-0.57572	-0.140216	-0.154774	-0.465793	-1.00289	-0.0232911	-0.0121456	-1.09556	-0.0480526	0.68606	-0.167701	0.508605	0.000597134	-0.47911	-1.10927	0.998561	2.04332	-0.614764	19.141	19.3857	19.3295	19.0736	19.1601	19.2945	19.2074	19.6998	19.2364	18.8464	19.0473	18.9398	19.1461	19.2791	19.0839
Q9H0D6	5'-3' exoribonuclease 2	XRN2	-0.427779	0.388565	-0.431527	0.580544	-0.718085	1.17849	-0.106275	1.89011	-0.769148	0.449991	-0.752909	0.867324	-0.225275	0.569085	-1.54094	0.305431	-1.21789	1.07644	-1.47632	-0.192475	-1.04971	1.48351	-0.806285	1.45109	-1.62418	0.983652	-0.984549	0.215548	-0.226996	0.323489	-0.965635	1.7527	20.5813	21.0445	20.5792	21.1535	20.4166	21.4928	20.7638	21.8966	20.3876	21.0794	20.3968	21.3162	20.6962	21.147	19.9497
Q9H792	Inactive tyrosine-protein kinase PEAK1	PEAK1	-0.950028	2.02671	-0.687445	0.124098	0.178141	-2.22102	-0.437753	-1.32366	0.268061	-0.864301	-0.0168309	-0.47748	0.516776	0.289869	0.888633	0.0175103	0.382141	1.83238	0.876738	0.346891	0.0405992	-1.87163	0.690392	-1.83069	-0.270097	0.770985	1.72602	0.295844	0.529001	-0.78769	0.116857	-0.179018	20.1839	21.3404	20.286	20.6013	20.6223	19.6902	20.383	20.0388	20.6572	20.2173	20.5465	20.3675	20.7538	20.6657	20.8983
Q9HAU5	Regulator of nonsense transcripts 2	UPF2	0.816772	0.685836	0.426183	-1.04181	-0.295618	0.654371	0.548911	0.252026	-0.0964383	-0.657447	-0.304611	0.423164	1.08315	0.828974	-2.05211	0.326589	-0.810246	0.853138	-1.54141	0.408248	-1.29164	0.382062	0.334782	1.12633	-3.23377	0.879901	-0.668172	1.01249	0.345936	0.0201179	-0.302689	0.886988	19.8324	19.8022	19.7421	19.4027	19.5753	19.7949	19.7705	19.7019	19.6213	19.4916	19.5732	19.7414	19.894	19.8352	19.1692
Q9HCH5	Synaptotagmin-like protein 2	SYTL2	0.871286	-0.617445	1.53484	1.54742	0.719149	-0.615285	0.680691	-2.05553	0.777	-0.334194	0.378115	0.854033	0.662455	0.988503	-1.40113	-1.70018	0.0888005	-0.92117	0.680679	0.812443	-0.535398	-2.22935	0.0235197	-1.2016	-1.37737	0.246193	-0.00137288	0.316268	0.525462	0.331966	0.263276	0.687927	20.4013	19.0128	21.0202	21.0319	20.2594	19.0149	20.2236	17.6716	20.3134	19.277	19.9414	20.3852	20.2066	20.5106	18.2819
Q9NWH9	SAFB-like transcription modulator	SLTM	0.695915	0.567457	0.0868765	1.07162	-0.578847	0.394586	0.677431	1.52034	-0.408051	-0.0196824	-1.04578	0.34128	0.173088	0.930504	-2.95272	0.697237	-0.969983	0.802434	-1.00124	0.578142	-0.683952	0.724965	-0.381046	0.176657	-2.44059	0.890976	-1.16359	0.873479	0.206416	-0.350013	-0.415409	1.00149	19.9441	19.8885	19.6805	20.1067	19.3923	19.8137	19.9361	20.301	19.4662	19.6343	19.1901	19.7906	19.7178	20.0456	18.3647
Q9UBG0	C-type mannose receptor 2	MRC2	0.0486451	2.38635	-0.203851	-1.19298	0.651393	-1.53335	0.124784	-1.90796	0.025648	-1.77166	0.350005	-0.31878	0.62459	-0.274239	0.538831	-0.202061	0.857455	1.72989	0.338476	0.289112	0.575279	-0.884597	0.689553	-1.948	0.270393	0.602362	0.65491	0.684417	0.181944	-1.48823	0.469693	-0.368014	20.388	22.2683	20.1849	19.3893	20.8728	19.1155	20.4492	18.8142	20.3695	18.9239	20.6304	20.0925	20.8513	20.1283	20.7823
Q9UBW7	Zinc finger MYM-type protein 2	ZMYM2	0.167502	0.381396	0.102325	0.339519	-0.371252	1.561	-0.156819	1.75172	-0.446053	-0.29312	-0.42566	0.491491	-0.232539	0.630757	-1.06658	-2.82127	-0.76514	1.24667	-1.25091	1.16559	-1.10906	1.31161	-0.531178	1.24029	-1.37784	0.714138	-0.861724	0.922902	-0.363791	-0.41902	-0.279218	0.74425	18.6493	18.78	18.6094	18.7544	18.32	19.501	18.451	19.6176	18.2742	18.3677	18.2867	18.8473	18.4048	18.9324	17.8949
Q9UGP8	Translocation protein SEC63 homolog	SEC63	0.127106	0.71088	0.348072	0.0812172	-0.545421	1.37212	0.0149585	0.835224	-0.545266	1.69263	-0.702263	0.899485	0.555303	1.19507	-2.16847	-0.990242	-1.30513	0.855821	-0.978799	1.19383	-1.22285	0.847587	-0.285599	0.809626	-2.22245	0.517278	-0.849223	0.931371	-0.183497	-0.415308	-0.85793	0.284882	21.0714	21.3802	21.1883	21.0471	20.7156	21.73	21.012	21.446	20.7157	21.8996	20.6326	21.48	21.2979	21.6364	19.8569
Q9UHB9	Signal recognition particle subunit SRP68	SRP68	0.524215	0.579749	0.484327	0.444481	-0.62361	0.0612713	0.44222	0.754695	-0.543226	1.10939	-0.297047	0.0610247	0.250038	1.08879	-1.88683	0.91114	-1.30535	0.222837	-1.00085	0.829601	-1.25658	1.15385	-0.172682	-0.804317	-3.03954	1.06629	-0.575747	1.45908	-0.55339	0.912982	-0.644619	0.347821	21.7783	21.7985	21.7638	21.7493	21.361	21.61	21.7485	21.8621	21.3903	21.991	21.4797	21.6099	21.6786	21.9835	20.9018
Q9Y3P9	Rab GTPase-activating protein 1	RABGAP1	0.191873	-0.888742	0.292958	0.192865	0.832321	-2.12664	-0.609275	-1.29336	1.55564	-1.68904	0.84479	-0.303707	-0.207302	-0.358383	0.640412	-0.805785	1.25033	0.619818	0.597849	-0.226554	1.07831	-1.76349	1.34017	-1.79697	0.427443	-0.336945	1.34606	0.0531907	-0.0127942	0.12933	1.27882	-0.253198	20.2785	19.809	20.3224	20.2789	20.5567	19.2712	19.9304	19.6332	20.8709	19.4613	20.5621	20.0631	20.105	20.0394	20.4733
A0MZ66	Shootin-1	SHTN1	0.99523	-0.172744	1.43036	1.24696	-0.107497	0.850173	0.330494	-0.543923	-0.099296	0.549087	-0.258479	0.783807	0.729159	0.723554	-3.0898	0.0717731	-0.87539	-0.142368	-0.0228198	1.11196	-0.875058	-0.554793	-0.36718	0.825814	-2.47696	0.690509	-1.01746	-0.651952	0.555127	0.479353	-0.803312	0.685675	20.8579	20.2745	21.0753	20.9837	20.3071	20.7855	20.5259	20.089	20.3112	20.6351	20.2316	20.7523	20.725	20.7222	18.8172
A8K7I4	Calcium-activated chloride channel regulator 1	CLCA1	0.923508	-0.329083	0.791843	0.843727	0.797986	-1.79706	0.915435	-0.945257	0.40688	-1.02126	0.847581	0.934169	0.550341	0.43815	0.13889	-2.06123	0.165889	-2.22671	0.815762	-1.08297	0.502074	-1.18221	0.803155	-2.07012	0.572478	0.188277	0.617369	0.00962351	1.08201	0.0463509	0.450026	-0.125627	26.3573	23.0329	26.0079	26.1456	26.0242	19.1367	26.3359	21.3975	24.9861	21.1958	26.1558	26.3856	25.3669	25.0691	24.2749
O14727	Apoptotic protease-activating factor 1	APAF1	-1.27323	-1.16915	0.917628	0.361597	-0.26363	1.15185	0.221876	0.285531	-0.0843564	-0.00193886	-0.141235	0.951285	0.624658	0.814522	-2.33993	1.89758	-1.23871	0.0740532	-0.530191	0.949429	-1.33485	0.996598	0.112684	1.9818	-1.63147	0.115421	-0.989265	-0.0725743	-0.55409	-0.308175	-0.409323	0.885606	18.6808	18.7295	19.7051	19.4451	19.1528	19.8146	19.3798	19.4096	19.2367	19.2752	19.2101	19.7208	19.5681	19.6569	18.1821
O15056	Synaptojanin-2	SYNJ2	-0.162565	0.209997	0.826638	-0.243777	0.270924	1.02148	-1.39826	-1.62288	-0.202201	-0.0582656	0.02314	0.981063	0.99572	1.1111	-0.337593	-1.42846	-0.632674	1.55599	-0.124175	1.17273	0.132565	0.374185	0.0296051	0.209208	-2.26616	-0.148533	-1.68033	-1.75325	0.545139	1.31813	0.0209808	1.26053	18.7968	18.9103	19.0982	18.772	18.9289	19.1576	18.4202	18.3517	18.7847	18.8286	18.8534	19.1453	19.1498	19.1849	18.7434
O15067	Phosphoribosylformylglycinamidine synthase	PFAS	-0.0118512	1.44874	0.688055	1.26749	-0.106473	0.792756	0.757012	-0.29652	-1.12138	-0.6311	0.0318238	1.80048	1.50456	0.661343	-2.16169	0.853562	-0.701574	-0.199207	-0.947113	0.71321	-0.464395	0.975381	-0.532773	-0.27807	-2.41942	-0.294239	-1.04023	-0.83437	0.438093	0.23554	-0.798459	0.670826	20.4301	20.9113	20.6607	20.8516	20.3989	20.6952	20.6834	20.3363	20.0645	20.2261	20.4445	21.0272	20.9297	20.6519	19.7218
O60264	SWI/SNF-related matrix-associated actin-dependent regulator of chromatin subfamily A member 5	SMARCA5	-0.225083	0.30705	-0.031851	0.74005	-0.398617	0.910645	0.51118	1.10005	-0.735776	0.331758	-0.497102	0.922862	0.392384	0.865185	-2.45723	0.764794	-1.32389	0.919895	-1.3095	0.636643	-1.06701	1.41535	-0.630101	0.995706	-2.05277	0.514279	-1.304	1.2121	-0.112263	0.363229	-1.16709	0.409122	21.2761	21.5545	21.3772	21.781	21.1853	21.8703	21.6613	21.9694	21.0089	21.5674	21.1338	21.8767	21.5991	21.8465	20.1083
O60879	Protein diaphanous homolog 2	DIAPH2	-0.157195	0.272174	0.639821	1.19176	-0.755495	-0.00503177	0.852328	0.426908	-1.29808	1.45561	-0.0537655	-0.782657	0.171434	1.11909	-1.09922	-1.42371	-1.59757	1.67057	-0.587012	1.25146	-0.307489	0.256623	0.541804	-0.038561	-1.2987	2.06013	-0.506541	-1.14905	0.968247	-1.48288	-0.518499	0.183502	20.4764	20.5732	20.6561	20.7806	20.3414	20.5107	20.7041	20.6081	20.219	20.8401	20.4997	20.3353	20.5505	20.7642	20.2639
O75128	Protein cordon-bleu	COBL	0.702762	-2.68779	1.81197	0.840171	0.428214	0.569719	0.953215	-0.0912397	0.677	0.637626	0.70178	-1.53677	-0.155747	0.726359	-2.46631	-1.04889	0.167365	-1.47073	0.421123	0.530981	-0.596757	0.614361	0.118641	0.305489	-0.929584	-0.353154	-0.430306	-0.373773	0.494422	0.232385	0.0644399	1.14302	18.8726	17.0805	19.4588	18.9452	18.7275	18.8023	19.0049	18.4529	18.859	18.8381	18.8721	17.6889	18.4188	18.885	17.1976
O94874	E3 UFM1-protein ligase 1	UFL1	1.07195	-0.448457	0.988502	1.15064	-0.452422	0.370593	0.709677	1.25725	-0.458363	0.172598	0.256155	0.595231	0.824821	1.70032	-2.20756	-0.452035	-1.20831	-0.693431	-0.584204	0.677907	-1.1385	1.66713	-0.561831	-0.181923	-2.46524	0.883013	-1.00642	0.307251	0.0296105	-0.111424	-0.685386	-0.0071353	21.7366	21.3549	21.7157	21.7564	21.3539	21.5606	21.6457	21.7832	21.3524	21.5108	21.5318	21.617	21.6746	21.8944	20.9133
O95757	Heat shock 70 kDa protein 4L	HSPA4L	-0.74848	-0.846292	-0.482982	-1.01212	0.234834	-2.52166	-0.0314481	-0.415465	0.459736	0.699622	0.364673	0.333961	-0.465155	0.0883212	0.869131	2.0084	0.127499	-1.00549	0.464572	-0.772264	0.720241	-1.77596	0.971134	0.0382605	0.817873	-1.00484	1.19199	0.0691294	-0.00678934	2.1438	0.64583	-1.16006	18.2156	18.1109	18.4998	17.9334	19.2681	16.3176	18.9831	18.572	19.5088	19.7656	19.4071	19.3742	18.5188	19.1113	19.947
O95786	Antiviral innate immune response receptor RIG-I	RIGI	0.0156479	0.832872	0.156182	-0.683572	0.0424456	-0.803053	-0.0996016	-1.57431	-0.484144	1.49191	-0.199342	-0.218711	0.0366945	-0.41502	-0.874608	2.67393	-0.328879	1.20578	-0.360225	0.204215	-0.506157	0.355582	0.457932	-2.48747	-0.555779	0.494832	2.39854	0.361813	-0.59825	-0.820912	0.242442	0.0392132	19.5512	20.1126	19.6478	19.071	19.5697	18.9889	19.4721	18.4592	19.208	20.5652	19.4036	19.3903	19.5657	19.2554	18.9398
P00747	Plasminogen	PLG	-0.00591768	0.658649	-0.0801486	-1.00616	0.218699	-1.33543	0.306932	-0.675122	0.887981	-0.676748	-0.030349	-0.586656	0.459068	-0.0804742	0.587894	2.98133	0.913534	0.165488	0.928719	-0.925649	1.05997	-1.47728	1.57756	-1.55232	0.795593	-1.22734	0.42546	-0.62039	-0.0829591	-1.52534	0.345387	-0.423971	22.2072	22.8106	22.1398	21.2989	22.4111	21	22.4913	21.5995	23.0189	21.5981	22.185	21.6799	22.6294	22.1395	22.7464
P01833	Polymeric immunoglobulin receptor	PIGR	0.665249	-0.803317	0.83366	1.22758	0.226285	-1.15807	0.847607	-1.20596	0.0988756	1.96458	0.420341	-0.433742	-0.165065	-0.75077	-0.361266	-0.215446	-0.281524	-3.74506	-0.171119	0.721525	-0.0746109	1.00283	0.0685644	1.404	-0.767763	0.699246	-0.462276	0.145513	-0.136974	0.395438	-0.0743164	0.0859821	25.2782	22.8147	25.5608	26.2216	24.5419	22.2196	25.5842	22.1392	24.3281	27.4579	24.8674	23.4347	23.8854	22.9028	23.5562
P14618	Pyruvate kinase PKM	PKM	-0.848785	1.26936	-0.655486	-0.691533	0.441275	-0.914012	-0.445246	-0.0367741	-0.750197	0.769377	-0.690935	-0.438639	-0.0349902	-0.30252	0.095842	3.33803	0.0415727	1.16652	0.0695121	0.32152	1.04739	0.618209	0.344705	-2.20098	0.354372	-0.0726962	0.703691	-0.312625	-1.83192	0.670191	-0.0144356	-1.00978	26.6098	27.4205	26.6837	26.6699	27.1036	26.5848	26.7642	26.9206	26.6475	27.2291	26.6702	26.7667	26.9213	26.8188	26.9713
P19367	Hexokinase-1	HK1	0.922866	0.293939	-0.224237	-0.846608	1.18013	-1.9703	-0.347507	-1.5436	1.91212	1.7816	0.259805	-1.22629	0.54038	-0.613527	0.661061	-0.39822	1.26169	-0.342496	0.403109	-0.237734	0.687469	-0.768659	0.162676	-1.51255	-0.0226004	0.0168628	0.592307	-0.956519	-0.611678	-0.734426	2.05544	-0.374507	23.1221	22.9294	22.7706	22.5799	23.2009	22.2357	22.7329	22.3664	23.4252	23.3852	22.9189	22.4636	23.0049	22.6513	23.0419
P26639	Threonine--tRNA ligase 1, cytoplasmic	TARS1	-0.801947	0.394791	-0.221328	-1.61965	-0.0865997	3.345	-0.123522	-0.717448	-0.135344	0.58913	-0.193148	0.185166	-0.428492	0.18507	-0.836684	1.87925	-0.244264	1.17831	-0.529081	1.05295	-0.988141	-0.252498	0.55062	0.730346	-1.48569	0.269974	0.792975	0.417644	-1.31271	-0.968985	-0.67414	0.0484445	21.942	22.2741	22.1031	21.7151	22.1405	23.0928	22.1303	21.9655	22.127	22.3281	22.111	22.216	22.0457	22.2159	21.9324
P27816	Microtubule-associated protein 4	MAP4	-0.977039	1.05552	-0.90421	-1.04094	0.546569	-0.31468	-1.87688	-0.59278	0.820585	-0.608043	-0.592046	-1.23682	-0.962244	-0.567213	1.19401	-0.348373	1.1133	1.12011	1.8755	-0.546942	1.51638	-1.25509	0.932919	-0.156053	0.115742	-0.252568	1.91879	-0.681137	0.636744	-0.787052	0.844006	0.00997026	22.7107	23.6878	22.7457	22.68	23.4432	23.0291	22.2781	22.8955	23.5749	22.8881	22.8958	22.5858	22.7178	22.9077	23.7544
P28331	NADH-ubiquinone oxidoreductase 75 kDa subunit, mitochondrial	NDUFS1	1.68996	-0.7137	0.983917	0.938731	1.08989	-2.42935	1.03137	-0.201301	0.605943	-1.96063	0.673248	-1.73303	0.502343	-0.181225	0.00237159	-1.12424	0.902744	-1.06646	0.735411	0.0404966	0.657682	-0.962757	0.352334	-1.26385	0.406106	-0.295861	0.860558	-0.213415	0.541177	-0.939603	0.609231	0.461915	23.8309	22.3	23.3812	23.3524	23.4487	21.2072	23.4114	22.6263	23.1405	21.5058	23.1833	21.6507	23.0745	22.6391	22.756
P31939	Bifunctional purine biosynthesis protein ATIC	ATIC	0.129062	1.22377	0.678402	-0.145997	0.00069677	1.55119	-0.855268	0.58929	-0.112221	0.207593	-0.88753	0.477759	0.38039	0.166933	-2.22668	-1.85163	-1.01232	0.383794	-0.330777	1.17312	-0.404389	1.20208	-0.407016	2.23487	-0.955419	0.30332	-0.428422	-0.230828	-1.38054	-0.8257	-0.250571	1.60305	23.1669	23.4784	23.3232	23.0886	23.1303	23.5716	22.8867	23.2978	23.0982	23.1892	22.8775	23.2661	23.2384	23.1776	22.4964
P45974	Ubiquitin carboxyl-terminal hydrolase 5	USP5	-0.258847	-0.378106	-0.450652	-1.99344	1.51237	0.626069	-0.252159	-0.620921	-0.484156	-0.323542	0.609107	0.140175	0.233425	-0.0248683	0.0397494	-0.911877	0.0902831	2.45057	0.851777	-0.182559	1.21242	1.14349	1.61471	-0.460329	-0.140429	-1.12425	0.785034	-1.77412	-0.918	-1.31386	1.10948	-0.806547	22.4688	22.4482	22.4357	22.17	22.7739	22.6212	22.4699	22.4064	22.43	22.4576	22.6183	22.5375	22.5536	22.5091	22.5202
P54289	Voltage-dependent calcium channel subunit alpha-2/delta-1	CACNA2D1	-0.312384	-0.0469123	-0.543419	-1.03769	1.33821	-1.17917	-0.218299	-1.64086	1.00771	-1.37611	0.917324	-0.902603	-0.114727	-0.398665	1.14061	0.00472161	1.27432	0.33317	1.11209	-0.494673	0.796125	-1.24392	1.22934	-1.56523	1.45373	-0.268454	1.17051	-0.473841	0.371017	-1.24814	1.53384	-0.61762	21.6076	22.0404	21.2309	20.425	24.2987	20.1944	21.761	19.4417	23.7598	19.8733	23.6125	20.6453	21.9298	21.4669	23.9765
P56192	Methionine--tRNA ligase, cytoplasmic	MARS1	-0.499278	0.61515	0.172015	0.407269	-0.731808	2.4005	-0.102637	0.685798	-0.818955	1.25137	-0.577511	0.990295	0.0288999	-0.104307	-1.81963	1.37193	-1.39723	0.882245	-0.669724	1.30718	-0.818339	0.299984	-0.64014	0.711099	-2.31695	0.00635502	-0.830608	0.707228	-0.69115	0.80078	-0.633885	0.0140472	21.2595	21.7152	21.534	21.6302	21.1644	22.4452	21.4217	21.7441	21.1288	21.9753	21.2275	21.8686	21.4755	21.421	20.7196
P57740	Nuclear pore complex protein Nup107	NUP107	0.106782	0.238124	-0.322362	0.421923	-0.358239	1.26879	0.572433	1.1194	-1.01083	0.651655	-0.357022	0.713506	0.377291	0.391464	-2.38955	0.674192	-0.988284	0.847752	-1.51285	0.415362	-0.793452	1.23545	-0.317803	1.1621	-2.51073	0.324184	-1.24751	1.18419	-0.333097	0.714755	-0.844553	0.56694	20.053	20.1	19.8997	20.1656	19.8869	20.4682	20.2194	20.4149	19.6537	20.2477	19.8873	20.2698	20.1497	20.1548	19.1611
Q05086	Ubiquitin-protein ligase E3A	UBE3A	0.474536	-0.198408	0.632489	1.74741	-0.177438	-0.665128	0.783963	0.195834	-0.00265693	2.56703	0.596729	1.20774	0.706864	0.878682	-1.72926	0.101214	-0.568214	0.32883	-0.790399	0.208618	-1.1577	-1.27912	0.533016	-1.93661	-1.73401	0.377011	-1.01211	0.0719908	0.657644	-0.582607	-0.55954	0.323606	22.5739	22.4184	22.6104	22.8681	22.4232	22.3105	22.6454	22.5095	22.4636	23.0575	22.6021	22.7434	22.6276	22.6673	22.0646
Q05397	Focal adhesion kinase 1	PTK2	-0.900205	-9.05194e-05	-0.640529	0.329814	0.116101	-1.45017	-1.0021	1.45209	0.723657	1.18587	-0.558657	-0.619445	-0.245912	0.290926	-0.322546	-0.256894	-0.00457008	2.46327	0.0542028	-0.0451554	0.81129	-2.46813	0.37381	-1.07799	-0.168315	1.9807	0.486411	1.05859	-0.0616539	-0.412129	0.259259	-1.35149	19.6286	19.839	19.6893	19.9162	19.8662	19.5001	19.6048	20.1785	20.0082	20.1163	19.7085	19.6943	19.7816	19.9071	19.7637
Q13308	Inactive tyrosine-protein kinase 7	PTK7	0.0916351	2.56364	-0.0939424	-0.817529	-0.0350324	-0.217922	0.539361	1.41544	-0.80077	-1.10576	-0.50222	0.437743	0.819659	1.29903	-1.3744	0.052554	-0.853512	2.34051	-0.62823	1.14291	-0.389632	-1.46314	-0.392949	0.113105	-1.49617	0.354322	-0.597383	0.657541	0.492243	-0.660478	-0.795057	-0.0955664	20.4223	22.1148	20.2952	19.7998	20.3355	20.2103	20.7288	21.3286	19.8112	19.6024	20.0157	20.6592	20.9207	21.2489	19.4185
Q13616	Cullin-1	CUL1	-1.70781	0.241815	-0.691786	-0.637402	0.686235	0.416184	-1.30121	-1.37836	0.77297	-0.779132	-0.0543629	-0.116444	-1.47728	-1.21499	1.12218	1.64194	1.09239	0.286771	0.243454	-0.532301	0.842321	-0.183878	1.1165	0.32956	0.454231	-0.299954	1.93805	-0.928319	-1.27915	-0.400174	1.9051	-0.107164	20.4416	20.8431	20.6508	20.662	20.9346	20.879	20.5253	20.5095	20.9525	20.6329	20.7821	20.7693	20.4891	20.5431	21.0244
Q15262	Receptor-type tyrosine-protein phosphatase kappa	PTPRK	0.299959	-1.32693	0.810088	1.20306	0.724514	0.471638	0.866263	-0.0156172	0.473015	0.850663	0.12369	0.928723	-0.128731	0.277551	-2.21579	-1.06609	-0.0741531	0.283572	-0.450851	0.948785	-1.25359	2.14753	-1.02437	-0.281235	-1.99459	0.0813493	-1.24133	0.58029	-0.0269051	-1.44944	0.630992	0.847943	20.429	19.7822	20.6319	20.7881	20.5978	20.4973	20.6542	20.3036	20.4978	20.648	20.3589	20.679	20.2586	20.4201	19.4288
Q15652	Probable JmjC domain-containing histone demethylation protein 2C	JMJD1C	-0.232517	0.247212	-0.0598683	0.33186	-0.168804	0.445549	0.041972	0.707003	-0.0889246	0.182565	0.0641895	0.565304	0.327144	0.579186	-0.883504	0.466603	-0.997645	0.317605	-0.315072	0.487025	-0.284738	0.529098	0.369694	0.773166	-4.90276	0.545956	-0.52126	0.83077	0.173221	0.326601	-0.292134	0.435502	17.4612	17.8608	17.605	17.9313	17.5142	18.026	17.6898	18.2438	17.5808	17.8069	17.7083	18.1258	17.9274	18.1374	16.9188
Q5JTH9	RRP12-like protein	RRP12	-0.251898	0.274743	0.0664997	0.651198	-1.08772	1.25543	-0.0562333	1.1964	-0.663813	0.601702	-0.712623	-0.0028823	0.0752329	0.0961785	-1.95038	1.04773	-1.2172	0.463311	-1.10656	0.924297	-1.24215	0.62114	-0.84968	1.46959	-1.84232	0.761808	-1.24577	0.917652	-0.227093	1.71936	-0.843129	1.15718	19.7688	20.2426	20.0552	20.5812	19.0169	21.1248	19.9448	21.0717	19.3982	20.5367	19.3543	19.9928	20.0631	20.0819	18.2409
Q5SW79	Centrosomal protein of 170 kDa	CEP170	-0.752707	2.4873	-0.960927	-2.59424	0.347493	-0.671857	-0.89653	-0.472268	0.157696	-1.32337	-0.10292	-0.0556153	0.482265	0.0178243	-0.350213	2.23941	0.138073	1.71926	0.142842	0.175993	0.210504	-0.426798	0.35832	-0.835278	-0.581652	0.716094	1.01832	0.827182	0.255774	-0.955899	0.120786	-0.434853	18.381	19.8388	18.2873	17.5525	18.876	18.4174	18.3163	18.5072	18.7906	18.1243	18.6734	18.6947	18.9367	18.7277	18.5621
Q5T1M5	FK506-binding protein 15	FKBP15	0.11083	1.64425	-0.225122	0.38879	-0.267342	-1.9174	1.30026	-0.123157	-0.473703	-0.54017	-0.491049	0.279191	1.35255	0.951367	-1.76693	1.67981	-1.28036	0.837968	-0.310119	0.835891	-0.635643	0.483061	-0.330684	-0.969594	-2.28564	1.36133	0.098911	0.761316	0.313836	0.00204214	-0.723031	-0.0614541	19.3529	19.8471	19.2446	19.4424	19.231	18.6992	19.7362	19.2774	19.1645	19.143	19.1589	19.4071	19.753	19.6238	18.7477
Q5VTR2	E3 ubiquitin-protein ligase BRE1A	RNF20	0.406732	0.236535	0.598965	0.530785	-0.70375	0.473587	0.44111	1.23092	-0.529748	-0.164184	-0.423687	0.894688	0.807043	0.704229	-2.10343	0.563682	-1.34636	0.560212	-1.3014	0.508493	-1.40797	0.782197	-0.131144	0.813906	-2.60583	0.718089	-1.03228	1.01643	-0.13166	1.18214	-1.3398	0.751481	20.239	20.1616	20.3264	20.2954	19.7341	20.2694	20.2546	20.6137	19.8132	19.9794	19.8614	20.4609	20.421	20.3743	19.0977
Q6P1M3	LLGL scribble cell polarity complex component 2	LLGL2	1.08795	-2.23024	1.27841	1.23046	0.451678	-0.109598	1.09863	0.00123969	0.54996	0.474588	0.43824	0.943158	0.0967418	0.353189	-1.93167	-0.673428	-0.0680061	0.0428339	0.110132	0.644585	-0.474824	0.0175838	-1.23665	-1.92342	-1.88576	0.314112	-0.596588	-0.24675	0.458692	1.95136	-0.501888	0.335276	21.7148	19.3562	21.8502	21.8161	21.2625	20.8636	21.7224	20.9424	21.3324	21.2788	21.253	21.6119	21.0102	21.1925	19.5684
Q6PL18	ATPase family AAA domain-containing protein 2	ATAD2	-0.210564	0.607511	0.195063	1.13757	-0.237498	0.586964	-0.0800413	1.32793	-0.726199	0.234268	-0.253029	0.307342	0.305947	0.554177	-2.64961	0.893628	-0.29643	1.02972	-2.11968	0.418062	-0.654084	0.454724	-0.197095	0.517558	-2.79551	0.951028	-0.523835	1.26805	0.131782	0.434217	-0.736749	0.124783	17.0607	18.2937	17.672	19.0926	17.0201	18.2627	17.2574	19.3795	16.2835	17.7311	16.9967	17.8413	17.8392	18.2133	13.3846
Q6UB35	Monofunctional C1-tetrahydrofolate synthase, mitochondrial	MTHFD1L	-0.556364	0.622811	-0.123947	0.389008	-0.895046	1.74252	-0.184749	1.411	-0.927612	1.15389	-0.640187	0.478825	0.0574431	0.730624	-1.57676	0.993001	-1.59801	0.778148	-1.00933	0.865249	-1.266	0.204254	-0.726438	1.07562	-1.76375	1.00393	-1.00935	0.571291	-0.567156	1.05951	-1.2013	0.908881	18.8054	20.213	19.3216	19.9339	18.4011	21.5496	19.249	21.1538	18.3623	20.8469	18.7054	20.0411	19.5381	20.3417	17.5874
Q86W92	Liprin-beta-1	PPFIBP1	-0.972409	2.27715	-0.657852	-1.25908	0.867953	-1.00502	-0.553283	-1.6304	0.387474	-1.5258	-0.144969	-0.821551	0.329203	-0.0773984	0.959074	0.41961	0.514286	2.23712	0.858338	0.281387	0.816754	-1.66107	0.821474	-0.960093	-0.776306	-0.276003	0.618521	0.457648	-0.0659224	-0.142658	1.08404	-0.400211	18.88	20.2157	19.0093	18.7622	19.6365	18.8666	19.0523	18.6096	19.439	18.6526	19.2201	18.942	19.415	19.2479	19.6739
Q86YV0	RAS protein activator like-3	RASAL3	1.91294	1.82173	0.143969	-0.710613	0.290262	-0.574182	0.649108	-0.332458	-0.937786	-0.792574	-0.681471	-0.0239444	1.68835	0.822484	-1.17375	1.66234	-0.891274	0.0065202	-0.845317	0.169879	-0.417756	1.64634	-0.0867611	-1.77482	-1.92414	0.792345	-0.757678	0.591631	-0.0275971	0.0276841	-0.271621	-0.00183366	20.1238	20.0656	18.9941	18.4484	19.0875	18.5355	19.3167	18.6899	18.3033	18.396	18.467	18.8869	19.9804	19.4274	18.1526
Q8N1P7	Beta/gamma crystallin domain-containing protein 2	CRYBG2	0.134929	-0.556346	-0.0066959	-0.723536	0.15567	1.05775	0.144143	1.19075	0.278083	1.34303	0.153763	-0.212566	0.241836	0.0645665	-2.49388	0.525609	-0.12059	0.710749	0.488178	0.866086	-0.658057	1.5933	-2.62615	0.203122	-2.08891	-0.83295	-0.827592	0.226102	0.158423	1.04249	-0.25143	0.820108	17.2538	16.071	17.0115	15.785	17.2893	18.8328	17.2696	19.0604	17.4988	19.321	17.2861	16.6593	17.4368	17.1334	12.7558
Q8NE71	ATP-binding cassette sub-family F member 1	ABCF1	-0.271976	1.37311	0.362235	0.384469	-0.545713	1.07532	0.630395	1.81044	-0.503069	-0.698323	-0.568112	1.98948	-0.335087	0.112018	-1.73382	-0.9849	-1.06584	0.881152	-1.24511	1.3969	-0.731315	1.49637	-0.240255	-0.173466	-1.83114	0.688087	-0.634163	0.833861	-0.233986	-1.03541	-0.386287	0.184127	21.0669	21.5429	21.2504	21.2568	20.9877	21.4567	21.328	21.6694	21	20.9435	20.9812	21.7212	21.0486	21.178	20.6439
Q8NFD5	AT-rich interactive domain-containing protein 1B	ARID1B	0.444435	0.387522	-0.301741	0.717171	-0.841154	0.737661	0.315196	1.39567	-0.439674	-0.143993	-0.938129	0.783726	-0.00544695	0.696575	-2.19895	-0.0870532	-1.13816	1.24132	-0.385393	0.771193	-0.31927	1.75726	-0.404176	0.335492	-2.72866	0.119205	-1.69521	1.10989	0.510558	0.287747	-0.607053	0.623453	18.9907	18.9705	18.7263	19.0873	18.5352	19.0946	18.9449	19.3277	18.6774	18.7822	18.5008	19.1109	18.8313	19.08	18.0541
Q8NI35	InaD-like protein	PATJ	0.34306	-1.31776	0.792883	0.824698	-0.366118	0.136418	1.19602	0.665317	0.169909	0.844049	0.727762	1.54527	-0.144666	0.627716	-2.47081	0.0727521	-1.40526	0.148481	-0.588301	0.715153	-1.44044	-0.268583	0.289728	0.42093	-2.59534	-0.0062191	-0.942169	0.887328	0.334566	1.07311	-0.706641	0.437155	18.4158	17.6274	18.6293	18.6444	18.0791	18.3177	18.8206	18.5687	18.3336	18.6536	18.5984	18.9864	18.1842	18.5509	17.08
Q8WUJ3	Cell migration-inducing and hyaluronan-binding protein	CEMIP	-1.06697	0.813285	-1.07996	1.07352	-1.14065	0.343669	-0.819646	1.79003	1.25492	1.06464	-1.0908	0.621074	-1.43719	0.13583	-0.857756	1.03306	-0.596022	0.514649	-0.773706	0.308373	-1.40652	0.993447	-1.44109	1.00047	-0.371447	0.535237	-0.585037	1.40711	-0.962478	0.968221	-0.957357	0.72911	13.3125	18.1164	13.2793	18.7813	13.1243	16.9166	13.9444	20.6119	19.2448	18.7586	13.2516	17.6253	12.3666	16.3856	13.847
Q92736	Ryanodine receptor 2	RYR2	0.486224	-1.43698	0.268902	-0.865893	0.863385	-0.609323	-0.539286	-1.28526	1.06163	-0.643276	1.06603	-0.387372	0.493603	-1.23	1.58116	-0.283783	0.813363	0.41439	0.795548	-1.3126	1.31503	-1.59584	1.41005	-1.08237	1.23425	-1.33654	1.03122	-0.852738	0.417628	-0.738207	1.08983	-0.142776	16.4187	12.7271	16.0015	13.8233	17.1426	14.3158	14.4502	13.0184	17.5231	14.2506	17.5316	14.7418	16.4328	13.1244	18.5204
Q92859	Neogenin	NEO1	0.0791716	0.507086	-0.185308	-8.34103e-05	0.781308	-1.11836	-0.128012	-0.199693	1.4977	-0.194123	0.559789	-1.66674	0.0615847	1.19755	-0.130709	-2.02873	0.675361	-1.07493	0.370227	0.383599	-0.022518	0.0749844	0.592846	0.796303	0.136645	-0.122126	0.586075	-0.490342	0.406555	-3.41735	1.45218	0.620055	18.9772	19.1885	18.8467	18.9381	19.324	18.3859	18.8749	18.8395	19.6777	18.8423	19.2146	18.1151	18.9686	19.5295	18.8736
Q96BY7	Autophagy-related protein 2 homolog B	ATG2B	-0.162871	0.493679	0.163926	-0.570301	0.248449	-2.44145	0.278308	-1.00534	0.960981	-0.835014	0.598777	1.039	0.632646	1.22263	-0.812861	-0.890061	0.460248	0.602753	1.79053	0.650504	0.411244	-1.26061	0.46926	-2.80607	-0.419201	-0.323447	0.441813	-0.127313	0.569136	1.28536	-0.0928279	-0.571858	18.4687	18.6577	18.5628	18.3514	18.5871	17.8129	18.5957	18.2262	18.7922	18.2753	18.6879	18.8147	18.6977	18.8675	18.2816
Q96CN9	GRIP and coiled-coil domain-containing protein 1	GCC1	0.0470881	-0.0387559	0.214836	0.683366	-0.473949	0.470768	0.230779	0.732427	-0.214422	1.14238	-0.355262	0.963599	0.305022	0.979059	-2.53636	0.965107	-1.40538	0.190838	-0.833987	1.04566	-0.851902	0.616156	-0.284005	0.638512	-2.9347	0.649646	-0.725764	0.66928	-0.132284	0.837557	-1.37601	0.780704	19.1645	19.1217	19.248	19.4814	18.9049	19.3755	19.256	19.5059	19.0342	19.7101	18.964	19.621	19.293	19.6287	17.8775
Q96GQ7	Probable ATP-dependent RNA helicase DDX27	DDX27	-0.275759	0.566627	-0.0906976	0.916791	-1.08365	1.80274	-0.183022	1.35021	-0.743158	0.278422	-0.73878	0.159185	-0.102371	0.364857	-1.87491	0.360673	-1.41606	0.652555	-1.06001	0.552606	-1.03113	1.23594	-0.856821	1.2531	-1.89355	1.01753	-1.03632	1.33357	-0.0282948	0.394358	-0.932949	1.10832	20.4825	21.2938	20.6607	21.6311	19.7044	22.4844	20.5718	22.0486	20.0323	21.0163	20.0365	20.9014	20.6495	21.0995	18.9422
Q96JB2	Conserved oligomeric Golgi complex subunit 3	COG3	0.836566	-0.383669	1.23891	0.400947	-0.326112	0.199443	0.542208	0.56806	0.00273945	0.902703	-0.149614	0.675005	0.0709513	0.913143	-2.62895	-0.184596	-1.08789	-1.04579	-0.267965	1.21938	-1.20266	0.706973	-0.581951	1.36857	-2.65067	0.5501	-1.05728	0.505604	0.177033	1.16568	-0.695341	0.218471	20.6334	19.9949	20.8439	20.4054	20.025	20.3	20.4793	20.4929	20.1971	20.668	20.1173	20.5488	20.2327	20.6734	18.82
Q96JG6	Syndetin	VPS50	-0.0904652	-2.40621	0.0824549	0.589815	0.784187	-0.764204	1.10655	0.475796	0.116371	0.223643	0.634914	1.0354	0.559409	2.76142	-0.312853	-1.54822	0.390491	-0.0572694	-0.246107	0.0898534	-0.564995	1.05259	0.393304	0.0991844	-2.43723	0.0275898	-0.399782	-0.763015	-0.879629	0.773026	-0.577093	-0.148932	19.5286	19.1424	19.5575	19.6421	19.6745	19.4163	19.7283	19.6231	19.5631	19.581	19.6496	19.7164	19.637	20.0043	19.4915
Q9BZH6	WD repeat-containing protein 11	WDR11	0.803409	0.162487	0.613115	1.08126	-0.145317	0.58999	0.759812	1.12161	-0.325142	0.945575	-0.167691	0.641871	0.115718	0.541529	-2.53795	0.62696	-1.10526	0.384962	-1.09945	0.61323	-1.62802	0.37113	-0.773078	0.538975	-2.79	0.786525	-0.637814	0.92942	-0.141289	-0.910168	-0.250781	0.88438	19.4544	19.1792	19.3727	19.5737	19.0471	19.3628	19.4357	19.5911	18.9698	19.5155	19.0374	19.3851	19.1591	19.342	18.0196
Q9HC35	Echinoderm microtubule-associated protein-like 4	EML4	0.538268	0.601522	1.03904	0.73901	-0.347721	0.211524	0.762918	1.23635	-0.650373	-0.800718	-0.259981	0.993417	-0.141612	0.816587	-2.13859	-0.863454	-1.17095	0.415279	-1.19586	0.550695	-1.29858	0.732784	-0.0385423	1.28197	-2.25693	0.976881	-1.1875	0.577652	-0.0212172	1.16439	-1.13141	0.86516	21.5573	21.5889	21.8077	21.6576	21.1142	21.3939	21.6696	21.9063	20.9629	20.8877	21.1581	21.7848	21.2173	21.6964	20.2187
Q9NQ66	1-phosphatidylinositol 4,5-bisphosphate phosphodiesterase beta-1	PLCB1	-0.568921	-0.0682323	-0.697502	-1.13736	0.91809	-1.27006	-0.487146	-1.08193	1.25053	-1.07825	1.08312	-0.678829	-0.100268	-0.285147	1.6661	-0.436052	1.04019	0.0748236	0.916546	-0.605045	1.36003	-0.529771	1.30478	-1.1535	1.13997	-0.514695	1.12076	-0.720886	0.54222	-1.7786	1.62342	-0.848381	17.9321	18.6267	17.7537	17.1435	19.9949	16.9594	18.0455	17.2204	20.4561	17.2255	20.2239	17.7796	18.5822	18.3257	21.0326
Q9NYU1	UDP-glucose:glycoprotein glucosyltransferase 2	UGGT2	-1.12292	1.38647	-0.566952	-0.832977	-0.829564	1.90509	-0.63437	1.68557	-1.34744	0.865528	-1.3804	0.854143	-0.674012	-0.120236	-0.669485	-0.363017	-0.733047	1.09667	-0.388233	1.47284	-0.65102	0.833086	-0.31829	1.37231	-1.22946	0.997309	-0.251327	0.483008	-0.960323	0.709521	-1.13921	0.550727	17.1838	18.6967	17.519	17.3586	17.3607	19.0094	17.4783	18.8771	17.0484	18.3827	17.0286	18.3758	17.4544	17.7883	17.4572
Q9UHD8	Septin-9	SEPTIN9	-0.466977	-0.396569	-0.903401	-1.62566	1.4628	-1.26964	-0.478357	-0.352892	1.39078	-0.572686	0.752222	-0.976435	0.261345	-0.225065	1.50894	-0.925338	1.49897	-0.640363	0.948886	-0.499517	1.57241	-0.680699	1.25187	-0.96132	0.665933	-0.77171	1.05342	-1.1089	-0.277548	-0.632301	1.68907	-0.291277	23.942	23.9659	23.7943	23.5497	24.5954	23.6703	23.9382	23.9806	24.571	23.9062	24.3548	23.7695	24.1886	24.0239	24.611
Q9UIA9	Exportin-7	XPO7	0.725223	-1.01966	1.05078	1.55851	0.0676329	-1.09692	1.08445	1.94328	0.367571	-2.34473	0.685198	-1.65281	0.421191	0.934881	-0.595494	1.02518	0.437444	-1.52046	-0.0697522	1.08842	-0.152593	0.214486	0.321895	-1.57916	-0.965884	-0.352837	0.0221121	-0.574932	-0.430971	0.584715	0.193446	-0.37023	20.8421	20.3486	20.9341	21.0777	20.6561	20.3267	20.9437	21.1866	20.7409	19.9738	20.8307	20.1695	20.7561	20.9014	20.4685
Q9ULH0	Kinase D-interacting substrate of 220 kDa	KIDINS220	0.315014	1.15043	1.24579	-1.30874	-0.277694	-1.01607	0.608132	-0.46348	0.417231	0.103852	-0.520283	0.423041	0.841109	1.21201	-2.05886	0.323269	-0.610665	1.53916	-0.371236	1.03357	-0.967773	0.771152	0.143712	-1.71887	-2.14857	-0.156389	-0.406382	1.39641	0.194109	-0.619543	-0.374233	1.30079	17.7887	18.0317	18.0594	17.3163	17.6163	17.4015	17.8739	17.5622	17.8184	17.7272	17.5457	17.8201	17.9417	18.0496	17.0981
Q9Y230	RuvB-like 2	RUVBL2	-0.335625	-0.18437	-0.288671	0.0334456	-0.695544	1.84106	-0.16379	1.88154	-0.634854	0.521911	-0.873802	0.631683	-0.35471	-0.541531	-1.78755	1.28481	-1.01139	0.856654	-0.838579	0.263555	-1.13178	0.0784336	-0.473051	0.169766	-1.89955	0.706474	-0.776963	1.56366	-0.116821	1.7712	-0.675783	1.18017	22.0692	22.1256	22.0867	22.2068	21.9351	22.8804	22.1333	22.8955	21.9577	22.3888	21.8687	22.4297	22.0621	21.9925	21.5282
Q9Y446	Plakophilin-3	PKP3	-0.0361306	-0.62524	0.395344	0.43715	-0.531379	0.983825	0.520543	0.504565	-0.537862	1.6376	-0.336694	0.717812	-0.163537	0.527076	-2.35316	0.0476763	-0.928907	0.706238	-0.678897	0.824967	-1.04009	1.10203	-0.415766	0.748047	-3.0063	0.35732	-1.02432	0.806445	0.0949208	1.04426	-0.76044	0.982899	22.0379	21.4358	22.4789	22.5216	21.5317	23.0804	22.6069	22.5905	21.5251	23.7486	21.7307	22.8085	21.9077	22.6135	19.6698
A0FGR8	Extended synaptotagmin-2	ESYT2	-0.221481	0.265713	-0.28313	-0.0232506	1.57153	-0.822227	-0.255879	-2.07084	0.883306	-0.927114	0.166123	-1.06326	-0.10336	-0.983763	0.848486	-1.60275	1.40107	0.365213	1.531	0.0479018	1.6813	-1.87357	0.618532	0.795586	0.814995	-0.339898	0.880447	-0.963547	-0.213508	-0.586538	1.08574	-0.622817	20.7242	20.8809	20.7044	20.788	21.3008	20.5311	20.7132	20.1296	21.0795	20.4973	20.8489	20.4536	20.7622	20.4791	21.0683
E9PAV3	Nascent polypeptide-associated complex subunit alpha, muscle-specific form	NACA	0.0620691	0.802632	0.682749	0.526842	-0.509358	0.847165	0.423966	1.43603	-0.853348	0.531952	-1.30081	0.940173	0.339096	0.242615	-1.90619	0.875159	-0.867181	0.830303	-1.28459	0.745283	-0.628312	1.20132	-1.66132	0.169271	-1.84972	0.450602	-1.40791	0.618167	-1.33083	1.221	-0.168831	0.822015	23.8121	24.1135	24.0647	24.0012	23.5796	24.1316	23.9594	24.3712	23.4397	24.0033	23.2576	24.1694	23.9248	23.8856	23.0113
O00410	Importin-5	IPO5	-0.894686	1.58306	-0.0633634	-0.491561	-0.700463	1.78452	-1.07965	2.26622	-0.981491	-0.216841	-1.02006	-1.32552	-0.316286	0.809604	-0.756123	-0.506373	-0.353035	0.373174	-0.382863	1.42813	-0.694346	1.1043	-0.518247	0.91466	-0.716618	1.47663	-0.137629	0.697348	-1.61293	-0.419632	-0.156374	0.90644	21.7723	22.5186	22.0227	21.8937	21.8308	22.5793	21.7166	22.7243	21.7462	21.9765	21.7346	21.6426	21.9465	22.2856	21.8141
O60318	Germinal-center associated nuclear protein	MCM3AP	0.35901	0.498241	-0.235468	0.576463	-0.896635	0.794546	0.440669	0.801524	-0.479244	0.15149	-0.189608	0.802641	0.253856	0.203552	-1.91253	0.697904	-1.76267	0.884951	-1.25896	0.310518	-1.37139	1.41093	-0.133565	1.02883	-2.74558	0.554005	-0.576872	0.916901	0.720941	0.746248	-1.29301	0.702307	18.5944	18.6467	18.3712	18.6761	18.1229	18.758	18.6251	18.7606	18.2796	18.5165	18.3884	18.7611	18.555	18.5361	17.7413
O95163	Elongator complex protein 1	ELP1	0.692774	0.704026	0.643596	1.44679	-1.15423	-0.465302	0.158153	1.82102	-0.661701	-1.50355	-1.00687	1.04098	0.495554	0.458588	-1.40492	1.94029	-1.40293	0.0307679	-0.839752	0.580347	-1.21465	0.237274	-0.372514	-0.435453	-1.71831	-0.28656	-0.299923	0.520159	0.0983678	1.33763	-0.560789	1.12113	19.7445	19.7486	19.7263	20.0231	19.0619	19.3165	19.5469	20.1614	19.2439	18.9329	19.1164	19.8732	19.6716	19.6579	18.9693
P02671	Fibrinogen alpha chain	FGA	-1.01795	-0.0829412	-0.563596	-1.17324	-0.54595	-1.77147	-0.505244	-0.756125	0.92147	-0.395246	-0.0020431	-0.324279	0.372105	0.369324	0.851181	2.50433	0.382317	0.102487	1.64861	-0.204122	1.57466	-0.888772	2.1213	-1.03093	0.613126	-0.598501	0.600577	-0.91813	0.484158	-1.16813	-0.0224623	-0.576506	23.9477	25.0218	24.4696	23.7694	24.4899	23.0822	24.5367	24.2485	26.1755	24.663	25.1147	24.7445	25.5444	25.5413	26.0947
P07384	Calpain-1 catalytic subunit	CAPN1	0.373205	-1.02409	0.95872	0.00163487	0.896364	-0.775087	0.190113	-3.37617	0.766018	-0.44793	1.15718	0.4916	-0.405999	-0.460353	0.311314	-1.08402	1.04324	-1.3942	0.846586	0.643393	0.836969	-1.16375	0.741821	0.548858	0.577998	-0.986692	1.12779	-0.845453	-0.113982	-0.430261	1.19765	-0.202475	23.4896	23.1116	23.648	23.3891	23.6312	23.179	23.4401	22.4753	23.5959	23.2675	23.7017	23.5217	23.2788	23.2641	23.4729
P33991	DNA replication licensing factor MCM4	MCM4	-0.512176	0.67201	0.52308	1.11723	-0.675926	0.753737	0.454067	1.76704	-0.853368	-0.201136	-0.850324	0.782115	0.584414	0.483333	-1.71309	0.976738	-1.71322	0.659441	-1.34791	0.390332	-0.681094	1.05824	-0.635498	0.639413	-2.05592	0.327605	-1.38914	0.866048	0.0549924	0.982506	-1.23626	0.77272	19.9408	21.1147	20.9671	21.5561	19.7784	21.1958	20.8987	22.2003	19.6025	20.2491	19.6055	21.2239	21.0279	20.9277	18.7502
P40763	Signal transducer and activator of transcription 3	STAT3	-0.5882	-0.380163	-0.616714	-0.729449	0.423264	-1.79502	-0.297287	-0.949136	-0.621043	-2.24358	-0.846446	1.77457	1.38042	0.744061	0.0353101	2.3569	-0.630336	-0.702991	0.140482	0.38305	-0.310809	0.517446	1.17533	-0.58037	-0.650142	0.986947	1.521	0.53009	-0.761498	0.266287	0.318134	0.149892	21.3402	21.3877	21.3337	21.308	21.5711	21.0648	21.4066	21.2579	21.3327	20.9624	21.2813	21.8795	21.7895	21.6443	21.4825
P42566	Epidermal growth factor receptor substrate 15	EPS15	1.71003	1.16798	1.31871	-0.824584	0.0240388	-1.14557	0.781828	-1.18414	0.113848	-0.496937	-0.137485	0.294623	1.89133	0.491376	-2.84641	-1.20793	-0.567036	-0.448205	0.00355469	0.289833	0.642437	-0.0951175	-0.312938	-0.591902	-1.6291	-0.0126477	-0.0722759	0.887056	1.26003	0.833392	-0.126364	-0.0114315	21.1375	21.0134	21.0479	20.5572	20.7515	20.4837	20.925	20.4749	20.7721	20.6322	20.7145	20.8134	21.179	20.8585	20.0943
P49815	Tuberin	TSC2	0.693858	0.878703	0.85635	1.25103	0.627791	-1.80647	-0.181474	-1.11476	0.724865	-0.10849	-0.508746	0.321566	1.39696	1.2018	-1.45891	-1.21393	-0.1902	0.289073	0.346287	0.562066	0.206255	-0.625434	1.30285	-0.97197	-3.25725	-0.0901003	0.507365	0.210334	0.139855	-0.0805361	-0.089668	0.180921	18.5148	18.554	18.5492	18.6328	18.5008	17.9853	18.3294	18.1318	18.5214	18.3449	18.2601	18.436	18.6637	18.6224	18.0589
P52789	Hexokinase-2	HK2	1.14684	-0.794947	1.04496	-0.333222	-0.146413	0.558204	0.507023	0.0385396	-0.479728	1.68008	0.071786	0.364355	0.535395	0.636836	-2.88745	1.35027	-0.411876	-1.21465	-0.260915	1.03642	-0.845471	-0.328008	-0.864786	1.00244	-1.85757	0.344509	-1.61201	-0.062045	-0.191799	1.07159	0.239788	0.661852	21.9038	20.5412	21.8323	20.8652	20.9963	21.4907	21.4548	21.1261	20.7624	22.2779	21.1494	21.3547	21.4747	21.5459	19.0729
P55060	Exportin-2	CSE1L	-0.979533	0.79239	-0.798748	-0.0624489	-0.989276	2.76193	-0.404959	1.68652	-0.595831	0.539907	-0.590187	1.13518	-0.394883	0.00311011	-0.947925	-0.10262	-0.760182	1.14814	-0.810938	0.713596	-0.692145	1.09759	-0.275024	0.198486	-1.45637	0.117642	0.0252283	1.49994	-0.924664	0.16528	-1.78925	0.690052	21.9228	22.9253	22.0251	22.4417	21.9173	24.0397	22.2479	23.4312	22.1399	22.7825	22.1431	23.1193	22.2536	22.4788	21.9407
Q12882	Dihydropyrimidine dehydrogenase [NADP(+)]	DPYD	0.762721	0.934241	0.131783	-1.21456	1.00241	-1.91967	0.348164	-1.86514	0.656445	-1.84233	0.872292	-0.948031	0.96186	-0.0544713	0.605023	-0.0298644	0.756533	-0.125477	0.543925	-0.566156	1.20182	0.449028	0.70739	-2.43557	0.62627	-0.00686519	0.551176	-0.11988	0.840002	-1.02701	0.87937	-0.675422	20.8429	20.9673	20.3856	19.4096	21.0167	18.8985	20.5424	18.938	20.7659	18.9545	20.9223	19.6028	20.9873	20.2505	20.7286
Q12906	Interleukin enhancer-binding factor 3	ILF3	0.238611	0.833137	0.0644495	0.44127	-0.452454	1.31313	0.626821	1.33213	-1.27013	0.0366716	-0.826548	0.663607	0.47035	0.479593	-2.03007	0.975152	-1.1393	1.17685	-1.04759	0.875019	-0.658778	1.07455	-1.11793	-0.0548055	-2.11999	1.00024	-1.71554	0.362325	-0.259131	0.535422	-0.729067	0.921994	24.1887	24.4787	24.1038	24.2876	23.8517	24.7127	24.378	24.722	23.453	24.0903	23.6693	24.396	24.3017	24.3063	23.0824
Q12929	Epidermal growth factor receptor kinase substrate 8	EPS8	-1.2613	1.13478	-0.282678	-1.24927	0.482072	1.49581	-0.115905	0.655944	-0.264139	0.536947	-0.586303	-0.189474	-1.74308	-0.503639	-1.18763	0.397968	-0.342113	-0.403157	0.103777	-0.238366	-0.319528	2.7184	0.043324	2.56239	-1.54356	-0.648869	-0.207616	0.286695	-0.437022	0.39556	0.48464	0.225346	20.1356	21.0788	20.5208	20.1403	20.8218	21.2209	20.5865	20.8903	20.5281	20.8434	20.4013	20.5575	19.946	20.4338	20.1646
Q13136	Liprin-alpha-1	PPFIA1	0.0316388	1.95242	0.253576	-0.0777563	-0.695045	-0.988535	0.0818637	-1.93073	-0.424492	0.36204	-0.470656	-0.474292	0.446671	1.29885	-2.12607	1.64887	-0.953224	0.668002	0.133771	1.25256	-0.374285	-0.148088	0.2969	-0.257392	-2.04223	0.425986	0.309527	0.452857	-8.98812e-05	1.95708	-0.0686574	-0.541069	19.4481	19.8532	19.4949	19.425	19.2949	19.233	19.4587	19.0343	19.3519	19.5178	19.3422	19.3414	19.5356	19.7153	18.9931
Q14667	Bridge-like lipid transfer protein family member 2	BLTP2	0.761776	-0.191792	0.944089	0.464248	0.29274	-0.821061	0.976401	-0.841069	0.60496	-2.07223	-0.89601	0.358434	1.48569	1.87943	-1.2427	-0.469483	-0.611008	-0.974444	0.198288	0.098244	-0.0951393	1.03464	-0.342633	-0.552874	-2.57147	1.05237	-1.08321	0.894808	-0.0370824	0.519934	0.339059	0.897086	18.1152	17.9028	18.1558	18.0489	18.0107	17.7626	18.163	17.7581	18.0803	17.4839	17.7459	18.0254	18.2765	18.3642	17.6687
Q14689	Disco-interacting protein 2 homolog A	DIP2A	0.244971	-0.723276	0.663514	-0.45298	0.823306	-1.4761	0.256306	-2.13132	1.40783	-0.381241	1.16703	-0.372503	-0.439306	-0.47914	1.22008	-1.18084	0.938852	-1.2558	0.714718	-0.208404	0.734822	-1.18723	1.07684	-0.925693	1.0549	-0.94821	1.22269	-0.492242	0.242514	-1.13951	1.79901	0.226401	18.8031	18.3829	18.9847	18.5002	19.0541	18.0562	18.808	17.7719	19.3077	18.5313	19.2032	18.5351	18.5061	18.4889	19.2262
Q15386	Ubiquitin-protein ligase E3C	UBE3C	-1.1489	-0.81921	-0.967516	0.683551	0.52739	-0.605822	-1.32546	1.53855	0.702539	1.13755	-0.517996	-0.150541	-1.27398	-1.28465	1.12806	-1.55287	1.2064	0.389915	0.974957	-0.0171376	0.452332	-0.435998	0.732741	1.03991	0.661011	-0.958134	1.24281	-1.76148	-1.29025	0.018322	1.12059	0.553325	20.0562	20.1399	20.1023	20.5215	20.4819	20.1941	20.0114	20.7387	20.5264	20.6368	20.2164	20.3097	20.0244	20.0217	20.6344
Q27J81	Inverted formin-2	INF2	0.357611	-0.942809	1.18805	0.178957	0.355776	-0.717741	1.16527	-1.65268	0.738327	0.716546	0.704922	1.01899	0.348271	0.371845	-1.71126	-0.362581	0.0900686	0.371451	0.136992	0.562641	-0.142124	-1.26249	0.973491	-1.43736	-1.98812	-0.231375	-0.84987	0.322554	0.445206	2.59357	-0.417648	-0.924483	20.8666	20.3259	21.2119	20.7923	20.8658	20.4195	21.2024	20.0307	21.0249	21.0158	21.011	21.1416	20.8627	20.8725	20.0064
Q5GLZ8	Probable E3 ubiquitin-protein ligase HERC4	HERC4	0.234013	-0.439621	0.889792	-0.72378	1.19798	0.0260594	-0.01815	-1.42847	0.502431	0.798043	1.14672	0.00796656	0.703182	-0.523771	-1.02855	-1.88329	0.643834	0.233667	0.474744	0.783518	-1.00327	-2.56981	2.01034	-0.781863	-0.705806	0.23679	1.9584	-0.477882	0.0116523	-0.351222	0.219626	-0.143268	19.8022	19.6722	19.9288	19.6174	19.9883	19.7621	19.7536	19.4813	19.854	19.9111	19.9784	19.7586	19.8928	19.656	19.5585
Q5VZL5	Zinc finger MYM-type protein 4	ZMYM4	-0.166181	0.486664	-0.262356	0.652427	-0.496042	0.902693	0.136663	-0.184405	0.25472	0.284625	-0.698227	1.33073	0.614243	0.62237	-2.37351	0.135365	-1.09527	1.00725	-1.52894	1.0272	-0.0868766	0.716012	-0.486555	1.26604	-3.06783	0.71622	0.0509531	0.395451	0.764176	-0.613461	-0.942579	0.638436	18.1954	18.3748	18.1689	18.4203	18.1047	18.4891	18.2786	18.1903	18.311	18.3193	18.0491	18.6068	18.4098	18.4121	17.5887
Q66K14	TBC1 domain family member 9B	TBC1D9B	0.761897	1.10233	0.236647	-1.74125	0.852199	2.47754	0.057713	-1.31221	0.862506	-1.20612	0.0222073	0.309017	0.432199	-0.681804	-1.34782	0.0628955	-0.637131	-0.903867	0.293735	1.09613	-0.200213	-1.42786	-0.0158206	1.26304	-2.31978	0.14547	0.906684	0.0119114	0.136072	-0.0403625	0.459609	0.344442	19.9111	19.9675	19.8242	19.4966	19.9261	20.1953	19.7945	19.5676	19.9278	19.5852	19.7886	19.8361	19.8565	19.672	19.5617
Q6P158	Putative ATP-dependent RNA helicase DHX57	DHX57	-0.491538	1.22325	-0.25973	-0.277644	-0.726936	1.22662	0.0675885	1.5656	-0.485252	-1.48492	0.0244079	1.63776	0.0267608	0.509377	-1.15069	0.0951975	-0.990024	0.430054	-0.922516	0.673279	-1.13239	1.13354	-0.348691	-0.303133	-2.57772	0.493735	-0.395038	1.4736	-0.216731	0.354867	-0.796892	1.62422	17.8784	18.5262	17.966	17.9592	17.7895	18.5274	18.0896	18.6555	17.8808	17.5032	18.0733	18.6828	18.0742	18.2565	17.6294
Q6P2E9	Enhancer of mRNA-decapping protein 4	EDC4	0.362782	0.369053	0.402605	1.58961	-0.205108	0.601669	0.124043	1.48059	-0.518708	0.401252	-0.366949	0.338933	0.397866	0.956324	-2.08224	0.215455	-1.10086	0.460665	-0.788507	1.0285	-1.22697	-0.384	-0.895613	0.0707836	-2.85927	0.390114	-0.874905	1.2373	-0.246213	1.23737	-0.926984	0.811407	20.3696	20.372	20.3845	20.8279	20.1575	20.4589	20.2805	20.7871	20.0404	20.384	20.0971	20.3607	20.3828	20.5913	19.4565
Q86TI0	TBC1 domain family member 1	TBC1D1	-0.700725	-0.354475	-0.890711	-1.46046	1.08389	-1.51454	-0.316113	-0.895737	1.29633	-0.779293	0.961306	-0.669875	0.159429	0.0714556	1.09869	0.548275	1.36515	-0.167706	0.910119	-0.823566	1.24128	-0.845614	1.22893	-1.47028	1.19705	-0.596852	1.24071	-0.59855	0.104862	-0.92829	1.64439	-1.13909	17.8202	18.166	17.6304	17.0613	19.6027	17.0073	18.2044	17.6254	19.8149	17.7417	19.4803	17.851	18.6793	18.5915	19.6175
Q8IY18	Structural maintenance of chromosomes protein 5	SMC5	0.6082	0.296044	0.210326	1.73091	-0.298312	0.482988	0.723123	0.23372	-0.799549	-1.11696	-0.339714	1.51923	1.19736	0.987056	-2.0381	-0.187115	-1.64425	0.39402	-1.11531	0.417551	-0.631968	0.412888	-0.310071	0.583061	-2.09541	0.826297	-1.12775	1.23692	0.315314	0.188556	-1.37469	0.715634	18.4003	18.2654	18.2284	18.8852	18.0087	18.3462	18.4499	18.2385	17.7922	17.6551	17.9908	18.7938	18.6548	18.5639	17.2572
Q8N1G2	Cap-specific mRNA (nucleoside-2'-O-)-methyltransferase 1	CMTR1	-0.18686	0.444212	-1.01184	0.229163	-0.221043	1.65797	0.216874	1.20682	-0.529287	0.0503901	-0.608756	1.40796	0.382297	-0.000931158	-2.03696	1.09611	-1.29558	1.09548	-1.32066	-0.0899025	-0.615122	1.38109	-0.787133	0.453883	-2.4153	1.1514	-0.480806	1.154	-0.166763	0.177491	-0.750807	0.412632	18.9576	19.2013	18.639	19.1182	18.9444	19.67	19.1135	19.4958	18.8253	19.0492	18.7947	19.5735	19.1774	19.0294	18.2431
Q8N2S1	Latent-transforming growth factor beta-binding protein 4	LTBP4	0.923445	0.766422	1.69546	0.798117	0.253846	-0.177133	-0.828589	-1.69222	0.544417	-0.969543	-0.898958	-0.786039	0.355629	-0.000551947	1.21689	-1.75105	0.785178	-0.74987	0.301103	0.749041	0.497335	-1.12507	0.393819	-2.42833	0.206947	1.50691	0.923582	-0.188113	-0.596697	-1.01761	0.297157	0.994486	20.4344	20.3404	20.8965	20.3594	20.0337	19.7757	19.3859	18.869	20.2076	19.3015	19.3437	19.4113	20.0946	19.8814	20.61
Q8ND30	Liprin-beta-2	PPFIBP2	1.25985	-0.483475	1.14522	0.783853	0.107753	-0.362633	0.873952	-1.14006	0.178247	0.572579	0.00307732	1.14325	0.684502	0.734185	-3.47056	-0.394079	-0.709819	-0.224999	0.0859643	1.02097	-0.475951	0.00479954	-0.244287	0.29914	-1.89969	0.320396	-1.26917	0.224946	0.66481	1.27838	-0.850652	0.139507	19.3916	18.7428	19.3489	19.2144	18.9628	18.7878	19.248	18.4985	18.9891	19.1358	18.9239	19.3482	19.1775	19.1959	17.6313
Q8TBA6	Golgin subfamily A member 5	GOLGA5	0.742178	0.318658	1.10533	0.609299	-0.531204	-0.93678	0.237774	-0.97277	-0.291538	1.48288	-0.0699771	0.603874	0.584511	1.48368	-1.92842	0.760683	-0.355226	0.620522	-0.361786	1.29814	-1.58032	-0.0324562	-0.482555	-0.987669	-2.63016	0.725584	-0.593253	1.21837	-0.551371	1.05677	-0.599586	0.0568243	19.9469	19.7511	20.1147	19.8854	19.3582	19.1707	19.7137	19.1541	19.469	20.2893	19.5714	19.8829	19.874	20.2896	18.7123
Q8TDY2	RB1-inducible coiled-coil protein 1	RB1CC1	-0.578289	1.16425	-1.33718	-0.833107	-0.405887	0.0360126	-0.0522846	1.43703	-0.324055	2.2257	-0.0846157	1.09898	0.314062	0.696849	-1.27928	0.641147	-0.407513	2.11149	-0.66626	0.754994	-0.892479	-0.291336	0.0109128	-0.584133	-2.09131	0.930765	0.0904568	1.07161	-0.206786	-1.21115	-0.556326	-0.782266	17.8191	18.4612	17.5395	17.7252	17.8826	18.0454	18.0129	18.5617	17.9128	18.8523	18.001	18.4371	18.1479	18.2889	17.5608
Q96A65	Exocyst complex component 4	EXOC4	-0.206634	-0.642143	-0.0710631	-1.16994	1.13234	-1.15785	0.594765	-0.997711	1.16694	0.469474	0.227277	0.0170592	0.806325	0.29976	-0.289025	-1.81382	0.582397	-2.02666	1.031	0.19341	0.566109	-0.921275	1.16491	-0.652498	-1.58893	-0.401564	2.05824	0.120607	0.59354	1.3975	0.651504	-1.13405	20.0273	19.9493	20.0515	19.8548	20.267	19.8569	20.1707	19.8856	20.2732	20.1483	20.1049	20.0673	20.2086	20.1179	20.0125
Q96EK7	Constitutive coactivator of peroxisome proliferator-activated receptor gamma	FAM120B	0.820151	-0.899861	0.284349	-0.836125	1.49877	-0.542523	-0.178348	-0.391096	1.57749	-0.971931	0.296084	-0.298261	0.0663666	-0.507204	0.501263	-1.07134	1.14057	-1.65945	0.121228	0.565049	0.273074	0.0304799	1.43923	-1.88615	-0.165438	-1.38115	1.94694	-0.48813	-0.861181	-0.0537268	1.95791	-0.327055	19.1271	18.7279	19.0028	18.7427	19.2846	18.8108	18.8954	18.846	19.3029	18.7112	19.0055	18.8675	18.9522	18.819	19.0531
Q96JP2	Unconventional myosin-XVB	MYO15B	0.304431	-0.595309	0.522772	0.09258	0.439755	0.942164	0.328689	0.610132	0.151148	1.14587	0.286606	0.274611	-0.239487	-0.219634	-0.938459	-0.777669	-0.25044	-0.519124	0.10322	0.363111	-0.341223	0.957379	-0.00996355	1.45199	-4.28967	-0.48284	-0.795282	-0.637522	-0.129339	0.891704	0.132437	1.22736	19.4059	18.3596	19.6598	19.1595	19.5632	20.1475	19.4341	19.7614	19.2276	20.3844	19.3851	19.3712	18.7734	18.7965	17.9606
Q96M96	FYVE, RhoGEF and PH domain-containing protein 4	FGD4	1.41223	-0.873803	1.83698	0.219856	0.264657	-0.633623	1.25469	-0.608744	0.461038	0.53603	0.243962	0.523743	0.898611	0.809459	-2.21893	0.316104	-0.367608	-0.782578	0.647594	1.26207	-0.411936	-1.55384	0.117466	-1.31466	-2.39495	0.127652	-0.826774	-0.351703	0.757019	0.828506	-0.373974	0.19544	20.2338	19.3022	20.4068	19.7479	19.7661	19.4001	20.1696	19.4103	19.8462	19.8767	19.7577	19.8717	20.0245	19.9881	18.7541
Q9BQS7	Hephaestin	HEPH	0.888666	-0.900356	1.22449	0.17965	1.28013	0.143981	1.34882	0.704054	0.289473	1.53058	0.700424	0.415555	-0.108457	0.0169511	-1.49995	-3.213	-0.108094	-0.731479	0.109655	0.636294	-0.661636	0.317753	-0.124926	-2.11983	-0.822676	0.114566	-0.186671	0.140409	-0.175517	1.11888	-0.0946671	-0.413073	22.2659	21.0814	22.4883	21.7964	22.5251	21.7728	22.5706	22.1437	21.8692	22.6909	22.1413	21.9526	21.6057	21.6887	20.6844
Q9BYW2	Histone-lysine N-methyltransferase SETD2	SETD2	0.248402	0.0645113	0.422597	0.213561	-0.391747	0.573188	0.329401	0.464235	0.460053	0.0152342	0.698194	0.478115	0.249259	0.335045	-3.51941	0.343599	-0.139396	0.174536	0.035023	0.235828	-0.7779	0.249561	1.05861	0.263981	-3.65482	0.273621	-0.225315	0.11497	0.579248	0.319146	-0.112744	0.621408	17.8827	17.6686	18.0855	17.8421	17.1375	18.2608	17.977	18.134	18.1291	17.6113	18.4063	18.1501	17.8837	17.9836	13.4964
Q9GZR7	ATP-dependent RNA helicase DDX24	DDX24	-0.114947	0.599869	0.142319	1.04967	-0.580232	0.843064	0.0727388	0.887837	-0.973475	0.481862	-0.854348	0.398293	0.669289	0.317949	-1.97947	1.35698	-1.43756	1.05975	-1.29947	0.532719	-0.832996	0.899331	-0.883254	0.226733	-2.20168	1.13429	-1.05141	1.32534	-0.345866	1.32496	-0.942822	0.174556	19.8849	20.3219	20.0422	20.5969	19.6004	20.4706	19.9996	20.4979	19.36	20.2498	19.4329	20.1987	20.3643	20.1495	18.745
Q9HD67	Unconventional myosin-X	MYO10	0.160309	0.651883	0.518162	0.428527	-0.211034	0.700503	0.290732	0.680766	-0.0970775	0.519962	-0.220707	0.901198	0.128003	0.736921	-3.07293	0.534882	-0.553049	0.543961	-0.937888	0.856307	-2.38371	0.128247	-0.359387	0.835831	-2.58494	0.526898	-0.463888	0.651807	0.287347	0.250002	-0.411846	0.964212	17.5891	18.226	18.0528	17.9366	17.1079	18.2891	17.7581	18.2635	17.2556	18.0551	17.0954	18.5491	17.5472	18.3362	13.3995
Q9NRL2	Bromodomain adjacent to zinc finger domain protein 1A	BAZ1A	-0.103679	0.571428	0.172717	0.554197	-0.488407	0.569045	0.273508	0.606321	-0.60022	0.21708	-0.662943	0.623869	0.434471	0.77404	-0.693194	1.13732	-0.630575	0.592157	-0.393111	0.449531	-0.376544	0.770671	-0.398015	0.0710342	-4.61495	0.728586	-0.139531	0.703056	-0.163997	0.677368	-0.816508	0.15527	18.4835	19.2313	18.7897	19.2122	18.0574	19.2287	18.9013	19.2699	17.9335	18.8388	17.864	19.2894	19.0796	19.4557	17.8305
Q9P275	Ubiquitin carboxyl-terminal hydrolase 36	USP36	-0.47131	0.235617	-0.157529	0.46117	-0.667132	1.07137	-0.30894	1.41155	-0.706678	0.557816	-0.40998	0.0506938	0.0110927	0.0697319	-0.763238	0.517393	-0.611723	0.406913	-0.890669	0.462987	-0.41512	0.593811	-0.546769	1.4608	-3.96566	0.956529	-0.701286	0.98587	-0.265719	0.913238	-0.416009	1.13118	17.6068	18.346	17.9349	18.5819	17.4021	19.2199	17.7766	19.5756	17.3607	18.6829	17.671	18.1527	18.1113	18.1726	17.3016
Q9UBC2	Epidermal growth factor receptor substrate 15-like 1	EPS15L1	0.696526	1.11245	-0.581645	-1.93879	0.879927	-1.16864	0.542488	-1.88309	0.876023	0.0118256	0.46643	-0.660027	0.635547	-0.0920995	-0.551369	-0.861589	0.51979	0.324805	0.750988	0.0438446	1.25636	-1.31138	0.884557	-2.37696	-0.918579	0.320636	1.22689	-0.0365361	1.70124	-0.262608	0.474504	-0.0815233	20.5728	20.6657	20.2874	19.9844	20.6137	20.1564	20.5384	19.9969	20.6129	20.4199	20.5214	20.2699	20.5592	20.3967	20.2942
Q9UMN6	Histone-lysine N-methyltransferase 2B	KMT2B	0.187585	0.286656	0.12162	0.283707	-0.0662754	0.352871	0.33412	0.345883	0.197814	0.343355	0.318955	0.761657	0.23944	0.269905	-3.88831	0.0743236	-0.0499451	0.352066	-0.198867	0.17132	0.607114	0.561013	-0.249384	0.275516	-3.52531	0.373394	-0.0288975	0.492703	0.448016	0.435077	-0.13837	0.311252	18.4687	18.6174	18.3696	18.613	18.0874	18.7169	18.6887	18.7064	18.484	18.7026	18.6659	19.3307	18.5465	18.5923	12.348
Q9UPQ0	LIM and calponin homology domains-containing protein 1	LIMCH1	-0.523399	-0.345808	-0.275406	0.168124	0.486336	-2.03076	-0.0201915	-1.23231	0.653673	-1.35514	0.54422	-0.648201	-0.229664	-0.38543	0.988203	-0.369789	1.10792	0.766065	1.53805	-0.681221	0.950257	-2.40677	1.19174	0.0703959	0.851358	-0.436519	2.11901	-0.858577	0.637876	0.283689	0.344793	-0.902523	18.8364	18.9709	19.0242	19.3601	19.601	17.6949	19.2175	18.2996	19.7278	18.2065	19.6449	18.7419	19.0588	18.9409	19.9811
Q9Y2J2	Band 4.1-like protein 3	EPB41L3	0.61647	-0.264259	0.3348	-0.400442	0.864729	-2.00738	0.750347	-1.93579	0.920769	-1.36879	1.1055	-1.20921	0.544856	-0.20261	0.694164	-0.652269	1.12919	-0.86166	0.875679	-0.20274	1.41767	-1.14174	1.22951	-1.05516	0.888017	-0.361153	0.891796	-0.504167	1.16117	-1.20672	0.682177	-0.732742	21.0821	20.0779	20.761	19.9226	21.3652	18.0904	21.2348	18.172	21.4291	18.8185	21.6397	19.0005	21.0005	20.1482	21.1707
Q9Y4E6	WD repeat-containing protein 7	WDR7	0.790853	0.161939	0.880427	-1.56731	0.751838	-1.59372	1.07159	-2.06291	1.456	-1.86042	1.06001	-0.367099	1.01343	0.457993	-0.00603014	-0.283396	1.01163	-0.893414	0.578165	-0.100765	0.451081	-1.10644	0.682525	-1.5933	0.104028	-0.359808	1.18133	-0.596642	0.809822	-0.367625	0.898515	-0.602288	19.6441	19.4138	19.6769	18.7805	19.6298	18.7709	19.7469	18.599	19.8877	18.6732	19.7427	19.2201	19.7256	19.5222	19.3523
Q9Y6D9	Mitotic spindle assembly checkpoint protein MAD1	MAD1L1	-0.0625683	0.369794	-0.294392	0.716609	-0.526179	0.836797	0.716419	0.837201	-0.675347	-0.186825	-0.235221	1.16476	0.714031	0.55653	-2.38492	0.8048	-1.9354	1.04768	-1.04733	0.304375	-1.03365	1.0453	0.103058	1.12108	-2.08452	1.19614	-1.27116	0.406709	-0.223271	0.168091	-1.04947	0.900873	18.8007	18.9396	18.7263	19.0509	18.6518	19.0895	19.0509	19.0897	18.6039	18.7608	18.7453	19.1949	19.0501	18.9995	18.055
O14647	Chromodomain-helicase-DNA-binding protein 2	CHD2	0.0823985	0.546888	-0.337483	0.50263	-0.723165	0.389044	0.649673	1.39781	-0.902844	0.00184552	-0.4905	-0.459867	0.766036	0.71189	-2.03227	1.99003	-1.56767	1.42851	-1.62716	0.624084	-0.147234	0.91743	-1.0791	-0.560923	-1.32769	0.632832	-1.1754	1.44433	0.492496	0.275582	-0.885574	0.463375	19.8123	20.0245	19.6205	20.0043	19.4444	19.9524	20.0715	20.4132	19.3623	19.7755	19.5507	19.5646	20.1246	20.0999	18.8464
O14776	Transcription elongation regulator 1	TCERG1	0.139734	0.472171	-0.0772026	0.322229	-0.208014	1.5614	0.626776	1.39589	-0.758191	0.926444	-0.529017	0.489711	0.666792	0.378428	-2.18013	0.42646	-1.01149	0.641585	-1.02819	0.891035	-1.00094	0.622092	-0.793246	0.90361	-2.87148	0.739701	-1.31541	0.8138	0.106511	-0.0843803	-0.836901	0.570235	20.9298	21.0765	20.834	21.0103	20.7763	21.5573	21.1447	21.4842	20.5335	21.277	20.6346	21.0843	21.1624	21.0351	19.9058
O14795	Protein unc-13 homolog B	UNC13B	0.255944	-1.07964	0.907244	0.182171	0.148288	-1.31141	0.583908	-0.751873	0.384456	1.23449	0.636331	0.00088631	0.119316	0.401114	-0.636399	0.188727	0.135527	-0.468315	0.538995	0.692432	-0.0731469	-2.67068	0.16737	-0.289642	-1.24947	-0.358905	-0.714897	-0.738573	-0.0105098	3.53418	-0.0343139	0.276398	18.9887	18.1956	19.3755	18.9449	18.9248	18.058	19.1834	18.3902	19.065	19.5698	19.2146	18.8372	18.9076	19.0749	18.4588
O43426	Synaptojanin-1	SYNJ1	-0.336657	0.898288	-0.324227	-1.86371	0.577426	-2.3464	0.196056	-2.29604	1.04922	-0.253002	0.811138	-0.0756038	1.23627	0.252964	0.164769	0.745689	1.10935	-0.206291	0.118566	0.0264812	1.25433	-0.811621	0.971183	-1.89752	-0.341252	0.531136	0.790922	0.0836245	0.987213	-0.856686	0.414679	-0.610277	19.2007	19.5815	19.2045	18.7297	19.4826	18.5808	19.3649	18.5963	19.6281	19.2265	19.5546	19.2812	19.6858	19.3825	19.3553
O43815	Striatin	STRN	0.853428	1.23225	0.996755	0.0762145	0.357508	0.322242	0.521268	0.705276	-0.404803	-0.753771	0.0578804	-0.0493669	0.835086	0.829602	-2.63754	-0.717676	-0.861444	0.0949282	-0.571576	0.964231	-0.840987	0.187234	0.0493911	1.16618	-3.05441	0.769751	-0.643758	0.0195778	-0.486497	0.331064	-0.710883	1.36284	20.103	20.1962	20.1382	19.9116	19.9808	19.9722	20.0212	20.0665	19.7931	19.7072	19.9071	19.8806	20.0984	20.0971	19.2433
O43847	Nardilysin	NRDC	-0.145619	1.00817	0.446091	0.305599	-0.490889	1.11243	0.303177	0.564621	-0.632493	1.24202	-0.198373	1.07831	0.481131	0.782053	-1.7483	0.929491	-1.1709	0.436056	-1.35775	1.19414	-1.32235	0.57676	-0.267962	0.143991	-2.95414	0.22269	-0.824974	1.19768	-0.275524	0.193384	-1.28602	0.457497	19.6574	20.3541	20.0147	19.9299	19.4489	20.4171	19.9284	20.0863	19.3634	20.4953	19.6255	20.3965	20.0359	20.2176	18.6896
O60701	UDP-glucose 6-dehydrogenase	UGDH	1.16128	-0.787019	1.89692	0.0689844	0.457096	-2.57206	1.41576	-1.32495	0.725635	-0.0842365	1.42245	1.15497	0.905169	0.357259	-1.19928	-0.00283132	0.111879	-0.505507	0.225276	-0.215501	-0.0158252	-1.44419	0.89179	-0.570024	-1.17586	-0.630227	-0.0251756	-0.469853	1.47789	0.0205132	-0.588316	-0.682017	24.2308	22.6296	24.8354	23.3331	23.6521	21.1625	24.44	22.1875	23.8728	23.2072	24.4455	24.2256	24.0203	23.57	22.2907
O75051	Plexin-A2	PLXNA2	1.36717	-0.537899	1.45785	0.290253	0.787271	-0.913571	1.42866	-2.0067	1.0498	-0.0818683	1.11758	0.328111	0.498271	0.490856	-0.955776	-1.67044	0.180524	0.0841572	0.93262	0.59578	0.357015	-2.33861	0.537574	-1.72946	-0.850194	-0.315906	-0.193215	-0.426961	1.02694	-0.45394	-0.0808805	0.0249851	19.8196	18.9478	19.8611	19.3268	19.5543	18.7759	19.8478	18.2757	19.6744	19.1565	19.7054	19.3441	19.422	19.4186	18.7566
O75891	Cytosolic 10-formyltetrahydrofolate dehydrogenase	ALDH1L1	-0.920111	-1.02258	-0.289152	-0.445621	-0.340667	-1.3756	0.265943	-0.974815	-0.259213	-0.424384	2.02322	1.05421	0.482731	0.313999	0.0287365	-0.526557	-0.17363	-0.795849	0.992334	1.26421	1.18342	-1.13415	0.919358	-2.06038	-0.527557	-0.105685	-0.733444	-0.446645	1.63267	2.23435	-0.000112917	0.160965	18.0587	17.9462	18.7511	18.5794	18.6946	17.5588	19.3603	17.9986	18.784	18.6027	21.2888	20.2253	19.5982	19.413	19.1
P05107	Integrin beta-2	ITGB2	0.336835	1.9192	-0.897027	-0.961193	-0.837019	-0.493995	0.596609	-0.247937	-0.403682	-0.618723	-1.14982	0.189095	1.56025	0.586675	0.00836515	3.23446	-0.880375	0.336263	-0.824321	0.100929	-0.816863	1.0182	0.914177	-1.243	-0.522765	1.12591	-0.141347	0.439813	-0.748735	-0.57133	-0.783609	-0.225023	21.931	23.3098	20.8558	20.7999	20.9081	21.207	22.1573	21.4214	21.2857	21.0983	20.6355	21.8022	22.997	22.1487	21.6447
P14868	Aspartate--tRNA ligase, cytoplasmic	DARS1	0.149918	0.955622	-0.451985	0.512102	-0.28209	1.65795	-0.290265	1.45773	-0.757179	1.60359	-0.404607	0.44304	-0.113023	-0.295205	-1.14145	1.30358	-1.31944	1.07247	-0.583047	0.891929	-0.704069	0.897917	-0.336278	1.43632	-2.69707	0.157188	-1.31164	-0.25487	-0.554886	0.0751005	-1.02047	-0.0968803	22.7474	23.0053	22.5548	22.8633	22.6091	23.2301	22.6065	23.166	22.4571	23.2127	22.5699	22.8412	22.6633	22.6049	22.3341
P25705	ATP synthase subunit alpha, mitochondrial	ATP5F1A	1.41796	-1.75256	1.25147	-0.191378	0.973901	-0.927859	1.40758	-1.54992	1.45858	-0.421688	0.851594	-0.0816793	0.313822	0.507668	-0.0248227	-1.68028	0.25855	-1.40658	1.16622	-0.106595	0.975627	-1.51025	0.435965	-0.826043	-0.534434	-0.649516	0.260723	-0.924649	1.23835	0.397386	0.546211	-0.87337	26.6552	25.2858	26.5833	25.9601	26.4634	25.642	26.6507	25.3734	26.6728	25.8607	26.4106	26.0075	26.1783	26.2621	26.0321
P31948	Stress-induced-phosphoprotein 1	STIP1	0.0831308	0.751726	-0.409229	-1.19131	-0.00411598	0.287444	-0.367915	-2.32843	-0.249323	-0.628393	-0.966071	0.0498972	0.411397	0.775264	-1.48332	2.96408	-0.58703	-0.804295	-0.494744	-0.339093	0.711028	-0.174412	-0.0298263	1.78067	-0.779348	0.748791	0.131372	0.578044	0.0427848	1.53354	0.742363	-0.754675	23.6962	23.8266	23.6002	23.4477	23.6792	23.736	23.6083	23.226	23.6314	23.5575	23.4916	23.6897	23.7602	23.8311	23.3908
P35222	Catenin beta-1	CTNNB1	0.925023	-0.912226	0.859559	1.204	-0.0385763	0.795144	0.934117	-0.28609	0.118061	1.02879	-0.0916215	0.85457	-0.166931	0.44734	-2.4852	-1.14412	-0.609381	-0.174128	-0.380722	1.452	-1.15229	0.789297	-0.18503	-0.0853402	-2.40111	0.324132	-0.988643	-0.364919	-0.232501	0.682848	-0.590609	1.87456	22.7156	21.6902	22.6791	22.8713	22.1778	22.6431	22.7207	22.0397	22.2652	22.7735	22.1482	22.6763	22.1062	22.449	20.8123
P36776	Lon protease homolog, mitochondrial	LONP1	0.522783	-0.49428	0.234421	0.358973	-0.661291	1.94658	-0.187161	0.0276457	0.548064	1.00022	-0.515085	0.138245	-0.390533	-0.400445	-2.6996	1.4298	-0.772831	-0.480312	-0.854453	0.6947	-0.696661	-0.921854	-0.650449	0.780004	-1.37649	0.664201	-0.324603	0.442208	-0.635024	2.14258	-0.466374	1.59703	22.1166	21.733	22.0078	22.0548	21.67	22.6535	21.8488	21.9298	22.1261	22.2966	21.7251	21.9715	21.7721	21.7683	20.9012
P36871	Phosphoglucomutase-1	PGM1	0.793176	-0.626917	0.506584	-0.143424	1.148	-0.595847	0.388583	-2.95243	1.18714	0.308755	0.916606	-0.884608	0.233888	-0.0596806	0.633732	-0.412017	0.798639	-0.987271	0.444849	-0.186286	0.941849	-2.42789	0.982993	-0.780345	0.321553	-0.82958	1.43985	-0.456039	0.664166	-0.884529	0.879229	-0.362729	23.0589	22.1948	22.8845	22.489	23.2748	22.2137	22.8127	20.7797	23.2986	22.7641	23.134	22.038	22.7186	22.5399	22.9619
P40818	Ubiquitin carboxyl-terminal hydrolase 8	USP8	0.378848	0.525123	0.379082	2.53988	0.451262	-0.941007	-0.111588	-0.444973	0.187298	-0.904477	0.389695	1.03963	0.506233	0.156025	-1.18183	0.245684	-0.321434	0.705377	0.204481	0.0973601	0.410085	-0.786662	0.822212	-3.11664	-2.31198	0.141601	0.334041	0.495988	-0.228944	0.887652	0.126522	-0.674545	19.918	19.9491	19.9181	20.3767	19.9334	19.6379	19.8139	19.7432	19.8774	19.6456	19.9203	20.0583	19.9451	19.8707	19.5868
P42166	Lamina-associated polypeptide 2, isoform alpha	TMPO	0.067053	0.0271569	0.292919	1.14503	-0.66548	1.12691	0.294787	0.929691	-0.707275	-0.180243	-0.743865	0.522658	0.0818374	0.528711	-2.16047	0.566202	-1.29405	0.984222	-1.07035	0.564236	-0.8834	0.977063	-1.08604	0.789058	-2.29308	0.88546	-1.31738	1.17068	-0.0744227	1.26673	-0.837749	1.09341	22.9878	22.9629	23.1289	23.6613	22.5301	23.65	23.1301	23.5268	22.504	22.8333	22.4811	23.2725	22.997	23.2762	21.596
P48147	Prolyl endopeptidase	PREP	0.491557	-1.14634	1.29708	1.60561	0.117835	2.03474	-0.351826	-0.421873	-0.230357	1.18992	-0.340922	1.2973	0.0117686	0.108163	-1.92231	-2.02619	-0.796183	0.404769	-0.658615	0.65127	-0.990408	0.143201	-0.390934	0.719057	-1.55509	0.376253	-0.549891	0.568817	-0.208707	1.58441	-0.691037	-0.321072	22.9233	22.3122	23.2239	23.339	22.7839	23.4991	22.6087	22.5825	22.654	23.1839	22.6127	23.224	22.7443	22.7803	22.0227
P48553	Trafficking protein particle complex subunit 10	TRAPPC10	1.21512	0.0598947	1.01313	-0.358162	-0.321342	-0.90576	1.59745	-0.249847	0.435733	1.98963	0.801793	0.0151973	1.49693	0.462563	-2.18253	0.833524	-0.704259	-0.9645	-0.170434	0.383125	-1.52093	-0.401391	0.676859	-1.61158	-1.31114	-0.693861	-0.553514	0.0982883	0.251993	1.36029	-0.74863	0.00635731	19.3114	19.0412	19.2641	18.9434	18.952	18.8153	19.4008	18.9687	19.1291	19.4925	19.2147	19.0307	19.3773	19.1354	18.5167
P49368	T-complex protein 1 subunit gamma	CCT3	-0.163859	0.91121	0.10766	0.328305	-0.717815	1.57352	0.0166399	1.80091	-1.09006	1.0788	-1.08569	0.282671	0.131083	0.546629	-1.78794	1.91748	-1.63831	0.290932	-1.16733	0.314569	-0.745274	0.639179	-0.779679	1.17481	-1.73811	0.313493	-0.494443	0.516656	-0.842476	0.254286	-0.810507	0.862667	23.5687	23.8852	23.6487	23.7136	23.4057	24.0802	23.6219	24.1471	23.2961	23.9345	23.2974	23.7002	23.6556	23.7779	23.0906
P49915	GMP synthase [glutamine-hydrolyzing]	GMPS	-0.508421	0.904617	-0.195401	0.349987	-0.820934	1.6646	-0.0902177	1.67373	-0.742094	0.627568	-0.686563	0.370071	0.0329578	0.0290667	-1.65179	0.991646	-1.35631	1.11052	-1.0932	0.634694	-0.998127	0.532766	-0.72205	0.83374	-1.85954	0.508966	-1.36035	1.52286	-0.584147	0.904536	-1.01857	0.995403	20.8762	21.6775	21.0537	21.363	20.6989	22.1086	21.1133	22.1137	20.7436	21.5204	20.7751	21.3744	21.1832	21.181	20.2277
P78332	RNA-binding protein 6	RBM6	0.373224	0.67899	0.212654	0.560162	-0.536838	1.29634	0.552523	0.732675	-0.490369	0.644299	-0.0106837	0.167352	0.577134	0.733534	-1.20508	1.05174	-1.06228	0.647546	-2.01871	1.05334	-0.873916	0.624123	-0.486803	0.177183	-3.29301	0.490212	-0.868817	0.37567	-0.0356134	-0.0303876	-1.23865	1.20245	18.7424	18.8523	18.6847	18.8096	18.4152	19.0743	18.8069	18.8716	18.4319	18.8399	18.6044	18.6684	18.8157	18.8719	18.175
P78371	T-complex protein 1 subunit beta	CCT2	-0.630172	1.07083	0.225268	1.09903	-0.344104	1.50124	-0.167475	2.11483	-1.36781	1.0838	-1.10345	-0.698342	-1.07264	0.0671599	-1.26176	1.52166	-1.04722	0.685337	-0.768762	0.406999	-0.80848	0.798995	-1.22132	0.758264	-1.19365	0.580358	-0.378904	0.265195	-1.58743	0.304462	0.0551072	1.11298	22.7753	23.1791	22.9783	23.1858	22.8432	23.2812	22.8851	23.4269	22.6002	23.1821	22.6629	22.7591	22.6703	22.9408	22.6254
P83436	Conserved oligomeric Golgi complex subunit 7	COG7	0.6948	-0.0199556	1.30184	0.842029	-0.499132	0.890253	0.532422	0.691835	-0.323316	1.09433	-0.68329	0.876852	-0.0183132	1.01552	-2.81841	-0.154386	-1.30971	-0.285263	-0.187184	1.14082	-1.33002	-0.234764	-0.814836	1.17851	-2.14952	0.598355	-1.16002	0.359445	-0.00289123	0.804097	-0.590413	0.560306	19.8081	19.4844	20.083	19.8748	19.2674	19.8966	19.7346	19.8068	19.347	19.9891	19.184	19.8906	19.4851	19.9534	18.2169
Q02809	Procollagen-lysine,2-oxoglutarate 5-dioxygenase 1	PLOD1	-1.40447	2.63204	-0.830059	-0.966508	-0.735403	-0.0607643	-0.239409	0.692425	-1.01798	0.158846	-1.21705	0.258868	-0.140452	0.520435	-0.634296	1.58763	-0.916622	2.29763	-0.479356	1.33768	-0.735896	-0.276607	-0.0642903	-0.450094	-0.874854	0.804481	0.625417	1.20747	-0.648212	0.434225	-0.859336	-0.00549201	18.9687	22.0344	19.405	19.3014	19.4769	19.9893	19.8536	20.5613	19.2623	20.1561	19.1111	20.232	19.9287	20.4307	19.5537
Q06210	Glutamine--fructose-6-phosphate aminotransferase [isomerizing] 1	GFPT1	0.541447	-0.507146	1.5721	0.333471	0.0111638	1.01219	0.460896	-0.601941	-0.121475	1.7415	0.127023	0.278767	0.230762	0.845014	-2.41052	0.313143	-0.658523	-0.185	-0.361995	1.28861	-1.19262	-0.487932	-0.519046	1.45766	-2.75418	-0.0713187	-1.19562	0.351014	-0.21061	0.455154	-0.465946	0.723969	23.0847	22.3766	23.7807	22.9442	22.7266	23.4026	23.0303	22.3125	22.637	23.8951	22.8048	22.9073	22.8749	23.2897	21.0912
Q12986	Transcriptional repressor NF-X1	NFX1	-0.564031	0.466991	0.219075	2.15601	-0.416775	0.0330498	-0.693414	0.501014	-0.791075	2.78619	-0.429239	-1.04435	-0.38491	0.314988	-1.67928	0.622356	-1.02508	0.109233	0.217258	-0.595614	0.0209611	0.534788	-0.814151	0.511568	-1.4845	1.11694	-0.493546	-0.100981	-1.31836	0.458697	-0.0795953	1.84579	20.5045	20.8455	20.7635	21.4041	20.5532	20.702	20.4617	20.8567	20.4294	21.6125	20.5491	20.3457	20.5638	20.7952	20.1357
Q14767	Latent-transforming growth factor beta-binding protein 2	LTBP2	-0.542843	2.3248	-1.0512	-0.376831	-1.3336	0.534828	-2.32612	-0.031376	-1.49071	-0.33228	-0.96772	0.639548	-0.366772	0.333311	0.307398	0.730858	-0.849175	1.17956	0.056887	0.627533	0.93591	1.01427	-0.342615	0.527752	-0.198597	1.96064	-0.248421	0.179417	-1.17191	0.468558	-0.99725	0.806158	18.97	21.9608	18.4398	19.1431	18.1453	20.0939	17.1101	19.5034	17.9814	19.1896	18.5269	20.2031	19.1536	19.8838	19.8567
Q16822	Phosphoenolpyruvate carboxykinase [GTP], mitochondrial	PCK2	1.47835	-1.81647	1.14222	1.11122	0.308355	-0.6956	1.16186	-1.24875	0.58903	1.76529	0.567783	0.554417	0.254646	0.48004	-2.70265	-1.33793	-0.187654	0.504139	0.251213	0.268945	-0.295664	-0.978784	-0.242216	-0.297023	-1.36753	1.24567	-0.125471	-0.00440441	0.512628	-0.81277	-0.148838	0.0659559	23.5349	21.1995	23.2967	23.2747	22.7056	21.994	23.3106	21.6019	22.9046	23.7383	22.8895	22.88	22.6675	22.8273	20.5713
Q5S007	Leucine-rich repeat serine/threonine-protein kinase 2	LRRK2	0.0391276	0.358524	-0.288649	-0.517994	0.26935	-0.7251	-0.197189	-0.464829	0.328679	-0.983061	-0.200386	0.106523	0.91288	0.377649	0.727329	2.04067	0.368228	0.362127	0.31546	0.101163	0.642263	0.197352	0.34681	-4.63912	0.14029	0.255599	0.133126	0.11036	0.241425	-0.425019	0.181682	-0.115267	18.1647	18.52	17.8	17.5448	18.4208	17.3144	17.9017	17.6039	18.4868	17.0273	17.8982	18.2397	19.1369	18.5413	18.9304
Q5T011	KICSTOR complex protein SZT2	SZT2	1.34777	-0.858058	0.164425	0.729574	0.57358	-2.19862	0.656669	0.190826	-1.21761	-0.932262	0.0088666	0.646496	1.08566	0.0331684	-1.5456	0.340096	-0.401415	0.503099	-0.439663	0.352186	-0.448872	-0.153954	1.33325	0.205624	-1.84123	1.72599	-1.23375	0.382746	1.56102	0.104674	-1.41289	0.738206	17.8601	17.4453	17.6375	17.7438	17.7145	17.1932	17.7301	17.6425	17.3777	17.4313	17.6083	17.7282	17.8108	17.6129	17.316
Q5T447	E3 ubiquitin-protein ligase HECTD3	HECTD3	1.32105	-0.908047	1.93373	0.196841	0.898187	-1.50469	1.12337	-1.65104	0.752107	-0.118631	1.53969	-0.253223	0.645669	0.534347	-1.13842	-1.12581	0.432321	-1.21358	0.893794	0.4653	0.116081	-0.376033	0.224799	-2.10661	-1.1762	-0.372933	-0.277988	-0.899903	0.318264	1.1097	0.484491	0.133376	20.2901	19.3822	20.5396	19.8322	20.1179	19.1392	20.2096	19.0796	20.0584	19.7037	20.3791	19.6489	20.015	19.9697	19.2884
Q5VU43	Myomegalin	PDE4DIP	1.0782	-0.608222	1.67627	1.61099	0.108608	-0.828227	0.991721	0.0952082	0.183819	0.657103	0.0242402	1.09411	0.497991	1.36008	-2.112	-1.47881	-0.856053	-0.761477	0.205974	1.14073	-0.418295	0.0249915	-0.555669	-0.105106	-2.3386	0.52256	-0.979579	-0.149329	0.300645	-1.10449	-0.146835	0.869446	19.9459	19.1666	20.2222	20.192	19.4978	19.065	19.9059	19.4917	19.5326	19.7513	19.4589	19.9532	19.6778	20.0761	18.4718
Q69YN4	Protein virilizer homolog	VIRMA	0.772586	0.431764	0.600756	0.925755	-0.690241	0.694048	0.251843	1.5453	-0.952614	0.11363	-0.282287	0.54291	0.403763	0.82024	-2.12573	0.545312	-1.21771	0.615911	-1.31658	0.711806	-1.32475	1.22868	-0.925867	0.332946	-2.19122	0.804868	-1.49297	1.3519	-0.0595111	0.212491	-0.754952	0.427923	19.5738	19.4067	19.4895	19.6488	18.8568	19.5353	19.3185	19.9525	18.7282	19.2508	19.0568	19.4612	19.393	19.5971	18.1533
Q6Y7W6	GRB10-interacting GYF protein 2	GIGYF2	-0.458681	1.04305	0.49663	0.0642401	-0.693233	0.166723	-0.169004	2.03299	-1.11276	0.769398	-0.972167	0.914156	0.310744	0.32931	-1.94126	0.947801	-1.32257	0.448862	-0.781588	0.661676	-0.661807	0.628646	-0.357096	0.539598	-2.69482	0.403299	-0.713853	1.00246	-0.0633266	1.19006	-0.922248	0.91478	19.3121	19.8992	19.6856	19.5165	19.2204	19.5566	19.4253	20.2863	19.0563	19.7923	19.1113	19.8489	19.6129	19.6202	18.7324
Q6YHU6	Thyroid adenoma-associated protein	THADA	-0.112595	1.04929	0.578587	0.23126	-0.868187	1.29808	0.212558	1.83765	-0.436494	0.198368	-0.465985	1.23771	0.442009	-0.0275429	-1.95516	-0.77679	-1.12708	0.735473	-1.18081	1.03266	-1.48779	1.362	-0.321309	0.233994	-1.67821	0.376202	-0.388607	1.17567	-0.980849	0.30442	-1.44664	0.948127	17.9728	18.5313	18.305	18.1381	17.6096	18.6509	18.1291	18.9102	17.8171	18.1223	17.8029	18.6219	18.2394	18.0137	17.0871
Q86UV5	Ubiquitin carboxyl-terminal hydrolase 48	USP48	1.04471	0.424521	0.786421	0.0510004	-0.113303	0.558377	1.1337	0.363065	-0.140447	0.152653	-0.7018	0.730356	1.29641	0.403223	-2.95499	1.03761	-1.4582	0.0129832	-1.1337	-0.158666	-0.795037	1.31747	0.3861	-1.07745	-1.47749	-0.0595039	-0.587048	-0.651172	-0.012496	2.01286	-0.667806	0.27767	19.3766	19.1975	19.302	19.0896	19.0422	19.2361	19.4022	19.1797	19.0344	19.119	18.8723	19.2858	19.4492	19.1913	18.2217
Q86XL3	Ankyrin repeat and LEM domain-containing protein 2	ANKLE2	-0.511177	1.60522	-0.0636854	0.241781	-0.69139	1.76763	0.0833144	1.29513	-0.694055	0.428726	-0.855176	0.4503	0.301454	0.326123	-1.53546	0.521447	-1.36221	0.0978129	-1.24682	0.0928343	-0.921505	1.47669	-0.0518594	0.66512	-2.96159	0.327326	-0.600501	0.772852	0.053966	0.784001	-0.608298	0.811993	18.3729	19.4529	18.6013	18.7572	18.281	19.5358	18.6763	19.2947	18.2796	18.8526	18.1974	18.8636	18.7876	18.8002	17.8502
Q86XP3	ATP-dependent RNA helicase DDX42	DDX42	0.17002	0.373593	0.332358	0.682433	-0.527224	0.588614	0.245386	1.19483	-0.467066	0.798396	-0.399063	0.970576	0.2482	0.0863921	-2.22689	0.717727	-1.04395	0.69014	-1.15104	0.353632	-1.09745	1.34337	-1.25268	0.662168	-2.41308	0.963821	-1.74364	0.856167	0.176132	0.320381	-0.675146	1.2229	21.4938	21.5693	21.554	21.6838	21.2353	21.649	21.5218	21.8738	21.2576	21.7268	21.2829	21.7906	21.5228	21.4628	20.6052
Q8N163	Cell cycle and apoptosis regulator protein 2	CCAR2	0.815791	0.164392	0.841842	1.83764	0.193988	0.371526	0.983617	2.18247	-0.239649	-1.40327	-0.479768	-0.210933	0.429782	1.00446	-2.06002	-0.547481	-0.637737	-0.772765	-0.696385	1.00248	-0.619326	0.981077	-0.388408	-0.987084	-2.23462	0.174792	-1.10471	-0.10114	0.519952	0.838489	-0.121955	0.262941	21.3692	21.0968	21.3801	21.7964	21.1092	21.1834	21.4394	21.9406	20.9279	20.4413	20.8275	20.9399	21.2078	21.4481	20.1667
Q8N3U4	Cohesin subunit SA-2	STAG2	0.0945792	0.217079	-0.0128893	0.444912	-0.0393945	1.42186	0.377293	0.899558	-0.500198	-0.934032	-0.434684	-0.15273	0.827127	0.728941	-2.09676	0.539862	-0.88016	1.75139	-2.15461	0.557269	-0.763313	0.469939	-0.516845	1.2867	-2.25043	1.21206	-1.12695	0.945708	-0.14358	0.323452	-0.349118	0.257963	19.8498	19.8956	19.8096	19.9809	19.7996	20.3464	19.9556	20.151	19.6272	19.4649	19.6517	19.7572	20.1239	20.0871	19.0298
Q8N573	Oxidation resistance protein 1	OXR1	0.914348	-0.998096	0.192165	0.374972	0.234726	-2.43055	0.316697	-1.0674	0.87024	1.80011	0.968455	-0.0106785	0.311557	0.0970683	-0.152534	-1.5772	0.0871002	1.71566	0.0185522	-0.404251	0.551223	-2.35463	0.774364	0.349552	-0.294526	0.286032	0.307546	0.230503	0.840853	-1.51783	0.534249	-0.968279	21.6788	21.094	21.458	21.5139	21.471	20.656	21.496	21.0728	21.6653	21.9496	21.6953	21.3959	21.4945	21.4289	21.3526
Q8NDI1	EH domain-binding protein 1	EHBP1	-1.12176	0.206531	-1.21725	-1.94357	0.924989	-1.22892	-0.537387	0.443022	1.21486	-1.09192	0.71654	-0.216938	-0.0513472	-0.197752	0.970425	-0.904042	1.10971	0.915781	1.07739	-1.05053	1.36538	-1.11072	1.16844	-0.669413	0.597363	-1.22148	1.0748	0.0816769	1.416	-0.9767	0.938037	-0.681209	18.3147	18.8248	18.278	17.9991	19.1007	18.2736	18.5391	18.9156	19.212	18.3262	19.0207	18.6622	18.7258	18.6695	19.1182
Q8TEU7	Rap guanine nucleotide exchange factor 6	RAPGEF6	0.0634694	0.588874	-0.430967	0.0463654	-0.364926	0.671455	0.413204	2.0752	-0.813181	-1.10371	-0.270135	0.821603	0.763812	-0.0111203	-1.6628	1.58247	-1.11849	0.223074	-0.648504	0.327436	-0.26108	0.881091	-0.208377	0.974902	-2.92986	0.385685	-1.42678	1.02697	0.263829	0.872526	-0.772857	0.0408344	18.8399	19.0301	18.6609	18.8337	18.6848	19.06	18.9665	19.5683	18.5225	18.4173	18.7191	19.1144	19.0935	18.8129	18.2148
Q96KP1	Exocyst complex component 2	EXOC2	-0.063307	-0.66199	-0.107273	-2.53328	0.943494	-0.843786	0.162864	-1.76131	1.36281	-0.0199278	0.573789	-0.552365	0.607662	-0.56545	0.180364	-1.24752	0.848633	-0.847402	0.730746	0.0863836	1.37618	-0.12934	0.741673	-1.47246	0.58174	-0.184419	2.45326	-0.362404	0.559655	0.413322	0.563635	-0.83397	19.9061	19.7776	19.8967	19.3758	20.1223	19.7386	19.9547	19.5416	20.2123	19.9154	20.0429	19.8011	20.0502	19.7983	19.9584
Q96PE3	Inositol polyphosphate-4-phosphatase type I A	INPP4A	0.212148	0.14604	-0.17513	-0.779849	1.12256	-1.33975	0.139084	-1.239	0.886589	-1.71827	0.562909	-1.03004	0.221671	-0.115964	1.01272	-0.532526	1.37312	-0.151115	1.0288	-0.749687	0.921239	-0.308322	0.958271	-2.30165	1.28851	-0.0439645	1.23177	-0.71757	0.629461	-1.36951	1.46564	-0.628174	21.9594	21.9146	21.697	21.2872	22.5762	20.9079	21.9099	20.9761	22.4163	20.6514	22.197	21.1177	21.9658	21.737	22.5018
Q96QK1	Vacuolar protein sorting-associated protein 35	VPS35	-0.343328	-0.984712	0.0564042	-0.00257041	1.16987	-0.866962	2.00593	-1.20457	0.443594	0.999063	0.615224	-0.265322	1.54898	0.33526	0.192924	-1.58838	1.21902	-0.674283	0.248361	1.61071	0.74437	-1.18919	1.22953	-0.63282	-1.90932	-0.662475	0.0257772	-1.04135	-0.178959	0.503639	-0.119062	-1.28535	21.566	21.4677	21.6272	21.6181	21.7977	21.4858	21.9257	21.4341	21.6865	21.7715	21.7127	21.5779	21.8557	21.6699	21.6481
Q9H4L5	Oxysterol-binding protein-related protein 3	OSBPL3	0.00764824	0.83944	-0.361461	0.982969	-0.781596	0.668166	0.213825	0.681714	-1.32713	0.574036	-0.603435	1.17925	0.292522	0.990023	-1.97321	1.11152	-1.34467	0.94333	-1.23554	0.585302	-1.1718	0.68123	-0.430981	0.941089	-2.13382	1.00366	-1.21884	0.760449	-0.262451	0.721266	-1.12694	0.79443	19.3119	19.9871	19.0123	20.1036	18.6712	19.8481	19.4793	19.8591	18.2284	19.7717	18.8158	20.2629	19.5431	20.1093	17.7039
Q9HAV4	Exportin-5	XPO5	-0.729463	0.595296	-0.212457	0.671339	-0.849478	1.11367	-0.426084	1.1872	-0.98684	-0.35647	-0.894995	0.998514	-0.266976	2.29279	-1.50479	0.782683	-1.38649	1.19277	-0.842596	0.432918	-0.843644	1.43404	-0.963339	1.06871	-1.27508	0.563382	-0.822388	1.0332	-0.878851	0.461787	-1.01324	0.424885	18.857	20.0429	19.3198	20.111	18.7496	20.5069	19.1286	20.5728	18.6267	19.1909	18.7089	20.4038	19.271	21.5624	18.163
Q9HBR0	Putative sodium-coupled neutral amino acid transporter 10	SLC38A10	0.368213	0.827233	-0.0295951	-0.304227	-1.37475	-1.49251	0.34292	-0.105892	-0.490249	1.34877	-0.830539	0.263627	0.443596	1.57732	-1.06154	0.696103	-1.55909	0.241639	-0.330526	1.67144	-1.16757	-0.29631	-0.361496	-0.446809	-2.18219	0.608889	0.16799	1.15296	-0.060116	1.92547	-0.560716	1.01797	20.0259	20.2617	19.8216	19.6805	19.1307	19.0702	20.0129	19.7824	19.585	20.5295	19.4102	19.9722	20.0646	20.6469	19.2915
Q9NVE7	4'-phosphopantetheine phosphatase	PANK4	0.136484	-0.480177	-0.0906143	-0.970863	1.51628	-0.805044	0.073539	-1.0282	1.46146	-0.117506	1.05373	-1.25249	-0.246344	-0.885375	1.28419	-0.142751	1.2094	-0.594934	0.615777	-0.700517	0.689011	-1.71916	1.1644	-1.2854	1.25702	-0.586102	1.54817	-0.904979	0.308097	-0.795788	1.45072	-1.16204	19.717	19.3569	19.5844	19.0704	20.5228	19.1672	19.6803	19.0369	20.4908	19.5687	20.2527	18.9059	19.4935	19.1203	20.3872
Q9NZJ4	Sacsin	SACS	-0.646093	0.914834	-0.366625	-1.48329	0.631437	0.0344046	-0.372505	0.316864	0.528116	-0.508344	0.148354	-4.38697	0.173565	-0.196583	0.787738	0.504834	0.323743	0.840376	0.896362	-0.0322155	0.190379	-0.0672266	0.750363	-0.495265	0.452881	-0.117121	1.39268	0.730368	0.344624	-0.788014	-0.228284	-0.273386	15.7849	17.1764	16.0341	15.0386	16.9238	16.3916	16.0288	16.6433	16.8317	15.9077	16.4931	12.4502	16.5156	16.1856	17.0631
Q9UH99	SUN domain-containing protein 2	SUN2	0.249132	1.12077	0.176415	-0.790281	1.13529	-1.70123	0.435185	-0.715891	0.580363	-1.65196	0.0172261	-1.03365	0.930561	0.139333	1.22763	0.263428	1.2245	0.929354	0.635921	0.341855	-0.0745241	-0.706664	0.962499	-2.75793	-0.141707	-0.207494	0.211635	-1.12	0.109471	-1.2507	1.62975	-0.168278	20.1259	20.5225	20.0928	19.653	20.5291	19.2386	20.2105	19.6869	20.2766	19.261	20.0204	19.5423	20.4359	20.0759	20.5711
Q9ULU8	Calcium-dependent secretion activator 1	CADPS	-0.109962	-1.30735	-0.271309	0.878105	-0.0823595	2.04639	-0.337469	1.36044	0.282356	1.21466	0.234303	1.51277	-0.0542725	0.653147	-0.544856	-2.18969	0.498517	-1.41802	-0.391326	0.654729	-0.0716046	-1.79506	0.171964	1.85638	-0.33047	-0.0985201	-0.416058	-1.02334	0.125996	-1.36833	0.287328	0.0329169	17.7337	16.5601	17.5756	18.7022	17.7608	19.8474	17.5107	19.175	18.1183	19.0321	18.0712	19.3243	17.7883	18.4817	17.3075
Q9UPT5	Exocyst complex component 7	EXOC7	0.398574	-0.560902	0.107752	-1.66623	1.32272	-2.01214	0.342501	-1.46211	0.484484	-0.446491	1.0017	-1.00809	1.01402	0.180142	0.782001	-0.615468	1.51363	-0.993554	1.3749	-0.0974826	0.96702	-0.407359	0.86898	-1.69265	0.0116795	-0.546467	1.37704	-1.07608	0.2642	-0.173785	1.25374	-0.506283	20.4833	20.2452	20.4111	19.9709	20.7126	19.8851	20.4694	20.0216	20.5046	20.2736	20.6329	20.1342	20.636	20.4291	20.5784
Q9Y263	Phospholipase A-2-activating protein	PLAA	-0.444052	0.0263649	0.0720802	0.507898	-0.428591	-0.898096	-0.552133	0.4402	-0.592238	3.48533	-0.312358	1.29093	-0.909737	-0.687807	-1.42413	-0.329954	-0.204401	1.87013	-0.41221	0.577083	-0.906242	-0.262297	-0.235746	0.498143	-1.61241	0.307482	0.933616	-0.23281	-1.00397	0.587384	-0.197216	1.04976	21.9615	22.0914	22.104	22.2243	21.9658	21.8362	21.9317	22.2056	21.9206	23.0463	21.9979	22.4405	21.833	21.8942	21.6909
Q9Y6F6	Inositol 1,4,5-triphosphate receptor associated 1	IRAG1	-0.0938469	0.258295	-0.13346	-0.888219	0.915812	-1.32144	-0.227737	-1.5136	0.996304	-1.34232	0.721474	-0.740454	0.174438	-0.36543	1.36282	-0.426451	1.00169	0.455127	1.00952	-0.490419	1.09386	-1.5974	1.1531	-1.99953	1.15629	-0.447809	1.47217	-0.303297	0.484455	-1.2224	1.34662	-0.488148	19.9272	20.3722	19.8771	18.9234	21.203	18.376	19.758	18.1331	21.3047	18.3496	20.9575	19.1101	20.2662	19.584	21.7679
O00411	DNA-directed RNA polymerase, mitochondrial	POLRMT	-0.0463022	-0.608115	0.54877	-0.233695	-0.851493	0.830788	0.206253	-0.178939	-0.58859	2.58178	-0.00514401	1.10245	0.0901175	-0.492946	-1.73733	0.659554	-1.13479	-0.236639	-0.949469	1.01004	-1.09465	-0.269249	-0.651829	1.06524	-0.80717	0.724882	-1.55465	1.73842	0.161558	1.18161	-1.37271	0.912241	18.2363	17.8862	18.6072	18.1195	17.7345	18.783	18.3937	18.1537	17.8984	19.8743	18.262	18.9523	18.3214	17.958	17.1824
O00469	Procollagen-lysine,2-oxoglutarate 5-dioxygenase 2	PLOD2	-0.801001	2.20653	-1.43858	-1.52144	-0.514579	0.463791	0.158235	0.942793	-0.775218	0.32427	-0.522158	0.660076	-1.08901	0.431446	-1.37626	1.31662	-1.15584	1.6201	-0.265693	1.00591	-0.796274	0.691473	-0.542994	0.983277	-1.30822	0.718324	-0.124488	1.53587	-0.338124	0.148955	-1.00397	0.366165	18.1789	21.4433	17.4868	17.3969	18.4898	19.5517	19.22	20.0716	18.2069	19.4003	18.4815	19.7647	17.8663	19.5166	17.5545
O15294	UDP-N-acetylglucosamine--peptide N-acetylglucosaminyltransferase 110 kDa subunit	OGT	0.0854066	1.33275	0.142213	0.305125	-0.440381	1.36786	0.2301	-0.234491	-0.716294	0.360722	-0.633381	1.53751	0.432219	-0.0116132	-2.06407	0.943432	-1.61567	0.9742	-0.881958	0.867415	-0.497412	0.752606	-0.375869	-0.100866	-2.77538	0.606383	-0.643635	1.2873	-0.0980598	1.07419	-0.819362	-0.390988	20.0719	20.4221	20.0879	20.1336	19.9244	20.4319	20.1126	19.9821	19.8469	20.1492	19.8702	20.4795	20.1693	20.0447	19.4686
O43520	Phospholipid-transporting ATPase IC	ATP8B1	1.33794	-2.38337	1.53178	0.666133	0.660392	-1.05547	1.50161	-1.28114	0.639535	-0.221718	0.938214	0.645035	0.184992	0.663442	-1.88937	-0.888425	0.201711	-0.941655	0.575939	1.03209	-0.200254	-0.522821	0.575105	-0.818231	-1.76483	-0.13407	-0.423261	-0.282353	1.21559	0.0744315	-0.070113	0.433145	21.6791	18.8865	21.8246	21.1749	21.1706	19.883	21.8019	19.7136	21.155	20.5087	21.3791	21.1591	20.8139	21.1729	19.2572
O75534	Cold shock domain-containing protein E1	CSDE1	-1.87086	1.57982	0.969792	-0.00506983	1.12522	-0.781891	-1.18585	1.59359	-0.00761482	-0.171222	-1.05445	0.87721	0.921754	0.734749	-0.00905738	-1.88339	-0.285359	-0.165463	0.809563	0.547593	-0.63624	0.549481	1.38561	-0.838315	-1.97757	-0.271544	0.5378	-1.23464	-0.169615	0.767342	0.609411	-0.460776	21.0338	21.5949	21.4957	21.3372	21.521	21.2108	21.1452	21.5972	21.3368	21.3102	21.1665	21.4807	21.4879	21.4575	21.3365
O75808	Calpain-15	CAPN15	0.22432	-0.828346	1.14553	0.972278	0.338567	0.237011	0.841821	1.80064	-0.666662	1.44023	0.0524944	-0.0310314	0.322472	-0.062638	-0.853826	-0.224238	-1.83754	0.349464	-1.69714	1.04532	-1.09729	-0.0631025	-0.0129124	0.21166	-2.17368	0.194778	-1.46719	-0.216077	0.54759	1.93836	-0.780126	0.349261	17.8791	17.2869	18.3973	18.2998	17.9433	17.8862	18.2264	18.7658	17.3778	18.5631	17.7824	17.7354	17.9343	17.7176	17.2725
O94875	Sorbin and SH3 domain-containing protein 2	SORBS2	0.0291734	-0.755464	-0.137775	-0.463547	1.25795	-1.18407	0.268047	-1.28561	1.36806	-1.43984	0.735355	-0.457491	0.312381	-0.669601	1.03013	-0.670727	1.54309	0.092076	1.32987	-0.790259	0.941029	-1.12189	0.637581	-1.5784	1.02866	-0.91348	1.42505	-0.825935	0.440086	-1.1852	1.56045	-0.519704	21.9622	20.3207	21.613	20.9314	24.533	19.424	22.462	19.2116	24.7634	18.8889	23.4397	20.9441	22.5547	20.5003	24.0564
O94979	Protein transport protein Sec31A	SEC31A	-0.513289	0.86546	0.906	0.506109	-0.126327	-0.99536	0.606114	-1.08963	-0.320672	1.31842	-1.05156	0.72665	0.370821	1.46217	-1.88736	0.703883	-0.939341	1.04419	-0.342834	1.79384	-0.581742	-0.339167	0.0671044	-1.67594	-2.21665	1.27276	-0.500953	0.870635	-0.393334	0.0948198	-0.128557	0.493744	22.1247	22.5765	22.5898	22.4588	22.2515	21.9668	22.4915	21.9359	22.1879	22.7249	21.9484	22.531	22.4144	22.772	21.6745
P06727	Apolipoprotein A-IV	APOA4	0.0818913	-0.252045	0.192752	-0.500894	1.09966	-0.85693	-0.262949	-1.19953	0.0826976	-1.28599	1.19706	-0.191438	0.940634	0.0453876	0.637343	0.669987	1.37207	-0.0557643	1.49175	-0.358294	1.49052	-1.04806	1.84621	-0.664144	-0.12189	-1.96997	-0.253509	-1.85555	1.13202	-0.918946	0.552586	-1.03665	21.2063	20.7292	21.3647	20.3736	22.6605	19.8649	20.7136	19.3754	21.2075	19.2519	22.7997	20.8158	22.4333	21.1542	21.9999
P10809	60 kDa heat shock protein, mitochondrial	HSPD1	0.00356727	-0.373249	-0.086713	0.402482	-0.574135	1.31853	0.279442	1.92431	-0.655325	1.46118	-0.741955	-0.314441	-0.315564	-0.0557394	-2.05557	1.29585	-1.33821	0.0789624	-0.753891	-0.0806187	-0.593979	0.70791	-0.90249	1.34934	-1.55665	1.19231	-1.1154	0.555651	-0.495984	1.27578	-1.03012	1.19471	25.3979	25.1673	25.3426	25.6419	25.0444	26.2024	25.5667	26.5731	24.9947	26.2897	24.9417	25.2033	25.2026	25.3616	24.138
P11217	Glycogen phosphorylase, muscle form	PYGM	-0.0112544	-0.738515	-0.104895	-0.73667	0.873527	-1.34551	-0.0254472	-1.22902	1.15207	-0.918505	1.04558	-0.786924	0.10886	-0.638989	1.49731	-1.18917	1.05284	-0.498972	1.19526	-1.05269	1.35039	-1.71994	1.36988	0.314597	1.26592	-1.06243	1.04341	-0.987297	0.637981	-0.0786586	1.10199	-0.884717	20.1785	18.661	19.9831	18.6649	22.0246	17.3945	20.1488	17.6376	22.6058	18.2855	22.3836	18.56	20.4291	18.8687	23.3261
P11678	Eosinophil peroxidase	EPX	-1.84097	0.616792	-0.338185	0.247781	-1.58786	0.220836	0.349825	-0.621472	-2.27188	-0.507461	-0.0401628	0.0137163	2.33631	1.31656	0.187993	0.0699391	-0.541248	-0.566598	-0.215519	1.47775	-0.474782	-0.393589	0.90436	-1.83642	0.0714107	1.25276	0.731788	0.966254	0.0999858	0.206146	-0.548915	0.714859	20.1757	24.234	22.6571	23.6247	20.5936	23.5802	23.7932	22.1894	19.4642	22.3776	23.1492	23.2382	27.0733	25.3895	23.526
P12259	Coagulation factor V	F5	-0.906363	-0.356209	-0.943246	-1.64149	-0.499798	-1.55955	-0.331084	0.399641	0.997248	-0.262806	-0.266452	0.339617	0.0463793	0.443658	1.07652	3.2354	-0.0894546	0.236948	1.47877	-0.0498559	0.59379	-1.34441	1.44319	-0.833538	0.250459	-1.39034	0.685912	-0.276755	0.514777	-0.0729399	-0.54549	-0.372522	16.6198	17.1755	16.5825	15.8772	17.0305	15.96	17.2009	17.939	18.5426	17.2698	17.2662	17.8784	17.5821	17.9834	18.6227
P13010	X-ray repair cross-complementing protein 5	XRCC5	0.352516	0.326696	0.282865	0.316153	-0.0511809	0.972012	0.781441	1.9116	-0.734527	-0.0614718	-0.705066	0.857885	1.20151	0.342404	-2.07235	0.938088	-1.24482	0.450556	-1.02372	0.328696	-0.81373	0.9526	-0.871845	0.878247	-2.51555	0.3211	-1.48247	0.297138	0.140893	0.204319	-1.14927	0.869281	23.7134	23.7026	23.6843	23.6982	23.5448	23.9721	23.8925	24.3644	23.2594	23.5405	23.2717	23.9244	24.0679	23.7091	22.7008
P15144	Aminopeptidase N	ANPEP	0.0358888	0.834542	0.731706	-0.925145	0.10042	-0.0720927	1.87366	-1.26534	-0.382255	-1.54055	2.53461	0.0865372	0.913373	0.136414	0.298395	1.03097	-0.267556	-0.175127	-0.221714	-0.764585	0.405029	-0.954611	1.51059	-1.73756	-0.614485	-0.242542	-0.254427	-0.363341	1.50472	0.147837	-1.22491	-1.13846	20.6344	21.3725	21.2775	19.7462	20.6941	20.5346	22.3329	19.4318	20.248	19.1774	22.9438	20.6812	21.4454	20.7273	20.877
P22059	Oxysterol-binding protein 1	OSBP	0.515394	-0.388404	1.10705	0.134741	0.207385	-0.342422	0.996164	-1.75112	-0.637479	0.902215	0.15425	1.02644	0.634472	1.25975	-2.28498	0.768576	-1.26125	-1.51272	-0.617977	0.794703	-0.559139	0.00135826	-0.0168807	0.85207	-2.26806	0.202084	-0.442011	-0.188282	0.487276	1.76748	-0.0924731	0.551803	21.4612	21.2127	21.6238	21.3565	21.3765	21.2253	21.5933	20.838	21.1442	21.5675	21.3619	21.6017	21.4939	21.6658	20.6913
P25092	Guanylyl cyclase C	GUCY2C	0.031316	-0.897528	0.601084	0.440272	-0.469368	1.34953	0.701181	1.23133	-0.53597	0.62742	-0.000856519	0.396039	-0.00368915	0.374474	-2.27366	-2.25747	-0.904467	0.434581	-0.489204	0.185184	-1.08086	1.63248	-0.412765	2.1679	-1.1287	0.750962	-0.920697	0.213482	0.208306	-0.175548	-0.773422	0.978656	18.3565	17.5997	18.8207	18.6897	17.9486	19.4305	18.9023	19.3342	17.8943	18.8422	18.3303	18.6537	18.328	18.6361	16.4785
P29350	Tyrosine-protein phosphatase non-receptor type 6	PTPN6	1.76146	1.17864	0.363008	-0.313205	0.00151175	-0.412648	0.982287	-0.636353	-0.854631	-0.573117	-0.340812	0.275168	1.96261	0.643494	-1.91144	1.84947	-1.24317	0.457829	-1.12561	0.129154	-0.813373	1.6783	-0.167835	-0.178601	-1.60989	0.83458	-0.890382	0.430185	0.143822	-0.319566	-1.05978	-0.241109	21.9744	21.6158	21.1139	20.6978	20.8915	20.6366	21.495	20.499	20.3647	20.5379	20.6808	21.0599	22.0982	21.2865	19.7144
P40939	Trifunctional enzyme subunit alpha, mitochondrial	HADHA	1.21951	-1.62711	0.979878	0.74799	1.23076	-0.892924	1.10494	-1.35033	1.26274	-1.96301	0.348105	-0.540722	0.587436	0.443155	-0.282183	-1.44957	0.372887	-1.76118	0.970546	-0.270176	0.946788	-1.54335	0.0130459	0.164226	0.0577097	-0.573216	0.84384	-0.83209	1.00892	-0.457131	0.856465	0.384061	24.7493	23.5821	24.651	24.5559	24.7539	23.8831	24.7023	23.6956	24.767	23.4444	24.392	24.0276	24.4901	24.4309	24.1336
P46459	Vesicle-fusing ATPase	NSF	1.42206	-0.989534	0.970532	-0.0515189	0.304062	-0.64632	1.50389	-1.01345	0.202726	-0.771719	-0.208771	1.07149	1.28768	1.59371	-1.84916	0.738196	-0.606157	-0.174022	-0.251482	0.624956	-1.08912	-1.20021	0.359823	0.175434	-2.66637	0.315424	-0.446373	1.05264	0.829651	0.311613	-0.352664	-0.447015	22.4373	21.8433	22.326	22.0743	22.1619	21.9278	22.4574	21.8374	22.137	21.897	22.0356	22.3509	22.4042	22.4795	21.6316
P49748	Very long-chain specific acyl-CoA dehydrogenase, mitochondrial	ACADVL	1.68518	-1.05632	1.1016	0.10316	0.568723	-1.26733	1.9515	-1.13918	0.735121	-0.569163	0.786096	0.435089	0.859139	0.24745	-0.320914	-0.414524	0.333631	0.400198	0.835767	0.751812	0.302357	-0.525586	0.153631	-2.46822	-1.11102	-1.28776	0.310657	-1.03682	1.26269	-1.40567	0.314336	-0.535635	24.0894	22.762	23.8068	23.3234	23.5488	22.6598	24.2183	22.7219	23.6294	22.9979	23.6541	23.4841	23.6894	23.3933	23.1181
P49916	DNA ligase 3	LIG3	0.131397	-0.554445	0.442771	0.659802	-0.584456	0.970638	0.378099	0.912364	-0.657757	-0.546687	-0.241011	1.39946	0.0798059	0.0389286	-1.90511	0.0833105	-1.12263	0.741786	-0.934366	0.213063	-0.986269	1.4723	-0.757016	0.824897	-2.25662	1.2501	-1.60797	1.29874	-0.00645736	0.619673	-0.850981	1.49465	19.9681	19.615	20.1284	20.2401	19.5995	20.4002	20.0951	20.3702	19.5618	19.619	19.7763	20.6209	19.9415	19.9205	18.9196
P50416	Carnitine O-palmitoyltransferase 1, liver isoform	CPT1A	1.69394	-1.38893	0.873893	-0.569692	0.357585	-0.596949	2.17339	-2.42611	0.759053	0.02241	0.74086	-0.27228	0.643225	0.841232	-1.18395	-0.361666	-0.739976	-1.2466	0.457672	0.306752	0.268199	-1.79108	0.03915	-0.227695	-1.30394	0.255382	0.40204	0.311086	1.37106	-0.151959	0.037405	0.706475	23.3787	21.7478	22.9449	22.1812	22.6718	22.1668	23.6324	21.1991	22.8841	22.4944	22.8745	22.3386	22.8229	22.9276	21.8563
P52732	Kinesin-like protein KIF11	KIF11	-0.169133	0.548867	0.141977	0.675246	0.474697	0.487113	0.141999	1.01228	0.346049	0.298272	0.438956	0.110812	0.409452	0.724422	-2.59703	0.560121	-1.9034	0.693312	-2.62116	0.55522	0.118599	0.785147	-1.64406	0.39633	0.0935093	0.364098	-1.94473	0.769158	0.26023	0.715844	-0.68004	0.437849	17.6207	18.9965	18.2168	19.2386	18.8543	18.8781	18.2168	19.8844	18.6078	18.5163	18.7859	18.1571	18.7293	19.3329	12.9684
P54098	DNA polymerase subunit gamma-1	POLG	0.825242	-0.474666	0.658594	0.930283	0.0362085	0.855225	0.411558	0.0261772	0.573104	0.720709	0.558854	0.555846	0.568423	-0.306607	-2.52529	-0.882437	-1.0851	0.198014	-0.995982	0.267325	-1.61116	-1.67016	-0.271995	-0.150371	-2.0055	0.983538	-0.146035	1.82954	0.838352	1.08015	-0.543435	0.751595	19.0029	18.514	18.9402	19.0424	18.7061	19.0142	18.8473	18.7024	18.9081	18.9636	18.9027	18.9016	18.9063	18.5772	17.7428
P55884	Eukaryotic translation initiation factor 3 subunit B	EIF3B	-0.0636091	0.86224	0.407935	0.356585	-0.266381	1.07842	0.584707	0.764371	-1.25231	1.32063	-0.322055	0.388791	0.479848	0.383403	-1.64109	1.22862	-1.14377	0.303026	-1.17971	0.939072	-1.16656	0.755153	-0.344517	0.582124	-2.66128	0.915958	-1.82733	0.636297	-0.752348	0.405162	-0.649793	0.878403	21.622	21.901	21.7641	21.7486	21.5609	21.9661	21.8173	21.8715	21.2639	22.0391	21.5442	21.7583	21.7858	21.7567	21.1468
P98171	Rho GTPase-activating protein 4	ARHGAP4	0.73833	0.863235	-0.453687	-1.75685	-0.672269	-1.65694	0.795187	-0.0384359	-0.558204	-1.04544	0.174358	0.257271	1.75372	0.785524	-0.643574	1.92728	-1.22954	-1.19024	-0.594253	0.544659	-0.655831	1.38453	0.497084	1.14084	-1.01463	0.906002	-0.642853	0.666025	0.928502	0.616647	-1.20688	-0.619565	20.7303	20.7929	20.1337	19.4813	20.0242	19.5313	20.7588	20.3415	20.0813	19.8374	20.448	20.4895	21.2386	20.754	20.0386
Q12791	Calcium-activated potassium channel subunit alpha-1	KCNMA1	0.223645	-0.407462	0.236392	-0.116885	1.00228	-1.5076	0.146795	-2.15194	1.00234	-1.51874	0.78431	-1.23073	0.278304	-0.0441014	1.19535	-0.131659	1.07729	0.204625	0.933372	-1.74989	1.09651	-0.489205	1.07401	-1.46352	1.17075	-0.294224	0.930644	-0.346787	0.574815	-1.341	1.13865	-0.276331	18.6602	16.7686	18.6984	17.6395	20.9939	13.4712	18.4298	11.5399	20.9941	13.4378	20.3406	14.301	18.824	17.8577	21.5726
Q13228	Methanethiol oxidase	SELENBP1	1.24261	-1.44365	0.941136	0.813652	0.881417	0.00888154	0.632322	-2.19609	0.686107	1.00395	0.844002	-0.196094	0.279779	-0.38391	-0.231964	-2.31166	0.462798	-1.56714	0.763921	-0.761113	0.589726	-0.649043	0.154952	1.65197	0.613007	-0.929012	0.244344	-0.828073	0.626126	-1.19415	0.751246	-0.500057	27.1493	24.1936	26.8176	26.6773	26.7519	25.7918	26.4778	23.3657	26.537	26.8867	26.7107	25.5663	26.0899	25.3596	25.5268
Q13393	Phospholipase D1	PLD1	0.813393	-0.390212	1.01879	0.790875	0.137379	-0.177611	1.72429	-0.619836	0.27591	1.13642	0.784989	0.968796	0.578521	0.498988	-2.40588	0.520954	-0.381306	-0.400876	-0.00662261	0.795273	-0.956773	-1.40477	0.796184	-1.66298	-2.12464	-0.593793	-1.08261	-0.0283907	0.6555	1.14356	-0.683462	0.279938	20.1949	19.5549	20.3041	20.1829	19.8354	19.6679	20.6793	19.4328	19.9091	20.3667	20.1798	20.2776	20.07	20.0277	18.483
Q15147	1-phosphatidylinositol 4,5-bisphosphate phosphodiesterase beta-4	PLCB4	0.705433	-2.22188	0.618813	1.07755	0.61532	-0.556893	-0.139004	-0.13883	0.957058	-0.594514	-0.30169	1.82542	-0.0783699	2.14765	-0.668733	-0.691385	0.49798	0.271136	0.715054	0.0528131	0.0489536	-2.63842	0.00240704	-2.00136	0.0286175	0.539109	0.249846	-0.637355	-0.170297	0.0597432	0.642972	-0.217136	19.2401	17.2726	19.1819	19.4902	19.1795	18.3917	18.6725	18.6727	19.4092	18.3664	18.5632	19.9928	18.7133	20.2094	18.3165
Q2TB90	Hexokinase HKDC1	HKDC1	-1.07193	0.321269	-1.02669	0.309763	-0.801375	1.9776	-0.0153229	1.60283	-1.35447	1.05466	-1.05729	1.21632	-1.0204	-0.124493	-0.90221	0.542591	-0.914336	0.0545424	-0.804374	1.31946	-1.00674	1.41574	0.138809	0.487244	-1.41966	0.795791	-0.776584	0.959691	-0.985204	0.765859	-0.701856	1.02076	13.7176	17.3888	13.8368	17.3585	14.4305	21.7534	16.5019	20.7659	12.973	19.3214	13.7561	19.7474	13.8534	16.2142	14.1648
Q3SY69	Mitochondrial 10-formyltetrahydrofolate dehydrogenase	ALDH1L2	1.85556	1.18844	-0.111603	-1.14311	0.0579049	-1.04945	1.36585	-2.08646	0.296111	-0.46309	0.401024	-0.524273	0.613255	0.633632	-0.0293949	-0.718809	0.00215109	0.457095	0.677728	0.539788	-0.23895	-1.0173	0.176027	-2.66276	0.165718	0.725289	0.251921	0.216923	1.90735	-1.23834	0.339394	-0.587632	21.9756	21.5185	20.6278	19.9211	20.744	19.9852	21.6401	19.2747	20.9072	20.387	20.979	20.3451	21.1245	21.1384	20.6841
[truncated: 9,466 more rows]
[truncated: 19 more columns]
