# Supplementary material for: Identification of Cancer-Associated Proteins in Colorectal Cancer Using Mass Spectrometry
Source: Proteomes. 2025 Aug 12;13(3):38. doi: 10.3390/proteomes13030038 (PMC12372073; doi:10.3390/proteomes13030038)
Supplement: Supplementary file 1 [file proteomes-13-00038-s001.zip › Supplementary Table S3 Numerical data for correlation matrix.xlsx]

## Sheet: Sheet1
	Case 1 Non-tumor tissue	Case 2 Non-tumor tissue	Case 3 Non-tumor tissue	Case 4 Non-tumor tissue	Case 5 Non-tumor tissue	Case 6 Non-tumor tissue	Case 7 Non-tumor tissue	Case 8 Non-tumor tissue	Case 9 Non-tumor tissue	Case 10 Non-tumor tissue	Case 11 Non-tumor tissue	Case 12 Non-tumor tissue	Case 13 Non-tumor tissue	Case 14 Non-tumor tissue	Case 15 Non-tumor tissue	Case 16 Non-tumor tissue	Case 1 Tumor tissue	Case 2 Tumor tissue	Case 3 Tumor tissue	Case 4 Tumor tissue	Case 5 Tumor tissue	Case 6 Tumor tissue	Case 7 Tumor tissue	Case 8 Tumor tissue	Case 9 Tumor tissue	Case 10 Tumor tissue	Case 11 Tumor tissue	Case 12 Tumor tissue	Case 13 Tumor tissue	Case 14 Tumor tissue	Case 15 Tumor tissue	Case 16 Tumor tissue
Case 1 Non-tumor tissue	NaN	0.981262	0.953568	0.973604	0.944099	0.951878	0.96295	0.877779	0.932471	0.93488	0.922114	0.92776	0.885538	0.916294	0.960513	0.938156	0.917812	0.951004	0.899805	0.88714	0.916861	0.934248	0.955251	0.888977	0.913634	0.944824	0.902442	0.883352	0.948907	0.934052	0.913454	0.946501
Case 2 Non-tumor tissue	0.981262	NaN	0.944482	0.973974	0.935749	0.948436	0.956087	0.864803	0.921721	0.927792	0.910859	0.919558	0.870071	0.904995	0.95634	0.927311	0.910152	0.969225	0.911977	0.900661	0.931202	0.945232	0.959188	0.891375	0.916967	0.956456	0.904288	0.89701	0.951557	0.940202	0.929944	0.956319
Case 3 Non-tumor tissue	0.953568	0.944482	NaN	0.946605	0.976772	0.976287	0.949036	0.950661	0.981854	0.979683	0.973494	0.967081	0.946681	0.968523	0.96325	0.980418	0.901398	0.901848	0.860594	0.845911	0.873838	0.899112	0.925563	0.878084	0.912021	0.913912	0.857936	0.835567	0.907354	0.90122	0.869602	0.90937
Case 4 Non-tumor tissue	0.973604	0.973974	0.946605	NaN	0.934552	0.955895	0.972856	0.876061	0.925104	0.933338	0.924153	0.933087	0.877691	0.913241	0.966433	0.922499	0.91749	0.946173	0.908549	0.904639	0.927805	0.945478	0.965845	0.900995	0.921714	0.952338	0.912529	0.888025	0.950135	0.941898	0.922523	0.946105
Case 5 Non-tumor tissue	0.944099	0.935749	0.976772	0.934552	NaN	0.976339	0.93916	0.949238	0.978452	0.97444	0.966932	0.973291	0.948083	0.971133	0.962655	0.975022	0.890386	0.893387	0.849155	0.83989	0.876454	0.896937	0.917342	0.873245	0.906085	0.907391	0.846945	0.833186	0.898476	0.898921	0.864505	0.901077
Case 6 Non-tumor tissue	0.951878	0.948436	0.976287	0.955895	0.976339	NaN	0.951227	0.942028	0.972307	0.972251	0.96942	0.973506	0.937849	0.962886	0.974596	0.965738	0.892658	0.905408	0.860494	0.851444	0.885108	0.912611	0.92917	0.876981	0.909405	0.919706	0.859709	0.840983	0.909518	0.907847	0.879345	0.910848
Case 7 Non-tumor tissue	0.96295	0.956087	0.949036	0.972856	0.93916	0.951227	NaN	0.898503	0.93322	0.938356	0.933603	0.945221	0.899357	0.927819	0.95898	0.930696	0.937959	0.927676	0.902002	0.896217	0.912351	0.939633	0.970794	0.923543	0.932441	0.947051	0.914863	0.872631	0.950259	0.942909	0.910336	0.938698
Case 8 Non-tumor tissue	0.877779	0.864803	0.950661	0.876061	0.949238	0.942028	0.898503	NaN	0.967196	0.957261	0.966725	0.961939	0.971452	0.963486	0.914372	0.962595	0.872361	0.814637	0.779092	0.775787	0.794339	0.831746	0.862605	0.850044	0.877565	0.846623	0.794491	0.749215	0.845638	0.83878	0.78709	0.838526
Case 9 Non-tumor tissue	0.932471	0.921721	0.981854	0.925104	0.978452	0.972307	0.93322	0.967196	NaN	0.980923	0.979153	0.970491	0.962535	0.971772	0.951631	0.98265	0.887186	0.873788	0.827953	0.819396	0.847382	0.87415	0.905183	0.863409	0.900353	0.89311	0.832375	0.803444	0.884007	0.877503	0.839546	0.88537
Case 10 Non-tumor tissue	0.93488	0.927792	0.979683	0.933338	0.97444	0.972251	0.938356	0.957261	0.980923	NaN	0.978149	0.97121	0.955177	0.972458	0.960964	0.974747	0.888461	0.878566	0.83235	0.825681	0.855939	0.884705	0.914949	0.870622	0.904259	0.900932	0.834861	0.809868	0.88926	0.884608	0.846991	0.890365
Case 11 Non-tumor tissue	0.922114	0.910859	0.973494	0.924153	0.966932	0.96942	0.933603	0.966725	0.979153	0.978149	NaN	0.972049	0.964562	0.969454	0.957477	0.973351	0.889568	0.861317	0.823125	0.816038	0.839016	0.872529	0.901388	0.865931	0.901229	0.88161	0.832397	0.796744	0.881126	0.873603	0.830473	0.87752
Case 12 Non-tumor tissue	0.92776	0.919558	0.967081	0.933087	0.973291	0.973506	0.945221	0.961939	0.970491	0.97121	0.972049	NaN	0.958135	0.973025	0.960365	0.966235	0.899667	0.876813	0.840363	0.834202	0.864216	0.895908	0.918865	0.890958	0.910253	0.902773	0.846696	0.816946	0.899373	0.89712	0.853339	0.892887
Case 13 Non-tumor tissue	0.885538	0.870071	0.946681	0.877691	0.948083	0.937849	0.899357	0.971452	0.962535	0.955177	0.964562	0.958135	NaN	0.96288	0.913472	0.964661	0.86867	0.819388	0.77245	0.766578	0.787008	0.823362	0.859315	0.838342	0.867067	0.837102	0.787046	0.744316	0.852064	0.83158	0.774532	0.837087
Case 14 Non-tumor tissue	0.916294	0.904995	0.968523	0.913241	0.971133	0.962886	0.927819	0.963486	0.971772	0.972458	0.969454	0.973025	0.96288	NaN	0.947599	0.970102	0.896214	0.860535	0.824954	0.816525	0.844037	0.876111	0.901278	0.871804	0.905806	0.887324	0.832352	0.801994	0.887803	0.886954	0.834466	0.879546
Case 15 Non-tumor tissue	0.960513	0.95634	0.96325	0.966433	0.962655	0.974596	0.95898	0.914372	0.951631	0.960964	0.957477	0.960365	0.913472	0.947599	NaN	0.947541	0.906287	0.921931	0.887191	0.878051	0.90366	0.931635	0.943243	0.890386	0.921743	0.931763	0.882596	0.872634	0.926736	0.928433	0.905645	0.926532
Case 16 Non-tumor tissue	0.938156	0.927311	0.980418	0.922499	0.975022	0.965738	0.930696	0.962595	0.98265	0.974747	0.973351	0.966235	0.964661	0.970102	0.947541	NaN	0.895953	0.884721	0.839139	0.827397	0.853754	0.879284	0.906654	0.868324	0.902167	0.89706	0.841085	0.815402	0.896147	0.883758	0.846299	0.898297
Case 1 Tumor tissue	0.917812	0.910152	0.901398	0.91749	0.890386	0.892658	0.937959	0.872361	0.887186	0.888461	0.889568	0.899667	0.86867	0.896214	0.906287	0.895953	NaN	0.905577	0.914863	0.909719	0.900348	0.931972	0.940844	0.939921	0.961326	0.942363	0.931828	0.87956	0.961406	0.949089	0.901503	0.93856
Case 2 Tumor tissue	0.951004	0.969225	0.901848	0.946173	0.893387	0.905408	0.927676	0.814637	0.873788	0.878566	0.861317	0.876813	0.819388	0.860535	0.921931	0.884721	0.905577	NaN	0.940683	0.933591	0.944839	0.955039	0.954667	0.888802	0.921419	0.962626	0.924053	0.930967	0.959136	0.952461	0.950559	0.967662
Case 3 Tumor tissue	0.899805	0.911977	0.860594	0.908549	0.849155	0.860494	0.902002	0.779092	0.827953	0.83235	0.823125	0.840363	0.77245	0.824954	0.887191	0.839139	0.914863	0.940683	NaN	0.958668	0.9475	0.950861	0.932633	0.902022	0.934542	0.952911	0.948498	0.956107	0.94848	0.953305	0.950139	0.958187
Case 4 Tumor tissue	0.88714	0.900661	0.845911	0.904639	0.83989	0.851444	0.896217	0.775787	0.819396	0.825681	0.816038	0.834202	0.766578	0.816525	0.878051	0.827397	0.909719	0.933591	0.958668	NaN	0.939424	0.945424	0.931548	0.905069	0.929374	0.945384	0.953086	0.944898	0.940385	0.950389	0.946431	0.947848
Case 5 Tumor tissue	0.916861	0.931202	0.873838	0.927805	0.876454	0.885108	0.912351	0.794339	0.847382	0.855939	0.839016	0.864216	0.787008	0.844037	0.90366	0.853754	0.900348	0.944839	0.9475	0.939424	NaN	0.958558	0.944917	0.902407	0.919173	0.958869	0.932017	0.940961	0.946062	0.953403	0.957664	0.951567
Case 6 Tumor tissue	0.934248	0.945232	0.899112	0.945478	0.896937	0.912611	0.939633	0.831746	0.87415	0.884705	0.872529	0.895908	0.823362	0.876111	0.931635	0.879284	0.931972	0.955039	0.950861	0.945424	0.958558	NaN	0.965195	0.924837	0.947291	0.972649	0.944362	0.93924	0.963535	0.971704	0.960432	0.96614
Case 7 Tumor tissue	0.955251	0.959188	0.925563	0.965845	0.917342	0.92917	0.970794	0.862605	0.905183	0.914949	0.901388	0.918865	0.859315	0.901278	0.943243	0.906654	0.940844	0.954667	0.932633	0.931548	0.944917	0.965195	NaN	0.929048	0.946129	0.974834	0.936497	0.913359	0.966855	0.964195	0.943579	0.962648
Case 8 Tumor tissue	0.888977	0.891375	0.878084	0.900995	0.873245	0.876981	0.923543	0.850044	0.863409	0.870622	0.865931	0.890958	0.838342	0.871804	0.890386	0.868324	0.939921	0.888802	0.902022	0.905069	0.902407	0.924837	0.929048	NaN	0.943374	0.927936	0.922417	0.880286	0.932121	0.935698	0.906356	0.915439
Case 9 Tumor tissue	0.913634	0.916967	0.912021	0.921714	0.906085	0.909405	0.932441	0.877565	0.900353	0.904259	0.901229	0.910253	0.867067	0.905806	0.921743	0.902167	0.961326	0.921419	0.934542	0.929374	0.919173	0.947291	0.946129	0.943374	NaN	0.951848	0.935139	0.906909	0.95347	0.958447	0.920894	0.946667
Case 10 Tumor tissue	0.944824	0.956456	0.913912	0.952338	0.907391	0.919706	0.947051	0.846623	0.89311	0.900932	0.88161	0.902773	0.837102	0.887324	0.931763	0.89706	0.942363	0.962626	0.952911	0.945384	0.958869	0.972649	0.974834	0.927936	0.951848	NaN	0.945111	0.932108	0.971995	0.975608	0.960592	0.975534
Case 11 Tumor tissue	0.902442	0.904288	0.857936	0.912529	0.846945	0.859709	0.914863	0.794491	0.832375	0.834861	0.832397	0.846696	0.787046	0.832352	0.882596	0.841085	0.931828	0.924053	0.948498	0.953086	0.932017	0.944362	0.936497	0.922417	0.935139	0.945111	NaN	0.928202	0.952553	0.951438	0.937966	0.943439
Case 12 Tumor tissue	0.883352	0.89701	0.835567	0.888025	0.833186	0.840983	0.872631	0.749215	0.803444	0.809868	0.796744	0.816946	0.744316	0.801994	0.872634	0.815402	0.87956	0.930967	0.956107	0.944898	0.940961	0.93924	0.913359	0.880286	0.906909	0.932108	0.928202	NaN	0.92745	0.937663	0.942547	0.942458
Case 13 Tumor tissue	0.948907	0.951557	0.907354	0.950135	0.898476	0.909518	0.950259	0.845638	0.884007	0.88926	0.881126	0.899373	0.852064	0.887803	0.926736	0.896147	0.961406	0.959136	0.94848	0.940385	0.946062	0.963535	0.966855	0.932121	0.95347	0.971995	0.952553	0.92745	NaN	0.972972	0.944906	0.972932
Case 14 Tumor tissue	0.934052	0.940202	0.90122	0.941898	0.898921	0.907847	0.942909	0.83878	0.877503	0.884608	0.873603	0.89712	0.83158	0.886954	0.928433	0.883758	0.949089	0.952461	0.953305	0.950389	0.953403	0.971704	0.964195	0.935698	0.958447	0.975608	0.951438	0.937663	0.972972	NaN	0.957774	0.965712
Case 15 Tumor tissue	0.913454	0.929944	0.869602	0.922523	0.864505	0.879345	0.910336	0.78709	0.839546	0.846991	0.830473	0.853339	0.774532	0.834466	0.905645	0.846299	0.901503	0.950559	0.950139	0.946431	0.957664	0.960432	0.943579	0.906356	0.920894	0.960592	0.937966	0.942547	0.944906	0.957774	NaN	0.951442
Case 16 Tumor tissue	0.946501	0.956319	0.90937	0.946105	0.901077	0.910848	0.938698	0.838526	0.88537	0.890365	0.87752	0.892887	0.837087	0.879546	0.926532	0.898297	0.93856	0.967662	0.958187	0.947848	0.951567	0.96614	0.962648	0.915439	0.946667	0.975534	0.943439	0.942458	0.972932	0.965712	0.951442	NaN
