# Supplementary material for: Identification of Cancer-Associated Proteins in Colorectal Cancer Using Mass Spectrometry
Source: Proteomes. 2025 Aug 12;13(3):38. doi: 10.3390/proteomes13030038 (PMC12372073; doi:10.3390/proteomes13030038)
Supplement: Supplementary file 1 [file proteomes-13-00038-s001.zip › Supplementary Table S4 Tumor vs Non-Tumor Expression 2642 Proteins.xlsx]

## Sheet: Supplementary Table S4
				Z score																																Log2(protein intensity)
Cluster No.	Accession Number	Protein Name	Gene Symbol	CRC01-N	CRC02-N	CRC03-N	CRC04-N	CRC05-N	CRC06-N	CRC07-N	CRC08-N	CRC09-N	CRC10-N	CRC11-N	CRC12-N	CRC13-N	CRC14-N	CRC15-N	CRC16-N	CRC01-T	CRC02-T	CRC03-T	CRC04-T	CRC05-T	CRC06-T	CRC07-T	CRC08-T	CRC09-T	CRC10-T	CRC11-T	CRC12-T	CRC13-T	CRC14-T	CRC15-T	CRC16-T	CRC01-N_1	CRC02-N_1	CRC03-N_1	CRC04-N_1	CRC05-N_1	CRC06-N_1	CRC07-N_1	CRC08-N_1	CRC09-N_1	CRC10-N_1	CRC11-N_1	CRC12-N_1	CRC13-N_1	CRC14-N_1
Cluster -1	Q9UK22	F-box only protein 2	FBXO2	0.61046	-0.0864339	0.431363	-0.0630664	0.833647	0.65014	-0.0127256	0.569386	0.72102	0.216311	0.498751	0.665324	0.428434	0.774698	0.259008	0.948197	0.420408	-0.735309	2.19355	-1.50308	-2.23056	-1.07845	-0.70319	0.372193	-0.866513	-0.228692	1.08317	-1.30092	-0.809982	-0.747113	-2.34008	1.03006	18.3765	17.4464	18.1374	17.4776	18.6743	18.4294	17.5447	18.3216	18.524	17.8504	18.2274	18.4497	18.1335	18.5957
Cluster -1	A8TX70	Collagen alpha-5(VI) chain	COL6A5	-0.277984	-1.37743	-1.69639	0.473427	0.612716	1.42244	0.686225	1.35234	0.225579	0.317292	0.690697	0.986719	0.933182	0.0976431	2.33944	-0.182472	0.857909	-1.18628	-0.224207	-1.45711	-1.0698	0.556082	0.701951	-0.814774	-0.107255	0.340556	-0.990745	-1.82636	-0.110324	-1.33784	0.206252	-0.141482	16.1086	14.3409	13.828	17.3167	17.5407	18.8425	17.6588	18.7298	16.9182	17.0657	17.666	18.142	18.0559	16.7125
Cluster -1	P21695	Glycerol-3-phosphate dehydrogenase [NAD(+)], cytoplasmic	GPD1	0.427498	-0.613683	-0.0852002	0.87427	-0.349525	0.619037	-0.191791	-0.392246	0.707823	1.57758	1.58701	1.23767	0.991465	0.0356865	1.70295	0.332434	0.181349	-1.11407	0.813514	-0.851248	0.444821	-0.0386426	0.154111	-3.04242	-1.26126	-0.541633	-1.18126	0.504211	-0.769977	-0.66506	-1.10858	0.0151681	20.8866	18.7636	19.8412	21.7976	19.3022	21.2772	19.6238	19.2151	21.4582	23.2317	23.2509	22.5386	22.0365	20.0877
Cluster -1	Q05469	Hormone-sensitive lipase	LIPE	0.555118	-0.837118	-0.0540187	1.05761	-0.772673	0.667367	-0.410739	-0.617468	0.674593	2.20183	2.0628	1.68146	0.96935	-0.19741	2.51145	0.303643	-0.598645	-1.02979	-0.090585	-0.891657	-0.243574	0.0228225	-0.844264	-0.796138	-0.341567	-0.502805	-0.782331	-0.464946	-0.915242	-0.971827	-0.661749	-0.683497	18.7974	17.1018	18.0555	19.4093	17.1803	18.9341	17.6211	17.3693	18.9429	20.8029	20.6335	20.1691	19.3019	17.8809
Cluster -1	Q8IXB3	Trafficking regulator of GLUT4 1	TRARG1	0.933568	0.0448528	-0.0813386	0.591712	-0.881083	0.518287	-0.706825	-0.477107	1.09164	1.93306	1.86406	2.04827	1.14595	0.271007	2.18093	0.506493	-0.745702	-1.21109	-0.808245	-0.462864	-0.489153	-0.241453	-0.650386	-0.424759	-0.85187	-1.04752	-0.176295	-0.873451	-0.990808	-0.251389	-0.877758	-0.880746	15.573	14.3635	14.1918	15.1077	13.1034	15.0078	13.3405	13.6532	15.7881	16.9332	16.8393	17.09	15.862	14.6713
Cluster -1	O75061	Putative tyrosine-protein phosphatase auxilin	DNAJC6	0.37795	-0.0944481	0.644196	-0.0558778	1.41182	0.960101	0.164411	0.239877	0.805702	0.286154	0.69498	0.684915	0.482067	0.64221	0.846864	0.918477	-0.860493	-0.863892	0.021655	-1.30291	1.38882	-0.587034	-2.17643	-2.24078	0.115175	-0.0446175	-2.66603	0.537395	-0.833866	-0.0307236	0.460579	0.0737519	17.6112	17.0323	17.9374	17.0796	18.878	18.3245	17.3495	17.442	18.1353	17.4987	17.9997	17.9873	17.7388	17.935
Cluster -1	Q16143	Beta-synuclein	SNCB	0.338876	0.255263	-0.493459	0.458657	0.0434192	0.832985	-0.470017	0.623106	0.838097	0.64967	0.858562	0.981624	0.861051	1.71459	-0.252273	0.91633	-1.11445	-1.10099	-0.885633	-1.67151	1.36473	1.22396	-0.960191	-1.48545	0.0240293	-1.02469	-1.64904	1.38798	-0.397658	-0.815602	0.488135	-1.54009	15.9416	15.7959	14.4914	16.1503	15.4268	16.8025	14.5322	16.4368	16.8114	16.4831	16.8471	17.0615	16.8514	18.3386
Cluster -1	O76083	High affinity cGMP-specific 3',5'-cyclic phosphodiesterase 9A	PDE9A	0.773591	0.998145	1.09735	-1.13368	1.5698	1.45122	0.272082	0.97205	1.00004	-0.329069	0.774743	-0.989074	1.12462	-0.701773	1.04864	0.886074	-0.790629	0.597953	-0.479489	-1.56761	0.682778	-1.20242	0.116803	-0.86742	-0.736609	0.678787	-0.5097	-1.27191	0.422699	-0.720713	-1.74941	-1.41785	15.6171	15.8643	15.9735	13.5174	16.4937	16.3631	15.065	15.8356	15.8664	14.4032	15.6184	13.6766	16.0036	13.9929
Cluster -1	Q9UNQ0	Broad substrate specificity ATP-binding cassette transporter ABCG2	ABCG2	1.49598	1.98165	0.812368	0.821978	0.339682	0.0259594	0.702646	-0.0064913	1.30065	0.279831	0.563381	1.27519	0.567946	0.316695	1.82576	-0.468991	-0.143085	-0.16782	-1.14122	-1.27159	-0.800554	-1.62046	0.845116	-1.27247	-0.909133	-0.378694	-1.34505	-1.59275	-0.676963	-0.766298	-0.079293	-0.513965	17.1859	17.7426	16.4024	16.4134	15.8606	15.501	16.2766	15.4638	16.9621	15.792	16.117	16.9329	16.1222	15.8343
Cluster -1	Q9BZ71	Membrane-associated phosphatidylinositol transfer protein 3	PITPNM3	0.103449	0.288761	0.88351	0.319755	0.640108	0.442978	0.404553	0.551974	0.96498	0.833757	1.12991	0.913248	0.767728	0.757612	0.39128	0.711346	-2.03938	0.277302	-2.24257	-0.476716	-0.00673618	0.309732	0.0732649	-0.833489	-2.3401	0.658299	-2.37524	-1.00152	-0.0477487	-0.545242	0.496903	-0.0117168	16.7269	16.9909	17.8384	17.0351	17.4916	17.2107	17.1559	17.366	17.9545	17.7675	18.1896	17.8808	17.6735	17.659
Cluster -1	Q8N271	Prominin-2	PROM2	0.879701	0.820336	0.427278	0.947513	0.514689	0.578351	0.67875	1.26913	0.418576	0.506658	0.436297	0.547028	0.00123514	0.445294	0.979914	0.280844	-2.1284	0.359233	-2.33518	-0.0470912	0.160465	0.139284	0.563946	-1.64587	-1.572	0.165358	-1.85266	-2.09383	0.119141	0.127809	0.332449	-0.0242504	18.7379	18.6313	17.9258	18.8596	18.0827	18.197	18.3772	19.4369	17.9102	18.0683	17.942	18.1407	17.161	17.9581
Cluster -1	P02144	Myoglobin	MB	0.335518	0.507446	0.322522	0.654396	0.69841	0.722694	0.511908	0.241257	0.268172	0.524392	0.43291	0.862443	1.73303	0.579075	0.899661	0.218907	-0.988285	1.28538	-1.42484	-1.08285	-0.327474	0.31359	0.59289	-2.97315	-2.4903	-0.0149753	-0.870137	-0.993241	0.00229338	-0.300078	-0.127928	-0.113646	19.8509	20.2431	19.8212	20.5784	20.6788	20.7342	20.2533	19.6358	19.6972	20.2818	20.0731	21.0531	23.0394	20.4066
Cluster -1	P22001	Potassium voltage-gated channel subfamily A member 3	KCNA3	0.847517	0.53887	0.248556	0.922973	0.988707	0.743093	0.860003	0.131519	0.432192	-0.335376	0.196598	0.535675	-0.0888709	0.0736984	0.176372	0.484477	0.447772	0.278083	-2.63454	-0.375687	0.225385	-0.35497	0.965538	-2.36232	-3.01675	0.38791	0.334937	-1.42362	0.56359	0.143127	-0.198751	0.264299	18.4661	18.0289	17.6177	18.573	18.6661	18.3182	18.4838	17.4519	17.8778	16.7905	17.5441	18.0244	17.1397	17.37
Cluster -1	P01591	Immunoglobulin J chain	JCHAIN	1.49482	0.841206	-0.0645155	1.31289	-0.12385	0.682525	1.24263	0.191225	-0.400638	-0.193139	0.49855	0.515905	1.999	-0.288069	0.37907	0.125831	-0.428316	0.865922	-0.490876	-1.20466	-0.281986	-0.0797762	0.989501	-2.10337	-2.47407	-0.187267	0.131867	-1.60793	0.797013	-0.540694	-1.14437	-0.454419	26.6358	25.7045	24.414	26.3766	24.3295	25.4784	26.2765	24.7784	23.9351	24.2308	25.2163	25.241	27.3542	24.0955
Cluster -1	P01877	Immunoglobulin heavy constant alpha 2	IGHA2	1.45003	0.956023	-0.0669284	1.2252	-0.00115837	0.36598	1.00634	1.01321	0.271581	0.226002	1.03009	0.50777	1.15505	0.139858	0.129598	0.281661	-0.398482	1.2819	-0.912221	-1.00072	-0.39976	-0.81999	0.991722	-2.13273	-1.94768	0.128803	0.0471041	-2.26852	0.152609	-0.319522	-1.30844	-0.784369	25.1095	24.4774	23.1685	24.8218	23.2526	23.7224	24.5418	24.5506	23.6016	23.5433	24.5722	23.9038	24.7321	23.4331
Cluster -1	Q9P232	Contactin-3	CNTN3	0.618857	0.314735	-0.193008	0.711975	0.48353	0.992105	0.0186928	0.936188	0.209649	0.582643	1.22756	1.15948	0.425668	0.132253	1.06914	0.0374149	0.360098	0.773495	0.206521	-1.09298	-0.0484408	0.96069	0.37371	-2.45086	-2.88709	-1.84034	-0.232603	-1.03307	-0.692134	-0.0345756	-0.961309	-0.128008	16.8687	16.4905	15.8593	16.9844	16.7004	17.3327	16.1225	17.2632	16.3599	16.8236	17.6255	17.5408	16.6285	16.2637
Cluster -1	Q9NR16	Scavenger receptor cysteine-rich type 1 protein M160	CD163L1	1.12793	1.04964	0.816759	0.928952	0.60545	0.230542	0.778719	0.448535	0.538794	0.429535	0.163264	0.432048	0.262951	0.544751	0.776293	0.587275	-0.152446	0.146099	-0.151874	-0.509866	-0.474595	-0.56427	0.0886169	-3.47623	-3.08688	-0.137263	-0.213803	-1.0175	0.323795	-0.234522	-0.332026	0.071322	21.4289	21.295	20.8968	21.0886	20.5355	19.8944	20.8317	20.2671	20.4215	20.2347	19.7793	20.239	19.9498	20.4317
Cluster -1	Q9Y6Q1	Calpain-6	CAPN6	0.18685	0.50668	0.825755	0.981228	0.511785	0.39387	1.30688	0.414332	0.642183	0.665396	0.340343	1.23921	0.132633	0.360976	0.242552	0.332481	0.207007	-0.406022	0.24743	-0.406097	-0.838475	0.773258	0.594498	-3.00446	-2.84202	0.0924769	-0.991611	-1.59835	-0.326299	0.316552	-0.99451	0.0934777	18.3122	18.8145	19.3156	19.5597	18.8225	18.6373	20.0711	18.6695	19.0273	19.0637	18.5533	19.9649	18.2271	18.5857
Cluster -1	Q9NXJ0	Membrane-spanning 4-domains subfamily A member 12	MS4A12	1.17491	1.12097	-1.40906	1.57456	0.982138	0.877886	-0.132961	-0.0859454	-1.34999	0.921139	1.02613	1.08114	0.348512	1.18761	0.446828	-0.608459	-1.01478	0.799836	-0.817214	-1.17651	0.723521	-0.301479	0.256312	-1.1328	-1.62224	0.326916	-1.27392	-1.67986	0.50769	0.683826	-0.207101	-1.22761	18.7675	18.6491	13.0979	19.6444	18.3445	18.1158	15.8978	16.001	13.2275	18.2107	18.441	18.5617	16.9543	18.7954
Cluster -1	Q9HAW9	UDP-glucuronosyltransferase 1A8	UGT1A8	0.681934	1.16039	0.588152	1.353	0.619724	1.37229	0.493849	-0.0543336	0.493126	0.605021	0.718018	1.23465	0.0664293	0.707017	0.975437	0.31682	-1.15013	0.412768	-1.67048	-1.32513	-1.98068	0.15097	0.239208	-1.53684	-1.45946	0.0442993	-1.20895	-2.031	0.102504	0.346853	-0.174119	-0.0913318	18.4665	19.4888	18.2661	19.9004	18.3336	19.9416	18.0646	16.8933	18.0631	18.3022	18.5436	19.6475	17.1514	18.5201
Cluster -1	Q9BSF0	Small membrane A-kinase anchor protein	C2orf88	1.39887	1.41032	0.73266	0.635047	0.339151	0.477307	0.227615	-0.0193741	0.498734	0.405981	-1.21019	0.502415	0.510328	0.230747	1.31638	1.67562	-0.692044	0.533992	-2.41016	-1.64158	0.424515	-0.0468035	-0.0549098	-2.04679	-1.41859	-0.257424	-1.36314	-0.953246	0.283168	-0.0261509	0.16636	0.371195	17.7059	17.7204	16.8619	16.7383	16.3634	16.5384	16.2221	15.9092	16.5656	16.4481	14.4007	16.5702	16.5803	16.2261
Cluster -1	P46092	C-C chemokine receptor type 10	CCR10	1.53336	1.08665	0.218412	0.784253	0.121789	0.890581	0.963281	0.0379884	-0.226446	0.0403098	0.385849	0.535269	-0.211685	0.204263	0.836068	0.327077	-0.547194	0.774974	-0.986303	-0.935518	-0.180124	0.127198	0.887832	-1.76929	-2.42915	0.316176	-0.0816776	-3.15523	0.780361	0.31725	-0.535849	-0.110478	20.4227	19.732	18.3894	19.2644	18.24	19.4288	19.5412	18.1104	17.7015	18.114	18.6483	18.8794	17.7244	18.3675
Cluster -1	Q14031	Collagen alpha-6(IV) chain	COL4A6	1.36473	1.50354	0.41518	0.809906	0.904101	0.596641	0.571375	0.014342	-0.183822	0.719726	0.14496	0.49271	0.310551	0.495235	0.696738	0.656341	-0.636397	0.833587	-0.101212	-2.7907	-0.427077	-0.312973	0.435224	-1.54591	-1.61986	0.169091	-1.83178	-2.09109	0.387112	-0.082097	-0.244808	0.346631	19.5642	19.8172	17.8334	18.5529	18.7246	18.1642	18.1181	17.1028	16.7416	18.3885	17.3409	17.9747	17.6427	17.9793
Cluster -1	P53708	Integrin alpha-8	ITGA8	0.99982	0.923841	0.182699	0.697397	0.573446	0.685728	0.39086	-0.0196752	0.36304	0.547523	0.95274	0.849898	-1.98014	0.585094	1.17915	0.567772	-0.204847	0.443554	-0.0875445	-0.381093	-0.392585	-0.0542791	0.733747	-2.65593	-2.82759	0.3342	-0.554285	-1.71683	-0.102288	0.0483209	-0.284217	0.202466	17.6776	17.5793	16.6203	17.2863	17.1259	17.2712	16.8896	16.3584	16.8536	17.0923	17.6167	17.4836	13.8217	17.1409
Cluster -1	P29400	Collagen alpha-5(IV) chain	COL4A5	0.935511	1.21785	0.33077	0.944538	0.925859	0.725672	0.488517	-2.17446	-1.86826	0.815477	0.348578	0.640602	0.294459	0.569867	0.961532	0.404563	-0.255398	0.661175	0.0279564	-0.488862	-0.0357616	0.102769	0.561532	-1.98274	-1.4618	0.307799	-2.03745	-1.84595	0.0533117	0.140621	0.188342	0.503391	20.5503	21.2131	19.1307	20.5715	20.5277	20.0577	19.501	13.2497	13.9685	20.2685	19.1725	19.858	19.0455	19.692
Cluster -1	P00326	Alcohol dehydrogenase 1C	ADH1C	0.926342	1.05691	0.676766	0.758627	0.55602	1.14023	0.666188	-0.0226964	0.299145	0.500611	0.423673	0.632048	0.00140287	0.424993	0.949677	0.112055	-0.974081	0.593425	-1.31191	-1.13192	-0.588469	0.68531	0.641958	-2.73624	-1.34371	0.57551	-1.69096	-2.40085	0.0503858	0.325092	0.0132311	0.191225	24.8491	25.105	24.3599	24.5203	24.1232	25.2683	24.3392	22.9889	23.6197	24.0146	23.8638	24.2723	23.0362	23.8664
Cluster -1	P06870	Kallikrein-1	KLK1	0.84696	0.975443	0.74068	1.05279	0.599237	1.09062	0.488085	0.0122565	0.260871	0.726366	0.534631	0.750753	-0.0337195	0.512623	0.820735	0.28101	-0.534568	0.64963	-1.61846	-1.95608	-0.438439	0.407448	0.555585	-1.36219	-1.35514	0.218903	-0.999779	-3.26901	-0.0430239	0.0658724	-0.284162	0.304085	23.0502	23.3432	22.8079	23.5196	22.4853	23.6058	22.2319	21.1468	21.7137	22.7752	22.338	22.8308	21.042	22.2878
Cluster -1	Q6UWR7	Glycerophosphocholine cholinephosphodiesterase ENPP6	ENPP6	0.34629	0.696621	0.581652	0.920217	0.809377	0.878591	0.648104	0.888356	0.575254	0.251131	0.777472	0.698074	0.728256	0.646554	1.06095	0.461779	-1.77406	-0.0871085	-0.685862	-2.12847	0.378263	0.193708	0.549178	-1.8326	-1.85617	0.292648	-2.06174	-1.65253	-0.365593	0.342481	-0.116798	-0.164024	19.0104	19.8391	19.5671	20.368	20.1058	20.2695	19.7243	20.2926	19.552	18.7853	20.0303	19.8425	19.9139	19.7207
Cluster -1	P54764	Ephrin type-A receptor 4	EPHA4	0.71844	0.627575	0.789329	0.280041	0.930334	0.659529	0.449337	1.08014	0.714098	0.341567	0.719699	0.713498	0.577842	0.497883	0.476003	0.894403	-0.68521	0.547823	-0.842197	-2.18925	-0.605899	0.958245	0.287125	-2.10739	-1.52947	0.311508	-1.55307	-2.53445	-0.148883	-0.219724	-0.184319	0.0254424	17.5364	17.4094	17.6355	16.9237	17.8326	17.4541	17.1603	18.0419	17.5304	17.0097	17.5382	17.5295	17.3399	17.2282
Cluster -1	Q9BPW9	Dehydrogenase/reductase SDR family member 9	DHRS9	0.290557	1.14114	0.202602	1.36941	0.343696	1.1753	1.0934	0.212209	0.0308801	-0.110203	0.699001	1.036	0.00368943	0.134799	0.84378	0.0809573	-0.739095	-0.379577	-0.273825	-0.510179	1.51646	0.154276	0.336112	-0.410069	-3.02756	-0.170854	-0.792104	-2.87021	-0.309338	-0.186337	-0.907388	0.0224599	18.9533	20.4976	18.7936	20.912	19.0498	20.5596	20.4109	18.811	18.4818	18.2257	19.6948	20.3067	18.4325	18.6705
Cluster -1	Q8WWA0	Intelectin-1	ITLN1	0.586275	1.30008	1.16593	0.520008	0.968193	-0.0544161	0.295525	-0.35033	0.43635	1.2586	0.109404	0.715908	-0.170046	0.292376	0.624164	0.951607	-0.646915	0.57643	-0.375965	-1.88931	-0.221971	0.202757	0.755076	-1.77166	-1.97924	0.361724	-1.62389	-2.66386	-0.107575	0.171888	-0.0616964	0.624587	24.1289	25.6451	25.3602	23.9881	24.9402	22.7679	23.5113	22.1394	23.8104	25.557	23.1159	24.4043	22.5223	23.5046
Cluster -1	Q86YB7	Enoyl-CoA hydratase domain-containing protein 2, mitochondrial	ECHDC2	1.44669	1.09112	0.815639	0.724249	0.772839	1.02399	0.470964	0.138181	0.823987	0.970742	-0.00124451	0.422489	0.22129	0.121552	0.872408	0.829518	-1.45231	0.772306	-1.62267	-1.66608	-1.57246	0.152518	0.561781	-2.46268	-0.892671	0.456297	-1.24892	-0.968387	-0.336575	-0.52942	-0.435627	0.500491	20.8398	20.4594	20.1647	20.0669	20.1189	20.3876	19.7959	19.4399	20.1736	20.3306	19.2907	19.7441	19.5288	19.4221
Cluster -1	Q9H720	PGAP2-interacting protein	CWH43	1.08328	0.889326	0.794961	1.27069	0.709379	0.953584	0.81679	-0.0846638	0.808754	0.713453	0.613576	0.684215	-0.0863123	0.520606	1.0825	0.750142	-0.541885	0.454839	-1.44007	-1.49176	-0.00410406	-0.0808723	0.359218	-1.53475	-1.726	-0.101053	-2.10397	-1.67733	-0.0619736	0.146136	-1.7701	0.0533945	19.7313	19.2796	19.0598	20.1678	18.8605	19.4293	19.1106	17.011	19.0919	18.87	18.6373	18.8019	17.0072	18.4208
Cluster -1	O60844	Zymogen granule membrane protein 16	ZG16	0.498942	1.34192	1.13363	1.11617	1.16076	0.927835	0.660874	-0.367815	0.676965	0.943218	0.490617	0.900599	-0.459371	0.110327	0.672622	0.171159	-1.0281	0.706567	-1.16323	-1.43035	-0.0598933	-0.444199	0.981966	-2.13105	-1.44781	0.431943	-1.52225	-2.09878	-0.381595	0.19496	-0.799329	0.212699	24.9409	27.2849	26.7057	26.6572	26.7812	26.1335	25.3911	22.5306	25.4359	26.1763	24.9177	26.0578	22.2761	23.8602
Cluster -1	Q6ZMB0	Acetylgalactosaminyl-O-glycosyl-glycoprotein beta-1,3-N-acetylglucosaminyltransferase	B3GNT6	0.740887	1.08291	0.597232	0.633309	0.661205	0.438248	0.585797	-0.261247	0.428281	0.585228	0.133138	0.48351	-0.0427156	0.164186	0.418203	0.415169	-0.412865	1.11528	-0.711819	-1.90559	0.0529957	0.750401	0.836055	-1.98438	-1.99678	0.774663	-2.11662	-2.44898	0.460162	0.157583	-0.13534	0.501884	20.5877	21.4853	20.2107	20.3054	20.3786	19.7935	20.1807	17.9578	19.7674	20.1792	18.9928	19.9123	18.5313	19.0743
Cluster -1	Q9HAR2	Adhesion G protein-coupled receptor L3	ADGRL3	0.685582	0.962477	0.778987	1.06142	0.980571	0.975894	0.834088	0.171941	0.630568	0.488651	0.646204	0.881957	0.387632	0.484352	0.939988	0.444703	-1.22526	0.239064	-0.588337	-1.1838	-0.585465	-0.123072	0.195363	-2.17147	-2.4833	0.454902	-1.45444	-2.17467	0.252893	-0.0742268	-0.475565	0.0423577	17.5716	17.938	17.6952	18.069	17.962	17.9558	17.7681	16.8918	17.4987	17.3109	17.5194	17.8315	17.1772	17.3052
Cluster -1	Q6UWF7	NXPE family member 4	NXPE4	0.858202	1.00852	0.819943	0.804018	0.542161	0.685591	0.446056	-0.0778343	0.268568	-0.0633322	0.269712	0.473827	0.239056	0.619663	0.513933	0.138214	-0.756452	1.09503	0.133181	-2.62022	0.230902	0.402706	0.324249	-2.22612	-0.326614	-0.131982	-2.45098	-2.27458	0.547547	0.488417	-0.198575	0.217185	20.6678	21.0104	20.5806	20.5443	19.9475	20.2744	19.7284	18.5343	19.3239	18.5674	19.3265	19.7917	19.2566	20.1241
Cluster -1	P24298	Alanine aminotransferase 1	GPT	0.97401	0.978664	0.672743	1.08419	0.241736	1.22182	0.697319	0.0167753	0.161643	0.917548	0.356525	0.762152	-0.256298	0.0798017	0.912828	0.227281	-1.1048	0.422463	-1.30882	-0.749858	0.319253	0.132993	0.811979	-1.9157	-2.24364	0.842631	-1.71735	-2.43997	0.0957702	-0.293137	0.16102	-0.0615637	25.8664	25.874	25.3758	26.0458	24.6739	26.2699	25.4158	24.3075	24.5434	25.7744	24.8608	25.5214	23.8628	24.4102
Cluster -1	P16870	Carboxypeptidase E	CPE	1.09376	0.744198	0.689621	0.271983	0.804401	0.00400911	0.192637	-0.0565978	0.75919	0.681124	0.323445	0.395386	0.0945616	0.493308	0.324337	0.923918	0.31252	1.2425	-0.672699	-0.796392	-0.151915	-0.619623	0.522298	-2.97407	-0.864819	0.815365	-2.48889	-2.23092	-0.0332805	0.352192	-0.588864	0.437311	20.4117	19.7214	19.6136	18.7888	19.8402	18.2596	18.6321	18.1399	19.751	19.5968	18.8904	19.0325	18.4384	19.2259
Cluster -1	O43704	Sulfotransferase 1B1	SULT1B1	1.27477	1.05362	0.801596	0.906578	0.638286	0.830383	0.264892	-1.15893	0.185173	0.651448	0.197141	0.483181	-0.413825	0.0318104	0.956204	0.148903	-1.58521	0.747938	-1.08815	-0.944541	0.354069	0.551117	0.679571	-2.19322	-2.32557	1.11084	-1.52301	-1.24386	0.204265	-0.0326731	-0.471835	0.909034	24.1112	23.8457	23.5432	23.6692	23.3472	23.5778	22.899	21.19	22.8033	23.363	22.8177	23.161	22.0843	22.6192
Cluster -1	Q9Y6R1	Electrogenic sodium bicarbonate cotransporter 1	SLC4A4	0.993083	1.07806	0.79299	1.07274	0.720823	0.877223	0.745045	0.006808	0.657158	0.613384	0.356966	0.708322	0.0140771	0.377698	0.767062	0.587549	-0.710495	0.257927	-1.17967	-1.11882	-0.540764	0.0152502	0.545173	-2.27344	-2.82971	0.469272	-1.16559	-2.03319	-0.0255029	0.096721	0.0211446	0.102704	21.5183	21.7249	21.0319	21.712	20.8565	21.2367	20.9154	19.1209	20.7018	20.5954	19.9721	20.8261	19.1386	20.0224
Cluster -1	O14815	Calpain-9	CAPN9	1.07873	0.932117	0.968758	0.965432	1.03759	0.346895	0.651722	-0.445981	0.238146	1.09683	0.12254	0.533391	-0.386732	0.401374	0.186056	0.274421	-0.806773	1.04052	-1.09236	-1.27951	-0.468016	-0.382105	1.03346	-0.577744	-2.7864	0.841	-2.4327	-1.50823	-0.193455	0.445097	-0.0786723	0.244595	19.6961	19.4584	19.5178	19.5124	19.6294	18.5098	19.0039	17.2245	18.3335	19.7254	18.1461	18.8121	17.3206	18.5981
Cluster -1	P10645	Chromogranin-A	CHGA	1.26857	1.14535	0.879959	0.941753	0.781612	0.273226	0.201477	-0.00473667	0.709873	0.851192	0.376316	0.427833	0.388402	0.792054	0.762113	0.861473	-0.0286813	0.264739	-1.02423	-2.51678	-0.249365	-0.0900115	0.0973542	-1.72024	-1.72242	0.309984	-1.51717	-2.42159	0.0646991	0.233291	-0.48452	0.148456	24.4462	24.0779	23.2846	23.4693	22.9907	21.4711	21.2567	20.6403	22.7763	23.1987	21.7793	21.9333	21.8154	23.0219
Cluster -1	P05060	Secretogranin-1	CHGB	1.11039	0.680116	0.713908	0.713399	0.764397	0.667725	0.156517	0.505554	0.755834	0.667172	0.61248	0.7975	0.570864	0.534591	0.718112	0.984923	-0.13347	0.345106	-1.86478	-1.90909	-0.0388207	-0.122638	0.07493	-2.06589	-1.50373	0.312029	-1.74493	-2.36587	0.113485	0.311236	-0.431538	0.070488	20.1927	19.193	19.2715	19.2703	19.3888	19.1642	17.9764	18.7874	19.3689	19.1629	19.0359	19.4657	18.9392	18.8549
Cluster -1	Q9Y6R7	IgGFc-binding protein	FCGBP	0.916089	1.19467	0.885069	1.05402	0.485506	0.674046	0.427634	-0.179733	0.329137	0.593019	0.17893	0.707765	0.264286	0.189926	0.689487	0.376222	-0.612716	1.12325	-1.28165	-1.72215	-0.335957	1.21193	0.613648	-0.902904	-2.67264	0.266403	-1.99519	-1.91923	0.0171601	-0.298826	-0.449243	0.172044	26.9403	27.5345	26.8742	27.2345	26.022	26.4241	25.8986	24.6032	25.6885	26.2513	25.3681	26.496	25.5502	25.3916
Cluster -1	A8K7I4	Calcium-activated chloride channel regulator 1	CLCA1	0.923508	0.791843	0.797986	0.915435	0.40688	0.847581	0.550341	0.13889	0.165889	0.815762	0.502074	0.803155	0.572478	0.617369	1.08201	0.450026	-0.329083	0.843727	-1.79706	-0.945257	-1.02126	0.934169	0.43815	-2.06123	-2.22671	-1.08297	-1.18221	-2.07012	0.188277	0.00962351	0.0463509	-0.125627	26.3573	26.0079	26.0242	26.3359	24.9861	26.1558	25.3669	24.2749	24.3465	26.0713	25.2388	26.0379	25.4257	25.5448
Cluster -1	P27930	Interleukin-1 receptor type 2	IL1R2	1.14867	1.46788	0.944455	0.754052	0.937286	0.668537	1.07503	-1.20481	1.00594	0.984736	-0.978688	0.652945	-1.15282	0.509333	0.635444	0.631334	0.215093	0.612248	-1.36004	-1.72828	-0.429429	0.256308	0.8661	0.302789	-1.07929	-1.31325	-1.337	-1.63766	-1.61842	0.216339	-0.0107963	-0.0340245	19.7213	20.524	19.2077	18.7289	19.1897	18.5138	19.5361	13.8027	19.3623	19.309	14.3714	18.4746	13.9335	18.1135
Cluster -1	P51575	P2X purinoceptor 1	P2RX1	1.46451	0.982404	0.749998	1.70622	0.631971	0.9902	0.954847	0.375232	1.08694	0.872836	-0.197552	0.413337	-0.740018	0.353	1.42987	1.15977	-0.922463	-0.467248	-1.60927	-1.96763	-1.27409	-0.873431	0.512046	0.180502	-0.850624	-0.169768	-1.50921	-1.14922	-0.569629	-0.387804	-0.730432	-0.445297	19.5072	19.0455	18.8229	19.7386	18.7099	19.0529	19.0191	18.464	19.1456	18.9406	17.9155	18.5005	17.396	18.4427
Cluster -1	P23109	AMP deaminase 1	AMPD1	1.40326	1.18599	0.59058	0.906928	0.643944	1.19295	1.29854	-1.26836	-1.65262	1.09639	-0.981466	0.310112	-0.912194	0.410634	1.31121	1.11099	-1.34368	0.531253	-0.897059	-0.206466	-0.292985	-0.991097	1.38384	-0.456708	-1.2786	0.153409	-0.600809	-1.22492	-0.971097	0.291959	-1.2151	0.471178	16.711	16.4097	15.5841	16.0228	15.6581	16.4194	16.5658	13.0065	12.4737	16.2855	13.4043	15.1952	13.5004	15.3346
Cluster -1	A2A2Y4	FERM domain-containing protein 3	FRMD3	0.695769	0.951534	0.835508	0.44793	0.92882	0.416144	0.668068	0.39586	0.749922	0.844726	0.546953	0.542293	0.185411	0.154833	0.365146	0.972419	-1.97256	0.763797	-2.33644	-2.02995	-0.492648	-1.00112	0.684748	0.741206	-2.18233	0.476952	-1.23328	-0.443587	-0.511265	0.243068	-0.768615	0.360698	17.6124	18.0467	17.8497	17.1914	18.0082	17.1374	17.5653	17.103	17.7043	17.8653	17.3596	17.3517	16.7456	16.6936
Cluster -1	P22748	Carbonic anhydrase 4	CA4	1.09012	0.586691	0.652867	1.35081	0.330464	1.26131	0.931646	-0.240031	0.168566	0.722786	0.571866	0.543397	0.200544	0.366191	0.76391	0.760552	-1.4585	-0.256945	-1.24336	-1.56412	0.495623	-0.29944	1.08086	0.0700225	-2.62388	0.37545	-2.27231	-0.326557	-0.703335	0.0086506	-1.2609	-0.0829563	22.0082	21.2088	21.3139	22.4222	20.8019	22.2801	21.7566	19.896	20.5448	21.4249	21.1852	21.14	20.5956	20.8586
Cluster -1	P00918	Carbonic anhydrase 2	CA2	0.895976	1.18816	0.954128	0.971026	0.719757	1.29823	0.43301	-0.17536	0.70504	1.17362	0.651408	0.904457	0.00221332	0.334436	1.01443	0.35938	-1.31538	0.190375	-2.04758	-0.711832	0.437771	-0.0673543	0.486368	-0.879993	-1.5175	-0.0616597	-2.04656	-2.27043	-0.550356	-0.355976	-0.123075	-0.596723	26.1391	26.5522	26.2213	26.2452	25.89	26.7078	25.4846	24.6245	25.8692	26.5316	25.7934	26.1511	24.8755	25.3452
Cluster -1	P30838	Aldehyde dehydrogenase, dimeric NADP-preferring	ALDH3A1	0.82345	0.808966	0.412483	0.580177	-0.0731039	1.09703	0.964004	0.162236	0.299525	0.477994	0.0591243	0.519874	0.0323715	-0.0609934	0.881715	0.346798	-0.822284	0.930746	-0.0646324	-2.3075	-0.196147	1.38473	0.486812	-0.0535381	-2.4377	-0.179612	-0.957368	-0.798702	-2.92579	-0.099966	0.559619	0.149687	19.4589	19.4334	18.7339	19.0297	17.8772	19.9416	19.7069	18.2924	18.5346	18.8495	18.1105	18.9234	18.0633	17.8985
Cluster -1	O75366	Advillin	AVIL	0.0810944	0.745314	-0.117953	1.11508	0.764561	1.37167	0.603082	-1.42311	0.201586	0.374738	0.863222	0.884212	0.562605	0.536314	1.64506	0.568429	-1.20733	-0.509204	-2.12056	-1.22413	0.317319	2.01711	-0.25491	-1.03176	-0.27754	-0.41441	-2.02891	-0.449713	-0.147393	-1.15876	-0.133473	-0.15226	17.0211	18.5361	16.5671	19.3796	18.58	19.9648	18.2117	13.5901	17.2959	17.6909	18.8051	18.8529	18.1194	18.0594
Cluster -1	Q16134	Electron transfer flavoprotein-ubiquinone oxidoreductase, mitochondrial	ETFDH	1.13166	1.031	0.829879	1.31109	1.39628	0.982991	0.324801	0.00203813	0.420286	0.911398	0.719704	0.639868	0.365181	1.02484	1.02798	0.770956	-1.19248	0.419944	-1.40312	-1.60614	-0.215497	-0.155768	0.285165	-0.933229	-1.48454	-0.0117577	-1.85347	-1.74717	-0.906336	-0.657849	-1.11561	-0.312102	24.4879	24.4166	24.2743	24.6149	24.6752	24.3826	23.9167	23.6882	23.9843	24.332	24.1963	24.1397	23.9453	24.4123
Cluster -1	Q9Y2J8	Protein-arginine deiminase type-2	PADI2	1.56705	1.7447	0.954383	0.864804	1.1613	0.939658	0.611655	-0.855906	0.497637	1.17614	-0.126962	0.319579	-0.501035	0.444704	0.615586	0.189871	-1.21375	0.920894	-1.54546	-2.15061	-0.180995	-0.5212	0.481333	-0.247799	-1.22163	0.632917	-1.95141	-0.871434	-0.630767	-0.0134997	-1.04782	-0.0419358	24.0481	24.2573	23.3266	23.2211	23.5703	23.3092	22.923	21.1946	22.7887	23.5878	22.0531	22.579	21.6125	22.7263
Cluster -1	Q14508	WAP four-disulfide core domain protein 2	WFDC2	1.90982	1.70917	1.3223	0.545651	0.711582	0.174064	0.619921	-0.790465	0.721601	0.737618	-0.229145	-0.153265	0.504236	0.416812	0.0597123	1.03772	0.244506	0.737151	-0.625901	-2.17793	-0.730685	0.000430143	0.144052	-1.67216	-1.40299	0.452102	-1.45182	-1.35349	-0.0753449	-0.587287	-1.47592	0.677956	22.304	21.8162	20.8758	18.988	19.3913	18.0847	19.1685	15.7402	19.4157	19.4546	17.1046	17.2891	18.8873	18.6748
Cluster -1	Q02747	Guanylin	GUCA2A	1.67686	1.93069	0.576345	0.758739	0.97611	0.83719	0.790545	-1.73402	0.40126	0.590114	-1.58285	0.379769	0.137473	0.347776	0.664339	1.20775	-0.966169	0.810339	-1.2316	-1.73487	-1.05544	0.0676797	0.124447	-1.01246	-1.11269	0.130537	-0.741858	-0.7389	0.438089	0.0262851	-1.42585	0.464345	19.6042	20.1362	17.2977	17.6799	18.1355	17.8444	17.7466	12.4554	16.9307	17.3265	12.7723	16.8857	16.3778	16.8186
Cluster -1	A0PK05	Transmembrane protein 72	TMEM72	0.689816	1.20736	1.15626	1.19297	0.950747	1.09416	0.80571	-0.944248	0.947269	1.0209	-1.10281	-0.758265	-0.665338	0.749571	1.01693	1.04832	-1.20675	0.527745	-1.42633	-1.20648	0.170082	-1.08224	0.881628	-1.45724	-0.861011	0.559449	-1.39263	-1.08089	-0.0803914	0.392824	-1.43656	0.289454	18.5599	20.0145	19.8709	19.9741	19.2933	19.6964	18.8856	13.9669	19.2835	19.4905	13.5212	14.4897	14.7509	18.7278
Cluster -1	P16662	UDP-glucuronosyltransferase 2B7	UGT2B7	0.0342954	1.37768	0.919977	0.878553	1.21292	0.349648	0.30031	-1.85492	0.799443	0.353619	0.0268695	0.711149	-0.134942	0.614588	-0.289061	0.332352	-1.85118	1.55567	0.6353	-0.592018	-0.486605	0.289621	0.743079	-0.935883	-0.541874	0.378187	-1.68827	-1.65248	0.625079	0.138711	-2.38774	0.137931	16.2369	18.2016	17.5322	17.4716	17.9607	16.6981	16.626	13.4739	17.3559	16.7039	16.2261	17.2268	15.9894	17.0856
Cluster -1	Q9C002	Normal mucosa of esophagus-specific gene 1 protein	NMES1	1.96955	1.67219	0.629439	0.525595	0.354956	0.371513	-0.155879	-1.29364	0.27517	0.3676	-0.109394	-0.0230735	0.0268943	0.204886	0.199723	1.00566	-0.0268862	2.016	-1.62505	-1.94206	0.0843728	-0.225159	0.0237153	-1.72868	-1.03605	0.28946	-1.22809	-1.44962	0.970843	0.0477574	-0.843899	0.652147	23.1668	22.7416	21.2507	21.1023	20.8583	20.882	20.1279	18.5012	20.7442	20.8764	20.1944	20.3178	20.3893	20.6437
Cluster -1	Q58EX2	Protein sidekick-2	SDK2	1.04224	0.665265	0.737038	1.09715	0.67307	0.726294	0.730384	-1.65558	1.12391	1.13023	-0.635939	0.88997	-1.0227	0.889603	0.822488	0.943467	-0.635326	0.229311	-0.217674	-0.601192	0.259255	-1.11084	0.545072	-1.85086	-0.873356	0.422368	0.36729	-1.66543	-1.70429	0.0896412	-1.86338	0.452517	16.7459	16.2188	16.3191	16.8227	16.2297	16.3041	16.3098	12.9734	16.8601	16.8689	14.3992	16.533	13.8584	16.5324
Cluster -1	Q8NFU1	Bestrophin-2	BEST2	0.874111	1.18827	0.909956	0.96752	0.800014	0.300842	1.21349	-0.966789	0.677242	0.871989	-0.467826	0.453548	-1.91477	0.433384	0.697441	0.758565	0.0722724	0.998336	-1.58891	-1.0224	-0.594201	-1.24495	0.973756	-1.48366	-1.19712	0.647471	-0.697565	-2.19855	0.523919	0.427647	-0.313739	-0.0992993	17.38	18.0283	17.454	17.5728	17.2271	16.1969	18.0804	13.5808	16.9737	17.3756	14.6106	16.512	11.6244	16.4704
Cluster -1	Q86UT5	Na(+)/H(+) exchange regulatory cofactor NHE-RF4	NHERF4	1.15496	0.905325	0.971614	1.11225	0.582194	0.787803	0.243649	-1.35934	0.455093	0.801169	0.619162	0.808008	0.443364	0.286256	0.297409	0.415437	-0.955396	0.760056	-0.291673	-2.44724	-1.80945	-0.340483	0.618985	-1.48491	-2.00304	0.709955	-1.56772	-0.46913	0.597657	0.047199	-0.313049	0.423899	17.172	16.8229	16.9156	17.1123	16.3711	16.6586	15.8977	13.6562	16.1934	16.6773	16.4228	16.6868	16.177	15.9573
Cluster -1	Q9NY28	Probable polypeptide N-acetylgalactosaminyltransferase 8	GALNT8	0.794953	0.812713	0.964997	1.04793	0.542582	0.717712	0.847166	-1.2518	0.581081	0.868109	-1.51862	0.681545	-1.39933	0.696436	0.843507	0.75573	-0.0120504	0.879057	-0.212011	-1.43461	-1.47588	0.40365	0.989815	-1.33485	-1.41695	0.558285	-1.31826	-1.09939	0.264146	0.594757	-1.77816	0.40775	17.2204	17.2518	17.5213	17.668	16.7739	17.0837	17.3128	13.5989	16.842	17.3499	13.1268	17.0197	13.3378	17.0461
Cluster -1	Q6UWK7	Protein GPR15LG	GPR15LG	0.894826	0.986647	0.344119	1.39952	0.386848	0.819565	-1.3863	-0.0420237	0.46297	1.0144	0.806706	-0.733871	-0.252971	0.588177	0.728543	0.745594	0.204992	0.824882	-2.03026	-1.09002	0.298774	-1.30879	0.532394	-0.540219	-0.852787	0.754375	-1.68653	0.576768	0.618466	0.51168	-2.31319	-1.26329	17.4799	17.6309	16.5743	18.3098	16.6446	17.3561	13.7288	15.9393	16.7697	17.6765	17.335	14.8017	15.5924	16.9756
Cluster -1	Q14512	Fibroblast growth factor-binding protein 1	FGFBP1	0.284876	2.00548	0.922435	1.26557	0.144197	0.665611	1.62247	0.437819	0.435687	0.220771	0.494372	0.637518	-1.8224	-0.312159	0.690919	-0.0303026	-0.951909	0.462158	-1.85015	-1.14075	0.0128828	-2.50283	-0.132995	-0.233358	-1.5982	0.556137	0.265405	-0.344823	0.0229635	0.725773	-0.19801	-0.755154	16.5072	19.2265	17.5149	18.0572	16.2849	17.109	18.6212	16.7489	16.7456	16.4059	16.8383	17.0646	13.1768	15.5636
Cluster -1	P25713	Metallothionein-3	MT3	1.16216	1.22445	0.404695	0.654352	0.672052	0.710321	0.781848	0.160382	0.575357	0.670565	0.833732	0.527156	0.346469	0.618549	1.01348	0.691574	-0.916059	1.56588	-1.9629	-1.53767	0.228075	-0.907776	0.299573	-1.48875	-1.75195	-1.02557	-1.1179	0.418802	-1.37969	0.0723372	-1.42987	-0.113687	19.9888	20.1455	18.084	18.7118	18.7563	18.8526	19.0325	17.4696	18.5132	18.7526	19.1629	18.392	17.9376	18.6218
Cluster -1	Q86VD7	Mitochondrial coenzyme A transporter SLC25A42	SLC25A42	0.780935	0.662251	0.890215	0.700039	0.829152	0.690259	-1.85152	0.412279	0.708723	0.510026	0.276339	0.713122	0.544862	0.321379	0.702872	0.141831	0.395943	0.604423	-0.155637	0.299677	0.332283	-1.21017	0.465352	-0.903509	-1.7898	-2.10708	-2.41468	0.419148	0.368949	0.654588	-2.04558	0.0533396	17.5195	17.3321	17.6921	17.3918	17.5956	17.3763	13.3631	16.9374	17.4055	17.0918	16.7228	17.4124	17.1468	16.7939
Cluster -1	Q969Z3	Mitochondrial amidoxime reducing component 2	MTARC2	1.50886	0.785711	1.42896	0.901094	0.997833	0.756327	0.437532	0.206568	0.878958	0.925076	0.927103	0.243234	0.323105	0.50929	1.04123	0.408266	-1.2044	0.253246	-1.26401	-2.03144	0.352476	-1.2764	0.13936	-2.01966	-1.57372	-0.508991	-1.64295	-0.186835	-0.195727	-0.191375	-0.797194	-0.131535	20.8915	20.3765	20.8346	20.4586	20.5275	20.3556	20.1285	19.9641	20.4429	20.4757	20.4772	19.9902	20.047	20.1796
Cluster -1	Q6MZZ7	Calpain-13	CAPN13	1.34576	1.46924	0.015516	0.76984	1.28078	0.427729	0.665678	-1.04028	1.01148	0.864624	-0.799076	0.139879	-1.15346	0.463698	0.999907	0.953984	-0.20996	0.548314	-1.75802	-1.98325	-0.688437	-0.79099	0.259447	-0.938086	-0.57753	0.30833	-1.86807	1.13707	0.0259913	0.170189	-1.52429	0.473996	18.0942	18.3129	15.7376	17.0739	17.979	16.4678	16.8894	13.8672	17.502	17.2418	14.2945	15.9579	13.6666	16.5315
Cluster -1	Q13228	Methanethiol oxidase	SELENBP1	1.24261	0.941136	0.881417	0.632322	0.686107	0.844002	0.279779	-0.231964	0.462798	0.763921	0.589726	0.154952	0.613007	0.244344	0.626126	0.751246	-1.44365	0.813652	0.00888154	-2.19609	1.00395	-0.196094	-0.38391	-2.31166	-1.56714	-0.761113	-0.649043	1.65197	-0.929012	-0.828073	-1.19415	-0.500057	27.1493	26.8176	26.7519	26.4778	26.537	26.7107	26.0899	25.5268	26.2913	26.6226	26.4309	25.9525	26.4565	26.0509
Cluster -1	P46952	3-hydroxyanthranilate 3,4-dioxygenase	HAAO	1.12241	0.970889	0.980072	0.831857	0.893445	0.930687	1.20741	0.0536398	0.762693	0.166201	0.848966	0.590055	0.130215	0.3741	0.95305	0.642492	-0.117315	0.371005	-1.88825	-1.824	0.0121106	-1.44979	0.927369	-1.98064	-0.811564	-0.635388	-0.797813	-0.0633195	-0.0398753	-0.22867	-2.12919	-0.80285	22.2738	22.1234	22.1325	21.9854	22.0465	22.0835	22.3582	21.2129	21.9168	21.3246	22.0024	21.7454	21.2889	21.531
Cluster -1	Q9HAW8	UDP-glucuronosyltransferase 1A10	UGT1A10	0.609721	0.921495	0.641013	1.32897	0.437949	1.02307	0.6342	0.0459065	0.393772	0.50973	0.491229	1.01097	0.0778158	0.356341	0.922234	0.197725	-1.21538	0.492031	-0.211706	-0.742691	-0.510469	0.327998	0.406411	-2.83858	-3.21793	-0.0707886	-1.35335	-0.351523	0.00631649	-0.0938616	-0.142634	-0.0859779	21.6129	22.2958	21.6814	23.1884	21.2366	22.5183	21.6665	20.3779	21.1399	21.3939	21.3533	22.4918	20.4478	21.0579
Cluster -1	O60218	Aldo-keto reductase family 1 member B10	AKR1B10	0.713674	1.06078	0.624159	1.42442	0.406499	1.37727	0.551453	0.0998835	-0.155636	0.345597	0.416131	1.21318	-0.0123753	0.0618661	1.05687	-0.291042	-1.98442	0.295835	-0.223508	-1.01255	0.996643	0.465535	0.337897	-1.26459	-2.62959	0.129738	-2.06396	-1.36764	0.281323	-0.278238	0.00258533	-0.577777	22.4146	22.9838	22.2678	23.5801	21.9108	23.5028	22.1486	21.408	20.989	21.811	21.9266	23.2337	21.2239	21.3457
Cluster -1	P28332	Alcohol dehydrogenase 6	ADH6	0.453951	1.02895	0.602168	0.972866	0.229577	0.856317	0.442348	-0.514695	-0.203709	0.201202	0.129161	0.721301	-0.0209065	0.0836109	0.900951	0.058982	-0.826344	1.12206	0.297497	-0.799168	-0.288074	1.33615	0.137799	-3.06577	-1.88368	-0.496159	-2.61176	0.998605	0.26146	-0.287017	0.0268106	0.135509	18.3585	19.2732	18.5943	19.184	18.0016	18.9986	18.34	16.8175	17.3123	17.9564	17.8418	18.7838	17.6031	17.7693
Cluster -1	Q3SYC2	2-acylglycerol O-acyltransferase 2	MOGAT2	0.715073	0.868929	0.940682	1.0663	0.82371	0.926656	0.529946	-0.288907	0.221066	0.7089	-0.0178218	0.865144	-0.21338	0.484871	1.06145	0.143009	-1.62806	0.220543	0.256495	-1.33644	0.597578	0.297229	0.213508	-2.43957	-2.93758	0.650821	-1.43681	-0.870428	0.0338241	0.127528	-0.405128	-0.179131	19.5948	19.8596	19.983	20.1992	19.7818	19.9589	19.2763	17.8674	18.7449	19.5842	18.3338	19.8531	17.9974	19.1988
Cluster -1	Q6UWM9	UDP-glucuronosyltransferase 2A3	UGT2A3	0.68832	1.07797	0.655561	1.27049	0.670799	1.12196	0.507682	-0.0847417	0.520782	0.31079	0.565852	0.920789	-0.192179	0.539972	0.959202	0.0974806	-1.27003	0.644257	0.170432	-0.967349	-1.06777	0.527028	0.280364	-2.7976	-2.75993	0.0415525	-1.42837	-0.601464	-0.403153	0.087599	-0.187829	0.101541	21.3994	22.2358	21.3291	22.6491	21.3618	22.3302	21.0116	19.7399	21.0397	20.589	21.1365	21.8984	19.5093	21.0809
Cluster -1	P34913	Bifunctional epoxide hydrolase 2	EPHX2	0.687052	1.00935	0.796436	0.675713	0.847094	0.947297	0.74552	0.0825474	0.210335	0.256093	-1.06821	0.919821	-0.320295	0.320179	0.930594	1.13715	-1.61918	0.872001	-0.911454	-0.898942	-0.0115782	0.353543	0.575734	-2.16506	-2.74542	-0.211486	-1.57726	0.665639	-0.689599	-0.56393	0.490352	0.259953	22.3656	22.7245	22.4874	22.3529	22.5438	22.6554	22.4307	21.6924	21.8347	21.8856	20.4109	22.6248	21.2438	21.957
Cluster -1	P49326	Flavin-containing monooxygenase 5	FMO5	1.1354	1.46654	0.867254	1.00349	0.638989	1.12148	0.931878	-0.757073	0.640772	0.700525	0.200701	0.462676	-1.0348	-0.237057	0.593591	0.284009	-0.834351	0.750402	-0.747588	-1.17373	-0.6089	0.179912	0.985044	-1.74901	-3.02119	0.199791	-1.67941	-0.102612	-0.224902	-0.411015	0.0618528	0.357349	21.2511	21.7424	20.8533	21.0554	20.5147	21.2305	20.9492	18.4435	20.5173	20.6059	19.8644	20.2531	18.0315	19.215
Cluster -1	Q3B8N2	Galectin-9B	LGALS9B	0.569628	0.415964	0.588365	1.35488	0.971528	0.471341	0.296971	-0.87756	0.765975	0.571933	0.17766	0.535516	-0.65836	-0.0407915	1.12469	0.0967382	-1.53983	0.596988	0.378602	-0.689462	-0.336367	0.144282	0.755672	-1.49703	-0.718145	0.456627	-3.93393	-0.733351	0.221659	0.321945	0.378004	-0.170139	19.2276	19.0205	19.2529	20.2863	19.7695	19.0951	18.8601	17.2767	19.4923	19.2308	18.6992	19.1817	17.5722	18.4047
Cluster -1	Q96IQ7	V-set and immunoglobulin domain-containing protein 2	VSIG2	1.15088	1.22315	0.880848	0.687955	0.910884	0.631896	0.577196	-0.668233	0.676918	0.628196	-0.139613	0.255477	-0.635672	0.17895	0.446446	0.645753	-0.772501	0.773874	-0.767971	-1.20791	0.328276	0.296624	0.826174	-2.85245	-0.912431	0.754408	-2.7836	-0.966524	-0.0345376	0.135661	-0.650014	0.381901	21.0569	21.1843	20.5807	20.2406	20.6337	20.1418	20.0453	17.8493	20.2212	20.1352	18.7814	19.4781	17.9067	19.3431
Cluster -1	P12104	Fatty acid-binding protein, intestinal	FABP2	0.885091	0.591755	-0.0296129	0.909732	1.21503	0.917004	0.155196	-1.00914	0.313212	1.39938	-0.169187	0.792561	-0.283132	0.143494	0.534174	-0.267276	-0.90067	0.350347	-1.80232	-1.55428	0.799233	0.609802	0.0744651	-2.22195	-1.02148	1.47843	-2.54517	0.287587	0.0478625	-0.166622	0.115682	0.350806	22.5319	22.0457	21.0158	22.5728	23.0788	22.5848	21.3221	19.3922	21.5841	23.3844	20.7845	22.3786	20.5956	21.3027
Cluster -1	Q9UBY0	Sodium/hydrogen exchanger 2	SLC9A2	0.89099	1.03247	0.605488	0.913865	0.712341	0.622069	0.470629	-0.166359	0.41753	0.490923	0.208219	0.677154	-0.887972	0.592301	0.997867	0.306418	-2.59124	0.696151	-0.859475	-0.348452	0.573472	0.0790753	0.473154	-2.74263	-0.501582	-0.0783437	-2.6706	-0.0668959	-0.137551	-0.00278776	0.308087	-0.0143198	19.6402	19.8741	19.1682	19.678	19.3449	19.1956	18.9452	17.8921	18.8575	18.9788	18.5114	19.2867	16.6991	19.1464
Cluster -1	O43745	Calcineurin B homologous protein 2	CHP2	1.0232	1.18324	0.626274	1.36303	0.412036	1.31115	0.533575	-0.270769	0.463496	0.697038	0.525242	0.943575	0.0266426	0.408647	1.12973	0.366259	-0.700302	0.43574	-0.863751	-1.53196	-0.38093	-0.469539	0.370744	-2.18168	-0.728576	0.0132036	-3.23087	-0.262839	-0.238998	-0.0785222	-0.638629	-0.255469	19.6545	19.8895	19.0716	20.1535	18.757	20.0774	18.9355	17.7543	18.8326	19.1755	18.9232	19.5376	18.191	18.752
Cluster -1	P37059	17-beta-hydroxysteroid dehydrogenase type 2	HSD17B2	0.586577	1.07808	0.715425	1.19859	0.590421	1.6365	0.243878	-0.241722	0.381792	0.822455	0.679762	0.890644	-0.110835	0.4551	1.14037	-0.263839	-1.39807	-0.0739628	-0.603443	-1.28232	-0.020346	0.481587	0.311575	-1.35852	-1.03483	1.01251	-2.80885	-2.02539	-0.157378	-0.667993	-0.00121145	-0.176546	20.8538	21.3477	20.9833	21.4688	20.8577	21.9089	20.5094	20.0215	20.648	21.0908	20.9475	21.1594	20.153	20.7217
Cluster -1	Q17R89	Rho GTPase-activating protein 44	ARHGAP44	1.3696	1.63082	0.926801	1.28621	0.127163	0.466675	0.484227	-0.35295	0.472007	0.644712	0.06642	-0.102473	-0.0936062	-0.049893	1.14505	0.495782	-0.564955	0.893109	-1.12398	-1.00695	-0.931718	-0.701408	1.04979	-1.91418	-1.43351	0.879037	-2.86909	-0.190817	0.0157169	-0.611118	-0.274301	0.267823	19.3864	19.6475	18.9437	19.303	18.1442	18.4836	18.5012	17.6641	18.4889	18.6616	18.0834	17.9146	17.9234	17.9671
Cluster -1	Q7L5L3	Lysophospholipase D GDPD3	GDPD3	0.461985	1.00838	0.177067	1.35429	0.551756	1.23006	0.722784	-0.0515471	0.106435	0.640753	0.170289	1.21392	-0.660154	-0.116508	0.966248	0.473612	-2.33434	0.349213	-1.11052	-0.673059	1.64116	-0.284189	0.242052	-1.20993	0.178172	0.244794	-2.0659	-2.26879	-0.144444	-0.866841	0.339028	-0.285775	19.5895	20.2999	19.219	20.7497	19.7062	20.5881	19.9286	18.9217	19.1271	19.8219	19.2102	20.5672	18.1304	18.8373
Cluster -1	Q6UWP2	Dehydrogenase/reductase SDR family member 11	DHRS11	1.28433	1.39861	0.912891	1.1291	0.860092	1.10475	0.0389731	-0.565683	0.356429	0.867816	0.551677	0.505189	-0.285123	0.501873	1.07977	0.247441	-2.05858	0.405425	-0.328311	-0.915695	0.954947	-0.886396	0.217121	-2.05612	-1.23465	-0.0573249	-2.4899	-0.872318	-0.417518	-0.0977655	-0.0828903	-0.0681726	23.1536	23.27	22.7756	22.9957	22.7219	22.9709	21.8862	21.2709	22.2093	22.7298	22.408	22.3607	21.5564	22.3573
Cluster -1	Q86WU2	Probable D-lactate dehydrogenase, mitochondrial	LDHD	1.50214	1.26455	0.639405	0.841201	0.518998	0.952392	0.196741	-0.000617415	0.397615	0.844248	0.0620291	0.514526	-0.212432	0.168806	0.492487	0.942509	-1.11277	0.832035	-0.94929	-1.76353	0.623277	0.0338735	0.417288	-0.87947	-0.77524	0.208857	-3.65193	-0.256355	-0.72091	-0.496969	-0.613173	-0.0202806	21.8342	21.5212	20.6976	20.9634	20.5389	21.1099	20.1144	19.8544	20.379	20.9674	19.9369	20.533	19.5753	20.0776
Cluster -1	O00748	Cocaine esterase	CES2	0.746849	1.04545	0.704887	1.10632	0.532472	0.803175	0.511408	-0.921936	0.274579	0.569034	0.039024	0.586007	-0.712207	0.298929	0.836943	0.0568434	-1.4036	0.403414	1.16377	-1.56929	0.576621	-0.812787	0.53281	-2.58084	-0.631019	0.772071	-2.88889	0.0300122	-0.211169	-0.0269521	0.4418	-0.273731	23.4665	23.9407	23.3999	24.0374	23.1261	23.556	23.0926	20.8165	22.7166	23.1842	22.3425	23.2111	21.1495	22.7552
Cluster -1	P08235	Mineralocorticoid receptor	NR3C2	0.746056	0.972437	0.363424	0.866572	0.678462	0.819305	0.534738	-0.149194	0.55491	0.228609	0.235733	0.477985	-0.295767	-0.055417	0.642066	0.25628	-0.724612	0.604006	-0.653582	-0.966068	0.115336	0.303239	0.599661	-3.29298	-0.0886339	0.454791	-3.47721	0.0169895	0.0265009	-0.159413	0.136151	0.229626	19.5559	19.8887	18.9935	19.7331	19.4566	19.6636	19.2453	18.24	19.275	18.7953	18.8058	19.1619	18.0245	18.3778
Cluster -1	P21397	Amine oxidase [flavin-containing] A	MAOA	1.02916	0.905543	0.827846	0.861503	0.781911	0.681558	0.504302	0.00547122	0.676682	0.832787	0.611871	0.322894	-0.00488907	0.400939	0.880295	0.426452	-1.44455	0.366439	0.208084	-2.17333	-0.390519	-0.248345	0.331554	-2.24222	-0.594392	0.0791203	-3.05073	0.808318	-0.520088	-0.519633	-0.59713	0.243098	25.6749	25.4978	25.3864	25.4346	25.3205	25.1767	24.9226	24.2076	25.1697	25.3935	25.0768	24.6626	24.1927	24.7744
Cluster -1	P35558	Phosphoenolpyruvate carboxykinase, cytosolic [GTP]	PCK1	1.32585	1.56108	0.775924	0.579639	0.732592	0.987179	0.805755	-0.2776	0.683151	0.704349	0.27796	0.367839	-0.560419	0.747226	0.38269	0.784432	-0.98662	0.262176	-0.285775	-2.31062	-0.963759	-1.31286	0.209766	-0.897863	-1.06698	0.265995	-3.0107	0.424919	-0.339178	0.436194	-0.308654	0.00630644	21.5405	21.8992	20.7018	20.4025	20.6357	21.024	20.7473	19.0952	20.5603	20.5927	19.9424	20.0795	18.6639	20.6581
Cluster -1	Q9C010	cAMP-dependent protein kinase inhibitor beta	PKIB	0.801866	1.45956	0.833052	1.15229	0.784348	1.29566	-0.28405	-1.45663	0.337675	0.670237	0.61508	1.26092	-0.641655	-2.13032	1.4519	0.43084	-1.99916	0.340269	-0.571936	-0.799929	0.55533	-0.0754651	0.0383875	-1.65452	-1.41463	-0.563265	-0.0722888	0.73741	-0.134161	0.121987	-0.151992	-0.93681	16.8389	17.7075	16.8801	17.3017	16.8157	17.4911	15.4046	13.8559	16.2258	16.665	16.5922	17.4452	14.9323	12.9661
Cluster -1	Q6UXE8	Butyrophilin-like protein 3	BTNL3	1.47867	0.776943	-0.0231955	1.57753	1.52447	1.4778	0.318087	-1.32137	-0.273009	0.432091	0.934523	1.3753	-0.0522114	0.986083	-1.53483	-0.0190578	-1.29822	0.0615203	-1.2135	-1.42598	0.740745	-0.171566	0.636759	-1.06954	-1.22634	0.156152	-0.768078	-0.887231	0.17474	0.568399	-0.441846	-1.49383	17.5954	16.4367	15.1155	17.7587	17.6711	17.594	15.6791	12.972	14.703	15.8673	16.6969	17.4248	15.0676	16.7821
Cluster -1	Q14002	Carcinoembryonic antigen-related cell adhesion molecule 7	CEACAM7	0.24517	0.797124	0.641865	1.23936	0.761583	1.09195	0.25718	-0.0923785	0.704916	0.862544	0.619806	0.499173	-0.313833	-0.0317501	0.491171	-0.253455	-3.02114	-0.545228	-0.396028	-1.53637	2.31262	-0.502601	-0.263094	-1.88998	-1.46106	0.183756	0.306488	0.259006	0.0548797	-0.19914	-0.00146769	-0.821067	22.0623	22.8229	22.6089	23.4323	22.7739	23.2292	22.0788	21.5971	22.6958	22.913	22.5785	22.4123	21.2919	21.6807
Cluster -1	Q6UX41	Butyrophilin-like protein 8	BTNL8	1.20633	0.893722	0.42725	1.39738	1.22966	1.37038	0.513747	-0.313335	0.0204644	0.379838	0.772076	0.997211	-0.0256694	0.731414	-0.768033	-1.16152	-2.14801	0.256048	-0.490536	-1.81046	0.623715	0.283845	0.718151	-1.02184	-1.97374	0.304289	-1.19305	-0.164532	0.431368	0.470932	-0.404177	-1.55293	18.3483	17.7417	16.8366	18.719	18.3936	18.6666	17.0045	15.3996	16.0473	16.7446	17.5057	17.9425	15.9578	17.4268
Cluster -1	P16219	Short-chain specific acyl-CoA dehydrogenase, mitochondrial	ACADS	1.27698	1.34504	0.898516	1.37198	0.897209	1.06825	0.38332	-0.570489	0.212005	0.739559	0.51267	0.570361	-0.242534	0.416923	1.45799	-0.335975	-2.24204	1.03672	-1.04995	-1.99311	-0.50454	0.236231	0.235459	-1.79558	-1.31995	-0.223065	-1.16662	0.203319	-0.196322	-0.351558	-0.0489572	-0.821845	23.8812	23.9429	23.5383	23.9673	23.5371	23.6921	23.0714	22.207	22.9161	23.3942	23.1886	23.2409	22.5042	23.1018
Cluster -1	O43570	Carbonic anhydrase 12	CA12	0.674495	1.52814	0.774129	1.58108	0.798078	0.815108	0.622508	-0.691036	0.47164	0.752548	0.132627	0.698459	-1.0021	0.0653784	0.945816	0.00059723	-2.7071	0.595618	-1.11784	-0.535127	0.408499	0.0558435	0.306958	-1.93457	-1.71232	0.313345	-1.59766	-0.304137	-0.458806	0.254128	0.650378	-0.384683	22.2559	23.2339	22.3701	23.2945	22.3975	22.417	22.1964	20.6915	22.0235	22.3453	21.6351	22.2834	20.3352	21.5581
Cluster -1	P50225	Sulfotransferase 1A1	SULT1A1	0.665597	0.8225	1.25928	1.25607	0.7609	1.02676	0.201126	-1.07183	-0.211114	0.333133	0.0863595	0.438889	1.12056	-0.146174	1.77839	0.657406	-1.91996	-0.132416	0.0966974	0.271841	1.01843	-0.951375	-0.416497	-1.18507	-2.01628	-0.664557	-0.518149	-2.17782	0.83599	-1.03087	0.0823701	-0.270176	22.3462	22.4874	22.8804	22.8775	22.4319	22.6712	21.9283	20.7828	21.5573	22.047	21.825	22.1422	22.7556	21.6158
Cluster -1	P50226	Sulfotransferase 1A2	SULT1A2	0.847793	0.947719	1.1021	1.10857	1.10371	1.15545	0.479207	-0.100616	0.538032	0.957481	0.793049	0.775534	-0.023245	0.643191	0.8853	0.426587	-2.36689	0.153764	-0.689436	-0.525569	-0.31919	-0.132151	0.274966	-2.38884	-0.671751	-0.229531	-0.523171	-2.39327	-1.02226	0.0378614	-0.155019	-0.689375	19.6588	19.8254	20.0827	20.0935	20.0854	20.1716	19.0445	18.0781	19.1425	19.8416	19.5676	19.5384	18.207	19.3178
Cluster -1	P07148	Fatty acid-binding protein, liver	FABP1	0.603088	0.751125	0.844165	1.34631	0.454482	0.999614	0.0990416	-0.471026	0.104521	0.517876	0.621023	0.472384	-0.104104	0.438543	1.10435	-0.232981	-0.512954	0.57224	-0.522026	0.227825	0.978112	-1.00248	0.241583	-4.24006	-1.063	-0.650382	0.264801	-0.318499	0.136081	-0.219944	-0.677657	-0.762052	28.5462	28.7539	28.8845	29.5892	28.3376	29.1027	27.8388	27.0387	27.8465	28.4266	28.5713	28.3627	27.5537	28.3152
Cluster -1	P80365	11-beta-hydroxysteroid dehydrogenase type 2	HSD11B2	0.618956	0.941934	0.42635	0.893568	0.388702	0.361244	0.468356	-0.601585	0.354211	0.43828	0.39962	0.338866	0.170518	0.121238	0.445619	0.444139	-0.79627	1.16786	0.292634	-0.870786	0.580721	0.397937	0.0948088	-4.57871	-0.578002	0.0199529	-1.26507	-0.510423	0.159351	-0.111092	-0.485955	0.273029	21.9859	22.5135	21.6712	22.4345	21.6097	21.5649	21.7398	19.9919	21.5534	21.6907	21.6276	21.5283	21.2533	21.1728
Cluster -1	P15428	15-hydroxyprostaglandin dehydrogenase [NAD(+)]	HPGD	1.17895	0.803742	1.01943	0.809531	0.856498	0.865412	0.469702	0.0432058	0.896283	0.900409	0.667449	0.683757	0.164255	0.437847	0.605874	1.02974	-0.747419	0.250694	-0.520352	-0.890712	-0.475388	-0.255544	0.369107	-3.77472	-0.565935	-0.487776	-1.00079	-1.54028	-0.705628	-0.289793	-0.712943	-0.0846122	21.1435	20.5359	20.8851	20.5453	20.6213	20.6357	19.995	19.3043	20.6857	20.6924	20.3152	20.3416	19.5003	19.9434
Cluster -1	O75356	Nucleoside diphosphate phosphatase ENTPD5	ENTPD5	0.996635	1.43059	0.504294	1.47238	0.685032	1.05891	0.611143	-0.872499	0.528729	0.52436	0.241167	0.811609	-0.906748	0.0198561	0.98186	0.0587261	-1.27957	0.72808	-1.42296	-1.29688	0.0786374	0.518514	0.548575	-2.97545	-0.81695	0.395475	-0.729977	-1.7075	-0.230222	-0.26392	0.102175	0.205935	21.0507	21.5589	20.474	21.6079	20.6857	21.1236	20.5992	18.8615	20.5026	20.4975	20.1658	20.834	18.8213	19.9066
Cluster -1	P50443	Sulfate transporter	SLC26A2	1.26641	0.931292	0.847301	1.58186	0.660222	1.13892	0.189222	-0.350337	0.427934	0.513286	0.595667	0.658287	0.191262	0.615081	1.13799	0.328349	-0.809519	0.397951	-1.32534	-0.872485	1.44043	-0.624177	-0.413327	-2.52709	-1.36236	-0.336297	-1.35156	-1.93461	-0.110422	0.0343339	-0.568183	-0.370072	22.7724	22.1831	22.0355	23.327	21.7065	22.5482	20.8784	19.9297	21.2981	21.4482	21.593	21.7031	20.882	21.6271
Cluster -1	Q14CN2	Calcium-activated chloride channel regulator 4	CLCA4	0.773219	0.880199	0.751538	0.886801	1.08318	0.475387	0.482457	0.0634958	0.580897	1.15788	1.06701	-0.426689	0.386481	0.193103	0.333613	0.375159	-1.6081	-0.0661048	-0.751949	-0.187445	2.64231	-1.08083	0.235848	-1.76849	-1.72818	-0.418157	-0.870637	-1.97464	-0.0495275	-0.205769	-0.448469	-0.78357	19.8932	20.1353	19.8441	20.1503	20.5947	19.219	19.2351	18.2868	19.4579	20.7638	20.5581	17.1773	19.0178	18.5801
Cluster -1	P40879	Chloride anion exchanger	SLC26A3	0.93678	1.2957	0.836091	1.0211	0.683157	0.81626	0.768393	-0.221638	0.626562	0.719821	0.43404	0.343764	0.320232	0.504022	0.648151	0.416721	-1.51048	0.174069	0.242765	-1.38488	1.58311	-1.07452	0.123259	-2.91748	-1.03962	-0.106133	-1.83683	-0.878971	-0.106916	-0.118491	-0.948028	-0.350021	22.3351	23.0895	22.1235	22.5124	21.802	22.0818	21.9812	19.9003	21.6831	21.8791	21.2784	21.0887	21.0392	21.4255
Cluster -1	P54868	Hydroxymethylglutaryl-CoA synthase, mitochondrial	HMGCS2	0.684387	0.740026	0.755372	1.08943	0.74606	0.850226	0.508801	-0.167796	0.281131	0.460135	0.639808	0.480042	0.547603	0.644125	0.7659	0.0601407	-1.84961	0.682761	-0.855049	-1.3952	0.0320031	0.373399	0.13979	-3.86368	0.426058	-1.23835	-0.555695	-0.260874	0.440188	-0.309118	-0.309014	-0.542999	25.6441	25.7565	25.7876	26.4629	25.7687	25.9793	25.2891	23.9214	24.8289	25.1907	25.5539	25.231	25.3676	25.5627
Cluster -1	P46439	Glutathione S-transferase Mu 5	GSTM5	0.319484	0.549562	0.18964	0.644555	1.05504	1.29064	0.356911	0.382792	1.0826	0.74319	1.45703	0.189633	0.0659934	0.0398569	1.01744	0.680472	-0.332229	-0.00417673	-1.1961	-0.403525	-0.108306	0.0846832	-0.579901	-3.62662	0.125755	-0.017245	0.484149	-1.86608	-1.43009	-0.765656	-0.349734	-0.0797651	21.0446	21.5346	20.7681	21.7369	22.6112	23.1129	21.1243	21.1794	22.6698	21.947	23.4673	20.7681	20.5047	20.4491
Cluster -1	Q03013	Glutathione S-transferase Mu 4	GSTM4	-0.549808	0.910852	-0.205684	0.8008	1.79805	1.65604	-0.713271	-0.318696	1.30753	1.18951	1.4353	-0.64351	0.208863	-0.717433	0.274603	1.28205	-0.889817	0.181647	-0.636173	-0.398952	0.286386	0.267	-0.698635	-2.86716	0.257055	0.208183	0.238066	-1.38947	-0.781039	-1.1444	-0.618349	0.270467	16.7927	19.0463	17.3236	18.8765	20.4152	20.1961	16.5405	17.1493	19.6584	19.4763	19.8555	16.6481	17.9632	16.534
Cluster -1	P08913	Alpha-2A adrenergic receptor	ADRA2A	0.485616	-0.416181	0.327471	0.767375	0.54028	1.41866	0.432529	-0.785218	1.18258	0.490718	0.787474	1.32844	0.804044	0.762057	1.19415	0.334099	0.0290777	-1.35794	0.325997	-2.19878	0.721139	0.343723	0.614313	-1.78895	0.333618	-1.33981	-0.102075	-2.04377	-0.354323	-0.964884	-1.15315	-0.718278	16.6306	15.5069	16.4335	16.9816	16.6987	17.7931	16.5644	15.0471	17.499	16.6369	17.0067	17.6807	17.0273	16.975
Cluster -1	P15814	Immunoglobulin lambda-like polypeptide 1	IGLL1	0.618707	0.261082	0.40413	0.690733	0.58448	0.684392	0.763215	0.283812	0.562618	0.637116	0.82647	0.609859	-2.26208	0.584794	0.316288	0.522675	0.287321	0.192818	-0.0705298	0.117149	0.30059	0.411891	0.656931	-2.20716	0.168014	-1.92431	0.347372	-2.42789	0.41919	-2.28008	-0.0480767	-0.0315122	21.4166	20.4203	20.8188	21.6173	21.3213	21.5996	21.8192	20.4836	21.2603	21.4679	21.9954	21.392	13.3911	21.3221
Cluster -1	Q8IVN3	Musculoskeletal embryonic nuclear protein 1	MUSTN1	0.501265	0.856447	1.11175	0.737764	0.611953	-0.530374	-0.414346	1.63382	0.518984	1.21059	1.32167	-0.34276	0.59794	0.610797	0.269361	1.89603	0.192802	0.702204	-0.864075	-0.793408	-0.655863	-1.27545	-1.7904	-1.43171	0.23414	-1.30096	-1.21022	-1.39728	0.295322	-0.172152	-1.459	0.335149	16.0653	16.6454	17.0624	16.4516	16.2461	14.3801	14.5697	17.9152	16.0942	17.2239	17.4053	14.6866	16.2232	16.2442
Cluster -1	Q16873	Leukotriene C4 synthase	LTC4S	1.31975	0.946251	0.409124	0.259633	0.452887	-1.03428	1.04671	0.369931	0.378312	0.323587	0.637386	0.435425	1.01253	0.27802	0.996097	0.822657	1.11398	0.499	-0.0139203	-1.61936	-1.73497	-0.0651726	-1.47693	-1.01729	-1.33684	0.00430026	-1.83328	-1.44477	1.17899	0.135648	-1.63399	0.590575	20.0722	19.246	18.0578	17.7271	18.1546	14.8648	19.4682	17.9711	17.9896	17.8686	18.5627	18.116	19.3926	17.7678
Cluster -1	Q5JTB6	Placenta-specific protein 9	PLAC9	2.02077	1.26983	0.521199	0.465366	-1.18945	0.245245	1.27474	-0.087253	0.173025	0.849341	0.759556	0.116838	0.778651	-0.0219086	1.37481	1.32926	0.777428	0.584083	-0.949549	-1.62666	-1.0429	-0.664929	0.255538	-0.76038	-1.82447	-0.631796	-1.1128	-1.04204	-0.256339	-0.422021	-1.69151	0.528331	17.3848	16.5683	15.7542	15.6935	13.8941	15.4542	16.5736	15.0926	15.3756	16.111	16.0134	15.3145	16.0342	15.1637
Cluster -1	Q15847	Adipogenesis regulatory factor	ADIRF	1.11111	1.07227	-0.264828	0.814727	0.216407	0.417297	0.206439	-0.0514796	-0.026214	0.374325	1.62021	0.432358	1.1362	-0.0165839	1.44482	0.288395	-0.588163	0.565762	0.603244	-2.38465	0.93869	-0.954535	-1.66481	-1.2105	-1.49348	-1.10839	-0.41074	-1.25465	0.588747	0.990611	-1.38756	-0.00501029	18.9916	18.9433	17.2807	18.6231	17.8791	18.1289	17.8667	17.546	17.5774	18.0754	19.6246	18.1476	19.0228	17.5894
Cluster -1	P50238	Cysteine-rich protein 1	CRIP1	1.45708	1.80369	1.52339	0.338683	0.855186	-0.247826	0.667857	-0.316137	1.40401	0.22354	0.610547	-0.209406	1.14118	0.26985	-0.617334	1.07421	-0.05361	1.11187	-1.08864	-1.33581	-0.877601	-1.46807	-1.19249	-0.123348	-0.788001	-0.846493	-0.179625	-2.45794	0.112893	-0.37781	0.165787	-0.579618	21.2788	21.6563	21.351	20.0607	20.6233	19.422	20.4193	19.3476	21.221	19.9353	20.3568	19.4638	20.9347	19.9858
Cluster -1	Q99576	TSC22 domain family protein 3	TSC22D3	0.488766	0.311482	0.791687	0.812945	0.199933	0.0608752	0.489293	0.176319	0.358023	0.208068	0.491504	0.307001	0.121868	0.182377	0.428	0.551303	0.578034	0.147539	0.426883	0.593769	-0.0676114	0.0337103	-2.47916	0.455594	0.460079	-3.03371	0.51474	-2.5803	0.529303	0.303951	0.147059	-2.00931	18.8159	18.4851	19.381	19.4207	18.277	18.0176	18.8169	18.233	18.572	18.2922	18.821	18.4768	18.1314	18.2443
Cluster -1	A0A0C4DH35	Probable non-functional immunoglobulin heavy variable 3-35	IGHV3-35	1.45567	1.2398	-0.1451	-2.64695	0.336583	0.319247	0.589126	0.365793	0.783665	0.0873192	0.00309641	0.769057	2.10459	0.575054	-0.863891	1.142	0.0853822	0.74711	-1.19803	-0.848949	-1.16903	-0.145833	0.206312	-0.691558	-0.423945	-0.28836	-0.394162	-1.70738	0.801263	0.00349062	-1.64013	0.548753	20.6051	20.2542	18.0027	13.9355	18.7858	18.7576	19.1964	18.8333	19.5126	18.3806	18.2437	19.4889	21.6601	19.1735
Cluster -1	A0A0A0MS14	Immunoglobulin heavy variable 1-45	IGHV1-45	0.737153	0.828138	-0.132623	1.43595	0.746903	0.727232	0.998257	0.637007	0.785395	-0.0598648	-0.760616	0.0860168	2.25801	0.828787	-0.386559	0.681911	-0.458708	-0.318051	-1.99393	-0.0789284	-0.682484	-0.412854	0.798945	-0.780663	-0.972125	-0.669816	-0.966281	-2.314	1.38442	-0.123503	-1.17864	-0.644479	17.3257	17.4396	16.2368	18.2006	17.3379	17.3133	17.6526	17.2003	17.3861	16.3279	15.4506	16.5105	19.2297	17.4404
Cluster -1	A0A075B7B8	Immunoglobulin heavy variable 3/OR16-12 (non-functional) (Fragment)	IGHV3OR16-12	0.70294	0.75269	0.115361	0.824363	1.07545	0.846641	0.740069	0.666832	0.967	0.535495	0.470175	0.580733	1.82359	0.46227	-0.65377	0.894997	-0.048909	-0.030618	-1.92927	-1.23422	-0.961227	-0.68413	0.536206	-0.987459	-0.795247	-0.0967171	-0.562863	-2.45599	0.373119	-0.733881	-1.92892	0.735284	21.4445	21.5066	20.7115	21.596	21.9093	21.6238	21.4909	21.3995	21.774	21.2356	21.1541	21.2921	22.8426	21.1443
Cluster -1	Q8N6Q3	CD177 antigen	CD177	0.813807	1.08953	-1.34473	1.67267	0.973427	0.444988	0.0876856	-0.0357804	0.800696	0.557881	0.391479	0.5816	1.0507	0.291072	-1.75226	0.957419	-0.0875757	0.439825	-1.56055	-0.345834	-0.124733	-1.9146	0.436805	1.60347	-0.244128	-0.378145	-0.830312	-1.92648	-0.267904	-0.602724	-1.44474	0.667451	17.5684	18.0271	13.9775	18.9971	17.8339	16.9548	16.3604	16.155	17.5466	17.1426	16.8658	17.1821	17.9625	16.6988
Cluster -1	Q5TD97	Four and a half LIM domains protein 5	FHL5	0.862113	0.200604	-0.17614	0.850601	0.88246	0.797069	0.813054	0.684254	0.442415	-0.589248	1.51957	0.409287	2.02135	0.354271	-2.12341	1.11096	0.921081	0.766461	-1.30805	-0.362142	-0.753651	-0.680605	-0.728296	-0.074159	-0.867466	-1.23807	-0.861122	-1.33374	0.591461	-1.82322	-0.688882	0.381176	16.1907	15.2691	14.7442	16.1746	16.219	16.1001	16.1223	15.9429	15.606	14.1687	17.1066	15.5598	17.8057	15.4832
Cluster -1	P01876	Immunoglobulin heavy constant alpha 1	IGHA1	1.14424	0.547075	-0.266703	1.38665	0.355423	0.678953	0.856723	-0.0766457	-0.361699	-0.236329	0.694207	1.1973	2.49444	-0.501609	0.68399	0.914005	-0.402211	0.586906	-1.27293	-1.13486	-0.404077	-0.248801	0.566892	-1.38002	-1.67125	-0.721286	-0.167065	-1.73359	0.984118	-1.25732	-1.19419	-0.0603381	28.2986	27.6618	26.7941	28.5571	27.4574	27.8024	27.992	26.9967	26.6928	26.8264	27.8187	28.3552	29.7383	26.5436
Cluster -1	P24588	A-kinase anchor protein 5	AKAP5	0.564712	0.817418	0.442852	0.327243	0.536341	0.171297	0.156951	1.31458	0.0818608	0.288209	0.412821	-0.343572	3.06943	0.0126116	-0.0782844	0.15386	-0.548181	1.01772	-1.05526	-1.78674	-0.984118	0.226363	0.432405	-0.943611	0.0266481	0.617124	-1.29021	-2.75289	-0.173807	-0.21481	-0.599889	0.10092	18.4552	18.7279	18.3237	18.1989	18.4246	18.0306	18.0151	19.2644	17.9341	18.1568	18.2913	17.475	21.1583	17.8594
Cluster -1	P01782	Immunoglobulin heavy variable 3-9	IGHV3-9	0.718308	0.92711	0.353875	1.05956	-0.126604	0.392034	1.33152	0.500762	0.735177	0.153953	0.312442	0.970933	1.93607	0.269926	-1.38047	-0.445923	0.183443	0.600896	-1.10784	-0.527988	-0.826969	-1.38977	1.13686	-0.195359	-0.772503	-0.196075	-0.181467	-1.67543	0.602107	-0.256392	-2.98129	-0.120905	20.2517	20.5667	19.7019	20.7666	18.9771	19.7595	21.1769	19.9235	20.2772	19.4003	19.6394	20.6329	22.0889	19.5753
Cluster -1	A0A075B7D0	Immunoglobulin heavy variable 1/OR15-1 (non-functional) (Fragment)	IGHV1OR15-1	-0.0305161	0.256611	0.00144933	0.595234	0.969807	-0.425079	2.14062	0.801895	-0.0726722	0.63456	-0.121794	0.175316	0.801571	0.416139	-1.09173	0.602449	-0.315191	0.0491105	-1.29722	-0.166369	0.893482	-0.636769	1.21975	0.734117	-0.602133	-0.338659	-0.0927853	-1.22994	-0.0218799	0.0418064	-3.78871	-0.102473	22.2671	22.9122	22.3389	23.6729	24.5144	21.3807	27.1447	24.1372	22.1724	23.7613	22.0621	22.7295	24.1365	23.2706
Cluster -1	P23946	Chymase	CMA1	1.12356	0.993573	0.627062	0.482623	0.673755	0.57246	1.18702	0.84855	0.761304	0.606606	0.435568	0.377118	1.00009	0.416839	-2.31155	0.809791	0.336799	0.206604	-1.26211	-1.00081	-1.15207	-0.406843	0.505349	-0.380643	-0.440335	-0.00108368	-0.801735	-1.65973	0.295166	-0.0178533	-2.90386	0.0787724	24.7377	24.349	23.2532	22.8213	23.3928	23.0899	24.9274	23.9154	23.6545	23.192	22.6806	22.5059	24.3685	22.6246
Cluster -1	P15088	Mast cell carboxypeptidase A	CPA3	1.0767	0.97827	0.641313	0.614312	0.626064	0.594809	1.41987	0.878386	0.736206	0.751086	0.551339	0.490407	0.885537	0.560634	-1.88688	0.645135	0.291461	-0.0598111	-1.36761	-1.29498	-1.27271	-0.192839	0.63298	-0.42876	-0.445752	-0.133021	-0.900396	-1.66209	0.103797	0.145001	-2.84969	-0.128761	26.7069	26.4504	25.5725	25.5022	25.5328	25.4513	27.601	26.1902	25.8198	25.8585	25.3381	25.1793	26.2088	25.3623
Cluster -1	P0DOY3	Immunoglobulin lambda constant 3	IGLC3	0.0999421	0.396807	-0.288496	1.1813	0.781415	0.432114	1.08038	0.592768	0.128705	1.21254	1.34487	0.437298	1.52702	0.369548	0.366002	0.0533676	0.141002	-0.458607	-2.24171	-1.29847	-0.461854	-1.04443	1.52546	-0.44638	-1.56518	-0.620523	1.09682	-0.863369	-0.0481434	-1.87017	-0.199408	-1.36061	15.1144	15.5084	14.599	16.5493	16.0187	15.5552	16.4154	15.7684	15.1526	16.5908	16.7664	15.5621	17.0081	15.4722
Cluster -1	P06331	Immunoglobulin heavy variable 4-34	IGHV4-34	0.0548917	0.538452	0.113796	1.85712	-0.534751	-0.435206	2.23823	-0.00527619	0.30243	0.397136	0.63813	0.722742	1.85956	0.243308	-0.579891	0.366235	0.102727	-0.239202	-1.44479	-0.455641	-0.801286	-0.955671	1.71749	-0.236323	-0.653678	-0.504542	0.368038	-1.84327	0.742245	-0.928704	-1.84441	-0.799901	18.8269	19.4064	18.8975	20.9865	18.1203	18.2396	21.4432	18.7548	19.1235	19.237	19.5258	19.6272	20.9894	19.0527
Cluster -1	P01593	Immunoglobulin kappa variable 1D-33	IGKV1D-33	-0.0116788	0.21275	-0.509187	0.629688	0.295711	-0.650415	0.86904	-0.649742	0.694386	1.2727	1.71219	0.939846	1.71695	0.0145109	0.300583	0.161735	0.428785	-0.271859	-1.49226	-1.26589	1.49011	-1.63721	0.213186	-1.00242	-1.04274	-0.209981	1.49292	-0.422922	0.30453	-0.646903	-2.25232	-0.684078	15.0437	15.4088	14.2343	16.087	15.5437	14.0046	16.4764	14.0057	16.1923	17.1331	17.848	16.5916	17.8558	15.0863
Cluster -1	A0A0B4J2B5	Immunoglobulin heavy variable 3/OR16-9 (non-functional) (Fragment)	IGHV3OR16-9	0.755308	0.339233	-0.360984	1.28651	-0.00371017	0.350041	1.24297	0.0929556	0.93897	0.956995	1.30166	0.299706	1.92935	0.399495	0.138569	0.549384	-0.177258	0.117785	-1.93904	-1.03001	-0.209382	-0.743335	1.10169	-0.511529	-0.782309	-0.264021	-0.202685	-2.30004	0.588055	-0.700379	-1.95319	-1.2108	24.2206	23.6959	22.8129	24.8905	23.2635	23.7096	24.8356	23.3854	24.4522	24.475	24.9096	23.6461	25.7012	23.7719
Cluster -1	P06310	Immunoglobulin kappa variable 2-30	IGKV2-30	0.739257	-0.253971	0.289097	1.20335	0.533914	1.05195	1.06378	0.646503	0.771643	0.974023	0.783312	0.418957	1.83403	0.331506	0.240469	0.64317	0.451827	-0.783898	-1.90316	-1.42873	-1.10961	-0.291751	0.798681	-0.00880666	-0.495126	-0.568737	-0.815324	-2.31321	0.510188	-0.679793	-1.77886	-0.8547	21.8261	20.8429	21.3805	22.2855	21.6228	22.1357	22.1474	21.7343	21.8582	22.0585	21.8697	21.509	22.9099	21.4225
Cluster -1	B9A064	Immunoglobulin lambda-like polypeptide 5	IGLL5	0.863226	0.647411	-0.126927	1.10142	0.0807813	0.485684	1.17742	0.337242	0.865675	0.727575	1.515	0.768991	1.96361	0.294552	-0.139326	0.537613	0.139852	0.0613806	-1.7856	-0.986514	-1.02226	-0.818642	0.848793	-0.461144	-0.501396	-0.858714	-0.192407	-2.21835	0.261031	-0.6859	-2.14059	-0.739488	25.6279	25.4037	24.5992	25.8753	24.815	25.2357	25.9543	25.0814	25.6304	25.487	26.305	25.53	26.771	25.0371
Cluster -1	A0M8Q6	Immunoglobulin lambda constant 7	IGLC7	0.241721	0.529027	-0.542748	1.14101	0.0980065	0.856061	1.39695	0.23538	1.46614	1.36114	1.08962	0.978165	1.59208	0.074988	-0.869146	0.740149	0.0199327	0.309278	-1.7938	-0.945992	-0.925101	-0.575002	0.506356	-0.639302	0.0455641	-0.584343	-0.739252	-1.7638	0.227457	-1.14438	-2.20711	-0.179041	23.6773	24.0183	22.7462	24.7447	23.5067	24.4065	25.0485	23.6698	25.1306	25.006	24.6837	24.5514	25.2801	23.4794
Cluster -1	A0A0C4DH25	Immunoglobulin kappa variable 3D-20	IGKV3D-20	-0.231121	0.339898	0.323615	1.32381	0.179068	0.612737	1.15372	0.415378	0.688392	0.852733	1.16352	1.28416	1.80555	0.444753	-0.201413	0.697691	-0.292637	-0.419755	-1.64998	-0.627738	-0.575516	-1.03424	0.942434	-0.184059	-0.390152	-0.467478	-0.321757	-3.14625	0.0694234	-1.08227	-1.17127	-0.501253	21.415	22.1118	22.0919	23.3125	21.9156	22.4448	23.1049	22.2039	22.5371	22.7376	23.1169	23.2641	23.9003	22.2398
Cluster -1	A0A0B4J1X8	Immunoglobulin heavy variable 3-43	IGHV3-43	0.352294	0.330401	0.191431	1.14926	0.114102	0.321794	1.63495	0.734212	0.818538	0.284027	0.496478	0.64903	2.10818	0.982561	-0.930946	0.417561	-0.747195	-0.206059	-1.6954	-0.775662	-0.543126	-1.40733	1.13137	-0.370815	-0.836453	-0.228504	0.0386501	-2.03147	0.635368	-0.00549343	-2.24045	-0.371303	22.0229	22.0002	21.8555	22.8523	21.7751	21.9912	23.3578	22.4204	22.5081	21.9519	22.173	22.3317	23.8502	22.6788
Cluster -1	A0A075B6K5	Immunoglobulin lambda variable 3-9	IGLV3-9	0.620117	0.553003	-0.210898	1.11043	-0.18951	-0.308637	1.49775	0.295662	0.299693	0.524378	0.440057	0.656715	2.25647	0.453578	-0.829695	0.822377	0.618903	-0.109539	-1.28494	-0.163196	-1.38221	-1.50056	1.14855	-0.184746	-0.324272	-0.544336	-0.396197	-2.1325	0.987972	-0.740052	-2.16086	0.176503	21.69	21.5996	20.5709	22.3502	20.5997	20.4393	22.8718	21.253	21.2585	21.561	21.4475	21.7392	23.8935	21.4657
Cluster -1	P01743	Immunoglobulin heavy variable 1-46	IGHV1-46	0.0647162	0.377875	0.0835781	1.37947	0.411937	0.442031	0.861904	0.544382	0.604158	0.416975	0.674744	0.703606	2.00951	1.048	-0.617796	-0.00206933	-0.488555	-0.479659	-1.77905	0.0130988	-1.5732	-0.819782	0.415944	-1.20568	-0.330613	-0.769462	2.12753	-1.74182	0.317528	-0.04665	-1.68694	-0.955715	18.8209	19.216	18.8447	20.4795	19.2589	19.2969	19.8265	19.426	19.5014	19.2653	19.5904	19.6269	21.2742	20.0613
Cluster -1	P01714	Immunoglobulin lambda variable 3-19	IGLV3-19	0.696729	0.570831	0.091015	1.26346	-0.0286687	0.370462	2.37985	-0.512598	0.248944	0.528836	0.378842	0.730018	1.71539	0.784923	-0.96842	0.308021	-0.159346	0.539528	-1.38981	-0.241301	-1.42671	-0.474486	1.74061	-1.42391	-1.15223	-0.60811	-0.193833	-1.32675	0.398167	-0.366227	-1.70545	-0.767769	22.1048	21.9278	21.2532	22.9015	21.085	21.6461	24.471	20.4046	21.4752	21.8687	21.6579	22.1516	23.5369	22.2288
Cluster -1	A0A0B4J1Y9	Immunoglobulin heavy variable 3-72	IGHV3-72	1.18554	0.27603	0.486136	1.23338	0.465344	-0.134176	1.14185	0.216409	0.658379	0.491218	1.09419	0.862656	1.9869	0.0764527	0.0139311	0.456824	0.243583	0.0950183	-1.34254	-1.24955	-0.981319	-0.91601	0.782098	-0.692071	-0.707739	-0.892572	-0.679342	-1.76263	1.44399	-0.998052	-2.15239	-0.701533	21.1909	20.1299	20.375	21.2467	20.3507	19.6513	21.1399	20.0603	20.5759	20.3809	21.0843	20.8142	22.1257	19.897
Cluster -1	A0A0A0MS15	Immunoglobulin heavy variable 3-49	IGHV3-49	0.24818	0.24212	0.0739967	1.18206	-0.112709	0.124143	2.57342	-0.507692	0.443665	0.0638539	0.749003	0.648554	1.68479	0.328735	-0.462913	0.418922	-0.467102	-0.125534	-1.60675	-0.0366041	-0.561792	-0.963006	1.7962	-0.407435	-0.514724	-0.600096	-0.40152	-1.66261	1.19657	-0.49394	-2.2344	-0.615379	21.5674	21.5602	21.3586	22.6871	21.1347	21.4187	24.3554	20.6611	21.8018	21.3464	22.1679	22.0475	23.2899	21.664
Cluster -1	P08590	Myosin light chain 3	MYL3	0.527796	0.384154	-0.868217	0.443043	-0.389375	0.358853	0.619002	1.02034	-0.817119	0.610936	1.14532	1.16144	2.0054	0.574083	1.02498	0.473915	0.514229	-1.56779	-1.41407	-1.18112	-1.93907	-0.98756	0.480629	-0.532794	0.381959	-1.14499	1.50604	-1.17392	0.552348	-0.912705	-0.983097	0.127364	16.4765	16.2145	13.9306	16.3219	14.8038	16.1684	16.6428	17.3747	14.0238	16.6281	17.6026	17.632	19.1711	16.5609
Cluster -1	P01860	Immunoglobulin heavy constant gamma 3	IGHG3	0.19577	-0.286004	0.510211	1.56792	0.501215	0.0377722	0.449681	-0.36354	1.02469	0.871619	0.877688	1.21805	2.0214	1.27475	-1.24301	0.194618	0.814904	-1.22206	-0.810866	0.105101	-0.89708	-0.896366	0.203844	-0.626202	-0.1751	-0.700245	-0.238291	-1.77684	0.64791	0.21794	-2.46497	-1.03452	27.2096	26.6926	27.5471	28.6823	27.5375	27.0401	27.4822	26.6093	28.0993	27.935	27.9415	28.3068	29.169	28.3677
Cluster -1	P01834	Immunoglobulin kappa constant	IGKC	0.476498	0.370753	-0.127405	1.11788	0.352217	0.16171	1.36745	-0.292763	0.704642	1.10395	1.47125	0.937698	1.59718	0.316044	0.385937	0.276581	0.161019	-0.183989	-1.79249	-1.25119	-0.82637	-1.06687	0.954386	-0.131135	-0.379776	-0.633234	0.400559	-2.31256	0.632483	-1.20409	-1.92282	-0.663558	27.6216	27.5168	27.0231	28.2573	27.4984	27.3096	28.5047	26.8592	27.8478	28.2435	28.6076	28.0788	28.7324	27.4626
Cluster -1	P01857	Immunoglobulin heavy constant gamma 1	IGHG1	-0.632234	0.117814	0.10301	1.0316	0.432567	0.401636	1.91562	0.584185	0.829053	1.06857	1.07954	1.18432	1.65273	0.688063	-0.560518	0.4533	-0.155529	-0.769942	-1.60254	-0.668599	-0.57471	-1.00143	1.31656	0.180825	-0.202318	-0.923786	-0.487099	-1.88535	0.0048397	-0.483045	-2.08873	-1.00841	28.531	29.3074	29.292	30.2532	29.6332	29.6011	31.1683	29.7901	30.0436	30.2915	30.3028	30.4113	30.8962	29.8976
Cluster -1	P01871	Immunoglobulin heavy constant mu	IGHM	0.105879	-1.25357	-0.252203	1.66941	-0.563552	0.79299	1.37914	-0.369186	0.50524	0.751689	1.55482	1.69758	1.78191	0.748763	0.0322793	0.379375	-0.487236	-1.31904	-1.29726	-0.721505	-1.68208	0.354112	0.684244	-1.27801	-0.597421	-0.0285655	-0.301863	-1.2504	0.27895	-0.41251	-1.36685	0.464859	23.9183	22.3633	23.5087	25.7067	23.1526	24.7042	25.3747	23.3749	24.3751	24.657	25.5756	25.7389	25.8354	24.6536
Cluster -1	O43866	CD5 antigen-like	CD5L	-0.28313	-0.547499	0.329257	0.808464	-0.415788	-0.390373	1.5377	-0.367836	0.842341	0.79641	1.50923	1.91769	2.34324	0.659254	-0.533504	0.612187	0.147752	-1.24092	-0.951681	-0.745156	-1.62262	-0.558567	1.01428	-0.587746	-0.289265	-0.482401	-0.476482	-0.758035	0.791822	-0.696218	-1.80852	-0.553882	18.8518	18.5624	19.5222	20.0467	18.7066	18.7344	20.845	18.7591	20.0838	20.0335	20.8138	21.2609	21.7267	19.8834
Cluster -1	P04430	Immunoglobulin kappa variable 1-16	IGKV1-16	0.140803	-0.151782	0.371784	1.4058	0.76885	1.35485	1.71197	0.0419936	0.325754	1.17747	1.63742	0.56214	0.994179	0.819059	0.221054	-0.618223	-0.443776	-0.81839	-2.39533	-0.271739	0.0790412	-0.559954	0.897463	-0.538488	-0.603459	-0.507525	0.0311911	-1.84381	-0.368844	-0.433028	-1.54066	-1.44581	19.7181	19.4531	19.9273	20.8637	20.2869	20.8175	21.1409	19.6286	19.8856	20.6569	21.0734	20.0997	20.4909	20.3323
Cluster -1	P01780	Immunoglobulin heavy variable 3-7	IGHV3-7	-0.0191929	0.22128	-0.20224	1.2386	-0.0866754	0.744914	1.89177	0.429894	0.842225	0.80723	1.19893	1.10132	1.24223	0.568344	-0.180426	-0.0434987	-0.820253	-0.66151	-1.97863	-0.742385	1.06395	-0.581049	1.08404	-0.438889	-0.64346	-0.786002	-0.636543	-1.73944	-0.0662471	-0.445591	-2.45944	0.0967494	23.0079	23.2618	22.8147	24.3357	22.9367	23.8146	25.0252	23.482	23.9173	23.8803	24.2938	24.1908	24.3395	23.6282
Cluster -1	P01742	Immunoglobulin heavy variable 1-69	IGHV1-69	-0.455458	0.715504	0.191363	1.92643	0.150838	-0.126335	2.21469	0.0900015	-0.0185945	-0.641864	-0.305823	1.074	1.35012	1.14968	-0.81997	0.303408	-0.141568	0.896988	-1.3213	0.257837	-0.928899	-0.307478	1.5936	-0.13442	-1.33106	-0.97759	0.172662	-2.27525	-0.669781	-0.0611611	-1.13256	-0.438001	18.1228	19.5451	18.9085	21.016	18.8593	18.5226	21.3662	18.7854	18.6535	17.8964	18.3046	19.9806	20.316	20.0725
Cluster -1	P01700	Immunoglobulin lambda variable 1-47	IGLV1-47	-0.238767	-0.0644653	0.0880663	1.50357	0.136837	-0.213701	2.31421	0.0675449	0.546277	0.87413	0.600863	0.847277	1.21486	0.932363	-0.332996	-0.0255083	-0.534818	-1.33379	-0.771091	-0.393984	-0.224262	-0.647083	1.88064	-0.282034	-0.151913	-1.39242	0.729142	-1.82555	0.0352893	0.027382	-2.03939	-1.3267	22.2797	22.4908	22.6757	24.3907	22.7347	22.31	25.3729	22.6508	23.2308	23.6281	23.297	23.5955	24.0409	23.6986
Cluster -1	A0A0C4DH24	Immunoglobulin kappa variable 6-21	IGKV6-21	-0.0919377	0.872242	-0.0748919	1.75851	0.0351264	0.125965	2.40992	0.0665904	-0.130333	-0.529627	0.932159	0.573609	0.363605	0.949629	0.453243	-0.0758217	-0.395141	0.125231	-2.23385	0.0228187	-1.21031	0.679121	1.79832	-0.732597	-0.125338	-1.23227	0.256371	-1.80072	-0.537847	0.0129963	-1.19251	-1.07225	18.6661	20.0742	18.691	21.3686	18.8517	18.9843	22.3199	18.8976	18.61	18.0269	20.1617	19.6381	19.3314	20.1873
Cluster -1	A0A0B4J1X5	Immunoglobulin heavy variable 3-74	IGHV3-74	0.710158	0.250408	-0.372131	1.69657	0.123488	0.999227	1.99902	0.213349	0.296139	0.283937	0.456061	1.02983	1.36341	0.269665	0.426081	0.251998	-0.758637	-0.116794	-1.88735	-0.470494	-0.762161	-0.502191	1.499	-0.775506	-1.201	-0.428992	0.699661	-2.35763	-0.129621	-0.652651	-1.43608	-0.71677	24.2577	23.7675	23.1038	25.3095	23.6322	24.566	25.632	23.728	23.8163	23.8033	23.9868	24.5986	24.9543	23.7881
Cluster -1	A0A075B6K0	Immunoglobulin lambda variable 3-16	IGLV3-16	0.356269	0.92142	-0.706462	1.21956	0.201985	0.799466	1.36768	-0.70705	-0.279561	0.205104	0.900719	0.552171	0.502791	0.790827	0.298665	0.182161	0.35833	-0.142541	-1.84636	-0.192238	-0.374284	-0.148401	1.40466	-0.852215	-1.12516	0.238736	1.29555	-2.10129	-0.534473	0.498477	-2.88128	-0.203255	17.4415	18.1564	16.0972	18.5336	17.2464	18.0022	18.7209	16.0965	16.6372	17.2503	18.1302	17.6893	17.6269	17.9912
Cluster -1	A0A075B6I9	Immunoglobulin lambda variable 7-46	IGLV7-46	1.57864	0.178998	0.176209	1.93827	0.156949	1.67611	1.41774	0.48508	-0.831303	-0.261777	0.860903	0.697578	-0.804208	1.15289	0.706109	-0.443292	0.0291181	-0.691381	-1.67254	-0.366918	-0.595274	0.00793697	1.07064	-0.501341	-1.80426	-1.44515	0.111175	-1.04789	-1.18467	0.820157	-0.349081	-1.06543	21.377	19.4398	19.4359	21.8747	19.4093	21.5119	21.1543	19.8634	18.0415	18.8297	20.3836	20.1575	18.079	20.7877
Cluster -1	P01703	Immunoglobulin lambda variable 1-40	IGLV1-40	0.426837	-0.362168	-0.0381993	1.65403	0.116209	0.127258	1.94464	0.00977166	0.00650736	0.211651	0.542619	0.196722	1.81865	1.04748	-0.153068	0.175657	-0.35116	-0.0217328	-1.19462	0.103056	1.34595	-1.01224	1.43667	-0.489635	-0.833231	-0.903728	-0.596828	-2.61947	-0.042255	0.139	-1.69336	-0.991005	21.7433	20.7982	21.1863	23.2133	21.3713	21.3845	23.5614	21.2438	21.2398	21.4856	21.882	21.4677	23.4105	22.4867
Cluster -1	P01602	Immunoglobulin kappa variable 1-5	IGKV1-5	0.518955	0.182688	0.303803	1.95315	0.384937	-0.162068	2.0555	-0.206009	0.429885	0.576461	0.965684	1.16194	0.511539	0.837367	0.163012	0.284036	-0.695681	-0.351304	-0.393584	-0.0818338	-0.884885	-1.63771	1.52128	-0.797885	-0.718776	-0.547294	0.743359	-2.37737	-0.31113	-1.1473	-1.50006	-0.780698	23.2693	22.9306	23.0526	24.7137	23.1343	22.5834	24.8167	22.5392	23.1796	23.3272	23.7192	23.9168	23.2618	23.59
Cluster -1	P01599	Immunoglobulin kappa variable 1-17	IGKV1-17	-0.252081	0.290436	-0.04517	0.719023	0.444008	0.847894	1.82692	-0.663355	0.635381	1.07442	0.810106	0.936736	1.40823	1.81578	0.0617754	0.266039	-1.43714	0.0739325	-0.670143	-1.16588	-1.11236	0.207023	1.62328	-0.712455	-0.821522	-0.758114	-1.07671	-1.31567	-0.248852	0.27121	-1.60734	-1.4254	19.6601	20.1988	19.8656	20.6244	20.3513	20.7524	21.7245	19.2518	20.5414	20.9773	20.7149	20.8406	21.3088	21.7135
Cluster -1	A0A0C4DH67	Immunoglobulin kappa variable 1-8	IGKV1-8	0.00582078	0.0882736	0.122899	1.81598	0.64397	0.570375	1.5828	0.818791	0.476125	0.908564	0.981631	1.04019	0.857769	0.440416	0.55663	0.554131	-0.470364	-0.223879	-1.20987	-0.249493	-0.177413	-1.21527	1.50176	-0.273448	-0.57252	-1.47803	-0.627564	-2.53122	-0.702588	-1.06884	-1.39031	-0.775336	19.8508	19.9487	19.9899	22.0013	20.6089	20.5215	21.7243	20.8166	20.4095	20.9233	21.0101	21.0797	20.8629	20.3671
Cluster -1	A0A0C4DH38	Immunoglobulin heavy variable 5-51	IGHV5-51	0.321144	0.562002	0.0144998	1.6494	0.325708	0.488928	2.02967	0.00216813	0.323342	0.583978	0.0943209	0.147664	1.24653	0.571099	-0.271319	0.908594	-0.0701562	0.313059	-2.23199	-0.16514	-0.0860528	-1.18631	1.33045	-0.794917	-0.766912	-0.264958	0.476764	-2.54241	-0.204356	-0.656449	-1.80955	-0.338792	20.4823	20.7702	20.1158	22.07	20.4878	20.6829	22.5245	20.101	20.4849	20.7965	20.2112	20.2749	21.5884	20.7811
Cluster -1	A0A0B4J1V6	Immunoglobulin heavy variable 3-73	IGHV3-73	-0.247084	-0.110402	0.469726	1.61533	-0.105758	0.522858	2.73588	-0.299345	0.252134	0.246194	0.429765	0.637358	0.952635	0.487309	-0.666834	-0.628008	-0.724295	-0.595814	-1.37144	-0.0380777	-1.00338	-0.823843	2.30827	-0.20989	-1.11558	-0.0960415	0.396444	-1.48468	0.244942	0.614318	-1.83032	-0.562367	18.4761	18.6782	19.5363	21.2308	18.6851	19.6149	22.8882	18.3988	19.2145	19.2057	19.4772	19.7843	20.2506	19.5623
Cluster -1	A0A0B4J1V0	Immunoglobulin heavy variable 3-15	IGHV3-15	-0.1386	-0.207965	0.094465	2.32927	0.547918	0.72119	1.26661	-0.256819	0.354497	0.585018	1.25651	0.808712	1.03659	0.821011	0.618232	0.241901	-0.810058	-1.09171	-1.56693	0.224175	-0.643305	-0.41559	1.07764	-0.895705	-0.900284	-1.10476	0.646017	-2.34059	0.127416	0.0974862	-1.54556	-0.936792	19.3684	19.2944	19.617	22.0014	20.1008	20.2857	20.8676	19.2422	19.8945	20.1404	20.8568	20.3791	20.6222	20.3922
Cluster -1	A0A0A0MRZ8	Immunoglobulin kappa variable 3D-11	IGKV3D-11	0.107383	0.0515785	0.669789	2.11151	-0.524892	-0.0226688	2.45147	-0.422424	0.529873	0.984454	1.20396	1.08688	0.606823	0.173871	0.646119	0.296155	-0.99742	-0.682833	-0.99702	-0.135392	-0.727386	-0.940628	1.86628	-0.868509	-0.745989	-0.327307	-0.132527	-1.61557	-0.754709	-0.766146	-1.07651	-1.04822	23.9164	23.8594	24.4914	25.9653	23.27	23.7835	26.3128	23.3748	24.3483	24.8131	25.0375	24.9178	24.427	23.9844
Cluster -1	Q96DC8	Enoyl-CoA hydratase domain-containing protein 3, mitochondrial	ECHDC3	0.134753	0.0248771	-0.0266301	1.6256	1.43148	0.127194	0.653659	-0.0885954	0.964364	0.599547	1.64868	-0.123241	0.683903	1.18243	0.491542	-0.140087	-1.22352	-0.868736	-1.41278	0.28056	-0.0536472	-1.03552	0.430937	-1.09804	-0.266464	-0.528937	0.140493	-2.85638	0.880257	0.815436	-1.37247	-1.02067	17.5434	17.3786	17.3013	19.7792	19.4881	17.532	18.3216	17.2084	18.7875	18.2404	19.8138	17.1564	18.3669	19.1146
Cluster -1	P06312	Immunoglobulin kappa variable 4-1	IGKV4-1	0.112121	0.104471	-0.249003	1.99828	0.25415	0.3858	1.21988	-0.123159	0.258522	1.20065	1.21459	1.08567	0.776461	0.749911	0.736118	0.0451785	-0.199913	-0.588073	-2.01845	-0.239889	-0.591799	-0.641485	1.71906	0.418138	-1.08083	-0.655021	-0.477503	-2.40927	0.0166392	-0.638612	-1.03703	-1.3456	21.8781	21.8703	21.5101	23.8005	22.0229	22.1571	23.0072	21.6383	22.0273	22.9876	23.0018	22.8704	22.5552	22.5282
Cluster -1	A0A075B6S9	Probable non-functional immunoglobulinn kappa variable 1-37	IGKV1-37	0.51033	0.765376	-1.69923	0.565952	0.460964	0.535078	1.11854	0.264415	0.669093	-1.6407	0.579843	0.956748	0.869837	1.41399	0.591226	0.356426	0.186792	0.263128	-2.33605	-0.349853	0.104557	0.0449602	0.44583	-0.573476	0.266182	-1.70839	0.738307	-0.031589	0.139791	0.383237	-1.99612	-1.89519	17.3936	17.8105	13.7819	17.4845	17.3129	17.434	18.3877	16.9916	17.6531	13.8776	17.5072	18.1233	17.9812	18.8707
Cluster -1	P01766	Immunoglobulin heavy variable 3-13	IGHV3-13	0.522132	0.902763	0.322927	1.66185	0.309891	-0.0760783	1.12313	0.246573	0.597904	-0.244423	0.763593	0.890646	1.35439	0.370243	-0.388113	0.755535	-0.244293	0.682252	-1.10708	0.159929	-0.835385	-1.13249	1.14942	-0.462699	-0.427367	-3.31575	-0.19267	-1.15303	0.178284	-0.909129	-1.56162	0.0586641	18.9406	19.4726	18.6621	20.5336	18.6439	18.1044	19.7806	18.5554	19.0465	17.8691	19.2781	19.4556	20.1038	18.7283
Cluster -1	Q92823	Neuronal cell adhesion molecule	NRCAM	0.494894	0.496614	0.732638	0.605401	1.00155	0.60686	0.633542	0.644931	0.82063	0.604015	0.749331	0.549792	0.680965	0.476716	0.781683	0.850818	0.522224	-0.586698	-2.31564	-1.6114	0.275513	0.0717943	1.64442	-0.652803	-0.644142	-1.55218	-0.190623	-1.62257	0.106712	-1.12063	-1.15537	-1.89899	17.1398	17.143	17.5909	17.3495	18.1013	17.3522	17.4029	17.4245	17.7579	17.3468	17.6226	17.2439	17.4929	17.1053
Cluster -1	A0A0C4DH36	Probable non-functional immunoglobulin heavy variable 3-38	IGHV3-38	0.652345	0.679057	0.922704	0.838364	0.520898	1.01998	1.00923	0.261209	0.872593	0.286267	1.00811	1.71482	1.47517	0.284324	-0.221739	0.578404	-0.183234	0.0738903	-2.2319	-1.78067	-0.848797	-0.143868	0.719521	-0.251986	-0.917454	-1.13825	0.0605542	-1.31119	-0.302271	-1.14577	-1.88888	-0.611418	20.6121	20.6387	20.8817	20.7976	20.481	20.9787	20.968	20.222	20.8317	20.247	20.9669	21.6717	21.4327	20.2451
Cluster -1	Q93091	Ribonuclease K6	RNASE6	0.555476	1.3195	0.391308	3.28184	0.109238	-0.389059	0.666268	-0.206626	-0.281529	1.78598	0.242426	0.304447	0.790656	0.585144	0.73715	-0.324768	-0.070899	0.220183	-1.72224	-0.8841	-0.802406	-1.29192	-0.147098	-0.831176	-1.27957	-0.0699314	-0.00842002	-0.671818	0.75984	-0.641548	-1.35487	-0.771487	19.687	20.5364	19.5045	22.7179	19.1909	18.637	19.8102	18.8398	18.7565	21.055	19.339	19.4079	19.9485	19.72
Cluster -1	Q2M385	Macrophage-expressed gene 1 protein	MPEG1	0.737009	1.12509	0.938069	2.74444	0.316989	0.336817	1.28796	-0.0441688	-0.272364	1.20325	0.444448	0.298859	-0.214196	0.594013	1.55873	-0.502156	-0.0184571	-0.450036	-0.688594	-1.47035	-0.824631	-0.464944	0.309695	-0.104389	-1.59075	-0.439933	-0.531537	-1.83511	0.595596	-0.931413	-1.47519	-0.632744	18.4372	18.8303	18.6408	20.4708	18.0117	18.0318	18.9953	17.6458	17.4146	18.9095	18.1408	17.9933	17.4736	18.2923
Cluster -1	Q8IV08	5'-3' exonuclease PLD3	PLD3	0.699599	0.866042	1.16576	3.37154	0.174945	0.337046	0.926816	-0.0196429	0.208218	1.81825	-0.562233	0.242101	-0.247807	0.726978	0.308694	-0.018891	-0.0754451	-0.371725	-1.06317	-1.2603	-0.963381	-0.67746	0.0501239	-0.648818	-0.88342	0.132783	-0.254099	-2.1137	0.160238	-0.313656	-0.962969	-0.752421	23.5191	23.6656	23.9294	25.8712	23.0572	23.1999	23.7191	22.886	23.0865	24.5038	22.4083	23.1164	22.6851	23.5432
Cluster -1	Q9NZK5	Adenosine deaminase 2	ADA2	0.278247	-0.124505	0.937493	3.22479	-0.147206	0.0803846	1.50328	-0.119068	-0.112465	1.64788	-0.235296	0.620482	0.213036	0.893727	0.964578	-0.468439	0.141971	-0.7738	-0.908471	-1.0955	-0.47774	-0.960957	0.655447	-0.410282	-0.48284	-0.464449	-0.590409	-2.27485	0.31677	-0.0170036	-1.06635	-0.748448	18.8957	18.5118	19.5241	21.7043	18.4901	18.7071	20.0634	18.5169	18.5232	20.2012	18.4062	19.2219	18.8335	19.4823
Cluster -1	A0A075B6K4	Immunoglobulin lambda variable 3-10	IGLV3-10	0.331475	-0.171168	0.163427	2.20016	0.0865847	0.172457	1.84303	-1.15247	0.452469	1.18251	0.45089	0.956794	0.533898	0.987394	0.294804	0.936052	0.104191	-0.770384	-1.40625	0.193711	-1.4312	-0.794725	1.34062	-1.69438	-0.64774	-0.19852	0.113851	-1.63317	-0.686014	-0.0634337	-1.6439	-0.0509731	21.5059	20.9491	21.3197	23.5757	21.2346	21.3297	23.1801	19.8622	21.6399	22.4485	21.6381	22.1985	21.7301	22.2324
Cluster -1	P03923	NADH-ubiquinone oxidoreductase chain 6	MT-ND6	0.369694	0.388027	0.664577	0.114503	0.704821	0.825955	-0.0912737	1.48681	1.26062	0.36008	0.0453903	0.421308	0.642404	0.191438	-0.488358	1.00822	-2.92348	0.558709	-0.31034	-0.265561	-0.652278	-0.34809	-0.169592	-0.149924	0.189138	0.500631	0.0753564	-1.08494	-3.45565	-0.191257	-0.0976125	0.420664	18.915	18.9379	19.2844	18.5953	19.3348	19.4865	18.3376	20.3143	20.031	18.9029	18.5087	18.9796	19.2566	18.6917
Cluster -1	A1A5C7	Solute carrier family 22 member 23	SLC22A23	0.349294	0.465927	0.516711	0.0698983	0.835436	0.628722	-0.0668926	0.720151	0.318859	0.914328	0.288423	1.18932	0.0986448	1.23459	1.14324	0.561985	-4.16983	0.153795	-1.21717	-0.430123	-0.461553	0.785093	0.188576	-1.09307	-0.0643664	0.168176	-0.904983	-0.695317	-0.313325	-0.392171	-0.65428	-0.168084	19.3456	19.4574	19.5061	19.0777	19.8118	19.6135	18.9465	19.7012	19.3164	19.8874	19.2872	20.1511	19.1053	20.1945
Cluster -1	Q13454	Tumor suppressor candidate 3	TUSC3	0.560869	0.533849	1.24369	-0.962973	1.18701	0.73077	-0.831445	0.604168	0.746631	1.11927	0.683549	1.08968	-1.04392	1.37799	-1.41498	0.874704	-1.34881	-0.0120147	-0.965188	-1.5934	-1.00271	-0.358499	0.351919	0.798313	-1.1485	1.30713	-0.570188	-0.314137	-1.98172	0.622475	-0.739625	0.4561	16.4541	16.4058	17.6764	13.7264	17.5749	16.7582	13.9618	16.5316	16.7866	17.4537	16.6737	17.4007	13.5815	17.9168
Cluster -1	Q96DD7	Protein shisa-4	SHISA4	-0.600264	-0.667536	0.741902	-0.358569	1.19884	0.872919	-0.213458	1.28278	0.829073	-0.555454	0.813246	1.33717	0.323573	1.20418	0.816919	1.05861	-0.380454	-0.890438	-1.25042	-1.29501	0.375869	-0.89867	-1.60766	-0.722149	0.634637	0.650308	1.04004	-0.996405	-2.41633	0.862983	-0.141413	-1.04882	14.1546	14.0614	16.014	14.4894	16.6471	16.1955	14.6905	16.7634	16.1348	14.2167	16.1129	16.8387	15.4345	16.6545
Cluster -1	Q8IXH6	Tumor protein p53-inducible nuclear protein 2	TP53INP2	-0.0132412	-0.741714	1.16196	-1.04347	1.13872	1.35302	0.0347803	1.3346	1.15626	0.931486	1.77769	1.17059	-1.43627	-1.71004	1.25198	0.792412	-0.949924	-0.249415	-1.31184	-0.391045	0.00124464	0.132396	-1.47087	-0.940624	0.465781	0.0373496	-0.904072	-0.498948	-0.11045	0.14704	0.260489	-1.37585	16.0794	14.7377	18.2439	14.182	18.2011	18.5958	16.1679	18.5619	18.2334	17.8194	19.378	18.2598	13.4585	12.9543
Cluster -1	P20336	Ras-related protein Rab-3A	RAB3A	0.35894	0.11349	1.0634	0.201508	1.16873	0.719917	0.297834	0.727041	1.28225	0.937321	1.34519	0.854394	0.222494	0.495166	0.974871	1.2212	-0.843043	-0.673776	-2.66171	-2.38867	0.449295	-0.630672	-0.483287	-0.744965	-0.962714	-0.527516	-0.423783	-0.674179	-0.378754	-0.0754999	0.409365	-1.37385	19.1549	18.9044	19.8742	18.9942	19.9817	19.5235	19.0926	19.5308	20.0976	19.7454	20.1618	19.6608	19.0156	19.294
Cluster -1	P09923	Intestinal-type alkaline phosphatase	ALPI	0.297151	0.791081	0.167463	1.70045	0.464042	1.22899	0.152673	1.10764	-0.0724879	0.484513	0.819056	0.491311	-1.60528	0.621995	0.927895	0.539625	-0.889123	0.0624305	-0.772597	-2.29067	0.0960447	0.32519	-0.247774	-0.276891	-1.20828	-0.270863	1.25048	-0.235488	-2.34082	-0.236109	0.675308	-1.75696	17.0117	17.9259	16.7716	19.6091	17.3206	18.7365	16.7443	18.5118	16.3275	17.3585	17.9777	17.3711	13.4904	17.6129
Cluster -1	P22303	Acetylcholinesterase	ACHE	-0.269545	0.262175	0.0731634	-0.0812668	1.0769	0.825058	0.363205	1.02509	0.903806	0.471927	0.41797	0.686585	0.251125	0.679301	0.22887	0.297164	-1.39063	-2.24372	-3.1655	-1.35609	0.980252	-0.0368618	0.278872	1.06357	-0.571012	-0.532058	0.186577	-0.594101	-0.253218	-0.0369803	1.51537	-1.056	16.786	17.4449	17.2107	17.0193	18.4544	18.1423	17.5701	18.3902	18.2399	17.7048	17.6379	17.9707	17.4312	17.9617
Cluster -1	Q9H3M7	Thioredoxin-interacting protein	TXNIP	0.125366	0.598542	1.06562	0.104608	1.48537	0.352161	-0.15429	0.397587	0.7437	0.752444	0.772151	1.18893	1.11887	0.157075	0.481115	1.64205	-1.40809	-0.626205	-1.41953	-0.896876	-0.766244	-0.95536	-0.482274	-0.231607	-1.50754	-0.723578	2.02922	-1.35994	-0.925658	-0.927026	0.678447	-1.30905	19.1968	19.6469	20.0912	19.177	20.4905	19.4125	18.9307	19.4557	19.785	19.7933	19.812	20.2085	20.1419	19.2269
Cluster -1	P50607	Tubby protein homolog	TUB	0.946775	0.642288	0.275768	-0.0726935	0.910009	1.59838	1.02061	0.817261	1.19031	-0.380209	1.69531	-1.03065	1.015	0.804111	0.636474	1.04098	0.244139	-1.65162	-0.913943	-0.482875	-1.55902	0.239414	-0.591288	0.418191	-0.718075	-0.224699	-1.31111	-2.09129	0.0503616	-0.470272	-1.08303	-0.964607	15.6589	15.3433	14.9633	14.602	15.6208	16.3345	15.7355	15.5247	15.9114	14.2831	16.435	13.6088	15.7297	15.511
Cluster -1	Q8NFP7	Diphosphoinositol polyphosphate phosphohydrolase 3-alpha	NUDT10	-1.02735	-0.84195	1.51312	0.398428	0.761507	1.05561	0.400949	0.844294	1.00282	1.12238	1.21582	1.03856	-1.11409	1.3494	1.01341	0.850248	0.560928	-1.05304	-1.34709	-0.141773	-0.841146	-0.0246641	-1.47525	-1.01667	0.567328	-0.962248	-1.19224	-1.43028	0.0971917	0.444467	-1.56367	-0.205003	12.8996	13.2903	18.254	15.9046	16.6699	17.2897	15.9099	16.8443	17.1785	17.4304	17.6274	17.2538	12.7168	17.9089
Cluster -1	P37840	Alpha-synuclein	SNCA	-0.139309	0.589572	0.732633	-0.401126	0.856468	0.779885	0.492017	0.579459	1.3183	2.25626	1.14063	0.564757	0.984707	0.569411	0.926189	0.73388	-0.564083	-1.06053	-2.08605	-0.0582104	-1.07816	0.295895	0.665575	-0.193835	-0.434325	-0.603313	-1.49277	-1.50091	-0.836788	-1.28884	-1.33557	-0.411805	19.9146	20.5951	20.7286	19.6702	20.8443	20.7728	20.504	20.5856	21.2754	22.1511	21.1095	20.5719	20.964	20.5763
Cluster -1	Q9UDX3	SEC14-like protein 4	SEC14L4	0.573687	0.845852	0.045133	0.245415	0.721187	0.580472	0.18849	0.412564	0.51093	1.99532	0.872951	-2.31424	0.729821	0.412309	1.26662	0.086407	-0.396396	-0.461972	-1.54976	0.550295	-0.222696	0.733758	0.531417	-0.307965	-0.054116	0.280618	-2.24289	-1.02062	-0.512494	-2.34056	-0.402262	0.242719	16.7038	17.0174	16.0947	16.3255	16.8737	16.7116	16.2599	16.5181	16.6314	18.342	17.0486	13.3758	16.8837	16.5178
Cluster -1	P09105	Hemoglobin subunit theta-1	HBQ1	0.740185	1.19513	-0.0669034	0.433267	0.350499	0.237279	-0.403235	-0.681095	0.414459	1.67585	0.980769	-0.00269382	1.51998	0.190579	1.21121	0.305546	-0.0306836	-0.0485853	-1.26487	0.524308	0.292641	0.411488	0.188284	-1.12887	-0.630262	-0.158914	-1.25528	-2.09598	0.42274	-3.15348	-0.406353	0.232988	18.6875	19.1563	17.8557	18.3712	18.2859	18.1692	17.509	17.2227	18.3518	19.6518	18.9354	17.9219	19.4911	18.121
Cluster -1	P69905	Hemoglobin subunit alpha	HBA2	0.473117	1.30018	0.170528	0.332527	0.302762	0.471308	0.151039	-0.280914	0.600106	2.47539	1.47021	0.0665621	0.917226	0.184781	1.5565	0.0303423	-0.314961	-0.354334	-1.96076	0.224537	-0.513543	0.291292	0.562864	-1.51364	-0.57311	-0.0401096	-1.77134	-1.97744	-0.357965	-1.17919	-0.777088	0.0331426	30.8608	31.5751	30.5994	30.7393	30.7136	30.8592	30.5826	30.2095	30.9705	32.5901	31.7219	30.5096	31.2443	30.6117
Cluster -1	P30043	Flavin reductase (NADPH)	BLVRB	0.537212	1.12127	0.657483	0.544745	0.558976	0.659697	0.084621	0.849009	0.907816	1.95424	0.920427	0.582352	1.45973	0.471572	0.428875	0.728408	-1.17247	-0.220094	-1.54103	-0.589686	0.058865	0.266474	0.159616	-0.913022	-0.855565	-0.438622	-1.45143	-2.39163	-0.371582	-1.71025	-1.20449	-0.0915277	23.7797	24.1551	23.857	23.7846	23.7937	23.8584	23.4889	23.9801	24.0179	24.6904	24.026	23.8087	24.3726	23.7376
Cluster -1	P07738	Bisphosphoglycerate mutase	BPGM	0.656295	1.08469	0.0325517	0.0146554	0.447102	0.667388	-0.213672	0.325889	1.00266	2.45783	0.852304	0.665631	1.12796	0.456417	0.8182	0.20425	-0.138227	-0.36308	-2.35095	0.423411	-0.948289	0.397721	0.257468	-0.870929	-0.61948	0.0104497	-1.4387	-2.23425	-0.191272	-1.02856	-1.37483	-0.13063	20.9867	21.32	20.5012	20.4873	20.8239	20.9953	20.3096	20.7295	21.2562	22.3887	21.1392	20.9939	21.3537	20.8311
Cluster -1	P07451	Carbonic anhydrase 3	CA3	0.839871	0.415282	0.25788	-0.233251	0.810865	0.413459	-0.439335	-0.253436	1.00824	2.40595	0.813704	0.0433148	2.05735	0.378318	1.07056	0.448933	-0.444553	-0.896129	-1.58368	-0.204823	-0.3089	0.292797	0.369038	-0.798315	-0.207586	0.23975	-1.82001	-2.39307	-0.0187371	-1.14634	-0.822592	-0.294557	20.0035	19.5188	19.3391	18.7785	19.9704	19.5167	18.5432	18.7554	20.1957	21.7912	19.9736	19.0942	21.3933	19.4766
Cluster -1	P35612	Beta-adducin	ADD2	0.102752	0.270365	0.840383	0.178947	1.17214	0.846169	0.450056	0.707654	1.1522	1.86761	1.13678	0.51187	0.903361	0.732021	1.08387	0.875294	-1.04408	-1.14589	-2.11109	0.192745	-0.887088	0.170443	0.251836	-0.631984	-0.698722	-0.491489	-1.4852	-1.8033	-0.502117	-1.21457	-1.26671	-0.164261	18.9875	19.1517	19.7101	19.0621	20.0352	19.7158	19.3277	19.5801	20.0156	20.7165	20.0005	19.3883	19.7718	19.604
Cluster -1	P16452	Protein 4.2	EPB42	-0.0568631	0.753008	-0.162415	0.158795	0.765948	1.06194	-0.100651	0.672331	0.814174	2.49724	0.824033	0.178868	0.766242	0.665544	1.24332	-0.335779	-0.931434	-0.67159	-2.32657	0.657541	-0.464565	0.630698	0.488361	-0.482843	-0.690405	0.176332	-1.55629	-2.09804	-0.369177	-1.14206	-0.938529	-0.0271666	19.7672	20.4553	19.6775	19.9504	20.4663	20.7179	19.73	20.3868	20.5073	21.9375	20.5157	19.9675	20.4666	20.381
Cluster -1	P02730	Band 3 anion transport protein	SLC4A1	0.174005	0.808585	-0.107306	0.0282732	0.656896	1.11817	-0.205945	1.01037	1.30564	2.31638	0.658395	0.112699	1.0666	0.500949	0.658785	0.126155	-0.770499	-0.677848	-2.58013	0.517407	-0.689648	0.366112	0.233251	-0.486368	-0.419837	0.12503	-1.54042	-2.08078	-0.187547	-1.16122	-1.01387	0.137715	23.6703	24.3	23.3911	23.5257	24.1494	24.6071	23.2933	24.5002	24.7932	25.7961	24.1509	23.6094	24.556	23.9947
Cluster -1	P02549	Spectrin alpha chain, erythrocytic 1	SPTA1	0.0119672	0.667468	-0.090521	0.134211	0.509372	0.937031	0.164715	0.606661	0.834914	2.40483	0.929469	0.338977	0.851322	0.496547	1.26821	-0.0504105	-0.699575	-0.867427	-2.50674	0.736518	-0.547102	0.652588	0.532949	-0.469755	-0.726034	-0.160875	-1.74172	-1.84493	-0.178907	-1.23441	-1.04974	0.0903901	21.2633	21.8085	21.1781	21.365	21.677	22.0326	21.3903	21.7579	21.9477	23.2533	22.0263	21.5353	21.9614	21.6663
Cluster -1	P11277	Spectrin beta chain, erythrocytic	SPTB	0.144316	0.754687	-0.138611	0.14625	0.690231	0.936143	-0.0397146	0.756272	1.00818	2.39571	0.802253	0.379057	1.04562	0.607113	1.02617	0.120999	-0.817633	-0.771036	-2.38586	0.562445	-0.648477	0.460962	0.423294	-0.552506	-0.716843	-0.0537921	-1.67569	-1.93614	-0.244317	-1.26581	-1.11167	0.0984061	20.8136	21.3078	20.5845	20.8152	21.2556	21.4547	20.6646	21.3091	21.5131	22.6365	21.3463	21.0037	21.5434	21.1883
Cluster -1	P42658	Dipeptidyl aminopeptidase-like protein 6	DPP6	-0.135436	0.176513	1.13439	0.210557	1.15497	0.97052	-0.961986	1.05502	1.25128	0.718226	0.947166	1.10332	1.25707	0.522855	0.622546	1.35748	-1.08652	-1.36384	0.300252	0.454654	-1.41923	-0.0698593	-0.934379	-1.03788	0.417728	-1.65735	-0.25199	-1.39787	-1.10512	-1.40054	-1.20685	0.374305	16.6652	17.4888	20.018	17.5787	20.0724	19.5854	14.4827	19.8085	20.3267	18.9192	19.5237	19.936	20.342	18.4033
Cluster -1	Q8N6Y2	Leucine-rich repeat-containing protein 17	LRRC17	0.49515	0.617205	0.989421	0.646584	0.80917	0.572927	0.860654	1.03275	0.944225	0.762262	1.2101	1.06135	0.871515	0.575339	0.771194	0.787549	0.254322	-1.31582	0.377814	-0.579499	-1.30015	-0.549757	-1.80748	-0.937952	0.274667	-1.24484	-0.907281	-1.64924	-0.895201	-1.49635	-1.71933	0.488704	17.688	17.9867	18.8975	18.0586	18.4564	17.8784	18.5824	19.0035	18.7869	18.3417	19.4375	19.0735	18.609	17.8843
Cluster -1	Q96S96	Phosphatidylethanolamine-binding protein 4	PEBP4	0.225536	0.491377	-1.2552	-1.11486	0.744541	1.85571	1.98213	1.00245	1.19197	0.859574	-0.973046	1.02911	1.19723	-1.13584	1.93165	0.713404	0.20928	-0.304389	-0.758735	-0.707653	-0.793299	-0.913915	0.217112	-0.771771	-0.899674	-1.19938	-1.03755	-0.735938	0.00283886	-0.4328	-0.672219	0.0523569	15.993	16.5888	12.674	12.9885	17.1563	19.6469	19.9303	17.7344	18.1592	17.4141	13.3064	17.7941	18.171	12.9415
Cluster -1	O94933	SLIT and NTRK-like protein 3	SLITRK3	0.0426882	-0.159154	1.17486	-0.70582	1.71622	1.18418	0.608037	0.942712	0.990021	0.894913	1.09855	1.32213	1.13439	-0.226206	0.933641	1.43895	-1.34245	-1.40349	-0.755186	-0.0686151	-1.272	-0.57254	0.00215791	-0.947747	-1.1041	-1.95356	-0.799935	-0.453656	0.183704	-0.613123	-0.92664	-0.362924	14.9512	14.5797	17.0348	13.5736	18.0312	17.052	15.9916	16.6076	16.6947	16.5196	16.8944	17.3059	16.9604	14.4563
Cluster -1	Q9C0H9	SRC kinase signaling inhibitor 1	SRCIN1	0.246759	0.0225345	0.489044	0.080382	0.687014	0.586463	0.27273	0.605674	0.805327	0.671923	0.65652	0.845595	0.264348	-0.123975	0.504533	0.674184	-1.62544	-0.207402	0.324756	-0.254594	0.285466	0.281332	-2.64955	0.518019	-2.76164	-2.72896	0.423828	0.88623	0.0362072	0.193896	-0.0863458	0.0751529	17.3675	17.0136	17.7499	17.1049	18.0623	17.9036	17.4085	17.934	18.2491	18.0385	18.0142	18.3126	17.3953	16.7824
Cluster -1	Q9C073	Protein FAM117A	FAM117A	0.814777	0.769838	1.13949	-0.732487	1.12149	1.09234	0.777221	1.15166	1.19743	-1.4406	-1.25614	1.0943	0.863776	1.03571	1.09033	1.08642	-0.62854	-1.48177	-0.298649	0.659736	-1.16593	0.0608404	-1.22701	-1.60722	-1.29818	-0.647344	-1.23335	-0.134445	-0.104193	0.149669	-0.899136	0.0499613	16.8175	16.7469	17.3277	14.3864	17.2995	17.2537	16.7585	17.3469	17.4188	13.2738	13.5636	17.2567	16.8945	17.1647
Cluster -1	Q7Z3G6	Prickle-like protein 2	PRICKLE2	-0.775265	0.440594	1.04615	-1.16918	0.961919	0.771311	-1.23563	1.07124	1.11055	1.27233	1.1172	1.01968	1.02669	1.08838	-1.15676	1.20991	0.647731	-1.10209	-1.29462	-0.99723	-0.901087	-0.802197	-1.50554	-0.723749	0.489482	0.396215	-1.14927	-1.32611	0.474688	0.528389	-0.856239	0.3225	14.1597	17.5737	19.274	13.0536	19.0375	18.5023	12.867	19.3445	19.4549	19.9091	19.4736	19.1997	19.2194	19.3927
Cluster -1	Q9H7C9	Mth938 domain-containing protein	AAMDC	-0.176479	-0.27572	1.10252	0.191289	0.943288	0.813175	-2.51188	1.41604	-0.985485	1.10748	0.558352	1.31667	1.49751	1.2398	0.841715	0.976388	-0.313253	-0.274433	-0.537409	-1.08921	-0.500794	0.506257	-2.01204	-0.606764	-1.54994	-0.192626	-0.83272	-0.0557042	0.250278	-0.483829	-0.280807	-0.081673	20.3646	20.2427	21.9352	20.8162	21.7397	21.5799	17.4968	22.3202	19.3712	21.9413	21.267	22.1982	22.4202	22.1038
Cluster -1	P36894	Bone morphogenetic protein receptor type-1A	BMPR1A	0.0627417	0.219111	0.706866	-0.185255	1.38252	1.06329	-1.91385	0.912699	0.658276	0.97533	0.817873	1.36698	0.921078	1.2989	0.532777	1.29221	-0.405252	-0.237676	-1.0033	-0.816423	-1.49677	-1.85821	-2.2594	-0.0211089	-0.570054	-0.49132	-0.0668748	0.0778106	-0.649401	0.514701	-0.12608	-0.7022	15.6596	15.7978	16.2287	15.4405	16.8257	16.5436	13.9133	16.4106	16.1858	16.4659	16.3268	16.8119	16.418	16.7518
Cluster -1	Q86XX4	Extracellular matrix organizing protein FRAS1	FRAS1	0.6844	0.442015	0.509614	0.257848	1.1094	0.73579	-1.57928	1.38389	0.518715	0.517405	0.936962	1.16541	1.10548	0.890121	0.529686	1.09938	0.78238	-0.280268	-1.58843	-0.184794	-0.712498	-1.48037	-2.03961	0.255592	-1.3282	0.441969	-1.07928	-1.01219	-1.12061	0.287071	-1.37027	0.122672	17.2413	16.7772	16.9066	16.4245	18.0551	17.3397	12.9066	18.5808	16.924	16.9215	17.7249	18.1624	18.0476	17.6352
Cluster -1	Q86VQ6	Thioredoxin reductase 3	TXNRD3	-0.22748	0.208558	0.847834	-0.321854	0.584419	0.615102	-0.294844	1.04676	0.950855	0.666784	0.404402	0.709144	1.01887	1.09893	-0.139216	0.986251	-0.116242	0.324754	-0.1625	-0.352978	-0.258877	-3.47654	-3.05541	0.33446	-0.153471	-0.213009	-0.91502	0.00976954	-0.268491	-0.1472	0.226372	0.0698596	16.775	17.4141	18.3513	16.6366	17.9651	18.0101	16.6762	18.6429	18.5023	18.0859	17.7012	18.148	18.602	18.7193
Cluster -1	Q6ZN06	Zinc finger protein 813	ZNF813	0.549772	0.265539	0.969968	-1.14968	0.866918	0.642457	-1.23519	0.694144	1.11322	1.09147	1.52773	-1.47207	1.63039	1.21717	0.787888	1.33463	0.198725	-0.130431	-0.722556	-1.14783	-0.984332	-0.131806	-1.97077	-2.0379	0.150939	-0.101892	-0.463936	-0.547509	-0.239722	-0.1593	-0.373398	-0.172638	18.1092	17.5119	18.9922	14.5379	18.7756	18.3039	14.3582	18.4125	19.2932	19.2475	20.1643	13.8604	20.38	19.5116
Cluster -1	Q9NWM3	CUE domain-containing protein 1	CUEDC1	0.139945	-0.874699	1.04233	-0.594519	0.813619	0.794413	-0.319487	1.46342	1.63808	0.939605	1.0125	0.726603	1.73544	0.999664	-0.131628	1.32122	-0.0359845	-0.272812	-1.23932	-0.760542	-0.784386	-0.635098	-0.6531	-2.83405	-0.31989	-0.257423	-0.277754	-0.693324	-0.385422	-0.709108	-1.10996	0.261675	16.9059	16.0338	17.6816	16.2746	17.485	17.4685	16.511	18.0435	18.1937	17.5933	17.6559	17.4102	18.2774	17.6449
Cluster -1	Q8WVF1	Protein OSCP1	OSCP1	-1.13258	-1.00612	0.864747	-0.21525	0.708037	0.841192	-0.380167	1.08769	1.42668	1.24537	1.50273	0.918857	1.03309	1.12761	0.647106	1.39267	-0.850599	-1.49301	-1.24324	0.406373	-0.116295	0.309955	-1.28472	-1.60516	0.418189	-0.237047	-1.15884	-0.783037	-1.29457	0.133478	-0.238018	-1.02511	15.4785	15.5796	17.0757	16.212	16.9504	17.0569	16.0802	17.254	17.5251	17.3801	17.5859	17.119	17.2104	17.2859
Cluster -1	Q96PD2	Discoidin, CUB and LCCL domain-containing protein 2	DCBLD2	-0.249384	-0.68974	1.27117	-0.134664	1.4127	0.853435	-0.461032	0.644563	1.16092	1.00191	0.656113	1.14285	0.690614	1.37242	0.404674	1.27964	-0.415686	-1.15045	-0.969707	-0.397107	-0.916873	-0.258005	-0.683932	-2.91434	0.639384	-0.716591	0.0547878	-0.709114	-1.5407	0.595511	-0.744657	-0.228715	16.9319	16.5205	18.3526	17.0391	18.4848	17.9623	16.7342	17.7672	18.2496	18.101	17.7779	18.2327	17.8102	18.4472
Cluster -1	Q8WVP5	Tumor necrosis factor alpha-induced protein 8-like protein 1	TNFAIP8L1	-0.268496	-0.0964118	0.954695	-0.678123	1.16721	1.12938	-1.82198	1.08597	1.15266	-0.453835	1.19796	1.26945	1.25214	0.984986	-0.0169287	1.19993	0.568249	-1.31347	-0.916155	-0.544279	-0.94044	-1.54783	0.00519731	-1.11921	0.325199	0.488631	0.219166	-1.61263	-1.50279	0.569413	-0.747486	0.00982936	14.8108	15.0893	16.7902	14.1479	17.1342	17.0729	12.2968	17.0027	17.1106	14.5109	17.1839	17.2996	17.2716	16.8393
Cluster -1	P29373	Cellular retinoic acid-binding protein 2	CRABP2	-0.59823	-0.444923	0.930321	-0.479042	0.197624	0.347952	0.307894	0.602588	1.03222	0.902613	0.607535	0.759405	0.139544	0.975161	0.335961	0.846251	0.564266	-0.655836	-0.986905	-0.786657	-2.34988	-1.49194	-0.656458	0.21757	0.618885	0.183752	2.58481	-0.730346	-0.897413	0.627425	-2.07722	-0.626933	16.4079	16.6772	19.0934	16.6173	17.8061	18.0702	17.9999	18.5176	19.2724	19.0447	18.5263	18.7931	17.7041	19.1722
Cluster -1	P13929	Beta-enolase	ENO3	-1.14874	-0.0431755	1.16124	-1.18467	0.554244	0.776985	-1.11136	1.11378	0.796564	1.20248	0.897793	0.944763	1.44828	1.18113	0.679564	1.19852	0.0996546	-1.69806	-0.800523	0.63171	-1.49795	-1.04697	-1.12964	-1.23144	0.396517	-0.916142	0.723565	-0.960988	-0.12015	0.31613	-1.31874	0.0856463	13.5944	16.0148	18.6517	13.5158	17.3228	17.8104	13.6762	18.5478	17.8533	18.7419	18.0749	18.1777	19.2801	18.6952
Cluster -1	P62745	Rho-related GTP-binding protein RhoB	RHOB	-0.822306	-1.01583	1.15374	-0.82434	1.49827	0.659217	-0.819896	1.06332	1.26438	0.391104	1.05239	1.30745	1.05119	1.23047	0.423714	1.7559	0.194064	-0.729054	-0.680192	-0.0914751	-1.03226	-0.795708	-0.946707	-0.229128	-0.131929	-0.68454	0.353169	-1.00739	-0.869646	0.250149	-2.43582	-0.532293	19.2288	19.0524	21.0293	19.2269	21.3432	20.5787	19.231	20.9469	21.1301	20.3344	20.9369	21.1693	20.9358	21.0992
Cluster -1	O15344	E3 ubiquitin-protein ligase Midline-1	MID1	-0.373421	-0.552244	1.21496	-0.783638	0.902342	0.396836	-0.457076	1.23711	1.39982	1.12052	1.01929	1.11217	1.22093	1.23403	-0.226599	1.72902	-1.19775	-0.795714	-0.168832	-1.35035	-0.692183	-0.366567	-0.680785	-0.169715	0.135617	-0.391829	-1.10461	-0.493138	-0.192212	-1.12358	-2.3768	0.774409	19.7431	19.5893	21.1088	19.3904	20.84	20.4054	19.6712	21.1278	21.2677	21.0276	20.9405	21.0204	21.1139	21.1252
Cluster -1	Q9H902	Receptor expression-enhancing protein 1	REEP1	-1.19456	-1.29843	1.05777	-1.08366	1.14527	0.902903	-0.418196	1.41431	1.17703	1.14016	1.32585	1.16001	1.13808	1.21453	0.233508	1.30915	-1.36966	-0.409039	-0.264963	-1.12588	-0.697304	-1.24775	-0.277956	-1.43017	-0.172104	-0.556624	-0.862244	0.873622	0.135735	-0.970242	-0.778789	-0.0703562	13.4652	13.2688	17.723	13.6748	17.8884	17.4303	14.9328	18.397	17.9485	17.8788	18.2298	17.9163	17.8748	18.0194
Cluster -1	Q9BQI0	Allograft inflammatory factor 1-like	AIF1L	0.588749	0.645579	0.540213	0.344525	0.608759	0.710636	0.562003	0.74712	0.909114	0.561037	1.16262	0.242786	0.582445	0.0435145	0.488767	0.985203	0.0215685	0.301917	-2.92894	-0.645091	-3.56835	-0.560602	-0.568724	0.293688	0.0784695	-0.0112119	-0.541527	-0.81979	-0.568037	-0.337259	0.148543	-0.0177253	18.7459	18.8194	18.6831	18.4299	18.7718	18.9036	18.7113	18.9508	19.1604	18.71	19.4883	18.2983	18.7377	18.0405
Cluster -1	Q8NB25	Protein FAM184A	FAM184A	-0.0826352	0.0416928	0.69624	-0.139621	0.494644	0.809748	0.0920136	0.951278	0.446331	0.746905	0.530428	0.0438468	0.350466	0.377173	-0.312028	0.653473	0.289158	-0.0514999	-3.5322	-0.235662	-3.67184	0.292678	0.169016	0.445778	0.473037	0.21411	-0.28319	-0.0128834	0.0707755	0.107543	0.190262	-0.165031	18.6441	18.843	19.8904	18.5529	19.5678	20.072	18.9236	20.2985	19.4905	19.9715	19.6251	18.8465	19.3371	19.3798
Cluster -1	P48061	Stromal cell-derived factor 1	CXCL12	0.328442	0.52208	0.375472	-0.12913	0.868593	0.597802	0.395894	0.542379	0.431028	0.739071	1.07814	1.2392	0.993317	0.537777	0.90845	1.1824	-0.035885	-0.347352	-2.43297	-2.90306	-2.37279	-0.236842	-0.385325	0.69388	0.0991059	-0.520931	-0.312892	-0.654802	-0.249646	-0.293916	-0.406191	-0.251288	17.6344	17.9363	17.7077	16.9208	18.4767	18.0544	17.7395	17.968	17.7943	18.2747	18.8034	19.0546	18.6712	17.9608
Cluster -1	Q96HF1	Secreted frizzled-related protein 2	SFRP2	0.700799	0.215911	0.398238	0.260769	0.340577	0.843402	0.700448	0.323362	0.402158	0.550028	0.738227	0.872406	0.689768	-1.69485	0.419968	0.288819	0.660118	0.161429	-1.93917	-2.14346	-2.81524	0.108932	0.243217	0.742304	0.9381	-0.285099	0.725892	-1.56488	0.22861	0.130444	-1.42492	0.183697	19.1924	18.239	18.5975	18.3272	18.4841	19.4728	19.1917	18.4503	18.6052	18.896	19.266	19.5298	19.1707	14.4821
Cluster -1	Q8N142	Adenylosuccinate synthetase isozyme 1	ADSS1	0.849053	1.08964	0.832722	0.312695	-1.01576	0.677783	1.0404	0.0412919	0.627102	1.02699	0.762678	0.675935	1.06914	0.73168	0.864015	0.566255	-0.470844	0.481735	-3.22059	-2.33705	-1.1872	-0.383738	-0.202769	0.200741	-0.442291	0.0150419	-0.285591	-1.34789	-0.0666568	-0.0531418	-0.653045	-0.198331	16.6512	16.9268	16.6325	16.0368	14.515	16.455	16.8704	15.7259	16.397	16.855	16.5523	16.4529	16.9033	16.5168
Cluster -1	Q06278	Aldehyde oxidase	AOX1	0.258207	0.159893	0.413619	0.57633	0.471208	0.722306	0.850369	0.858623	0.765836	0.732256	0.999281	0.54591	0.731168	0.405988	0.606718	0.671992	0.570403	0.180312	-2.49279	-2.05702	-2.99928	0.0167007	0.433146	-0.215441	-0.059837	-0.156955	-0.560131	-0.757323	0.134218	-0.0101815	-1.81515	0.0196329	18.8822	18.6843	19.1951	19.5226	19.311	19.8165	20.0743	20.091	19.9042	19.8365	20.3741	19.4614	19.8344	19.1797
Cluster -1	P22676	Calretinin	CALB2	0.673837	0.745946	0.392218	0.938255	0.642736	1.22276	0.745919	0.487212	0.67783	0.866318	0.708268	0.653055	0.652663	0.357547	1.13701	0.467416	-0.617987	-0.0496072	-1.7627	-2.57973	-2.15087	-0.443461	0.0391623	0.09235	1.03283	-0.640772	-1.17299	-1.80529	-0.132613	0.152097	-0.795214	-0.534209	21.1871	21.3372	20.6008	21.7375	21.1223	22.3298	21.3371	20.7986	21.1954	21.5878	21.2588	21.1438	21.143	20.5287
Cluster -1	Q9UKI2	Cdc42 effector protein 3	CDC42EP3	-0.516716	0.0116482	0.814826	0.472236	0.724291	0.170791	-0.377651	1.26688	0.695489	1.2083	0.850359	0.468596	0.183819	1.54415	-0.128492	1.18985	0.396003	-0.564814	-0.943418	-0.406217	-3.99216	-0.851568	-0.43764	-0.357237	0.747542	0.169095	-0.00233454	-0.859692	-0.116612	-0.648304	-0.731019	0.019992	16.829	17.3792	18.2157	17.8589	18.1214	17.545	16.9738	18.6865	18.0914	18.6255	18.2527	17.8551	17.5586	18.9753
Cluster -1	Q9H765	Ankyrin repeat and SOCS box protein 8	ASB8	-0.0754717	-0.000297646	0.296467	0.358062	0.8094	0.794324	-2.05578	0.692006	0.475531	0.865396	0.669572	0.799507	0.615458	0.962723	0.740301	0.58613	0.135598	-0.304206	-0.100876	-2.54816	-2.75925	-2.41797	0.191707	0.318077	0.310407	0.182254	0.371704	-0.11426	0.0571512	0.0981319	0.123869	-0.0775054	16.5926	16.6908	17.0785	17.159	17.7486	17.7289	14.0054	17.5952	17.3124	17.8218	17.5659	17.7357	17.4952	17.9489
Cluster -1	O94921	Cyclin-dependent kinase 14	CDK14	0.398518	0.0150703	0.608887	0.239287	0.530622	0.583591	0.471048	0.535093	0.747181	0.604136	0.797697	0.793655	0.350856	0.298168	0.66342	0.830765	1.06645	-0.620298	-1.09658	-1.10985	-4.29218	-0.206673	0.0257222	0.397158	0.650473	-0.203795	-1.00117	-0.771954	-0.00602004	0.153452	-0.846555	-0.606171	17.0994	16.6641	17.3382	16.9186	17.2493	17.3094	17.1817	17.2544	17.4951	17.3328	17.5525	17.5479	17.0453	16.9855
Cluster -1	Q9P0K1	Disintegrin and metalloproteinase domain-containing protein 22	ADAM22	0.95637	0.517782	0.255143	0.459018	0.519039	-0.114182	-0.0898751	0.414685	0.285386	0.373549	0.446135	0.751919	-0.118705	0.707146	1.13907	0.89463	0.546312	0.389995	0.0400332	-2.65915	-2.9261	-2.14041	0.0125851	-0.645965	-0.0125972	-1.87446	-0.0403795	0.482681	0.63199	0.126251	0.398985	0.273117	17.7132	17.1549	16.8207	17.0802	17.1565	16.3506	16.3815	17.0237	16.8591	16.9714	17.0638	17.453	16.3448	17.396
Cluster -1	Q9BTV5	Fibronectin type III and SPRY domain-containing protein 1	FSD1	0.302112	0.918458	0.59806	-0.420138	1.20588	0.863737	0.481208	-0.163632	0.723544	0.767814	0.727291	1.15452	-1.68231	0.857148	0.815472	0.805583	0.737264	-1.52673	-0.820162	0.447448	-2.55278	0.286336	-0.0437107	0.800399	0.233628	-1.38101	0.274856	-1.29055	-1.40614	0.201709	-0.376626	-1.53868	15.7655	16.5082	16.1221	14.8953	16.8545	16.4422	15.9813	15.2044	16.2733	16.3266	16.2778	16.7926	13.3745	16.4343
Cluster -1	Q96R05	Retinoid-binding protein 7	RBP7	-0.0390367	0.248309	0.648635	0.363914	0.556499	0.817444	0.562329	0.728207	0.453474	1.11107	0.962166	1.43294	0.679198	0.802771	0.901957	0.434948	-0.178102	-0.526463	-1.82474	-0.67876	-3.49998	-0.375526	-0.0533561	0.926499	-0.135516	0.0624972	-0.927634	-1.52601	-0.395096	-0.0246271	-1.04979	-0.458226	17.6752	17.9973	18.4461	18.1269	18.3428	18.6354	18.3494	18.5354	18.2273	18.9646	18.7977	19.3255	18.4804	18.619
Cluster -1	Q8IWV2	Contactin-4	CNTN4	0.400817	0.864515	0.659191	1.05226	0.489979	1.08878	-1.20783	0.529512	0.576582	-0.500968	0.713765	1.10066	0.56669	0.394247	1.37367	0.207935	0.0679241	0.144015	-2.01472	-0.311219	-3.16046	-0.452393	0.218668	-1.62688	0.441716	0.272295	-1.66767	-0.643196	0.26654	-0.033696	-0.0652075	0.25448	16.4982	17.1691	16.872	17.4407	16.6272	17.4936	14.1705	16.6844	16.7525	15.1933	16.951	17.5108	16.7382	16.4886
Cluster -1	P42773	Cyclin-dependent kinase 4 inhibitor C	CDKN2C	-0.00321694	0.226625	0.696531	0.338495	0.202697	0.470988	0.419473	0.963783	0.321	0.481231	0.639052	0.781619	0.712104	0.757361	0.142577	0.669046	-0.102078	-0.0320761	-0.034077	0.16628	-4.17971	-0.605654	0.315868	-2.8155	0.185422	-0.030666	-0.225154	-0.028253	-0.241219	-0.167312	-0.0390705	0.0138333	17.323	17.5901	18.1361	17.7201	17.5623	17.874	17.8141	18.4466	17.6997	17.8859	18.0693	18.2349	18.1542	18.2068
Cluster -1	P41217	OX-2 membrane glycoprotein	CD200	0.318628	-0.434415	0.477076	0.376971	1.26528	0.998929	0.633322	1.20773	0.311394	0.545802	0.516249	0.973215	0.51243	1.48116	0.760129	1.10179	-0.0395358	-0.788726	-1.48007	-1.24257	-3.49065	-0.105287	-0.123381	-0.259045	-0.153687	-0.824825	-1.23996	0.108861	-0.222766	0.243804	-0.655369	-0.772469	16.7834	16.0267	16.9426	16.842	17.7346	17.467	17.0996	17.6768	16.7761	17.0117	16.982	17.4411	16.9781	17.9515
Cluster -1	O95931	Chromobox protein homolog 7	CBX7	0.420706	-0.0391723	0.712727	0.384792	1.28362	1.16911	0.138813	0.901296	1.16191	0.653571	0.606426	1.20504	0.86328	1.08011	0.482452	0.792587	-1.19269	-0.340574	-1.26436	-1.34534	-3.49178	-0.24602	0.00610279	-0.793085	-0.929388	-0.443017	-0.759858	0.22222	-0.408608	-0.126658	-0.387658	-0.316545	17.9719	17.3611	18.3597	17.9242	19.118	18.9659	17.5975	18.6102	18.9563	18.2811	18.2185	19.0136	18.5597	18.8477
Cluster -1	Q07092	Collagen alpha-1(XVI) chain	COL16A1	0.320285	0.444252	0.585351	-0.0990575	0.678509	0.354434	-0.304879	0.993524	0.541542	0.697476	0.614325	0.731965	1.20438	0.559263	-0.144345	1.00818	0.575105	-0.32385	-0.671735	-0.654834	-4.59475	-0.390543	-0.0019642	-0.189435	0.141741	-0.149991	-0.566541	-0.636861	0.393783	-0.365276	-0.716629	-0.0334183	22.0057	22.226	22.4768	21.2604	22.6424	22.0664	20.8946	23.2023	22.399	22.6761	22.5283	22.7374	23.577	22.4305
Cluster -1	Q9P121	Neurotrimin	NTM	0.0691509	0.101418	0.896323	0.165145	1.0329	0.960799	0.349811	1.10761	0.940029	0.639837	0.761323	0.772696	1.07664	0.848662	0.786941	1.12393	0.668142	-1.3137	-1.43949	-1.16993	-3.05632	-0.204203	-0.766097	-0.316587	0.594223	-0.756645	-0.586861	-1.01103	-0.160278	0.0368858	-1.44112	-0.710213	18.5015	18.5615	20.0394	18.68	20.2934	20.1593	19.0233	20.4323	20.1207	19.5625	19.7884	19.8096	20.3747	19.9508
Cluster -1	Q9BZF3	Oxysterol-binding protein-related protein 6	OSBPL6	0.0257634	0.186342	0.701018	0.506783	0.192041	0.449097	0.671747	0.53322	0.885073	1.01435	0.816114	1.45207	0.814055	0.201977	0.753126	0.84654	0.149797	-0.0244781	-1.26533	-0.75005	-3.46621	-0.841717	0.639765	-1.22505	0.3161	-0.324821	-0.832414	-2.14552	0.0973557	0.250673	-0.510604	-0.116805	16.3536	16.4987	16.9636	16.7882	16.5038	16.7361	16.9372	16.8121	17.1299	17.2467	17.0676	17.6421	17.0657	16.5128
Cluster -1	Q16647	Prostacyclin synthase	PTGIS	-0.0734753	-0.294022	0.511651	-0.257395	0.766479	0.706462	0.473888	1.54945	0.707044	1.07141	1.33741	0.864094	1.03976	1.09702	0.40951	1.16524	0.148495	-0.474152	-1.06254	-1.59038	-3.41335	-0.564612	-0.136911	-0.0631961	0.285598	-0.247597	-0.600082	-0.945755	-0.408648	-0.491127	-0.880029	-0.630252	19.7817	19.3395	20.955	19.4129	21.4659	21.3456	20.8792	23.0359	21.3467	22.0773	22.6107	21.6616	22.0139	22.1287
Cluster -1	Q8IY63	Angiomotin-like protein 1	AMOTL1	-0.144659	-0.274487	0.857245	0.092549	0.827117	0.653863	0.391769	0.80972	0.948542	0.796481	0.807028	0.959623	1.01291	1.11493	0.285892	1.2092	0.295077	-0.740113	-0.842592	-0.908177	-3.97247	-0.610457	-0.0852314	-0.24157	0.437103	-0.280132	-0.256505	-0.763168	-0.307098	-0.419792	-1.2611	-0.391492	16.979	16.7899	18.4384	17.3245	18.3945	18.1421	17.7604	18.3692	18.5714	18.3499	18.3652	18.5875	18.6651	18.8138
Cluster -1	Q7Z3F1	Integral membrane protein GPR155	GPR155	0.61504	-0.515952	0.0739521	0.325622	1.46394	0.268843	0.450296	0.624886	1.42327	1.30101	0.0676253	0.733974	0.727113	1.27673	0.561673	0.92917	0.236281	-1.48374	-2.50532	0.625763	-1.3602	-0.762758	0.222693	-0.940719	-0.390888	-0.0549702	-0.282432	-0.649165	-0.715575	0.708926	-2.33813	-0.636949	14.9734	14.0139	14.5143	14.7278	15.6935	14.6797	14.8336	14.9817	15.659	15.5553	14.509	15.0743	15.0684	15.5347
Cluster -1	P68106	Peptidyl-prolyl cis-trans isomerase FKBP1B	FKBP1B	0.514333	0.337588	0.896934	0.608674	0.809278	0.778272	0.638183	0.182358	0.714232	0.822032	0.568612	1.12765	0.50067	0.35783	0.51974	0.728177	0.134116	-1.61013	-0.360156	0.481669	-2.62842	-0.656209	0.171356	-2.73067	0.522372	0.49064	-1.964	-0.881903	0.296004	-0.167666	-0.63155	-0.57002	16.5522	16.3509	16.9881	16.6597	16.8882	16.8529	16.6933	16.174	16.78	16.9028	16.6141	17.251	16.5367	16.3739
Cluster -1	Q9Y3C5	RING finger protein 11	RNF11	-0.0985246	0.345565	0.479493	0.895602	0.502826	0.0724119	0.428357	0.745014	0.574359	1.63654	0.882721	0.66428	0.314462	0.258162	0.896886	-0.053279	0.417885	-0.0241537	-0.75162	0.0366833	-0.219884	-0.547743	0.497722	-2.8601	0.458583	0.119539	-0.562368	-0.0650098	-0.353823	-0.23567	-0.909484	-3.54543	16.7442	17.2102	17.3508	17.7874	17.3753	16.9236	17.2971	17.6294	17.4503	18.565	17.7739	17.5447	17.1776	17.1185
Cluster -1	Q9HAC7	Succinate--hydroxymethylglutarate CoA-transferase	SUGCT	0.475245	0.299493	0.430809	0.785943	0.829962	0.691625	-0.24622	0.0464063	0.281188	0.226542	0.430137	0.983054	0.595736	0.653036	0.659351	-0.287716	0.592379	-0.0729562	-0.364483	-0.338174	-2.44204	0.837432	0.576931	-2.63563	0.47341	-0.154705	-2.05167	0.431429	0.705694	0.446924	-2.45284	-0.406285	18.5545	18.2525	18.4782	19.0885	19.1642	18.9264	17.3146	17.8175	18.221	18.1271	18.477	19.4273	18.7616	18.8601
Cluster -1	P40426	Pre-B-cell leukemia transcription factor 3	PBX3	0.261338	0.132002	0.779711	-0.123701	0.914151	0.663656	0.758337	0.543238	0.70098	0.680939	0.405462	1.2489	-1.17843	0.801087	0.73987	0.666635	0.721263	-1.85542	-1.91037	0.260853	-1.46842	-1.48718	0.580498	-1.964	0.751391	0.618207	-1.17114	-1.08846	0.42099	0.559184	-1.41495	0.453396	17.6102	17.2937	18.8786	16.668	19.2076	18.5947	18.8263	18.3	18.686	18.637	17.9629	20.0268	14.0871	18.931
Cluster -1	Q9UN70	Protocadherin gamma-C3	PCDHGC3	0.262736	0.180531	0.579698	0.247657	0.640613	0.661341	0.595872	0.623151	0.53939	0.653991	0.865404	0.70456	0.27852	0.604571	0.600944	0.506097	0.381381	-0.205934	-0.823263	-0.644576	0.0766328	0.118514	0.233609	-2.66123	0.433723	0.2346	-3.13753	-0.286483	-0.220884	0.432227	-2.64824	0.172374	19.3097	19.1539	19.9104	19.2811	20.0259	20.0652	19.9411	19.9928	19.8341	20.0513	20.4519	20.1471	19.3396	19.9576
Cluster -1	Q14956	Transmembrane glycoprotein NMB	GPNMB	0.179566	-0.286914	0.574428	1.08228	1.06996	0.754738	0.547441	0.160874	0.567867	0.699412	0.4224	0.715587	0.545147	0.135827	0.412913	0.527958	0.635312	-0.696807	-3.05965	-0.231354	0.197961	0.0399377	-0.189908	-3.5815	0.502915	-0.361507	0.13477	-0.755341	-0.0966832	0.486169	-0.502875	-0.63092	17.9343	17.2873	18.482	19.1864	19.1693	18.7321	18.4445	17.9083	18.4729	18.6553	18.2711	18.6777	18.4413	17.8736
Cluster -1	Q14168	MAGUK p55 subfamily member 2	MPP2	0.28751	0.140819	0.515317	0.289725	0.992741	0.684852	0.215778	0.593912	0.57278	0.516005	0.695053	0.941845	0.463655	0.809296	0.580129	0.657782	0.0106951	-0.207672	-2.51399	-0.0295746	0.477451	0.0928565	0.03472	-2.21488	0.444856	-0.0499224	-2.50816	0.00802244	-0.141114	0.314239	-2.64037	-0.0343484	17.703	17.4607	18.0794	17.7067	18.8682	18.3595	17.5845	18.2092	18.1743	18.0805	18.3763	18.7841	17.994	18.5651
Cluster -1	O00763	Acetyl-CoA carboxylase 2	ACACB	0.281071	-0.357692	0.559304	0.819785	0.39915	0.687305	0.187545	0.310855	0.731306	1.27372	1.41957	0.967343	0.712882	0.555842	1.09064	0.602943	-0.226415	-0.271315	-0.628043	-0.429548	-0.0265562	-0.297135	-0.212676	-3.06553	-0.163779	-0.190594	-0.228256	-0.112279	-0.252711	-0.502919	-3.28045	-0.353369	19.8867	18.5883	20.4522	20.9817	20.1267	20.7124	19.6966	19.9472	20.8018	21.9043	22.2008	21.2816	20.7644	20.4452
Cluster -1	Q86YR5	G-protein-signaling modulator 1	GPSM1	0.0446629	0.276578	0.76995	0.229425	0.431473	0.410751	0.315754	0.88951	0.922824	1.00123	1.27574	0.929366	1.159	0.66022	0.408998	0.728521	0.842179	-0.916854	-1.15919	-0.117041	-1.2353	-0.361528	-0.15072	-3.52562	0.497025	-0.0119927	-1.40703	-1.08062	-0.135904	-0.109741	-1.29832	-0.283347	19.3956	19.7478	20.497	19.6762	19.983	19.9515	19.8073	20.6786	20.7292	20.8483	21.2651	20.7391	21.0879	20.3304
Cluster -1	O95490	Adhesion G protein-coupled receptor L2	ADGRL2	0.913396	0.167724	0.510061	0.520665	0.803539	0.855987	0.952344	0.365034	0.86992	0.0926886	0.605148	0.894144	0.588178	0.380068	0.723761	0.949845	0.612365	-0.860273	-1.02399	-1.50764	-0.567951	-0.750349	0.116863	-3.63506	0.39004	0.386226	-1.38722	-1.07599	0.427806	-0.13046	-1.0949	-0.0919681	18.1649	17.381	17.7409	17.752	18.0494	18.1045	18.2058	17.5884	18.1192	17.3021	17.8408	18.1446	17.823	17.6042
Cluster -1	Q52LD8	Raftlin-2	RFTN2	0.43217	0.33138	0.763279	0.222934	0.831176	0.76674	0.489501	0.749082	1.11307	0.733638	1.03906	0.292294	0.489332	0.193836	0.80509	0.362011	1.52481	-0.706958	-0.950286	-2.46761	-1.44829	-0.126582	0.267784	-2.512	1.00577	-0.127346	-0.85478	-1.31484	0.111747	0.066116	-1.10823	-0.973897	16.9179	16.8109	17.2694	16.6957	17.3415	17.2731	16.9787	17.2544	17.6408	17.238	17.5622	16.7694	16.9786	16.6648
Cluster -1	P04921	Glycophorin-C	GYPC	0.610943	0.633001	0.909577	0.366223	0.079558	0.531043	0.581187	0.793223	1.0612	1.48929	1.06995	0.782202	0.976526	0.0679341	0.220189	1.08276	0.158316	-0.2979	-1.10864	-0.0684859	-1.02544	-0.936683	0.252557	-3.21528	-0.49715	-0.131038	-0.490551	-2.29747	0.0786937	-0.857087	-0.719131	-0.0995122	16.845	16.8708	17.1943	16.5588	16.2235	16.7516	16.8102	17.0582	17.3717	17.8724	17.3819	17.0453	17.2726	16.2099
Cluster -1	O60262	Guanine nucleotide-binding protein G(I)/G(S)/G(O) subunit gamma-7	GNG7	0.459898	0.381678	0.93481	0.128281	0.670912	0.388816	0.268391	1.33236	1.00785	0.810747	0.878884	0.753117	1.16488	-2.32483	0.408353	0.554423	0.29461	-0.0361949	-0.332342	-0.543324	-0.343955	-0.635394	0.0336707	-2.63171	0.35337	-0.520306	-0.252677	-2.86551	0.141049	-0.127016	-0.590964	0.238128	20.2298	20.0482	21.3328	19.4596	20.7199	20.0648	19.7851	22.2562	21.5025	21.0447	21.203	20.9109	21.8672	13.7622
Cluster -1	P23327	Sarcoplasmic reticulum histidine-rich calcium-binding protein	HRC	0.176141	-0.324023	0.700745	0.625704	0.907731	0.791228	0.706069	0.502135	0.793149	0.987946	1.39664	0.682318	0.653644	0.796913	0.742555	0.683904	-0.133132	-0.81585	-0.579879	-0.493325	-0.410776	-2.1737	0.0692079	-2.38442	0.350544	-0.0138231	-0.323071	-3.0545	-0.0186788	-0.405322	-0.301618	-0.134452	17.1826	16.4533	17.9475	17.8381	18.2493	18.0794	17.9552	17.6579	18.0822	18.3662	18.9622	17.9206	17.8788	18.0877
Cluster -1	O94788	Retinal dehydrogenase 2	ALDH1A2	0.269838	-0.395985	0.740418	0.0140549	1.04156	0.554352	0.488253	0.369777	0.897279	0.902367	1.05837	0.408936	0.840435	0.270368	0.501172	1.24055	-0.344954	-0.765507	-0.236578	-1.14757	0.143966	-1.73273	2.02178	-1.49457	-0.16947	0.714866	-1.54122	-2.11853	-0.0367366	-1.63838	-1.16991	0.313805	16.6224	15.5457	17.3835	16.2088	17.8705	17.0826	16.9757	16.7841	17.6371	17.6454	17.8976	16.8474	17.5452	16.6233
Cluster -1	O43155	Leucine-rich repeat transmembrane protein FLRT2	FLRT2	0.798812	0.374187	0.884785	0.40157	0.653202	0.833041	1.10178	0.776924	0.597001	0.782782	1.34524	0.399295	0.895186	0.340191	0.0285983	0.92646	1.04263	-0.506438	-0.818399	-0.865767	-1.29568	-2.22256	0.0994094	-1.66707	0.12405	-0.0430379	-0.499029	-2.26713	0.466317	-0.451205	-1.86909	-0.366049	16.6696	16.1455	16.7757	16.1793	16.4899	16.7119	17.0436	16.6426	16.4205	16.6498	17.3441	16.1765	16.7886	16.1035
Cluster -1	P11137	Microtubule-associated protein 2	MAP2	0.171177	-0.215333	0.731186	0.112636	0.875688	0.935825	0.578793	0.488602	1.04168	0.69107	1.17953	0.678262	0.721743	0.582368	0.641734	0.985557	0.399992	-0.545033	-0.847041	-0.624747	-0.160157	-0.218521	-0.242276	-3.47254	0.201468	-0.0367443	-0.130689	-2.72709	-0.114985	-0.474477	-0.980913	-0.22677	18.0239	17.3719	18.9685	17.9251	19.2122	19.3137	18.7114	18.5593	19.4922	18.9008	19.7248	18.8792	18.9526	18.7175
Cluster -1	Q6ZV29	Patatin-like phospholipase domain-containing protein 7	PNPLA7	0.490343	0.474152	0.716118	0.264588	0.605697	0.369662	0.67491	-1.87161	0.465775	1.15481	0.890504	0.0652148	0.859247	0.808585	0.709582	0.413961	0.136335	0.147548	-0.04484	-0.774512	-0.278184	-3.13699	0.610071	-2.36293	-0.397441	0.241735	0.159539	0.217205	-0.0246064	-2.02964	0.0627535	0.382423	17.8297	17.8044	18.1837	17.4758	18.0106	17.6406	18.1191	14.127	17.7912	18.8714	18.4571	17.1633	18.4081	18.3286
Cluster -1	Q15391	P2Y purinoceptor 14	P2RY14	0.685339	0.775792	0.548436	1.00677	0.709958	-1.13266	0.732156	0.76196	0.789077	0.592334	1.05989	1.41462	0.387732	-0.962054	1.11215	0.638698	-0.216761	-1.38122	-1.18149	-1.3272	-1.21282	-1.49029	1.18522	-0.764173	-0.864141	0.645231	-0.98816	-1.68298	0.601075	0.6126	-1.48512	0.43005	17.1019	17.2705	16.8466	17.7012	17.1478	13.7123	17.1891	17.2447	17.2953	16.9285	17.8002	18.4615	16.547	14.0304
Cluster -1	Q9ULK0	Glutamate receptor ionotropic, delta-1	GRID1	0.839698	-1.04971	0.635005	0.767042	0.950197	0.941227	1.00172	0.504564	0.0504729	1.16918	1.20281	0.819891	0.218976	-0.879367	1.52653	1.16217	-0.583835	-0.623351	-1.13694	-2.20148	0.613792	0.390494	0.148805	-1.81685	-0.651626	-0.776019	-0.559078	-1.87565	0.00896449	0.547419	-1.10914	-0.235907	15.3568	13.5216	15.158	15.2863	15.4642	15.4555	15.5142	15.0313	14.5902	15.6769	15.7096	15.3376	14.7539	13.687
Cluster -1	P00325	All-trans-retinol dehydrogenase [NAD(+)] ADH1B	ADH1B	1.06356	0.747481	0.795954	0.828867	0.681162	0.879829	0.886022	0.741629	0.762441	0.866593	1.1152	0.776607	0.75191	0.370194	1.02267	0.85303	-0.355066	0.0158341	-1.28468	-1.62215	-1.19532	-0.373199	0.161272	-2.0562	-1.27886	-0.256686	-1.04514	-2.4419	-0.300316	-0.154425	-0.797094	-0.159237	26.3803	25.6869	25.7932	25.8654	25.5414	25.9772	25.9908	25.674	25.7197	25.9482	26.4936	25.7508	25.6966	24.8592
Cluster -1	O94900	Thymocyte selection-associated high mobility group box protein TOX	TOX	0.398652	0.759867	0.584099	0.968737	1.03377	0.746203	0.979025	0.590685	0.29628	0.0682636	0.56085	0.337763	0.759538	0.381382	0.488153	0.641215	-0.731485	0.436072	-1.8461	-1.97853	-1.36406	0.0341959	0.492142	-0.586878	-0.217139	-0.120968	-0.217587	-3.6548	0.121167	0.147283	0.22274	-0.330536	16.684	17.0087	16.8507	17.1965	17.255	16.9965	17.2058	16.8566	16.592	16.387	16.8298	16.6293	17.0084	16.6685
Cluster -1	Q92765	Secreted frizzled-related protein 3	FRZB	0.972397	1.10069	1.20709	0.460519	0.882232	0.319098	0.373422	0.108491	0.909155	0.981669	0.596243	0.681941	0.674219	0.284663	0.480397	1.10579	0.00157247	0.239182	-1.00438	-1.28427	0.222673	-0.572306	-0.121928	-2.50188	-0.12182	-0.307972	-0.812221	-3.2022	-0.289811	-0.985985	-0.29164	-0.105028	19.2771	19.4383	19.572	18.6338	19.1638	18.4561	18.5244	18.1915	19.1976	19.2887	18.8044	18.9121	18.9024	18.4128
Cluster -1	Q8TF64	PDZ domain-containing protein GIPC3	GIPC3	1.09654	1.15874	0.338562	0.283552	0.919034	0.814899	1.21579	1.07094	0.333291	-0.106573	-0.0667303	0.626376	-2.60815	0.780156	1.48658	0.123815	0.258233	0.113517	-0.998674	-0.988966	-0.301679	-0.228481	0.814248	-1.25474	-0.60047	0.0421385	-0.955043	-2.70917	-0.000537162	0.289509	-0.914385	-0.0323158	17.5416	17.6106	16.7002	16.6391	17.3446	17.229	17.674	17.5132	16.6943	16.2061	16.2503	17.0197	13.4291	17.1904
Cluster -1	Q93097	Protein Wnt-2b	WNT2B	0.928364	1.04813	0.213804	0.865263	0.845405	0.551323	1.07533	0.696918	0.363882	0.481628	0.880081	-0.00634971	0.349753	-0.314123	0.741756	0.235769	0.222624	0.283298	-0.471176	-0.351665	-1.76301	-0.326993	0.809822	-1.65077	-2.35334	-0.21243	-0.354097	-3.07396	0.880387	-0.645975	-0.287594	0.337946	17.0385	17.1827	16.1783	16.9626	16.9387	16.5846	17.2155	16.7599	16.359	16.5007	16.9804	15.9133	16.342	15.5427
Cluster -1	P10415	Apoptosis regulator Bcl-2	BCL2	1.45445	0.800662	0.427494	0.679412	0.667306	1.05397	0.786807	0.667126	1.12018	0.186424	0.416095	0.858354	0.441825	0.223893	0.566643	0.834916	-0.202994	0.298671	-1.41149	-2.1957	-2.41107	0.0793806	0.0583756	-1.46305	-0.40092	-0.163311	-0.0686205	-2.26666	0.463956	-0.656355	-0.793706	-0.0520643	17.6127	16.9083	16.5062	16.7776	16.7646	17.1812	16.8933	16.7644	17.2525	16.2465	16.4939	16.9704	16.5217	16.2869
Cluster -1	P53674	Beta-crystallin B1	CRYBB1	0.886155	0.614759	0.271786	0.930915	0.789234	0.88583	0.784355	0.188664	0.123265	0.507606	0.929624	0.715079	1.16755	0.738904	1.25079	-0.00882532	0.140688	-0.312523	-1.53664	-2.42264	-0.217502	-0.2202	0.766487	-2.81006	-0.567015	-0.658877	-0.659292	-1.36743	0.642753	-0.332571	-1.08951	-0.131363	16.8464	16.6106	16.3127	16.8853	16.7622	16.8461	16.7579	16.2405	16.1837	16.5175	16.8841	16.6978	17.0908	16.7185
Cluster -1	Q9BUT1	Dehydrogenase/reductase SDR family member 6	BDH2	0.777413	0.693158	0.393114	0.783504	0.192597	0.945046	0.874364	0.159987	0.627452	0.662001	1.4914	0.741757	0.44831	0.277077	1.36207	0.687854	0.0500294	-0.134455	-0.170452	-1.45788	-2.11095	0.335112	0.3269	-2.26632	0.0112788	-0.185867	-1.61598	-2.1818	-0.194771	0.00102218	-1.31978	-0.203202	22.3669	22.2996	22.0597	22.3718	21.8994	22.5009	22.4444	21.8733	22.247	22.2746	22.9377	22.3384	22.1038	21.9669
Cluster -1	P82980	Retinol-binding protein 5	RBP5	1.28925	0.725258	0.449268	1.18691	-0.56018	0.40312	1.3896	-0.302213	0.718635	0.733062	0.69389	-0.235269	-0.273125	-0.266039	0.780715	0.124936	0.282503	0.0672694	-0.123402	-0.555619	-1.20719	-0.368716	0.684822	-1.49044	-1.21052	0.0936697	0.277969	-3.97953	0.368473	0.215347	-0.150466	0.238014	20.0349	19.2468	18.8612	19.8919	17.4507	18.7967	20.1751	17.8112	19.2376	19.2577	19.203	17.9047	17.8518	17.8617
Cluster -1	P18065	Insulin-like growth factor-binding protein 2	IGFBP2	0.68252	1.64904	-0.0722361	1.28434	0.535806	0.577663	0.75248	0.0528544	0.301145	0.595399	0.416983	0.697131	0.567864	0.407877	0.725339	0.646896	-0.235035	1.18937	-2.26993	0.268194	-0.493654	-0.16559	0.130487	-0.711981	-1.13909	-0.45424	-1.59008	-3.1463	0.171973	-0.165377	-0.938254	-0.271591	19.3188	20.8092	18.1549	20.2468	19.0926	19.1571	19.4267	18.3478	18.7307	19.1845	18.9093	19.3413	19.142	18.8953
Cluster -1	Q9NNX6	CD209 antigen	CD209	0.50212	0.460111	0.100554	1.85173	0.0605771	0.589573	2.05402	1.07107	0.290781	0.470038	1.1043	0.563516	0.340341	0.748846	1.3282	0.528812	-0.499436	-0.620052	-1.36034	-1.82307	-0.992312	-0.858461	0.773619	-0.720798	-1.16491	-0.333219	-0.264652	-2.35515	-0.508878	-0.234438	-0.836415	-0.266072	18.6543	18.6153	18.2816	19.9071	18.2444	18.7355	20.0948	19.1824	18.4581	18.6245	19.2133	18.7113	18.5041	18.8833
Cluster -1	Q9H8H3	Putative methyltransferase-like protein 7A	METTL7A	1.3068	0.915607	0.618272	1.13972	1.24122	1.01338	0.659689	0.221843	0.834757	0.249227	0.772297	0.891653	0.632582	0.562893	0.919569	0.532254	-0.828613	0.505215	-0.854689	-1.69499	-0.584796	-0.681682	0.514964	-2.09927	-1.84735	-0.233583	-0.983773	-1.98403	-0.0929715	-0.0929289	-1.00598	-0.547279	22.6048	22.2545	21.9882	22.4552	22.5461	22.342	22.0253	21.6333	22.1821	21.6578	22.1262	22.233	22.0011	21.9387
Cluster -1	P20231	Tryptase beta-2	TPSB2	1.31287	1.1472	1.10134	0.542439	1.13243	0.77209	1.4203	0.483199	1.12407	0.0668615	0.022312	0.707575	0.663642	0.198704	0.398415	0.481338	0.0960787	-0.0408924	-0.781176	-1.92799	-0.842667	-0.427896	0.502256	-1.716	-0.999241	-0.307266	-1.7745	-2.46701	0.16432	-0.151655	-0.936444	0.0353041	26.4523	26.1986	26.1283	25.2724	26.176	25.6241	26.6168	25.1817	26.1631	24.544	24.4758	25.5253	25.458	24.7459
Cluster -1	O43895	Xaa-Pro aminopeptidase 2	XPNPEP2	0.785248	0.796948	0.448107	0.688639	0.644076	0.671781	0.597151	0.807161	0.437948	0.606199	0.688546	1.0697	0.385182	-0.082559	0.897853	0.466169	-0.0196089	-0.00731722	0.404874	-2.34169	0.267947	-0.764105	0.734003	-1.5349	-0.340249	-0.521697	-0.230072	-3.57642	-0.430307	-0.650395	-0.897079	-0.0011365	18.7201	18.737	18.2317	18.5801	18.5156	18.5557	18.4476	18.7518	18.217	18.4607	18.58	19.1321	18.1405	17.463
Cluster -1	P10721	Mast/stem cell growth factor receptor Kit	KIT	0.69462	0.322258	0.714363	0.327629	0.933354	0.869716	0.857686	0.438005	0.723589	0.593022	0.829312	1.00391	0.90248	0.777033	0.960761	0.696034	-0.250543	-0.859665	-0.257866	-1.24748	-0.341972	0.281032	0.150159	-1.94919	-1.71505	-0.0102389	-2.08119	-2.79254	0.0428131	-0.00498802	-0.572555	-0.0344949	18.0284	17.4449	18.0593	17.4533	18.4025	18.3028	18.2839	17.6263	18.0738	17.8692	18.2395	18.5131	18.3541	18.1575
Cluster -1	P31323	cAMP-dependent protein kinase type II-beta regulatory subunit	PRKAR2B	1.13404	0.59703	1.01775	0.460671	1.12585	0.83807	0.654161	0.204273	1.08189	0.920919	0.942757	0.809321	0.551227	0.661403	0.857037	1.32986	-0.189939	-0.484797	-1.25822	-1.85775	-0.901776	-0.698632	-0.191494	-1.97689	-0.442879	-0.399812	-0.880007	-2.52653	-0.0377741	-0.140801	-0.769678	-0.429274	21.0374	20.48	20.9167	20.3384	21.0289	20.7302	20.5393	20.0723	20.9833	20.8162	20.8389	20.7003	20.4324	20.5468
Cluster -1	Q9NY15	Stabilin-1	STAB1	0.498417	0.955209	0.701001	1.08778	0.821163	0.618387	1.42732	0.912008	0.767628	0.536909	0.864834	0.794955	0.768632	1.12906	1.05237	0.265039	0.452273	-0.531669	-1.22986	-1.46656	-1.15044	-1.15227	0.0619921	-1.41277	-0.673002	-0.306902	-0.955171	-2.41928	0.389546	-0.963277	-1.07261	-0.770717	21.2822	21.6519	21.4461	21.7592	21.5434	21.3793	22.034	21.6169	21.5001	21.3133	21.5787	21.5222	21.5009	21.7926
Cluster -1	O76038	Secretagogin	SCGN	1.02564	0.818248	0.925942	0.57505	1.02505	0.869172	0.766868	0.576585	1.02947	0.86256	0.760976	0.758478	0.555429	0.673404	0.941747	0.990676	-0.456038	-0.0403036	-1.13955	-2.5539	-1.15927	-0.470518	0.0700569	-0.943518	-0.751529	-0.311152	-1.06068	-2.49807	-0.273501	-0.238697	-1.01277	-0.315857	22.379	21.8299	22.115	21.1859	22.3775	21.9647	21.6938	21.1899	22.3892	21.9472	21.6782	21.6716	21.1339	21.4463
Cluster -1	P61278	Somatostatin	SST	2.45636	1.69992	0.798297	0.313002	1.17346	-0.104253	0.0144548	-1.32787	1.40772	1.44288	0.182057	-0.137432	-0.0448925	0.491702	0.890196	1.21048	0.289345	-0.280901	-0.982336	-1.0073	-1.14395	-0.662955	-1.01219	-1.15596	-1.3883	0.172782	-0.528875	-0.887496	-0.00740483	-0.214976	-1.49127	-0.164299	23.0575	20.9815	18.5072	17.1754	19.5368	16.0303	16.3561	12.6723	20.1796	20.2761	16.816	15.9392	16.1932	17.6658
Cluster -1	Q8IW00	V-set and transmembrane domain-containing protein 4	VSTM4	1.46992	-0.535267	0.951199	1.10885	1.53163	1.18046	0.190748	1.06561	0.965954	0.635558	1.02648	-0.285695	-0.808711	1.03395	1.46826	1.09988	-0.56445	-0.578234	-1.25716	-0.6401	-1.31003	-0.282428	0.0355474	-0.865504	-1.12317	0.237927	-1.35004	-1.63641	0.182491	-1.02492	-1.01954	-0.902809	16.6792	13.7235	15.9146	16.1469	16.7701	16.2525	14.7936	16.0832	15.9363	15.4493	16.0255	14.0914	13.3204	16.0365
Cluster -1	Q8WXD2	Secretogranin-3	SCG3	1.22954	0.788513	1.31064	1.06107	1.49821	1.0485	-0.843418	-1.06864	1.15368	-0.636172	1.24438	1.25888	-0.418993	1.37255	1.1374	1.39971	-0.410603	-0.741429	-0.380468	-0.485294	-0.82294	-0.804284	-0.260184	-1.18956	-0.909075	-0.578794	-0.192828	-1.42893	-0.278693	-0.575861	-1.13463	-1.34227	16.9982	16.2479	17.1362	16.7116	17.4553	16.6902	13.4715	13.0884	16.8692	13.8241	17.0235	17.0482	14.1936	17.2415
Cluster -1	P03915	NADH-ubiquinone oxidoreductase chain 5	MT-ND5	1.53477	1.11169	0.628197	0.885637	0.713808	0.570961	-1.0692	0.479583	1.52768	0.678718	0.181569	-0.089041	0.575378	0.614274	0.259506	0.693995	-0.181369	0.884855	-2.6279	-0.320875	-1.9168	-1.28032	-0.284388	-1.57199	-0.712729	0.450303	-0.669447	-1.49815	0.14597	-0.220793	-0.311145	0.817246	21.7241	21.3372	20.8952	21.1306	20.9735	20.8429	19.3433	20.7593	21.7176	20.9414	20.4869	20.2394	20.8469	20.8825
Cluster -1	Q9Y2P4	Long-chain fatty acid transport protein 6	SLC27A6	1.31206	1.05888	0.744819	1.0048	1.32324	0.560975	1.0126	0.923616	1.06818	0.867629	0.584272	-1.7041	0.343873	0.907335	1.4004	0.129169	-0.0803857	-1.01215	-1.70676	-0.775028	-0.920061	-1.28719	0.213107	-0.710225	-0.852407	0.0269464	-1.39344	-1.45737	-0.376777	0.335734	-1.38589	-0.155839	17.9547	17.523	16.9875	17.4308	17.9737	16.674	17.4441	17.2923	17.5388	17.1969	16.7137	12.812	16.3039	17.2646
Cluster -1	Q8NFU0	Bestrophin-4	BEST4	1.12926	1.21553	0.813801	1.08176	0.877074	1.32814	0.792866	-0.0884913	1.08389	1.13454	0.598375	0.915332	0.12736	0.561914	0.910445	0.840826	-1.04249	-0.361123	-1.79973	-1.47361	-1.37516	-0.172844	0.246741	-1.02635	-1.18513	0.0443637	-1.09851	-1.64038	-0.0274477	-0.0694159	-1.11914	-1.22241	20.1015	20.3356	19.2455	19.9726	19.4172	20.6412	19.1887	16.7971	19.9784	20.1159	18.6609	19.521	17.3828	18.562
Cluster -1	Q86YQ8	Copine-8	CPNE8	0.907158	0.898518	1.10894	0.708691	0.839926	0.74706	0.837063	0.0383214	1.11597	0.778632	0.272372	0.510776	-0.0937869	0.624606	0.788128	1.18664	0.373774	-1.2076	-1.49436	-2.34232	-1.10994	-0.0267603	0.00947132	-0.935461	0.0029842	0.156267	-1.52218	-2.29617	0.151189	-0.173062	-1.32173	0.466895	18.4025	18.3961	18.5505	18.2569	18.3531	18.285	18.351	17.7651	18.5556	18.3082	17.9368	18.1117	17.6682	18.1952
Cluster -1	P43166	Carbonic anhydrase 7	CA7	1.23118	1.22941	0.800299	0.752972	0.790887	1.10171	0.824934	-0.238998	1.05527	1.0691	0.632795	0.571763	0.240775	0.547579	0.981637	0.895512	-1.40202	0.171542	-1.50959	-0.714127	0.154338	-1.20226	0.305184	-1.11384	-1.17507	-0.0910954	-1.45321	-1.35947	0.279856	0.0989118	-1.64921	-1.82677	20.855	20.8499	19.6201	19.4844	19.5931	20.4839	19.6907	16.6415	20.3508	20.3904	19.14	18.9651	18.0165	18.8958
Cluster -1	Q9UHG2	ProSAAS	PCSK1N	1.38045	0.925913	0.923462	0.636774	1.29284	0.820444	0.491678	0.307973	1.24195	0.996488	0.68405	0.796182	0.520344	0.63511	0.838151	1.31256	-0.792774	-0.189886	-1.41676	-0.980017	-1.18135	-0.799164	0.177649	-1.35787	-0.616537	-0.304506	-1.67963	-1.96454	-0.19791	-0.596183	-1.5255	-0.379391	20.3408	19.3715	19.3663	18.7549	20.154	19.1466	18.4455	18.0537	20.0455	19.522	18.8557	19.0949	18.5066	18.7514
Cluster -1	P14384	Carboxypeptidase M	CPM	1.90381	1.52266	1.04228	1.45548	0.703946	0.775781	1.24965	-0.842202	0.878207	0.807631	0.158101	0.617299	-0.00950697	0.104962	0.769265	0.358421	0.747319	-0.0524556	-1.55559	-1.6227	-1.6916	-0.911695	0.233067	-1.03269	-0.595512	-0.61069	-0.541214	-1.63564	-0.190383	-0.291227	-1.15192	-0.592874	19.9372	19.5977	19.1698	19.5379	18.8685	18.9325	19.3546	17.4913	19.0237	18.9608	18.3823	18.7913	18.233	18.3349
Cluster -1	P10915	Hyaluronan and proteoglycan link protein 1	HAPLN1	1.13589	1.51793	1.22364	0.753035	1.12862	0.813437	0.582119	0.465183	1.24342	1.10784	0.0716683	0.243795	-0.168793	0.314489	0.277899	0.809327	-0.278922	0.0194103	-1.21828	-1.07472	-1.10863	-0.944596	0.46519	-0.895762	-0.372795	-0.114621	-1.43853	-2.93183	-0.293652	-0.296243	-1.45803	0.422503	21.4117	21.9027	21.5244	20.9196	21.4023	20.9973	20.7	20.5497	21.5499	21.3756	20.044	20.2652	19.7349	20.356
Cluster -1	P00915	Carbonic anhydrase 1	CA1	1.11384	1.49145	0.527178	0.905376	0.869144	0.652719	0.468875	-0.373655	1.19669	1.73818	0.615908	-0.158246	0.640801	0.569845	0.996216	0.718516	-0.751649	0.0733143	-2.1006	-0.102321	-0.722263	-0.373059	0.638258	-1.1424	-0.852569	-0.0851315	-1.91338	-1.88731	-0.397224	-0.871896	-1.2171	-0.267511	27.672	28.1614	26.9116	27.4018	27.3548	27.0743	26.836	25.744	27.7794	28.4812	27.0266	26.0232	27.0589	26.9669
Cluster -1	P01275	Pro-glucagon	GCG	1.51114	1.48806	0.859242	0.686679	1.32377	-0.0664885	0.0704341	-0.296025	0.991375	1.17237	0.0195866	-0.0140887	0.136628	0.938938	0.647203	1.31874	-0.192808	0.163735	-1.45991	-1.72592	-0.266927	-1.85699	-0.0370441	-1.51744	-1.44834	0.487685	-1.54664	-1.48967	0.206224	0.115149	-0.146008	-0.0726558	21.4276	21.3664	19.6991	19.2415	20.9308	17.2444	17.6074	16.6357	20.0494	20.5293	17.4726	17.3833	17.783	19.9104
Cluster -1	Q9HCB6	Spondin-1	SPON1	0.928767	1.12849	0.849966	0.31428	0.713582	0.627146	0.682771	0.460844	1.04001	0.940478	0.690317	0.48975	0.349931	0.874446	0.256234	1.03224	-0.288638	0.0952197	-1.53754	-2.29154	-0.91806	-0.980767	0.351035	-0.00127077	-0.473854	0.641231	-1.93797	-2.47581	-0.487676	0.121141	-1.16218	-0.0325843	21.7611	22.0432	21.6498	20.8933	21.4572	21.3351	21.4137	21.1002	21.9182	21.7776	21.4243	21.1411	20.9436	21.6844
Cluster -1	O94911	ABC-type organic anion transporter ABCA8	ABCA8	1.26193	1.00202	1.01424	0.929843	0.957991	0.905967	0.726215	0.598702	1.09399	0.889918	1.01675	0.461015	0.860385	0.726241	0.491537	1.05473	-0.573128	-0.298819	-1.02983	-0.664235	-1.22764	-1.02123	-0.249077	-2.58319	-0.812053	-0.390072	-0.690493	-1.42037	-0.760676	-0.34972	-1.6579	-0.263036	22.3016	21.7534	21.7792	21.6012	21.6606	21.5508	21.1717	20.9028	21.9474	21.517	21.7845	20.6124	21.4547	21.1718
Cluster -1	P19021	Peptidyl-glycine alpha-amidating monooxygenase	PAM	1.23496	0.762868	1.00949	0.0939303	1.23237	0.625071	0.601261	0.372689	1.21716	1.12881	0.516154	1.22868	0.172919	1.31514	0.55951	1.21263	-0.145441	-1.12007	-1.33517	-0.3481	-1.81531	-1.57771	-0.230631	-0.983011	-0.538614	0.0222609	-1.00412	-1.62456	-0.584905	0.0607233	-1.73419	-0.324778	19.3859	19.0278	19.2149	18.5204	19.3839	18.9233	18.9052	18.7318	19.3724	19.3054	18.8406	19.3811	18.5803	19.4467
Cluster -1	P17081	Rho-related GTP-binding protein RhoQ	RHOQ	0.565009	0.431784	0.884163	0.434744	0.912325	0.736132	0.283044	0.937682	0.846633	0.784633	0.699698	0.441214	1.10807	0.896513	-1.70157	1.19346	0.667556	0.154765	-1.37568	-1.2264	-0.398637	-0.414378	-1.37736	-0.0161597	0.400999	-0.24734	-0.149757	-2.03589	0.425167	-1.7482	-2.25423	0.141998	17.0498	16.8267	17.584	16.8317	17.6312	17.3362	16.5777	17.6736	17.5212	17.4174	17.2752	16.8425	17.9589	17.6047
Cluster -1	Q8IVB4	Sodium/hydrogen exchanger 9	SLC9A9	1.29813	0.636029	0.912154	0.830244	0.257914	0.262227	1.21346	0.862653	0.892505	0.336606	1.06895	0.503994	1.16349	0.373183	0.777806	0.925204	0.54357	-0.646015	-1.04197	-1.48599	-1.99525	-1.30842	0.108573	-0.969457	-0.306281	-0.332216	-0.503197	-2.60972	0.348572	-0.407872	-1.08815	-0.620721	19.6419	18.9705	19.2505	19.1675	18.5871	18.5915	19.5561	19.2003	19.2306	18.6669	19.4095	18.8366	19.5054	18.704
Cluster -1	P14207	Folate receptor beta	FOLR2	1.30509	1.34426	0.924602	1.01603	0.77917	-0.0565721	1.08132	0.921344	0.524661	0.473675	0.608729	0.959487	1.17617	0.626205	0.259084	0.897585	0.0433553	0.291571	-0.830008	-2.13261	-0.940298	-1.05571	-0.0449439	-0.871598	-1.0749	-1.08477	-0.470756	-2.21905	-0.0316174	-0.895342	-1.47224	-0.0519247	21.5335	21.5796	21.0857	21.1933	20.9145	19.9308	21.2701	21.0818	20.6149	20.5549	20.7139	21.1267	21.3818	20.7344
Cluster -1	O15247	Chloride intracellular channel protein 2	CLIC2	0.990905	0.480957	0.957691	1.29691	0.254605	0.724204	1.5885	0.272776	0.82791	0.394902	0.964337	0.694251	0.481294	0.417637	0.533235	0.74837	0.601629	-0.426561	-1.06867	-1.92016	-1.42519	-1.00502	0.524501	-1.2684	-0.690425	-0.791233	0.261903	-2.61454	0.396052	-0.509494	-1.26007	-0.432803	20.8344	20.4096	20.8067	21.0893	20.2211	20.6122	21.3321	20.2362	20.6986	20.338	20.8123	20.5873	20.4099	20.3569
Cluster -1	P15121	Aldo-keto reductase family 1 member B1	AKR1B1	1.10591	0.522762	0.883694	1.14531	0.659465	0.50764	0.599976	0.695444	1.02075	0.226037	1.17001	0.634562	0.890644	0.251818	-0.337048	1.28386	0.739167	-0.741956	-1.41556	-1.96117	-0.918256	-0.779888	0.00525707	-0.454802	-0.332774	-0.373012	-0.241819	-2.75372	0.276133	-0.987209	-1.65346	0.332245	24.6145	24.1827	24.45	24.6437	24.284	24.1715	24.2399	24.3106	24.5515	23.963	24.662	24.2655	24.4551	23.9821
Cluster -1	O00168	Phospholemman	FXYD1	0.44088	0.246828	0.762992	0.671571	0.930504	0.940337	0.524176	1.17812	1.07467	0.603776	1.44345	0.940653	0.559032	0.605401	0.810562	0.820976	-0.173931	-0.512181	-1.31935	-1.21356	-1.09585	-0.772166	-0.000799001	-0.678985	-0.39415	-0.343923	-0.904238	-3.41529	-0.114468	-0.328805	-1.05105	-0.235182	19.9747	19.6143	20.573	20.4032	20.8841	20.9023	20.1294	21.344	21.1518	20.2773	21.8368	20.9029	20.1942	20.2803
Cluster -1	A0A0J9YX35	Immunoglobulin heavy variable 3-64D	IGHV3-64D	0.579364	0.641001	-0.14398	0.930476	0.507845	0.676493	0.695443	0.191563	0.734732	0.500378	0.345254	0.620128	0.70824	0.244268	0.336279	0.710164	-0.302908	0.100178	-0.587975	-0.500063	-0.640881	-0.281546	0.340784	-0.441551	-0.0510152	-0.00872013	-0.194883	-4.88497	-0.14441	-0.115886	-0.459286	-0.104516	20.5524	20.6391	19.5354	21.0461	20.4519	20.689	20.7156	20.0072	20.7709	20.4414	20.2233	20.6097	20.7336	20.0813
Cluster -1	A0A075B6Q5	Immunoglobulin heavy variable 3-64	IGHV3-64	0.408384	0.425841	0.0325554	1.19594	0.34001	0.16444	0.745603	0.193594	0.868214	0.710974	0.496396	0.960402	1.28168	0.923646	0.191503	0.698872	-0.138999	-0.445375	0.0120521	-0.166026	-0.909195	-2.61697	0.395745	-0.856805	-0.313305	-0.105652	-0.607022	-3.60933	0.0453086	0.333649	-0.769961	0.113828	19.2596	19.2854	18.7037	20.4245	19.1584	18.8988	19.7584	18.9419	19.9397	19.7071	19.3898	20.0761	20.5513	20.0217
Cluster -1	O00501	Claudin-5	CLDN5	0.225987	0.142216	0.898087	0.990037	0.608288	0.707789	0.536994	0.486193	1.12738	0.57688	1.38711	0.779277	0.13544	0.175069	1.2595	0.675025	-0.249155	-0.553424	-1.37018	-1.40552	-0.79704	-0.840617	0.470996	-0.213214	-0.0810108	0.062362	-1.29661	-3.69782	0.0653753	-0.0358688	-0.490816	-0.278731	16.8399	16.7278	17.7392	17.8622	17.3514	17.4846	17.256	17.1881	18.046	17.3094	18.3936	17.5802	16.7187	16.7717
Cluster -1	Q9UNN8	Endothelial protein C receptor	PROCR	0.983394	1.29631	0.741069	0.925021	1.1814	0.605286	0.206668	0.483657	1.0736	0.278058	0.964413	0.395116	0.263075	0.90109	0.62344	0.214645	0.839651	-0.127282	-0.37131	-0.640592	-0.575467	-1.53409	-1.31644	-1.47823	-1.01772	0.447863	-0.233024	-3.19657	0.0206386	-0.138389	-1.24584	-0.569445	20.9492	21.1752	20.7741	20.907	21.0922	20.676	20.388	20.5881	21.0143	20.4396	20.9355	20.5242	20.4288	20.8897
Cluster -1	O43307	Rho guanine nucleotide exchange factor 9	ARHGEF9	0.608338	0.77041	0.473473	0.786724	0.689731	1.24132	-0.255705	0.801433	0.455366	0.71682	0.636005	1.1898	0.399315	0.369669	1.1128	0.474032	0.00896396	-0.212252	-1.0913	0.237707	-1.8517	-1.88397	0.326938	0.00190089	0.00611588	-0.128854	-0.592196	-2.93405	-0.0538837	-0.191717	-2.18403	0.072784	17.773	18.0057	17.5794	18.0291	17.8899	18.6819	16.5324	18.0503	17.5534	17.9288	17.8127	18.6079	17.4729	17.4303
Cluster -1	P49788	Retinoic acid receptor responder protein 1	RARRES1	1.08667	1.09961	0.94777	1.34825	0.68764	0.42435	0.764471	0.288629	0.352469	1.05961	-0.107867	0.857968	-0.187069	0.322479	0.547582	0.20644	-0.573642	0.284182	-1.54894	-1.30989	-1.0219	-0.473451	0.593001	-0.197012	-0.656621	0.742468	-0.579295	-3.74773	-0.2598	-0.0269765	-0.295379	-0.628017	19.3448	19.3611	19.1702	19.6736	18.8433	18.5124	18.9399	18.3418	18.422	19.3108	17.8434	19.0574	17.7439	18.3843
Cluster -1	Q96KM6	Zinc finger protein 512B	ZNF512B	0.733844	-0.196358	0.725387	0.494145	0.511293	0.75748	0.750027	0.568585	0.60996	0.507238	1.05832	0.994446	0.472924	0.951242	1.00113	0.852361	0.710507	-1.04483	-1.26205	-1.04495	-1.20425	-0.446531	0.203914	-0.825094	0.0136156	-0.246336	-0.517071	-3.74289	-0.0149579	0.102327	-1.08967	-0.383768	17.2504	16.4186	17.2429	17.0361	17.0514	17.2716	17.2649	17.1026	17.1396	17.0478	17.5406	17.4835	17.0171	17.4448
Cluster -1	O75023	Leukocyte immunoglobulin-like receptor subfamily B member 5	LILRB5	0.880801	1.00782	0.682422	1.07933	0.551241	0.286623	1.2863	0.740249	0.807445	0.632244	0.72243	0.856498	0.604384	0.0334373	1.19365	0.418095	-0.348222	-0.319869	-0.208086	-1.10864	-0.841758	-1.18656	0.148278	-0.440385	-1.09725	-0.186657	-0.658183	-3.6841	0.0718613	-1.14652	-0.492562	-0.284313	19.3162	19.5037	19.0232	19.6093	18.8295	18.4388	19.9149	19.1086	19.2078	18.9491	19.0823	19.2803	18.908	18.0649
Cluster -1	P23508	Colorectal mutant cancer protein	MCC	0.900219	0.503859	0.106811	0.720869	0.31084	0.770344	0.996291	0.101927	0.605994	0.726295	0.610299	0.988146	0.899343	-0.243993	0.562653	0.566154	1.27797	-0.927972	-1.388	-1.61228	-1.53521	0.133817	0.393155	-0.326429	0.026035	-0.0149441	-1.01706	-3.46512	0.394779	0.0823458	-1.04441	-0.102734	17.1995	16.8439	16.4877	17.0386	16.6707	17.083	17.2857	16.4833	16.9355	17.0434	16.9394	17.2783	17.1987	16.173
Cluster -1	Q7LDG7	RAS guanyl-releasing protein 2	RASGRP2	0.256947	-0.615338	0.727449	0.26642	0.20153	0.321676	1.21777	0.86004	0.659141	0.287984	1.01387	1.03606	0.935813	0.690479	-0.12318	0.944788	0.308855	-0.447491	-1.24905	-0.689869	-0.560578	-0.70602	-0.0850777	1.54307	-0.244992	-0.345164	0.208169	-3.76252	-0.128391	-0.374921	-1.48287	-0.664599	17.2151	16.3553	17.6789	17.2245	17.1605	17.2789	18.1622	17.8096	17.6116	17.2457	17.9612	17.9831	17.8843	17.6425
Cluster -1	Q86T65	Disheveled-associated activator of morphogenesis 2	DAAM2	0.470436	0.645436	0.778321	0.489685	0.728318	0.548412	0.441847	1.34004	0.421883	0.875612	0.736206	0.876612	0.811746	1.19481	0.76906	0.691923	-0.2124	-0.501068	-0.942338	-0.83402	-1.12854	-0.646908	-0.240759	-0.330929	-0.0871362	-0.394592	-0.506461	-3.98281	-0.201804	-0.642225	-0.834102	-0.334251	17.9459	18.1449	18.2959	17.9678	18.2391	18.0346	17.9135	18.9344	17.8908	18.4065	18.2481	18.4077	18.3339	18.7694
Cluster -1	Q9BZZ2	Sialoadhesin	SIGLEC1	0.379579	0.709484	0.403541	0.926538	0.363491	0.676033	0.740138	0.60439	0.498604	0.523429	0.493545	0.272343	0.730025	1.02134	0.763014	0.363632	-0.222007	-0.273838	-0.803472	-0.796359	-0.563458	-0.446381	-0.188913	0.245559	-0.322626	-0.148072	-0.314726	-4.6555	0.371473	-0.320287	-0.589673	-0.440844	21.567	22.1198	21.6072	22.4834	21.5401	22.0637	22.1711	21.9437	21.7664	21.808	21.758	21.3874	22.1542	22.6422
Cluster -1	Q15111	Inactive phospholipase C-like protein 1	PLCL1	-0.0374591	-0.216156	0.496092	0.168621	0.387462	1.19939	-0.0491902	1.62143	0.751558	0.676458	1.07482	1.08938	1.46864	0.63073	0.417575	0.798635	0.272021	-0.581439	-0.55536	-0.417826	-0.935562	-0.944752	-0.0643171	-0.0524451	-0.3193	-0.367964	-0.56844	-3.90311	-0.422256	-0.770862	-0.678773	-0.167604	17.6497	17.4465	18.2562	17.8839	18.1327	19.0557	17.6363	19.5355	18.5466	18.4613	18.9141	18.9307	19.3618	18.4093
Cluster -1	P0DTE1	Probable non-functional immunoglobulin heavy variable 3-38-3	IGHV3-38-3	0.496348	0.656079	0.264911	0.81547	0.874455	0.127587	1.07848	0.479402	1.04096	0.76592	0.765813	1.16039	0.69448	0.845658	0.0555198	0.488137	-0.478361	0.516731	-2.25776	-0.207646	-1.79564	-2.5976	0.616326	-0.783456	-1.54886	0.373137	-0.545674	-1.17541	0.0844548	0.00806071	-1.18706	0.369148	17.4514	17.6596	17.1496	17.8675	17.9444	16.9706	18.2104	17.4293	18.1615	17.8029	17.8027	18.3172	17.7097	17.9068
Cluster -1	O00451	GDNF family receptor alpha-2	GFRA2	0.386611	1.01069	0.536269	0.179508	0.96807	0.97133	1.19179	0.793466	1.21969	1.48117	0.911167	0.754999	0.363691	0.771194	1.35085	0.908133	-0.795958	0.0366317	-1.46069	-0.669774	-1.32595	-1.69529	0.251675	-1.30468	-0.526878	-1.48688	-1.44722	-1.22799	-0.20216	-0.684763	-0.866837	-0.391866	16.1708	17.2524	16.4302	15.8119	17.1785	17.1842	17.5662	16.8759	17.6146	18.0677	17.0799	16.8092	16.1311	16.8373
Cluster -1	Q9UL12	Sarcosine dehydrogenase, mitochondrial	SARDH	1.02223	0.307686	0.715746	0.438858	0.508354	0.312677	0.941001	0.533195	0.818657	0.134	0.251529	0.907544	0.695973	0.105407	1.23385	1.16062	0.136859	-0.380154	-0.545013	-0.507606	-1.97037	-3.88574	0.485617	-0.478856	-0.0864684	-0.304837	-0.427004	-1.32979	-0.349769	-0.373905	-0.358722	0.288429	18.3271	17.6405	18.0326	17.7665	17.8333	17.6453	18.249	17.8572	18.1315	17.4736	17.5866	18.2169	18.0136	17.4462
Cluster -1	P06732	Creatine kinase M-type	CKM	0.542436	0.594216	1.06332	0.0525759	1.20647	1.05878	-0.260526	0.751081	1.11639	0.83862	0.853365	0.804068	1.66581	0.850195	0.115867	0.470775	-1.05374	0.167164	-0.831542	-0.424675	-0.685367	-3.55276	-0.802438	-0.761677	-0.545289	-0.148595	0.0832482	-0.773285	-0.617768	-1.01557	-0.364802	-0.396341	21.629	21.7192	22.5368	20.7752	22.7862	22.5288	20.2296	21.9926	22.6292	22.1451	22.1708	22.0849	23.5868	22.1653
Cluster -1	Q9NVM1	Protein eva-1 homolog B	EVA1B	0.211645	-0.0979893	0.513935	0.546788	0.14551	-0.19409	0.8059	0.290082	1.10919	0.814347	1.27043	0.423112	0.687266	0.121933	0.352295	0.945313	1.2975	-0.613461	-0.813359	-0.91282	-1.30145	-1.257	0.307302	-0.352708	0.557833	0.11306	0.00623462	-3.90255	0.353268	-0.286099	-1.25604	0.114617	16.5834	16.2667	16.8926	16.9262	16.5157	16.1684	17.1912	16.6636	17.5014	17.1998	17.6663	16.7997	17.0698	16.4916
Cluster -1	Q9H7J1	Protein phosphatase 1 regulatory subunit 3E	PPP1R3E	0.401821	-0.016605	0.898724	0.313211	-1.85642	0.839136	0.477886	0.611142	0.530997	0.634371	0.912778	1.05591	-0.944681	0.788016	1.02205	0.561187	0.361164	0.350374	-1.31228	-1.09815	-1.8041	-2.07529	0.641608	0.44308	0.435638	0.450997	0.241203	-2.1859	0.511992	0.387964	-1.63658	0.0587331	16.4434	15.8342	17.1669	16.3144	13.1554	17.0801	16.5541	16.7482	16.6315	16.782	17.1873	17.3957	14.4829	17.0057
Cluster -1	Q9UKY3	Putative inactive carboxylesterase 4	CES1P1	0.270914	-0.609962	1.13279	0.059565	1.12492	0.547348	-0.539655	1.54793	0.596714	1.30834	0.813757	1.00853	0.0543144	1.29669	1.03881	0.935169	0.111065	-0.983819	1.21415	-1.27731	-0.915272	-1.13479	-0.982304	0.073683	-0.146866	0.0756621	-2.02113	-1.91382	-1.27206	-0.140376	-0.972267	-0.300724	19.2454	17.8532	20.6077	18.9114	20.5952	19.6823	17.9643	21.2638	19.7604	20.8851	20.1034	20.4113	18.9031	20.8667
Cluster -1	P58215	Lysyl oxidase homolog 3	LOXL3	-1.46725	0.455357	0.855739	0.215094	0.512895	0.530718	0.492663	0.706976	0.866937	0.854604	0.678213	0.525489	0.943792	0.809386	0.293723	0.900162	0.257114	-0.341346	0.923107	-2.2047	-1.34774	-1.49371	0.202822	0.605034	0.585724	0.150798	-1.28745	-2.00937	0.0483357	0.201078	-2.3329	-0.131293	13.9399	17.5921	18.3527	17.1357	17.7014	17.7353	17.663	18.0701	18.374	18.3505	18.0155	17.7253	18.52	18.2646
Cluster -1	P23141	Liver carboxylesterase 1	CES1	0.28176	-0.439757	1.10067	0.115873	1.13027	0.753334	-0.37784	1.39088	0.67791	1.24998	0.796454	1.00985	-0.0172786	1.24316	0.872627	1.00971	0.27638	-0.824755	1.12679	-1.30902	-1.23179	-1.19011	-1.08169	0.122332	-0.0590965	0.1436	-1.64169	-2.17794	-1.12143	-0.252936	-1.37639	-0.199857	22.4252	21.2281	23.784	22.15	23.8331	23.2077	21.3308	24.2655	23.0825	24.0317	23.2792	23.6333	21.9291	24.0204
Cluster -1	O43175	D-3-phosphoglycerate dehydrogenase	PHGDH	0.547024	-0.496714	0.54381	-0.0274033	1.42286	0.402222	-0.167855	0.938715	0.267329	0.167508	0.899313	1.02442	0.8599	0.258699	0.280172	1.03237	0.858246	-1.44055	1.64417	-0.664971	1.37798	-0.0330194	-0.876237	-0.40275	-0.117571	-0.470821	-1.72467	-0.823886	0.123819	-1.56889	-2.48848	-1.34474	22.4308	21.3741	22.4276	21.8493	23.3176	22.2842	21.7071	22.8274	22.1477	22.0466	22.7875	22.9142	22.7476	22.1389
Cluster -1	Q9H0W5	Coiled-coil domain-containing protein 8	CCDC8	0.455096	0.364213	0.570568	0.450486	0.790627	1.06109	0.748405	0.500373	0.76137	0.0263739	1.36082	1.52722	-0.249004	0.926676	0.271279	0.913871	1.09436	-0.401563	-0.150537	-1.32589	-1.78025	-1.03759	-0.57901	-0.466227	1.20113	-0.34556	-1.45087	-2.33761	-0.51119	-0.0920367	-1.85526	-0.441361	17.5041	17.4235	17.6065	17.5	17.8016	18.0414	17.7642	17.5442	17.7756	17.124	18.3071	18.4547	16.8798	17.9222
Cluster -1	P60763	Ras-related C3 botulinum toxin substrate 3	RAC3	0.31319	0.456044	-1.05954	0.76151	0.672746	0.474399	1.19395	-0.109904	0.808967	1.07586	-1.83075	0.743714	0.307575	0.547086	1.01859	0.55294	0.509132	-0.127085	-2.59074	-2.33253	0.0762257	0.753185	-1.04519	-1.41508	0.696587	0.403951	-1.484	-0.14534	-0.212245	0.2426	0.564252	0.179883	16.614	16.8385	14.4564	17.3187	17.1791	16.8674	17.9983	15.949	17.3932	17.8127	13.2443	17.2907	16.6052	16.9816
Cluster -1	P20337	Ras-related protein Rab-3B	RAB3B	0.954016	0.494695	0.869063	0.360558	0.893315	0.594014	0.312124	0.511835	0.93236	0.886924	0.670229	0.360907	0.275257	0.604193	0.759496	0.805471	0.273112	-0.137937	-2.63768	-3.1513	-0.43639	0.17825	0.0951404	-0.358764	0.0533408	0.0440726	-2.22754	-0.886254	-0.352037	-0.0239	-0.548974	-0.167599	20.2602	19.4	20.1011	19.1488	20.1465	19.586	19.0581	19.4321	20.2196	20.1345	19.7287	19.1494	18.989	19.605
Cluster -1	P18859	ATP synthase-coupling factor 6, mitochondrial	ATP5PF	1.38703	1.30257	0.55807	0.387778	1.02655	0.345413	-1.57297	0.49263	0.245412	0.40038	-1.97577	0.438706	0.961833	0.0874574	0.63388	1.01845	-0.00599705	0.853583	-1.80632	-2.00245	-0.176685	-0.141316	-1.70007	-1.26496	-1.61578	0.582123	-0.0245669	-0.0663732	0.668803	0.142523	0.272364	0.547693	20.0198	19.8463	18.3166	17.9667	19.2791	17.8796	13.938	18.1821	17.6742	17.9926	13.1104	18.0713	19.1461	17.3496
Cluster -1	Q9BV35	Calcium-binding mitochondrial carrier protein SCaMC-3	SLC25A23	0.284746	0.0112142	0.905355	0.00106752	0.986606	0.708768	-1.80289	0.896544	0.728257	0.758346	0.951397	0.594367	0.971339	0.882451	0.638941	1.12168	-0.737144	-0.000468778	-2.70429	-1.88498	0.151112	-0.14537	-0.401902	-0.255221	0.105333	0.0678737	-2.64995	-0.0413211	-0.219332	-0.088489	0.199127	-0.0331704	17.8614	17.4234	18.8554	17.4071	18.9855	18.5405	14.5179	18.8413	18.5717	18.6199	18.9291	18.3573	18.9611	18.8187
Cluster -1	Q08289	Voltage-dependent L-type calcium channel subunit beta-2	CACNB2	-0.0277093	0.0780682	0.748916	0.134741	0.664171	0.485244	0.237801	0.890147	0.777039	0.725002	0.928157	0.681543	0.661604	0.716206	0.400048	0.79461	0.0211835	-0.0221051	-2.48914	-2.5708	-1.86863	0.424857	0.168229	0.195222	0.369118	-0.0609716	-2.81668	-0.152739	-0.205365	0.0170455	0.0837991	0.011397	18.4174	18.6403	20.054	18.7597	19.8754	19.4984	18.9769	20.3516	20.1133	20.0036	20.4317	19.912	19.87	19.9851
Cluster -1	P14555	Phospholipase A2, membrane associated	PLA2G2A	-0.00806192	0.793946	-0.0772358	-0.0732944	0.85785	0.217315	0.52063	0.768271	-0.0927845	0.555167	0.353354	0.654462	1.51334	0.284482	0.188051	1.22696	-0.0166724	0.473597	-1.63531	-3.19122	-0.353191	-0.350512	0.244794	1.25908	-1.11396	0.628582	-1.21479	-2.05075	0.304016	-0.0102577	-1.14384	0.48799	18.8553	20.1672	18.7422	18.7486	20.2717	19.224	19.7201	20.1252	18.7168	19.7766	19.4465	19.939	21.3439	19.3338
Cluster -1	Q96NT1	Nucleosome assembly protein 1-like 5	NAP1L5	-0.00368135	-0.229571	0.588881	-2.40224	0.648157	0.696484	0.566982	0.828438	0.700278	0.912376	1.00161	0.730176	1.1632	1.01719	0.347832	1.50372	0.465033	-0.570845	-0.444432	-2.66068	-0.515811	0.00904924	-2.43955	-0.334015	0.00883086	0.257751	-0.913302	-0.0817343	-0.312615	-0.329952	-0.0576344	-0.149932	17.8009	17.4458	18.7325	14.0301	18.8256	18.9016	18.698	19.1091	18.9076	19.241	19.3813	18.9546	19.6353	19.4058
Cluster -1	P01861	Immunoglobulin heavy constant gamma 4	IGHG4	0.549138	0.264719	-0.268368	-1.5735	-0.03466	-0.35901	0.583041	0.494912	0.16441	1.75485	0.966861	1.73412	1.5448	0.575387	0.73449	1.12203	0.613146	0.234222	-1.53985	-2.76909	-1.11765	-1.22056	-0.0433795	0.11151	-0.965277	0.515201	-0.68494	-0.465289	-0.0547884	-0.685714	-0.411041	0.230279	23.9825	23.5386	22.7064	20.6692	23.0712	22.5649	24.0354	23.8979	23.382	25.8646	24.6346	25.8322	25.5367	24.0235
Cluster -1	Q13790	Apolipoprotein F	APOF	-0.0274268	0.311432	-0.0922463	-1.13768	0.496509	0.012339	0.374025	0.890662	1.01863	1.90088	1.72467	1.62177	0.813032	0.686187	0.452337	0.476751	0.156395	-0.816561	-1.26486	-2.04725	-0.813939	-0.0265104	-0.219849	1.31247	0.318588	-0.14741	-1.80301	-0.745373	-1.25624	-0.608179	-1.32279	-0.237339	17.9038	18.2734	17.8332	16.693	18.4752	17.9472	18.3417	18.9051	19.0446	20.0068	19.8146	19.7024	18.8204	18.6821
Cluster -1	Q06828	Fibromodulin	FMOD	0.51162	0.139488	0.260597	-0.148252	0.634552	0.308543	0.128449	1.11822	0.61562	1.09367	1.05323	0.708976	0.504923	1.38408	0.400443	0.441661	0.572962	-0.377408	-1.76938	-3.81621	-0.814782	-0.188778	-0.0738217	0.838074	0.33889	-0.203257	-1.33018	-1.06064	-0.234919	-0.150967	-0.613513	-0.271891	20.3752	19.786	19.9777	19.3303	20.5699	20.0536	19.7685	21.3357	20.5399	21.2969	21.2328	20.6877	20.3646	21.7567
Cluster -1	P47712	Cytosolic phospholipase A2	PLA2G4A	-0.32167	0.150896	1.11937	-0.254352	0.904728	0.645334	0.475419	0.883213	0.833872	0.798332	1.11807	1.0481	0.65551	0.887161	0.494549	1.14629	-0.548138	-1.39358	-1.88934	-2.03817	-1.5024	0.0278334	0.142728	1.18407	-0.636338	0.0264893	-1.80192	-0.954083	-0.56739	-0.0512841	0.746208	-1.32951	18.1688	18.5759	19.4101	18.2268	19.2252	19.0018	18.8554	19.2067	19.1642	19.1336	19.409	19.3487	19.0105	19.2101
Cluster -1	P55042	GTP-binding protein RAD	RRAD	0.20998	-0.0809028	0.327636	-0.0101158	0.695631	0.490297	0.595129	1.04927	0.635928	0.792462	1.14833	1.21126	1.17542	1.95424	0.821285	0.373607	-0.376348	-0.507537	-1.10889	-2.71838	-1.33566	-0.265013	-0.098245	0.481127	0.395607	-0.787814	-1.06944	-2.12806	-0.661575	-0.100261	-0.23548	-0.873486	17.3469	16.919	17.52	17.0231	18.0613	17.7593	17.9135	18.5816	17.9735	18.2038	18.7273	18.8199	18.7672	19.9129
Cluster -1	Q9BYG4	Partitioning defective 6 homolog gamma	PARD6G	-0.628175	-1.20699	0.874415	0.528525	1.09938	0.55142	0.758219	0.541837	0.834725	0.554715	0.695369	-0.72808	0.495345	0.952482	0.892037	1.01267	1.34638	-1.36152	0.0210206	-0.266039	-1.07546	-1.69438	1.02849	-1.56295	1.09613	-2.34521	-0.821522	-0.643529	-0.0894703	-1.2367	0.371019	0.0058424	14.439	13.5663	16.7045	16.183	17.0436	16.2175	16.5293	16.203	16.6446	16.2224	16.4345	14.2884	16.1329	16.8222
Cluster -1	Q8TBC5	Zinc finger and SCAN domain-containing protein 18	ZSCAN18	-0.0472489	-0.201598	0.670543	0.512129	1.00728	0.749744	0.641306	0.972768	0.766925	0.721726	1.67233	1.03306	0.657704	1.25761	1.07769	0.770388	0.00713044	-1.29287	0.0248797	-1.04254	-1.27759	-1.07287	0.20083	-2.00509	0.259437	-0.314928	-1.59073	-2.28965	-0.607598	-0.487616	-0.141038	-0.632104	16.498	16.3731	17.0787	16.9506	17.3512	17.1428	17.0551	17.3233	17.1567	17.1201	17.8893	17.372	17.0683	17.5537
Cluster -1	Q9BQT8	Mitochondrial 2-oxodicarboxylate carrier	SLC25A21	-1.25005	0.22003	0.648588	0.126744	1.38996	0.828092	0.120455	1.12388	0.74693	0.739576	1.15066	1.08919	0.780224	1.02924	1.02088	0.796148	-1.03572	-0.723757	-1.08248	-1.8255	-1.89933	0.0100651	0.313481	-1.33209	0.0489067	-0.167085	-0.908398	-1.29185	-1.41882	-0.0792132	1.31766	-0.486393	13.8261	16.4378	17.1991	16.272	18.5162	17.518	16.2609	18.0435	17.3738	17.3608	18.0911	17.9819	17.433	17.8754
Cluster -1	Q8WY21	VPS10 domain-containing receptor SorCS1	SORCS1	-0.0938057	-1.08255	1.188	0.284903	1.29349	1.19983	0.442638	1.29367	1.45966	1.17186	0.98266	1.44786	0.475854	0.382775	0.731937	0.920861	-0.967004	-0.412885	-1.54287	-0.468343	-0.922454	-0.50588	-0.645419	-0.436882	-0.238175	-2.44694	-1.49068	-0.834539	-0.0487754	-0.539071	-0.0110869	-0.588654	14.3186	13.2707	15.6771	14.72	15.7889	15.6896	14.8871	15.7891	15.965	15.66	15.4595	15.9525	14.9223	14.8237
Cluster -1	Q7Z6G3	N-terminal EF-hand calcium-binding protein 2	NECAB2	0.659786	-1.37589	0.461353	1.02735	1.22913	1.41553	1.01099	0.58054	1.2605	0.652622	1.34518	1.21182	0.0990394	0.698995	1.5327	0.742444	-0.971032	-0.898426	-0.334576	-0.260069	-1.46408	-1.11303	-1.5088	-1.03596	0.121115	-1.26864	-0.873334	-1.23541	-1.04691	-0.234027	-0.31578	-0.113144	16.2154	12.9499	15.897	16.805	17.1287	17.4277	16.7787	16.0882	17.179	16.2039	17.3148	17.1009	15.3158	16.2783
Cluster -1	P07197	Neurofilament medium polypeptide	NEFM	-0.0756646	-1.04304	1.1117	0.460608	1.24253	0.769351	0.434726	1.01241	1.11326	1.11412	1.20666	1.22976	1.14246	0.667733	0.729459	1.03179	-1.59706	-0.962429	-1.86548	-0.860999	-1.17017	-0.101745	-1.32817	-0.942479	0.536595	-1.20512	-1.10379	0.201952	-1.00853	-0.0563486	0.0629071	-0.747007	15.8682	13.7531	18.4642	17.0407	18.7503	17.7157	16.9841	18.2471	18.4676	18.4695	18.6719	18.7224	18.5315	17.4935
Cluster -1	Q92729	Receptor-type tyrosine-protein phosphatase U	PTPRU	0.690453	-1.80657	0.640573	0.185654	0.951722	1.23653	0.511284	1.16633	0.852192	0.727854	1.16634	1.18075	0.715744	0.623896	0.900544	1.14081	-0.999334	-1.45955	-1.50381	-1.00618	-1.07214	-0.581212	-1.24162	0.620026	-0.320323	-1.13682	-1.54478	-0.0192152	-0.598299	-1.05683	0.767483	0.268498	17.0949	12.1255	16.9956	16.0903	17.6149	18.1817	16.7383	18.042	17.4168	17.1693	18.042	18.0707	17.1452	16.9625
Cluster -1	O43374	Ras GTPase-activating protein 4	RASA4	0.0889144	-0.607156	0.535854	-0.0919053	0.567225	1.18562	0.0936438	1.53992	0.896032	0.559177	1.30545	1.75525	1.82727	0.387439	0.698119	1.08195	0.250529	-1.13454	-1.01324	-1.8606	-1.56051	-0.832995	-0.368538	-0.396927	-0.0607362	-1.04383	-0.748838	-0.0605445	0.435234	-1.30445	-1.29582	-0.827008	19.0496	18.3984	19.4678	18.8805	19.4972	20.0758	19.0541	20.4073	19.8048	19.4896	20.1879	20.6087	20.6761	19.329
Cluster -1	Q9H008	Phospholysine phosphohistidine inorganic pyrophosphate phosphatase	LHPP	0.667345	0.0111232	0.721987	-0.415514	0.690793	0.567188	-0.42466	1.05167	1.20422	0.629261	1.63904	0.990643	1.91549	0.52325	0.280231	1.63349	-0.226761	-0.359072	-0.768038	-2.20543	-0.52841	-1.05595	-1.11018	-1.43873	-0.388779	-0.29085	-1.39646	0.254307	0.296265	-0.996994	-1.37845	-0.092015	21.6197	21.0733	21.6652	20.7181	21.6392	21.5363	20.7105	21.9397	22.0667	21.588	22.4287	21.8889	22.6588	21.4997
Cluster -1	Q8N6G6	ADAMTS-like protein 1	ADAMTSL1	0.213033	-0.0569702	0.258261	0.475351	0.344338	0.960959	0.576752	1.21107	0.340053	0.913504	1.21321	1.19469	-0.0618218	1.18002	0.519096	1.02885	0.420545	-0.6309	-0.741475	-1.27512	-1.20226	-1.41957	-2.02639	0.364181	0.0197098	-1.9843	0.723831	-0.00356473	0.879866	-1.52503	-1.79405	-0.115876	16.2726	15.8487	16.3436	16.6844	16.4787	17.4467	16.8435	17.8393	16.472	17.3722	17.8426	17.8136	15.8411	17.7905
Cluster -1	O60741	Potassium/sodium hyperpolarization-activated cyclic nucleotide-gated channel 1	HCN1	0.554986	0.263729	0.229281	-0.130482	1.09154	1.50006	-0.237885	1.86469	1.22676	0.54782	0.83777	0.902483	1.40864	0.772391	-0.214715	1.24711	0.341535	0.0963953	-1.0095	-1.51674	-1.29831	-1.77824	-0.538176	-1.37811	-0.72533	0.433473	-1.29658	-1.04108	-0.120636	-1.06006	-0.987093	0.0142946	17.4196	16.8029	16.7299	15.9681	18.5557	19.4207	15.7407	20.1928	18.842	17.4044	18.0184	18.1554	19.2272	17.8799
Cluster -1	P36383	Gap junction gamma-1 protein	GJC1	0.718215	0.707221	0.837264	-0.570797	0.646785	1.02551	-1.30454	1.3058	1.06073	1.19223	0.86211	0.94115	0.910688	-0.948283	-0.959179	1.06497	0.726057	0.515702	-1.13001	-1.36326	-0.51481	-1.2779	0.598226	-1.19508	0.583727	-1.35908	-1.21184	-1.14089	0.84904	-0.812674	-1.34893	0.591871	17.8492	17.823	18.1334	14.7724	17.6787	18.5827	13.021	19.2518	18.6668	18.9807	18.1927	18.3814	18.3086	13.8714
Cluster -1	P48509	CD151 antigen	CD151	0.872007	0.790133	0.891993	-0.476183	1.13343	0.0342538	-0.960001	1.85416	1.24834	1.30541	0.85748	0.285717	1.46242	1.01148	-0.439039	1.61787	-0.635332	0.234281	-1.38301	-1.65346	-1.21873	-1.1248	-1.00733	-0.905188	-0.249037	0.339472	-0.667215	-0.791161	-0.481955	-1.04833	-0.783429	-0.114242	22.7204	22.6468	22.7383	21.5082	22.9554	21.9672	21.0732	23.6034	23.0587	23.11	22.7073	22.1932	23.2512	22.8458
Cluster -1	Q99969	Retinoic acid receptor responder protein 2	RARRES2	0.295241	0.495259	1.1328	-0.0155325	0.946684	0.386808	-1.07619	1.00616	1.57145	0.670732	1.06645	1.53794	0.551822	1.31442	0.0937237	1.67285	0.787541	-1.17204	-1.60023	-1.15838	-1.02378	-0.795247	-0.518687	-0.328081	-0.146334	-0.535632	-1.71053	-1.15163	-0.0921724	-0.785958	-1.32557	-0.0938746	18.3731	18.5607	19.1586	18.0816	18.984	18.459	17.0868	19.0398	19.57	18.7252	19.0964	19.5386	18.6137	19.3289
Cluster -1	Q86VW2	Rho guanine nucleotide exchange factor 25	ARHGEF25	0.59203	0.714709	0.81667	0.724952	0.920192	0.86787	-1.19522	0.843295	1.06981	0.911919	1.06283	0.921395	0.997096	0.815181	0.914583	1.09986	0.654352	0.429247	-1.13622	-1.00202	-0.97882	-1.26226	-1.23899	-1.67756	0.613889	-0.992721	-1.40679	-0.940918	0.0914528	-1.14752	-0.943767	-1.13851	18.3901	18.7389	19.0287	18.768	19.323	19.1743	13.3096	19.1044	19.7483	19.2995	19.7285	19.3264	19.5416	19.0245
Cluster -1	Q14714	Sarcospan	SSPN	0.723164	0.764696	0.658193	0.0437863	0.887582	0.936115	-0.241569	1.30307	1.13386	0.579658	0.510691	1.05263	1.29139	1.14893	0.662417	1.27415	0.403428	0.232906	-1.38192	-1.13565	-1.26906	-0.811381	-1.83	-1.527	0.0644134	-0.224217	-1.31785	-1.16244	-0.152041	-1.39029	-1.23765	0.00998217	17.5667	17.6582	17.4237	16.0711	17.9287	18.0355	15.4429	18.8434	18.4709	17.2508	17.099	18.292	18.8177	18.504
Cluster -1	P54852	Epithelial membrane protein 3	EMP3	0.503439	0.581154	1.33853	0.278495	0.329937	0.218444	0.768683	0.802175	1.17655	0.410548	0.32603	0.369331	1.14567	0.214376	-0.250474	1.90475	0.549325	-0.332726	-0.970694	-0.796507	-2.95731	-1.25466	-0.0485815	0.267812	-0.308844	-0.402599	-0.307083	-2.52075	-0.127817	-0.39841	-0.929029	0.420235	18.6451	18.7495	19.7662	18.3431	18.4122	18.2625	19.0012	19.0462	19.5488	18.5204	18.407	18.4651	19.5073	18.2571
Cluster -1	P13987	CD59 glycoprotein	CD59	0.963123	0.984243	0.614807	-0.311328	0.638589	-0.587728	0.11039	1.02065	0.588409	0.0316765	0.374561	0.647133	2.43821	0.814774	-1.4613	1.92174	0.602359	0.379787	-0.824579	-1.85828	-1.32229	-1.19169	-0.447345	-0.421807	-0.332161	-1.10587	-0.4813	-0.407199	0.722077	-0.933968	-1.44525	0.279573	23.0187	23.0422	22.6314	21.6018	22.6579	21.2945	22.0707	23.0826	22.6021	21.9831	22.3643	22.6674	24.6586	22.8538
Cluster -1	Q9HAV0	Guanine nucleotide-binding protein subunit beta-4	GNB4	1.01287	0.548164	0.681882	0.0166396	0.753694	0.0565155	-0.0652135	1.17376	0.724181	0.295953	0.711477	0.444297	1.70577	0.994611	0.195179	1.77056	1.07676	-0.313361	-1.17691	-1.63383	-1.67815	-1.26987	-0.714524	-0.591748	-0.1469	-0.820948	-0.358624	-1.97791	0.847541	-0.715585	-1.51607	-0.030203	20.7125	20.1924	20.3421	19.5975	20.4224	19.6421	19.5059	20.8926	20.3894	19.9101	20.3752	20.0762	21.488	20.6921
Cluster -1	P35555	Fibrillin-1	FBN1	0.419479	1.06617	0.704096	-0.142828	0.682326	0.141965	0.493918	1.58414	0.53928	0.186608	1.13694	0.958401	2.00282	0.639339	-0.306825	1.03233	0.588233	-0.029363	-0.952787	-1.89519	-1.86685	-0.94292	-0.480074	0.00597674	0.1128	-1.26462	-1.14004	-1.0767	0.588959	-0.80466	-1.80802	-0.172914	25.087	25.8633	25.4287	24.412	25.4025	24.7539	25.1764	26.4851	25.2308	24.8075	25.9483	25.7339	26.9877	25.3509
Cluster -1	P0CG29	Glutathione S-transferase theta-2	GSTT2	0.555898	0.771571	1.23608	0.0445398	-2.14815	-0.793362	0.0913888	0.853956	0.743658	0.0217928	0.997755	0.687789	0.825264	1.18646	0.702236	1.50208	0.840306	-0.038124	-0.176463	-0.788436	-2.42798	-2.31131	-0.0852883	0.0389187	0.408458	-1.0463	-0.577486	-0.958917	-0.194832	0.274854	-0.59861	0.362238	19.5375	19.9641	20.8829	18.5262	14.1893	16.8689	18.6188	20.1271	19.9089	18.4812	20.4115	19.7984	20.0703	20.7847
Cluster -1	P05771	Protein kinase C beta type	PRKCB	0.61049	-0.485301	1.09108	-0.366981	1.158	-0.0858005	0.99765	2.15451	0.51328	0.209885	1.04067	1.32445	1.48795	0.815284	0.0531559	1.24187	0.312505	-1.00434	-0.877755	-1.3829	-1.50174	-0.870619	-0.314161	0.523352	-0.871749	-0.960461	-0.380715	-1.65904	0.0564198	-0.77376	-1.17596	-0.879257	20.5203	19.4516	20.9891	19.567	21.0543	19.8412	20.8979	22.0263	20.4255	20.1296	20.9399	21.2167	21.3762	20.7201
Cluster -1	Q16623	Syntaxin-1A	STX1A	0.323849	-0.180155	1.04681	-0.00474918	1.39086	0.857022	0.238686	0.735378	1.20199	1.11913	1.14265	1.01209	0.758335	0.936966	0.788725	0.962761	-0.48521	-0.756529	-1.83982	-0.765799	0.0522506	-0.958269	-0.429847	-0.0588292	-0.12861	-0.495402	-3.11933	-0.42894	-0.554103	-0.430794	-0.808793	-1.12231	17.5196	16.6909	18.7083	16.9793	19.274	18.3962	17.3795	18.1962	18.9634	18.8272	18.8659	18.6512	18.234	18.5277
Cluster -1	Q16082	Heat shock protein beta-2	HSPB2	-0.130408	-0.313793	0.803784	-0.149262	0.776203	0.599801	-0.0262102	1.22823	1.04786	1.18954	1.03214	1.21227	0.881205	1.41163	0.603956	0.879968	-0.228883	-0.754543	-1.76495	-1.92682	-2.13402	-0.177425	-0.426243	0.0117302	0.155221	-0.392686	-2.19768	0.43865	-0.620382	0.29164	-0.539121	-0.781414	16.7906	16.5177	18.1806	16.7625	18.1395	17.8771	16.9456	18.8121	18.5437	18.7546	18.5204	18.7884	18.2958	19.085
Cluster -1	Q03167	Transforming growth factor beta receptor type 3	TGFBR3	0.644263	0.549502	0.874915	0.409902	0.890558	0.951503	1.13921	0.45048	0.829377	0.757269	0.899882	0.827327	0.693041	0.406198	0.855716	0.957051	-0.765406	-0.333688	-1.44378	-0.545137	-1.91239	-1.06192	-0.0778465	0.0290142	-1.06049	-0.438041	-3.3304	0.357984	-0.474353	-0.532631	-0.139454	-0.40766	18.0644	17.9472	18.3497	17.7745	18.369	18.4444	18.6766	17.8247	18.2933	18.2042	18.3806	18.2908	18.1247	17.7699
Cluster -1	Q9UH03	Neuronal-specific septin-3	SEPTIN3	0.0244592	-0.107831	1.35956	0.398031	1.87267	0.869453	0.404594	0.602392	1.31464	1.10058	0.867695	0.642994	0.289787	0.745857	0.942341	1.31866	-0.628781	-0.963086	-1.72102	-0.706023	-1.56404	-0.823217	-0.0694265	-0.142226	0.0728994	-0.970327	-0.973565	0.746151	-1.43183	-0.69604	-1.54413	-1.23122	17.5312	17.3908	18.9486	17.9278	19.4934	18.4283	17.9348	18.1448	18.901	18.6737	18.4264	18.1879	17.8129	18.2971
Cluster -1	Q9UPQ7	E3 ubiquitin-protein ligase PDZRN3	PDZRN3	0.28018	0.271263	0.804852	-0.0525996	1.28013	0.42886	0.374633	0.218295	0.827905	0.74625	1.20782	0.449263	0.512252	1.01013	0.406192	0.697838	-0.346881	-0.056698	-1.20628	-2.56048	-1.66947	-0.605592	0.322883	0.932227	-0.313904	-0.612054	-2.71498	0.433754	-0.160524	-0.794041	-1.14928	1.03806	16.8888	16.8811	17.3363	16.6049	17.7418	17.0156	16.9693	16.836	17.356	17.2863	17.6801	17.033	17.0867	17.5114
Cluster -1	P21589	5'-nucleotidase	NT5E	0.141714	-0.726703	0.573076	0.0309185	0.305636	0.506886	0.273162	1.48733	0.724272	0.94044	1.53659	1.37623	1.30494	1.56054	0.591888	0.805976	-0.166075	-1.05121	-1.13742	-0.68414	-1.77198	-1.66288	0.056422	0.676989	-0.0381636	-1.34014	-1.55776	0.236641	-1.11588	-0.673903	-0.00223769	-1.20115	21.1462	20.3843	21.5247	21.049	21.29	21.4666	21.2616	22.3268	21.6573	21.847	22.37	22.2293	22.1668	22.391
Cluster -1	P13637	Sodium/potassium-transporting ATPase subunit alpha-3	ATP1A3	0.403323	0.306349	1.03295	0.300853	1.25037	0.819836	0.335831	0.907691	1.13075	0.770854	1.07636	0.804099	0.994789	0.690675	0.755138	1.26741	-0.370178	-0.238165	-1.47481	-1.70325	-1.73408	-0.214782	-0.206385	0.195668	-0.0918843	-1.76809	-1.70291	0.187345	-0.534696	-0.357899	-1.10694	-1.72622	18.0479	17.8415	19.3881	17.8298	19.8509	18.9345	17.9043	19.1215	19.5963	18.8303	19.4805	18.901	19.3069	18.6596
Cluster -1	Q8N699	Myc target protein 1	MYCT1	0.429687	0.314022	0.0300666	0.841977	0.746574	0.762208	0.796056	0.0601787	0.799722	-0.1028	0.698458	0.720534	-0.020457	0.355222	1.18159	0.402281	0.590215	-0.864148	-0.586501	-0.599536	-0.12613	-0.525536	0.341351	-0.754649	-0.233298	-0.0352431	-4.5737	-0.726045	0.303397	0.328126	-0.636284	0.0826595	19.0818	18.9637	18.6737	19.5028	19.4054	19.4214	19.4559	18.7044	19.4597	18.538	19.3563	19.3788	18.6221	19.0057
Cluster -1	O00470	Homeobox protein Meis1	MEIS1	0.0326322	-0.0531763	0.920846	-0.210598	0.958042	0.852439	0.346848	0.948874	1.07396	0.757905	1.13728	0.870829	0.820771	0.825133	0.480704	1.08734	0.332974	-0.817957	-0.890715	-1.16483	-2.20679	-0.543236	-0.00457166	-0.195977	0.414904	-0.188895	-3.05946	-1.64248	-0.414174	0.238158	-0.436119	-0.270646	17.4735	17.3311	18.9471	17.0699	19.0088	18.8336	17.9948	18.9936	19.2011	18.6768	19.3062	18.8641	18.7811	18.7883
Cluster -1	Q6UXH9	Inactive serine protease PAMR1	PAMR1	0.315614	0.318774	0.912581	0.331882	0.274845	0.867079	0.743282	0.780074	0.909824	0.86843	1.16475	0.900518	0.607638	1.1227	-0.556932	0.635264	0.206215	-2.24543	-0.711384	-1.40654	-2.0777	-0.014772	0.346579	0.106839	0.847535	0.189035	-2.29307	-1.06287	-1.22191	0.164849	-1.04615	0.0224409	17.2452	17.2509	18.3219	17.2745	17.1716	18.2398	18.0165	18.0829	18.3169	18.2423	18.7768	18.3002	17.7719	18.7009
Cluster -1	O14756	17-beta-hydroxysteroid dehydrogenase type 6	HSD17B6	1.07095	-0.147487	0.908888	0.74581	0.448768	0.254012	1.18104	0.304786	0.598881	1.28472	0.46132	0.441853	-0.339135	1.0221	0.664558	0.372722	0.249103	-0.46343	-1.20677	-0.441978	-1.05494	-1.10503	0.279982	0.111079	0.69964	0.481012	-3.53034	-1.91333	0.0293863	-0.212339	-1.13581	-0.060001	20.2117	18.5485	19.9905	19.7679	19.3624	19.0965	20.362	19.1658	19.5673	20.5035	19.3795	19.353	18.2869	20.145
Cluster -1	Q06190	Serine/threonine-protein phosphatase 2A regulatory subunit B'' subunit alpha	PPP2R3A	-0.371455	0.356646	0.936085	0.30921	0.696049	0.84372	-0.0029005	0.861433	0.569738	1.10569	0.686752	1.45138	0.33219	1.61628	0.687078	0.859403	-0.0384182	-0.502644	-0.425984	-1.2478	0.170526	-0.484644	-0.18486	-0.543818	-0.126113	-0.739632	-3.79814	-0.829164	-0.6502	-0.426488	-0.930758	-0.179161	16.9704	17.6598	18.2084	17.6148	17.9811	18.1209	17.3193	18.1377	17.8615	18.369	17.9723	18.6963	17.6366	18.8524
Cluster -1	Q96JA1	Leucine-rich repeats and immunoglobulin-like domains protein 1	LRIG1	-0.355413	-0.159254	0.843596	-0.60957	0.826466	0.687624	0.146062	0.735058	0.732507	1.04514	0.793086	0.815458	0.777397	1.33334	0.107693	0.982006	-0.476226	-0.981744	-0.0240178	-0.770458	-0.73373	-0.505725	-0.257733	0.170695	0.120532	-0.235661	-4.21403	0.238612	-0.414752	0.563973	-0.689896	-0.491032	17.0915	17.2813	18.2513	16.8457	18.2347	18.1004	17.5766	18.1463	18.1438	18.4462	18.2024	18.224	18.1872	18.725
Cluster -1	Q765P7	Protein MTSS 2	MTSS2	-0.439846	-0.609523	0.697988	-0.802948	0.945179	0.715556	-0.196443	1.21627	1.15604	1.24409	0.94635	1.19421	0.987648	1.53283	0.334055	0.948568	-0.0771732	-0.627067	-0.890649	-0.814576	-0.937041	-0.254901	-0.337895	0.174354	0.3391	-0.245065	-3.35182	-1.27165	-0.613166	-0.202589	-0.664038	-0.0958452	17.8127	17.5396	19.6442	17.2282	20.0421	19.6725	18.2045	20.4785	20.3815	20.5233	20.044	20.443	20.1105	20.9881
Cluster -1	O75900	Matrix metalloproteinase-23	MMP23B	-1.79113	0.206747	-1.42611	-0.431789	0.723855	0.631371	0.865951	1.18035	0.8138	1.04505	1.45512	1.29656	0.922983	1.1593	0.848832	-1.32811	0.827264	-1.20602	-1.21604	-0.982538	-1.0804	0.208804	0.168545	0.401713	0.820185	0.257094	-0.442429	-1.10535	-0.471874	0.375051	-1.29591	-1.43088	11.9091	16.2049	12.6939	14.8319	17.3168	17.118	17.6224	18.2984	17.5102	18.0075	18.8892	18.5483	17.745	18.2531
Cluster -1	O14498	Immunoglobulin superfamily containing leucine-rich repeat protein	ISLR	-0.500338	-0.873645	0.824774	-0.682244	0.829734	0.523964	0.00841569	1.37309	1.11291	0.108733	0.791206	0.674371	1.01473	1.08863	-0.386402	1.33502	1.68309	-1.7354	-0.819788	-1.61633	-1.52466	-0.341369	-0.714428	0.196894	1.40948	-0.12707	-1.1839	-1.35203	0.263481	0.351057	-1.35102	-0.380965	19.0342	18.5657	20.6971	18.8059	20.7033	20.3196	19.6726	21.3852	21.0587	19.7985	20.655	20.5083	20.9355	21.0282
Cluster -1	Q9P273	Teneurin-3	TENM3	-1.01361	-0.643074	0.998597	-0.935386	1.08299	0.940321	0.566424	-0.810735	0.978767	0.891023	0.902056	1.0815	0.868602	1.24041	0.776969	0.870079	1.26003	-1.32532	-1.66503	-1.00037	-0.904458	-1.36865	0.286998	0.508552	0.987951	-0.888537	-0.432788	-1.38091	-0.806932	0.706805	-1.402	-0.370293	13.2324	13.8787	16.7422	13.3688	16.8894	16.6405	15.9884	13.5862	16.7076	16.5546	16.5738	16.8868	16.5154	17.164
Cluster -1	Q92743	Serine protease HTRA1	HTRA1	-1.16313	-0.843654	0.074243	-0.645425	1.05113	0.917249	0.305342	0.323417	0.5342	0.462193	1.53944	1.47304	1.06896	1.31698	0.579905	0.831907	0.581033	-0.950355	-1.22184	-1.54874	-1.67309	-0.198006	-0.363482	0.819908	1.23509	-0.0807742	-1.62259	-0.872003	0.302342	0.0873032	-1.84338	-0.47723	17.178	17.5654	18.6785	17.8058	19.863	19.7007	18.9587	18.9806	19.2362	19.1489	20.4552	20.3746	19.8846	20.1854
Cluster -1	Q6UX71	Plexin domain-containing protein 2	PLXDC2	-0.774938	-0.374073	0.934657	-0.153661	0.888958	0.846798	0.0082318	0.327114	1.27677	0.71799	0.899697	1.10968	0.859025	1.08736	0.1983	0.894957	1.33855	-0.871457	-1.27354	-2.20609	-1.93426	-0.510065	-0.250743	-0.00230862	1.31342	-0.15484	-1.42207	-1.3807	0.159011	0.34018	-1.15601	-0.735957	18.5961	19.0163	20.3882	19.2473	20.3403	20.2961	19.417	19.7513	20.7468	20.1611	20.3515	20.5717	20.3089	20.5483
Cluster -1	P35625	Metalloproteinase inhibitor 3	TIMP3	-0.168384	-0.360419	0.189633	-0.509395	1.3281	0.750187	0.13296	0.665206	0.558213	0.477483	1.69368	0.934057	1.90489	0.267351	0.0841488	1.31011	1.16695	-1.13808	-1.38687	-2.18966	-0.854377	-0.958918	-0.921718	0.204913	0.567502	-0.836907	-1.34408	-0.440124	0.548324	0.0396697	-1.67718	-0.0372711	19.6737	19.4889	20.0183	19.3455	21.114	20.5578	19.9637	20.476	20.373	20.2953	21.4658	20.7347	21.6691	20.0931
Cluster -1	Q16825	Tyrosine-protein phosphatase non-receptor type 21	PTPN21	0.521588	-0.0129249	1.11019	-0.469012	0.854795	1.31517	-0.120923	0.910426	0.861974	1.01668	0.810728	1.37822	0.0451462	1.29867	0.957309	1.0181	0.273715	-0.679322	-0.893728	-2.46507	-1.4181	-0.373153	-0.323113	-1.24663	0.619414	-0.70734	-1.44999	-0.546536	-0.0301223	-0.147464	-1.84331	-0.265394	14.9577	14.5081	15.4529	14.1244	15.2381	15.6253	14.4172	15.2848	15.2441	15.3742	15.201	15.6784	14.5569	15.6115
Cluster -1	Q9UHI8	A disintegrin and metalloproteinase with thrombospondin motifs 1	ADAMTS1	-0.0809018	-0.241167	0.0893784	-0.0906545	1.61065	0.723865	0.374832	0.918568	0.752484	0.493601	0.916253	1.39957	0.292018	1.25059	1.16756	0.733206	0.360272	-0.798043	-0.848121	-2.40064	-1.20453	-0.375503	0.305001	-0.0977864	0.41987	-0.287917	-1.725	-0.610797	0.0132172	-0.00516864	-2.63215	-0.422545	16.3874	16.1775	16.6104	16.3746	18.6032	17.4416	16.9844	17.6966	17.4791	17.14	17.6936	18.3267	16.8759	18.1315
Cluster -1	P51797	H(+)/Cl(-) exchange transporter 6	CLCN6	0.100352	-0.282879	0.826584	-0.113144	1.18824	-0.150805	-0.00662793	1.16728	0.721019	0.98237	0.768864	0.993272	0.762407	1.36421	0.637642	1.6012	1.13497	-1.42043	-0.902518	-1.58068	-1.41081	-0.9001	-0.675302	-0.164004	0.772622	-1.57532	-1.58388	-0.342664	0.112956	0.0506393	-1.80097	-0.274479	17.487	17.1497	18.1262	17.2991	18.4445	17.2659	17.3928	18.4261	18.0333	18.2633	18.0754	18.2729	18.0697	18.5994
Cluster -1	A0A0J9YY99	Ig-like domain-containing protein (Fragment)	-	0.424344	-0.126334	-0.0989742	0.139889	1.03768	-0.0437381	1.76387	0.819311	0.972473	0.742707	0.952854	1.13536	0.891186	1.26036	0.431983	1.21776	-1.19251	-0.915693	-1.66375	-1.46862	-0.522841	-1.53083	1.47697	0.223035	-0.19078	-1.0964	-1.17239	-0.923514	-0.900399	-0.24317	-1.33941	-0.0604447	17.6084	16.9449	16.9778	17.2657	18.3474	17.0444	19.2224	18.0843	18.2689	17.992	18.2452	18.4651	18.1709	18.6157
Cluster -1	A0A075B6H9	Immunoglobulin lambda variable 4-69	IGLV4-69	0.612803	0.00999242	0.103109	-0.101577	0.360204	-0.213056	2.23245	0.0570935	0.310035	0.171077	1.91488	0.365497	0.364287	1.4641	1.12118	0.342682	0.121066	-0.103696	-1.69332	-1.51762	-0.906077	0.0620052	1.53707	-0.28124	-1.16679	-0.744674	-0.39749	-1.84497	-1.13553	0.845109	-1.20636	-0.682252	22.8151	22.0536	22.1713	21.9127	22.496	21.7719	24.8611	22.1131	22.4327	22.2571	24.4599	22.5027	22.5012	23.8905
Cluster -1	P01859	Immunoglobulin heavy constant gamma 2	IGHG2	0.233796	0.462368	0.180524	0.273837	0.624814	0.42509	0.896169	0.904589	1.31042	1.65293	1.31137	0.994293	0.901832	0.836802	-0.0369933	0.897175	-0.243879	-0.402731	-1.82625	-1.46986	-0.838887	-0.748403	0.265413	0.373612	0.0917156	-0.215116	-0.399936	-2.40293	-0.983809	-0.669805	-2.05988	-0.338259	25.2075	25.4671	25.147	25.253	25.6516	25.4248	25.9598	25.9694	26.4303	26.8193	26.4314	26.0713	25.9663	25.8924
Cluster -1	O60669	Monocarboxylate transporter 2	SLC16A7	0.697773	0.150126	0.709371	0.85075	0.321808	-0.0282182	0.781472	0.632069	0.8668	1.51015	1.31394	0.92273	0.257736	0.879104	1.20043	0.547178	0.27554	-1.09535	-1.54996	-2.14816	-1.30342	-0.367588	1.16656	0.0559421	0.214223	-0.762298	-0.976086	-1.91678	-0.821711	-0.575928	-1.43953	-0.368678	18.3837	17.8563	18.3948	18.531	18.0216	17.6845	18.4643	18.3204	18.5465	19.166	18.9771	18.6003	17.9599	18.5583
Cluster -1	Q9H4E5	Rho-related GTP-binding protein RhoJ	RHOJ	-0.0897964	-0.144807	1.13427	0.132431	1.52687	1.16455	0.776557	1.1684	0.657621	1.1371	0.685543	0.998372	0.66624	0.845347	1.45582	0.40106	0.272371	-2.02399	-1.13568	-1.80981	-1.27989	-0.700205	-0.187744	-1.12212	-0.189824	-0.17966	-0.46223	-1.09583	-0.83683	0.558335	-1.2833	-1.03916	14.5665	14.5146	15.7201	14.7759	16.0901	15.7486	15.383	15.7522	15.2709	15.7227	15.2972	15.592	15.279	15.4478
Cluster -1	Q719H9	BTB/POZ domain-containing protein KCTD1	KCTD1	0.846051	0.843821	0.760784	-0.00790668	0.601867	1.04864	0.139844	0.326992	0.378418	0.391322	0.646701	0.882929	0.368949	0.877504	0.866422	1.02873	0.169728	-3.27634	-1.73839	0.514132	-1.46324	-0.21431	-0.119424	-0.696631	-0.695398	0.0706618	-0.503101	-2.09099	-0.507286	0.912733	0.126034	-0.489233	15.092	15.0901	15.0222	14.3937	14.8923	15.2576	14.5145	14.6675	14.7096	14.7201	14.929	15.1221	14.7018	15.1177
Cluster -1	Q9BXJ4	Complement C1q tumor necrosis factor-related protein 3	C1QTNF3	-0.193845	-0.635757	1.45369	-0.515616	0.429659	1.1455	0.589365	0.711665	1.16207	1.18015	0.873662	1.30928	0.904616	1.24245	0.310657	0.769704	0.729988	-1.47254	-1.92568	-2.08438	-1.05837	-0.482594	-0.337013	-0.532163	1.1247	-0.375513	-0.866874	-0.681127	-1.29813	-0.420357	-0.602603	-0.454609	15.2663	14.5778	17.8332	14.765	16.2377	17.353	16.4865	16.6771	17.3788	17.407	16.9295	17.6082	16.9777	17.5041
Cluster -1	P61952	Guanine nucleotide-binding protein G(I)/G(S)/G(O) subunit gamma-11	GNG11	0.342895	0.104555	1.17476	0.390676	0.63985	0.778301	0.444346	1.29093	0.964395	0.534022	1.37348	1.18148	0.537624	0.580073	0.739974	1.52506	0.501327	-1.25684	-0.64714	-1.02386	-0.497399	-1.9598	-0.0372047	-1.47726	-0.021474	-0.239109	-1.96313	-1.19374	-1.70261	-0.157211	-0.782495	-0.144478	17.1002	16.667	18.6121	17.187	17.6399	17.8915	17.2846	18.8233	18.2298	17.4476	18.9733	18.6243	17.4541	17.5313
Cluster -1	Q9ULN7	Paraneoplastic antigen-like protein 8B	PNMA8B	0.138579	-0.466628	-0.134464	-0.123107	0.74091	0.901672	0.265678	0.851415	0.504012	0.388773	0.800682	1.71027	1.0102	1.24162	1.50225	0.920865	1.07781	-1.64599	-0.929642	-1.24006	0.462897	-0.481465	-1.30522	-0.804281	0.640374	-0.652336	-1.01807	-2.06784	-0.414963	0.545866	-0.81073	-1.6091	14.5793	13.9787	14.3083	14.3196	15.1769	15.3365	14.7054	15.2866	14.9419	14.8275	15.2362	16.1388	15.4441	15.6738
Cluster -1	Q6AZY7	Scavenger receptor class A member 3	SCARA3	0.62485	0.356856	1.32765	0.384594	0.17519	0.597987	1.2665	1.02062	1.04686	1.15934	1.55593	1.05376	0.899339	-1.06604	0.952481	0.905423	0.738111	-1.53027	-0.688373	-0.794232	-0.744863	-1.77811	-0.520522	-1.13483	0.374222	-1.05149	-0.901394	-1.38276	-1.08223	-0.532003	-1.08722	-0.145369	15.8234	15.4404	16.8279	15.48	15.1807	15.785	16.7405	16.3891	16.4266	16.5873	17.1542	16.4364	16.2157	13.4066
Cluster -1	Q8IVB5	LIX1-like protein	LIX1L	-0.21899	-1.07209	1.02219	0.193605	0.725525	0.715761	0.747999	0.562013	0.713471	1.03411	0.951626	1.00934	0.545402	0.732653	0.685267	0.827355	0.703866	-1.61914	-1.72437	-0.995215	-1.61406	-1.35893	1.03552	-1.49922	0.567	0.39582	-1.73086	-0.190224	0.606903	-0.00612685	-0.145388	-1.60081	15.8965	14.3016	18.2169	16.6678	17.6623	17.644	17.7043	17.3566	17.6397	18.2392	18.085	18.1929	17.3255	17.6756
Cluster -1	P28906	Hematopoietic progenitor cell antigen CD34	CD34	0.199755	0.035702	1.25875	0.227949	0.827118	1.13932	0.510799	1.01573	1.25243	0.873712	1.45877	1.52869	0.904285	0.831938	0.630007	1.03992	0.0788345	-1.58028	-1.5251	-1.48859	-0.340799	-1.01881	-0.413559	-0.853668	-0.164609	-0.470798	-1.57244	-1.28175	-1.02006	-0.267997	-1.0477	-0.767551	21.098	20.9231	22.2269	21.128	21.7668	22.0996	21.4296	21.9678	22.2202	21.8164	22.4401	22.5147	21.849	21.7719
Cluster -1	P20594	Atrial natriuretic peptide receptor 2	NPR2	-0.0879484	-0.366745	0.974269	0.085694	1.14304	1.02134	0.49785	0.894571	1.02656	0.972492	0.952745	0.958745	0.93522	1.04724	0.896829	0.995437	0.395301	-2.66856	-1.39006	-1.08375	-1.34866	-0.168388	-0.321746	-1.18976	0.126467	-0.162721	-1.50118	-1.46097	-0.172527	0.157266	-0.625608	-0.532453	15.61	15.2703	16.9044	15.8216	17.1101	16.9618	16.3239	16.8073	16.9681	16.9023	16.8782	16.8855	16.8568	16.9933
Cluster -1	Q99501	GAS2-like protein 1	GAS2L1	0.388301	0.463668	0.245485	0.496868	0.845406	0.842409	0.2963	0.536879	0.531069	0.3857	0.847657	1.08784	0.586237	1.0112	-1.72255	0.354257	0.214128	-2.22587	-1.89352	-2.00252	0.800462	-2.07421	0.290254	0.411283	0.43561	0.202484	-1.67325	-0.222553	-0.60773	0.368271	0.227086	0.553346	16.825	16.9426	16.6022	16.9944	17.5382	17.5336	16.6815	17.0568	17.0478	16.821	17.5418	17.9165	17.1339	17.7969
Cluster -1	Q99788	Chemerin-like receptor 1	CMKLR1	-1.04591	-0.982543	0.988946	1.02515	0.101672	0.869268	1.3345	0.443616	0.852813	0.956998	1.30006	0.250213	-0.624813	1.04083	1.4071	1.18127	-0.997988	-0.168667	-2.15136	-0.180475	-1.64977	-1.36765	0.32197	0.279845	-0.803307	0.244888	1.02664	-1.07271	-1.09731	-0.285985	-0.0737574	-1.12353	13.6461	13.7154	15.8733	15.9129	14.9022	15.7423	16.2515	15.2764	15.7243	15.8383	16.2138	15.0647	14.107	15.9301
Cluster -1	P31994	Low affinity immunoglobulin gamma Fc region receptor II-b	FCGR2B	0.329699	-0.298806	0.969669	0.620818	0.485099	0.777553	1.48145	1.72455	0.991992	0.0931907	0.917353	0.838507	0.696403	0.729166	1.44541	0.270873	0.107764	-1.37463	-1.46507	-1.10674	-1.66433	-1.31487	0.510117	0.222327	-0.693883	-0.743398	-0.182778	-2.18481	-0.0346856	-0.501606	-0.490669	-1.15565	18.5367	17.901	19.1839	18.8311	18.6938	18.9896	19.7014	19.9473	19.2064	18.2975	19.131	19.0512	18.9075	18.9406
Cluster -1	Q96BX8	MOB kinase activator 3A	MOB3A	1.03647	0.0915967	1.14078	0.282935	0.466522	0.315449	1.20344	1.08515	1.08465	0.574557	1.06507	1.24155	1.09584	0.382187	-0.360321	1.25915	0.960456	-0.79708	-1.53531	-1.68283	-1.74974	-0.890515	-0.510012	0.368566	-0.591305	-0.529177	-0.0171907	-1.89954	-0.123483	-1.30167	-0.91951	-0.746694	19.0455	18.3961	19.1172	18.5276	18.6538	18.55	19.1603	19.079	19.0787	18.7281	19.0652	19.1865	19.0863	18.5959
Cluster -1	Q9BY11	Protein kinase C and casein kinase substrate in neurons protein 1	PACSIN1	0.584183	0.615859	0.323993	0.52551	1.07709	0.967679	0.771566	0.296381	0.392652	0.349534	0.461119	0.746637	-1.0509	0.578789	0.854466	0.769302	0.69556	0.241655	-0.435535	-2.05778	-1.38209	-0.226628	0.256768	0.376601	-0.691751	0.347727	0.417272	-2.03801	0.727605	0.0692618	-1.89716	-2.66735	18.2471	18.3081	17.7463	18.1342	19.196	18.9854	18.6079	17.6931	17.8785	17.7955	18.0103	18.5599	15.0996	18.2368
Cluster -1	O95644	Nuclear factor of activated T-cells, cytoplasmic 1	NFATC1	1.20964	-0.311542	0.810076	0.256069	0.852455	-0.0194677	1.56593	0.389318	0.722549	0.560262	0.947276	0.183576	0.949428	1.16589	0.757883	0.583522	0.743471	-1.72845	-1.39864	-1.59865	-1.64862	-0.883207	-0.338183	1.011	-0.0421018	-0.942029	0.149971	-2.35178	0.0403079	-0.0176028	-0.765124	-0.853237	18.2409	16.9231	17.8947	17.4148	17.9314	17.1761	18.5495	17.5302	17.8189	17.6783	18.0136	17.352	18.0155	18.203
Cluster -1	Q9Y279	V-set and immunoglobulin domain-containing protein 4	VSIG4	-0.383181	0.831751	0.600764	1.15972	0.38312	0.382196	1.58855	0.678067	0.285225	0.68035	1.28519	0.982298	0.763681	1.26453	1.40957	-0.164026	0.266744	-2.29722	-0.838086	-1.43372	-1.27527	-1.38353	-0.44371	0.161408	-0.854078	-0.791019	0.456117	-1.76625	0.051759	-0.301234	-0.242526	-1.0572	17.2368	18.3716	18.1559	18.678	17.9526	17.9517	19.0786	18.2281	17.8611	18.2302	18.7952	18.5123	18.3081	18.7759
Cluster -1	Q9H0Q0	CYFIP-related Rac1 interactor A	CYRIA	0.586812	-0.154809	0.456159	0.58319	0.516047	0.733326	0.994735	0.864351	0.969402	0.58387	1.0742	1.154	0.957838	0.83765	0.211578	1.10353	0.304833	-0.738875	-1.53376	-1.53065	-1.24833	-0.81483	0.00884735	0.243136	-0.231663	-0.1776	-0.190934	-3.14773	0.482881	-0.666641	-1.32034	-0.910243	19.655	19.0397	19.5466	19.652	19.5963	19.7766	19.9935	19.8853	19.9725	19.6526	20.0595	20.1257	19.9629	19.8632
Cluster -1	Q96CX2	BTB/POZ domain-containing protein KCTD12	KCTD12	0.81935	0.701429	0.83949	0.405388	0.957289	0.356991	1.11499	0.680178	0.771174	0.831731	0.558805	0.641171	0.975298	1.41009	0.433297	0.800093	0.62457	-0.844482	-1.35898	-2.16155	-1.63481	-1.12145	-0.194993	0.218185	-0.0843098	-0.228044	-0.785125	-2.46264	0.00891709	-0.518038	-1.23445	-0.519555	22.9344	22.8242	22.9532	22.5476	23.0633	22.5024	23.2107	22.8044	22.8894	22.946	22.691	22.7679	23.0801	23.4864
Cluster -1	Q96RU3	Formin-binding protein 1	FNBP1	0.508725	-0.399245	1.45422	0.0625046	0.85534	0.367854	1.15318	1.04193	0.921203	0.684572	1.25446	0.886369	0.774249	1.07378	0.340501	1.44697	0.446604	-1.28459	-1.30322	-1.48992	-1.93813	-0.792985	-0.177613	0.3553	-0.581026	-0.919897	-0.208543	-2.02477	-0.151863	-0.677247	-0.921509	-0.757212	20.621	19.9927	21.2754	20.3122	20.8609	20.5236	21.0671	20.9901	20.9065	20.7427	21.1371	20.8824	20.8048	21.0121
Cluster -1	P22897	Macrophage mannose receptor 1	MRC1	0.423729	0.322767	0.776641	1.15914	0.40839	0.408878	1.81221	1.04204	0.706059	0.665803	1.09989	0.845723	0.58484	0.623144	1.16845	0.33088	0.515834	-0.902967	-1.1304	-1.80274	-1.35595	-1.16668	0.372503	-0.0824558	-0.597997	-0.300976	-0.399681	-2.66309	-0.538407	-0.477512	-1.16249	-0.685571	21.5412	21.4451	21.877	22.2409	21.5266	21.5271	22.8622	22.1295	21.8098	21.7715	22.1845	21.9427	21.6945	21.7309
Cluster -1	Q12882	Dihydropyrimidine dehydrogenase [NADP(+)]	DPYD	0.762721	0.131783	1.00241	0.348164	0.656445	0.872292	0.96186	0.605023	0.756533	0.543925	1.20182	0.70739	0.62627	0.551176	0.840002	0.87937	0.934241	-1.21456	-1.91967	-1.86514	-1.84233	-0.948031	-0.0544713	-0.0298644	-0.125477	-0.566156	0.449028	-2.43557	-0.00686519	-0.11988	-1.02701	-0.675422	20.8429	20.3856	21.0167	20.5424	20.7659	20.9223	20.9873	20.7286	20.8384	20.6843	21.1612	20.8028	20.744	20.6896
Cluster -1	A0A075B6J9	Immunoglobulin lambda variable 2-18	IGLV2-18	-0.160819	-0.0696033	0.546688	1.56548	-0.157427	1.32988	1.18242	0.701264	0.670284	0.409539	1.23898	0.906534	0.443817	0.855204	0.988096	-0.110862	0.727735	-0.720267	-1.85884	-0.923669	-1.95569	0.501417	0.787343	-0.977252	-1.3946	-0.585331	-0.564774	-1.57632	-0.0973692	0.730942	-1.06903	-1.36376	17.8392	17.9506	18.7029	19.9466	17.8433	19.659	19.479	18.8916	18.8538	18.5355	19.548	19.1422	18.5773	19.0795
Cluster -1	O75628	GTP-binding protein REM 1	REM1	0.541364	0.676077	0.754194	0.328218	0.616665	-0.982378	0.668918	0.72852	1.00306	-0.82245	1.03102	0.980792	0.880555	0.515663	0.83351	1.00307	0.597089	-1.49267	-2.2028	-1.30296	-1.31985	0.390116	0.44491	-1.1043	0.778394	-0.968753	-1.98436	-1.5226	0.549961	0.0496489	-0.145496	0.476876	17.0629	17.3321	17.4882	16.637	17.2134	14.0182	17.3178	17.4369	17.9855	14.3378	18.0414	17.941	17.7407	17.0116
Cluster -1	Q53TN4	Plasma membrane ascorbate-dependent reductase CYBRD1	CYBRD1	0.535622	-0.014754	0.478711	0.289525	0.687613	0.747565	0.475645	0.969042	1.32403	0.947272	1.4254	1.13574	0.902093	0.774638	0.923623	0.296925	0.928339	-1.07287	-1.70408	-1.78725	-1.47792	-0.668007	-0.167116	-0.373694	0.00752834	-0.369537	-1.34172	-2.14286	0.2785	0.0115914	-1.41042	-0.609181	20.9449	20.3649	20.8849	20.6855	21.1051	21.1683	20.8817	21.4017	21.7758	21.3787	21.8826	21.5774	21.3311	21.1968
Cluster -1	Q9Y625	Glypican-6	GPC6	0.397716	-0.386451	0.464385	0.432371	0.353352	0.995168	1.03096	0.991135	0.524984	0.0578121	1.59587	1.38291	0.854701	0.0360718	0.39038	0.272953	1.53466	-1.34447	-1.09155	-1.84858	-2.04684	-0.929	-0.138523	0.147783	0.743844	-0.253758	-0.751257	-1.83485	0.26916	0.329147	-1.57038	-0.609696	20.0908	19.3255	20.1559	20.1246	20.0475	20.674	20.7089	20.67	20.215	19.7591	21.2603	21.0524	20.5369	19.7378
Cluster -1	Q9UBP9	PTB domain-containing engulfment adapter protein 1	GULP1	0.0151974	-0.286919	0.608458	0.487144	0.826789	0.88653	0.650695	1.13871	0.737453	0.752577	1.28228	1.11644	0.388348	0.634684	1.26649	0.470649	0.824642	-1.86404	-1.79496	-1.52698	-1.64838	-0.423635	-0.476474	0.0464293	1.05346	-0.502138	-1.47469	-1.75909	-0.0346525	0.177354	-0.843094	-0.729276	18.8811	18.6368	19.3608	19.2627	19.5373	19.5856	19.3949	19.7895	19.4651	19.4773	19.9056	19.7715	19.1828	19.382
Cluster -1	P36955	Pigment epithelium-derived factor	SERPINF1	-0.049441	-0.167177	0.724992	0.383873	0.466963	0.968933	0.0785964	0.50496	1.29168	1.00096	1.42453	1.56896	0.4777	0.553572	0.73939	0.393458	1.65971	-1.53962	-1.4879	-1.3365	-1.36596	-0.0192395	-0.773285	-0.235971	1.16387	-0.144577	-1.46997	-1.31952	-0.548146	-0.657812	-1.46776	-0.819274	21.2063	21.0993	21.9098	21.5999	21.6754	22.1314	21.3226	21.7099	22.4246	22.1605	22.5453	22.6765	21.6851	21.7541
Cluster -1	Q9HCU0	Endosialin	CD248	0.552194	0.508442	0.514186	0.510314	0.384002	0.462215	1.20658	0.838	0.735182	0.393185	1.30222	0.409762	0.524198	-0.44965	0.697922	0.721458	2.31609	-1.22756	-1.49167	-1.13337	-1.31081	-0.965611	0.0828465	-0.191349	0.554806	-0.308601	-0.71504	-2.34815	-0.152802	-0.330417	-1.91969	-0.168889	19.4835	19.4452	19.4502	19.4469	19.3365	19.4048	20.0554	19.7333	19.6434	19.3445	20.139	19.359	19.459	18.6078
Cluster -1	P08670	Vimentin	VIM	0.380177	0.19591	0.665286	0.277209	0.455834	0.38523	0.904449	0.800304	0.895956	0.740127	1.1039	0.920034	0.654333	0.99729	0.845184	0.642824	1.26251	-0.971065	-1.53653	-1.8056	-1.64525	-0.72161	-0.0262667	-0.00526988	0.586475	-0.237798	-1.13185	-2.45632	0.411986	-0.136104	-1.55947	-0.891882	28.5522	28.4119	28.7693	28.4738	28.6098	28.556	28.9513	28.872	28.9449	28.8262	29.1032	28.9632	28.7609	29.022
Cluster -1	O60861	Growth arrest-specific protein 7	GAS7	0.310757	-0.0589942	0.842922	0.202269	0.858488	0.786946	0.845642	0.942877	1.1588	1.13695	0.963157	0.640844	0.456619	0.461279	0.798172	0.826368	1.41214	-1.20013	-1.09676	-1.80643	-1.90913	-1.18382	-0.198753	-0.121938	0.283986	-0.391003	-0.843763	-2.04307	0.51401	-0.371556	-1.60483	-0.612052	18.428	18.1154	18.878	18.3363	18.8912	18.8307	18.8803	18.9626	19.1452	19.1267	18.9797	18.7072	18.5514	18.5553
Cluster -1	Q8N5C1	Calcium homeostasis modulator protein 5	CALHM5	0.0293054	-0.531234	1.05718	0.125143	0.63563	0.372868	0.280097	1.83871	0.841956	1.15087	0.749881	0.524894	0.879226	1.17873	0.326854	0.497877	1.21959	-1.66157	-1.30353	-1.65794	-1.90335	-0.878123	-0.120242	0.222212	0.768403	-0.0488682	-0.97719	-1.59663	0.094757	-0.0590318	-1.6666	-0.389876	18.8817	18.3493	19.8579	18.9727	19.4575	19.208	19.1199	20.6002	19.6535	19.9469	19.5661	19.3524	19.6889	19.9734
Cluster -1	O95199	RCC1 and BTB domain-containing protein 2	RCBTB2	-0.520333	-0.424242	0.776305	0.206885	0.739672	1.07793	0.521349	1.05241	1.04004	0.969727	1.14425	1.66385	0.305163	1.4542	0.159397	1.21455	0.730092	-2.04445	-0.331106	-0.991469	-1.47044	-1.20636	-0.0460514	-0.748441	0.133254	-0.00427706	-0.851345	-1.57055	-0.486022	-0.246246	-1.82737	-0.420385	16.2973	16.3726	17.3136	16.8673	17.2849	17.55	17.1138	17.53	17.5203	17.4652	17.602	18.0093	16.9443	17.8449
Cluster -1	P02747	Complement C1q subcomponent subunit C	C1QC	-0.261481	0.466639	-0.106647	1.35272	0.39348	-0.0847594	0.807728	1.1651	0.320216	1.29176	1.23716	0.638411	1.08008	1.79266	0.198087	0.338599	0.562536	-1.77282	-1.66709	-0.841892	-1.31274	-0.755448	0.0328606	1.09283	0.156938	-0.370919	-0.663593	-1.81299	0.0920034	-0.748251	-1.56319	-1.05797	22.5851	23.2944	22.7359	24.1576	23.2231	22.7572	23.6267	23.9748	23.1518	24.0982	24.045	23.4617	23.892	24.5862
Cluster -1	P02746	Complement C1q subcomponent subunit B	C1QB	-0.512265	0.436682	0.0824704	1.57803	0.412591	-0.14181	0.343052	1.24977	0.499015	1.20225	1.26706	0.837223	1.04452	1.91259	0.225	0.30026	0.418984	-1.83245	-1.42939	-0.801837	-0.971903	-0.779596	-0.00392736	0.977224	0.0802681	-0.541308	-0.786812	-1.98417	0.0938087	-0.671424	-1.48926	-1.01464	20.7278	21.6303	21.2934	22.7156	21.6074	21.0801	21.5412	22.4035	21.6895	22.3583	22.4199	22.0112	22.2083	23.0338
Cluster -1	Q9P291	Armadillo repeat-containing X-linked protein 1	ARMCX1	0.208048	-0.0154943	0.491642	-0.0390678	1.03418	0.863359	0.401405	1.01758	0.976298	0.547515	1.025	1.01456	1.19255	1.25117	0.647773	0.990638	0.548284	-1.14911	-1.40388	-1.47977	-1.89013	-0.612075	-0.303027	-0.250426	0.8088	-0.100652	-1.21135	-2.3351	0.0150364	-0.129079	-1.41765	-0.697024	19.655	19.4675	19.8928	19.4477	20.3478	20.2045	19.8171	20.3339	20.2993	19.9397	20.3401	20.3314	20.4806	20.5298
Cluster -1	Q9NYN1	Ras-like protein family member 12	RASL12	0.0253293	-0.332134	1.19771	-0.304854	0.908372	0.256821	0.410772	1.12782	1.05058	1.2456	1.40896	1.29735	0.861417	1.07585	0.530874	0.932054	0.709025	-1.52363	-0.641621	-0.747026	-1.44102	-1.39898	0.0995598	0.0696002	0.473587	-0.791037	-1.14933	-1.88893	-0.558265	-0.343426	-1.70818	-0.852854	17.1832	16.761	18.5677	16.7932	18.226	17.4566	17.6384	18.4852	18.394	18.6243	18.8172	18.6854	18.1706	18.4238
Cluster -1	Q96EM0	Trans-3-hydroxy-L-proline dehydratase	L3HYPDH	-0.318691	-0.648871	0.92799	-0.291918	0.249141	0.391463	0.376945	0.940078	0.853248	0.865315	1.04695	0.496429	1.15413	2.01276	0.229511	0.93094	1.25999	-1.72496	-1.12901	-1.73502	-1.37856	-0.454777	-0.498638	0.244805	1.33094	-0.280691	-0.740423	-1.6392	-0.114833	-0.00238242	-1.31433	-1.03832	17.9389	17.6472	19.0407	17.9626	18.4408	18.5665	18.5537	19.0514	18.9747	18.9853	19.1458	18.6593	19.2406	19.9994
Cluster -1	Q86TV6	Tetratricopeptide repeat protein 7B	TTC7B	-0.0969756	-0.597721	0.782276	0.115943	1.06313	0.59103	0.421149	0.902605	0.975387	1.10349	0.793093	1.37046	1.20813	1.5398	0.538543	1.36877	0.131304	-1.67933	-1.4904	-1.64391	-1.266	-0.957612	-0.214479	-0.287799	0.389301	-0.474035	-0.584439	-2.01493	-0.378624	-0.00921336	-1.15775	-0.441197	17.53	17.0663	18.3443	17.7272	18.6044	18.1672	18.0098	18.4557	18.5231	18.6417	18.3543	18.889	18.7386	19.0458
Cluster -1	Q9NPH2	Inositol-3-phosphate synthase 1	ISYNA1	0.618664	0.249283	0.35802	0.0377166	0.844796	0.550186	1.06895	0.709764	0.605345	0.802152	1.02292	0.693803	1.13267	1.96811	0.70081	0.221285	0.331392	-0.864259	-1.8779	-1.66534	-1.40898	0.0286153	0.137709	0.767113	-0.236787	-0.448336	-1.27861	-2.16782	-0.509709	-0.013431	-1.412	-0.966115	20.7614	20.4747	20.5591	20.3105	20.9369	20.7082	21.1108	20.8321	20.751	20.9038	21.0751	20.8197	21.1603	21.8086
Cluster -1	Q99719	Septin-5	SEPTIN5	-0.174888	-0.429309	0.666049	-0.0500961	1.43563	0.634302	0.494352	0.91892	1.29169	0.387939	1.30912	0.626049	1.06248	1.17865	0.631468	0.945744	0.921394	-1.88033	-1.56434	-1.11835	-1.435	-0.215717	-0.253049	0.451426	0.179107	-0.55395	-1.16197	-2.04267	-0.216253	0.00853166	-1.56727	-0.479663	18.6113	18.4064	19.2882	18.7117	19.9077	19.2627	19.15	19.4918	19.7918	19.0643	19.8059	19.256	19.6073	19.7009
Cluster -1	Q8N0X7	Spartin	SPART	-0.333324	-0.505943	0.885283	-0.136355	0.972131	0.628684	0.669687	1.37326	0.892052	0.887648	1.23972	1.00871	0.957205	1.25227	0.491198	1.14009	0.695505	-1.65681	-1.50946	-1.51129	-1.38938	-0.588966	-0.232412	0.0899715	0.0233291	-0.0646799	-1.08954	-2.16048	-0.169274	-0.512082	-1.30764	-0.0390968	18.2788	18.1291	19.3355	18.4496	19.4108	19.113	19.1486	19.7587	19.3414	19.3376	19.6429	19.4425	19.3979	19.6537
Cluster -1	Q9NZN3	EH domain-containing protein 3	EHD3	0.031682	-0.497073	0.946746	-0.252936	0.358858	0.66912	0.613207	1.19898	0.700661	0.961912	1.65376	1.2615	1.27131	1.22234	0.369849	1.18552	0.35543	-1.50679	-0.902991	-1.20392	-1.45113	-0.650174	-0.0973732	-0.58219	0.326007	-0.0589199	-1.14328	-2.50195	-0.108878	-0.477739	-1.09134	-0.600199	18.8797	18.4593	19.6071	18.6534	19.1398	19.3864	19.342	19.8076	19.4115	19.6192	20.1692	19.8573	19.8651	19.8262
Cluster -1	P04083	Annexin A1	ANXA1	-0.204262	-0.387294	1.2406	-0.154788	0.104226	0.151704	0.80526	0.481243	0.767111	1.38826	0.561157	1.1598	0.945231	1.7585	0.605534	0.600343	0.456012	-1.20316	-1.3087	-1.12283	-1.30903	-0.70593	-0.366685	1.60388	0.381309	-0.626643	-0.382441	-2.64584	-0.258422	-0.500219	-0.591789	-1.24212	24.3998	24.2322	25.7229	24.4451	24.6823	24.7258	25.3242	25.0275	25.2893	25.8581	25.1007	25.6489	25.4524	26.1972
Cluster -1	O94813	Slit homolog 2 protein	SLIT2	-0.248166	0.0793241	0.796544	-0.0493145	0.666165	0.483837	0.40336	1.05376	0.747033	0.945811	0.877723	0.877516	0.766174	0.926114	0.360604	0.88487	0.377041	-0.10506	-0.496922	-0.216065	-2.59296	0.0814381	-0.0612159	0.0517878	-0.0211625	0.283121	-0.0326973	-2.28907	0.0419325	-0.0182649	-2.40735	-2.1659	17.3641	18.0082	19.4189	17.7552	19.1625	18.8039	18.6456	19.9249	19.3215	19.7125	19.5786	19.5782	19.3592	19.6738
Cluster -1	Q4LDE5	Sushi, von Willebrand factor type A, EGF and pentraxin domain-containing protein 1	SVEP1	-0.15102	-0.628306	0.52112	0.081232	0.667957	0.422651	0.612193	1.12011	0.735789	0.927381	1.34037	1.13173	1.34343	1.50916	0.429627	1.14748	0.737017	-1.06043	-0.867302	-1.21899	-1.24769	-0.560071	-0.193396	-0.270811	-0.0834024	-0.45418	-1.12902	-1.86899	0.155509	0.0558707	-2.59148	-0.613526	17.1325	16.6257	17.8462	17.3791	18.0021	17.7416	17.9429	18.4822	18.0741	18.2775	18.716	18.4945	18.7193	18.8952
Cluster -1	Q8NF91	Nesprin-1	SYNE1	0.0207996	-0.317571	0.896207	-0.197839	0.801467	0.580065	0.679694	1.20287	0.989259	0.97982	1.16482	1.12739	0.994052	1.38256	0.421035	0.907192	0.426747	-1.09545	-1.56833	-1.30868	-1.61255	-0.713062	-0.27827	0.7127	0.227337	-0.425374	-0.896021	-2.44666	-0.209239	-0.376406	-1.26577	-0.802778	20.8244	20.5439	21.55	20.6431	21.4714	21.2879	21.3705	21.8041	21.6271	21.6193	21.7726	21.7416	21.6311	21.9531
Cluster -1	Q7Z5N4	Protein sidekick-1	SDK1	0.186343	-0.37314	1.00049	-0.0172694	0.785445	0.480796	0.982873	1.40435	0.988622	0.948065	1.11872	1.08225	1.02447	0.700371	0.408103	1.18747	0.817107	-1.03885	-1.65026	-1.6902	-1.79896	-1.04187	0.00581341	-0.254483	-0.0182563	-0.331545	-0.859369	-1.88645	0.0202349	-0.00921305	-1.35337	-0.818288	18.3354	17.8521	19.0388	18.1595	18.853	18.5898	19.0236	19.3877	19.0285	18.9935	19.1409	19.1094	19.0595	18.7795
Cluster -1	P14151	L-selectin	SELL	0.691988	0.00437036	0.9498	0.629245	0.335869	0.414742	1.327	0.321526	0.663883	0.357672	0.3924	1.47923	0.951575	0.330532	0.348405	0.328787	0.659223	-1.77375	-2.43847	-2.07026	-0.315487	-0.148915	0.276839	0.701381	-0.118431	-0.135492	0.22394	-1.14134	0.110564	-0.211579	-0.565821	-2.57943	17.978	16.959	18.3601	17.885	17.4502	17.5671	18.919	17.429	17.9363	17.4825	17.534	19.1446	18.3627	17.4423
Cluster -1	Q9UHF1	Epidermal growth factor-like protein 7	EGFL7	0.493295	0.262886	0.257341	0.567661	0.566429	0.711153	0.693257	1.20787	0.406239	0.822471	1.06773	1.09377	1.00003	0.585318	1.12147	0.28343	0.252852	-0.863325	-1.47962	-0.859986	-0.557258	0.20704	-0.38685	0.0250056	0.0103449	-3.34424	-0.0903209	-1.16068	0.342163	-0.202855	-1.77766	-1.25497	17.7568	17.4551	17.4479	17.8542	17.8526	18.0421	18.0187	18.6925	17.6428	18.1879	18.509	18.5431	18.4204	17.8773
Cluster -1	Q99572	P2X purinoceptor 7	P2RX7	0.683339	-0.0444638	1.12193	0.375134	0.892811	0.692407	0.79423	0.39092	0.79819	0.518975	0.354117	0.834094	0.989759	0.867406	0.137683	0.891887	0.684085	-1.41189	-2.63632	-1.32829	-0.735143	-0.538567	0.173902	0.240227	0.119446	-2.22587	-0.256038	-2.17221	0.50188	0.255322	-0.770632	-0.198327	17.545	16.3458	18.2678	17.0372	17.8902	17.56	17.7278	17.0632	17.7343	17.2742	17.0025	17.7935	18.05	17.8483
Cluster -1	Q9HCM2	Plexin-A4	PLXNA4	0.300814	0.571391	1.74094	1.04534	1.26138	0.649849	0.566057	-1.56079	1.38544	1.0605	0.510995	-0.226389	0.826107	0.339497	0.750279	0.877638	0.465271	-0.938739	-1.22134	-1.61789	-1.16914	-0.465397	0.398862	-0.192906	0.0502977	-2.26319	-0.737972	-1.37182	-0.131922	0.316504	-1.24348	0.0238085	16.1664	16.5795	18.3649	17.303	17.6328	16.6993	16.5714	13.3245	17.8222	17.3262	16.4873	15.3616	16.9684	16.2255
Cluster -1	Q5TF21	Protein SOGA3	SOGA3	0.443274	0.157654	0.981034	0.268852	1.32466	1.06078	0.712328	0.778153	1.09051	0.83809	1.10557	0.881136	0.324555	0.974327	0.864883	1.39213	-0.0191846	-0.843711	-2.43694	-0.171972	-1.15256	-1.68707	-1.96126	-0.271178	-0.398614	-0.996762	-0.0458448	-0.835695	-0.536226	-0.431894	-0.816895	-0.592122	16.4207	16.0608	17.0985	16.2009	17.5315	17.199	16.7598	16.8428	17.2364	16.9183	17.2554	16.9726	16.2711	17.09
Cluster -1	Q8N139	ATP-binding cassette sub-family A member 6	ABCA6	0.861296	0.456002	0.705597	0.567922	0.682596	0.780278	0.412796	1.02172	0.759347	0.820723	1.27855	0.573182	0.788564	0.576498	0.623643	0.728735	0.364783	-0.584802	-2.1369	-0.110538	-2.725	-1.01605	-1.48212	0.251375	0.0623384	-0.0443364	-0.0438906	-1.71838	-0.162719	-0.343752	-1.70863	-0.238817	17.9836	17.368	17.7471	17.538	17.7121	17.8605	17.3023	18.2272	17.8287	17.9219	18.6173	17.546	17.8731	17.551
Cluster -1	P07196	Neurofilament light polypeptide	NEFL	0.135313	-0.166646	0.96382	0.180853	1.15707	0.965635	0.354433	1.00105	1.19231	0.925017	1.20645	1.24043	1.24696	0.927313	0.845128	1.22345	-0.591844	-0.510815	-1.81596	-1.30757	-1.12498	-1.37772	-1.5559	-0.0197921	0.163484	-1.21293	-1.47212	-0.770025	-0.59192	-0.108955	-0.915104	-0.186414	17.0209	16.2842	19.042	17.132	19.5135	19.0465	17.5554	19.1329	19.5994	18.9474	19.6339	19.7168	19.7328	18.953
Cluster -1	Q9BPU6	Dihydropyrimidinase-related protein 5	DPYSL5	0.336689	0.286433	0.978466	0.450185	1.14131	1.02398	0.45751	0.768687	1.1783	0.774574	1.02406	0.891192	0.809543	0.897667	0.918644	1.18345	-1.47936	-0.573723	-1.61075	-1.02209	-1.322	-1.1293	-1.59726	0.26375	0.39549	-0.018472	-0.988917	-2.13533	-0.590883	-0.115714	-1.03591	-0.160219	17.6706	17.5541	19.1572	17.9335	19.5345	19.2627	17.9504	18.6713	19.6202	18.6849	19.2629	18.9551	18.7659	18.9701
Cluster -1	P41222	Prostaglandin-H2 D-isomerase	PTGDS	0.413741	-0.375866	-1.54699	1.13818	-0.272556	1.00284	0.888916	0.798062	0.906381	1.00368	1.61272	1.36211	1.77819	-0.896705	1.15178	0.800639	0.173295	0.0475692	-0.367324	-1.61603	-0.615148	-0.13811	-0.64243	-0.0926537	-1.07404	0.240456	-0.875094	-1.54684	0.153672	-0.661901	-1.20035	-1.55019	15.2475	14.1394	12.4959	16.2641	14.2844	16.0742	15.9143	15.7868	15.9389	16.0754	16.9301	16.5784	17.1623	13.4085
Cluster -1	P01601	Immunoglobulin kappa variable 1D-16	IGKV1D-16	1.50782	0.0418468	0.725554	1.85759	0.414154	-0.00122015	0.812135	-0.165715	0.15562	0.987907	0.84754	1.02842	1.75413	-0.565469	0.433132	0.829123	0.613525	-0.551152	-1.73525	-0.26156	-0.685223	-1.77823	0.458967	-0.991003	-0.91796	-0.154985	-1.71346	-1.2432	0.513592	-0.0801411	-1.49045	-0.646035	19.1379	17.7559	18.4005	19.4677	18.1069	17.7153	18.4821	17.5603	17.8632	18.6478	18.5155	18.686	19.3701	17.1834
Cluster -1	Q8N6C5	Immunoglobulin superfamily member 1	IGSF1	0.782892	-0.796531	0.35204	0.626895	1.04294	1.40146	0.608166	1.60701	0.559048	-1.7961	0.743361	1.31527	1.4142	0.469416	1.32419	1.32988	-0.683964	0.31087	-1.0236	-0.974453	-0.785811	-0.564994	-0.909329	-0.745072	-0.943372	0.241583	-0.40181	-1.00995	0.104789	-1.27324	-1.56359	-0.762187	15.9824	13.481	15.3001	15.7354	16.3943	16.9621	15.7057	17.2877	15.6279	11.8979	15.9198	16.8256	16.9823	15.486
Cluster -1	Q63HM9	PI-PLC X domain-containing protein 3	PLCXD3	0.968741	0.425197	1.10568	0.604193	1.15648	0.832321	0.418487	1.14507	0.92056	0.693877	1.39857	0.949531	1.10246	0.734005	0.132782	1.29295	-0.288612	-1.12897	-0.530273	-0.335978	-1.13091	-0.05796	-0.936424	-0.11666	-1.7843	-0.733673	-1.27188	-1.54128	-0.0226308	-1.09076	-1.65603	-1.25455	16.5643	15.7361	16.773	16.0089	16.8504	16.3565	15.7259	16.833	16.4909	16.1455	17.2193	16.5351	16.7681	16.2067
Cluster -1	P19652	Alpha-1-acid glycoprotein 2	ORM2	0.37753	-0.00193224	0.804027	1.10255	0.115376	1.0282	0.556147	0.630395	1.21925	1.28157	1.54747	1.91159	1.42127	0.109678	0.732145	0.496219	0.191507	-0.979386	-1.3936	-0.744152	-1.09979	-0.751969	-0.457567	-0.115336	-0.292845	-0.52446	-1.32675	-1.23169	-0.583088	-1.49367	-1.67075	-0.857931	23.8146	23.3808	24.3021	24.6433	23.5149	24.5583	24.0187	24.1036	24.7767	24.848	25.1519	25.5682	25.0077	23.5084
Cluster -1	P07333	Macrophage colony-stimulating factor 1 receptor	CSF1R	0.717961	0.494467	0.41537	0.789772	0.605303	1.24804	1.21313	-0.345395	0.663762	0.569277	0.210484	2.16803	1.15996	1.61504	0.329152	-0.0915856	0.945683	-0.773663	-0.905915	-1.59195	-0.635444	-1.74851	-0.0783844	-0.26732	-0.850399	-0.424641	-1.06219	-1.3698	0.231174	-1.04808	-0.582322	-1.60101	18.8485	18.6925	18.6373	18.8986	18.7699	19.2184	19.194	18.1064	18.8106	18.7447	18.4943	19.8604	19.1569	19.4745
Cluster -1	Q13822	Ectonucleotide pyrophosphatase/phosphodiesterase family member 2	ENPP2	1.02318	0.357403	1.1275	0.721498	0.215898	0.966609	1.69871	0.441711	1.46319	0.346928	1.32161	0.545109	1.31566	0.83475	0.245318	0.949941	-0.250205	-0.913052	-1.46043	-0.9969	-1.40284	-0.819578	-0.119549	-0.65251	-1.47819	-0.0202208	-0.80783	-1.96603	-0.0364832	-0.775965	-0.704395	-1.17084	17.4916	17.003	17.5682	17.2702	16.8991	17.4501	17.9874	17.0648	17.8146	16.9953	17.7107	17.1407	17.7063	17.3533
Cluster -1	P02760	Protein AMBP	AMBP	0.358191	0.17511	0.685662	0.383562	0.735398	0.587694	0.156403	1.06261	1.21437	0.832732	1.39022	1.8196	1.97931	0.345303	0.0268551	1.05482	0.436941	-0.500377	-1.33933	-1.09239	-1.02497	-0.705763	-0.560027	-0.167109	-0.138488	-0.82211	-1.401	-1.62566	-0.218711	-1.47927	-1.53928	-0.630283	22.4004	22.2133	22.735	22.4263	22.7858	22.6349	22.1942	23.1201	23.2752	22.8853	23.4549	23.8936	24.0568	22.3872
Cluster -1	P00746	Complement factor D	CFD	0.556115	0.415068	1.01318	0.623603	0.57621	0.82666	0.642589	0.780329	1.12437	0.881065	1.34896	1.57594	1.54494	0.78076	0.732197	0.971972	-0.330978	-0.569979	-1.93979	-1.40474	-0.738797	-0.959779	-0.426232	-0.616232	-0.468608	-0.863845	-1.44449	-1.11547	-0.234361	-0.984226	-1.35895	-0.937482	22.2365	22.04	22.8733	22.3305	22.2645	22.6135	22.357	22.5489	23.0283	22.6893	23.3412	23.6574	23.6143	22.5495
Cluster -1	P20648	Potassium-transporting ATPase alpha chain 1	ATP4A	0.468661	-0.875829	-0.574677	0.642968	1.25965	1.16	0.834286	1.5266	-0.527443	1.28541	-0.280913	1.33037	1.44504	1.53244	1.23607	1.70505	-0.943343	-0.941681	-0.639162	-0.835897	-0.862237	-0.0779069	-0.619203	-0.689706	-1.29805	-0.42724	-1.06432	-0.786666	-1.19262	-0.778125	-0.438917	-0.572601	16.5724	13.2217	13.9723	17.0068	18.5437	18.2954	17.4836	19.209	14.09	18.6079	14.7044	18.72	19.0058	19.2236
Cluster -1	P20366	Protachykinin-1	TAC1	1.20657	0.836108	-0.403859	0.563166	0.895128	1.12702	0.468642	0.581548	1.06726	0.708368	0.840401	1.37454	1.19972	0.848131	1.60615	1.14961	-0.976356	-0.815437	-0.854678	-0.810219	-1.49305	-1.39147	-1.04282	-0.303956	-1.01976	-1.00557	-1.02377	-1.4912	0.0676411	-0.0377581	-0.859948	-1.01016	17.9724	17.2454	14.8118	16.7097	17.3612	17.8163	16.5242	16.7458	17.699	16.9947	17.2538	18.3021	17.959	17.269
Cluster -1	P14415	Sodium/potassium-transporting ATPase subunit beta-2	ATP1B2	-1.06269	-1.53538	1.02617	0.644862	1.3895	1.08703	0.881957	1.08724	1.06106	1.16084	1.08604	1.34148	1.02173	0.994448	0.989955	1.00525	-0.464153	-0.937402	-0.80915	-0.942123	-0.581756	-0.174918	-1.41499	-1.07352	-1.35471	-0.67978	-0.503323	-0.313925	-0.976183	-0.328424	-0.421682	-1.20345	13.1219	12.2165	17.1229	16.3926	17.8189	17.2395	16.8467	17.2399	17.1898	17.3809	17.2376	17.7269	17.1144	17.0622
Cluster -1	Q9HCN6	Platelet glycoprotein VI	GP6	-0.626789	-0.99653	0.619218	1.06166	0.722809	1.26608	0.948748	1.93826	0.586442	0.901154	1.4504	1.34337	0.586021	0.492273	1.48082	0.440085	-1.24967	-1.05372	-1.1009	-1.05036	-0.715028	-0.939774	0.272146	-0.823595	-1.40918	-1.06972	-1.37993	-0.581925	-0.26217	0.138467	-0.811288	-0.177391	13.779	13.2191	15.6661	16.3362	15.823	16.6458	16.1652	17.6638	15.6165	16.0931	16.9249	16.7628	15.6158	15.4739
Cluster -1	P36382	Gap junction alpha-5 protein	GJA5	0.868334	-0.882161	-1.23227	0.698792	1.15667	1.09666	1.06143	1.1389	0.992001	0.916128	1.38188	1.30942	-1.0951	0.916277	-1.24258	0.918513	0.70102	0.300029	-0.244466	-1.52063	-1.40958	-0.951523	-0.702431	-1.02754	-1.06809	0.189954	-0.0286475	-1.05389	0.388509	0.575043	-0.806063	-1.34456	19.5353	14.029	12.9277	19.002	20.4423	20.2536	20.1427	20.3864	19.9244	19.6857	21.1508	20.9228	13.3592	19.6862
Cluster -1	Q9UQM7	Calcium/calmodulin-dependent protein kinase type II subunit alpha	CAMK2A	0.670245	-0.798555	1.09156	0.669554	1.09367	1.06071	0.694129	1.11221	1.20928	1.00972	1.15877	1.02972	0.934408	0.883362	0.777374	1.14958	-0.937606	-0.797588	-0.838609	-1.57094	-1.48714	-0.933331	-1.00913	-0.577263	-0.962828	-0.856437	-0.969281	-1.36786	-0.412728	0.704071	-0.774155	-0.954917	18.5908	13.9258	19.9289	18.5886	19.9356	19.8309	18.6666	19.9944	20.3028	19.6689	20.1423	19.7325	19.4297	19.2676
Cluster -1	Q14CZ8	Hepatocyte cell adhesion molecule	HEPACAM	0.684688	-1.1856	0.809798	0.632787	0.951223	-1.74613	0.826455	1.25826	0.828942	0.88443	1.28384	1.06385	0.695861	-0.327754	0.867834	0.816079	-1.02117	0.562199	-0.976069	-1.46688	-1.24653	-1.0551	-0.950384	0.818562	-0.630565	0.23259	-1.35295	-1.47346	1.06921	0.41152	-0.23342	-1.03212	17.7597	13.3388	18.0555	17.6371	18.3898	12.0139	18.0948	19.1155	18.1007	18.2319	19.176	18.656	17.7861	15.3666
Cluster -1	P16066	Atrial natriuretic peptide receptor 1	NPR1	0.559363	-0.871206	0.729919	0.624036	1.05784	1.20833	0.82436	1.40316	0.96947	1.14301	1.71223	1.10795	0.919905	-1.06696	1.3708	0.648201	-0.255002	-1.10008	-0.657279	-0.876061	-1.516	-0.640802	-0.700963	-0.117418	-0.341042	-0.800737	-1.88954	-1.34265	-0.291871	-0.561485	-0.414254	-0.835217	15.225	13.5108	15.4294	15.3025	15.8223	16.0026	15.5425	16.2361	15.7164	15.9243	16.6064	15.8823	15.657	13.2763
Cluster -1	Q9BRC7	1-phosphatidylinositol 4,5-bisphosphate phosphodiesterase delta-4	PLCD4	0.0605331	0.389096	1.12204	-0.12302	1.50978	0.929732	-0.0127286	1.05	1.25901	0.794168	1.08428	1.14137	1.48816	0.89588	0.934454	1.17446	-0.692032	-1.20228	-1.01441	-0.488446	-1.60515	-0.727908	-0.483875	-0.735609	-1.24137	-0.712488	-0.998706	-0.84245	-1.1941	0.509227	-0.763147	-1.50447	15.9392	16.654	18.2485	15.5399	19.0921	17.8302	15.7798	18.0918	18.5465	17.5352	18.1664	18.2906	19.045	17.7565
Cluster -1	Q9Y3Q0	N-acetylated-alpha-linked acidic dipeptidase 2	NAALAD2	0.88214	0.303301	0.942726	0.712264	0.831675	1.06079	1.05511	0.949533	0.734067	1.12292	1.02618	0.750266	0.870711	0.749189	0.696433	0.68171	-1.60069	-1.35155	-1.54389	-0.898606	-1.37449	0.582623	-0.669528	-0.979785	-0.974284	-0.84809	-0.674649	-1.16825	-0.594113	1.00121	-0.604246	-1.67068	17.8757	16.542	18.0153	17.4843	17.7594	18.2873	18.2743	18.031	17.5345	18.4305	18.2076	17.5719	17.8494	17.5694
Cluster -1	Q86TX2	Acyl-coenzyme A thioesterase 1	ACOT1	0.643496	0.450402	0.550219	0.0794195	1.52323	0.724374	-0.114874	0.958593	1.03358	0.990847	1.30968	0.981462	1.08435	1.26713	0.169634	0.913152	-0.827064	0.0305619	-2.05452	-1.8975	-0.532074	-0.412565	-0.188258	-0.906079	-0.106594	-0.0501049	-1.38992	-1.201	-0.175152	-0.58111	-2.07675	-0.196587	22.2905	22.1317	22.2138	21.8268	23.0137	22.357	21.667	22.5495	22.6112	22.576	22.8381	22.5683	22.6529	22.8032
Cluster -1	Q9BS92	Protein NipSnap homolog 3B	NIPSNAP3B	0.606061	0.238939	0.897499	-0.522926	1.24781	1.2554	0.474131	1.62884	0.917317	0.791487	1.30265	0.791084	1.53367	0.729436	0.0596848	-1.07811	-0.145624	-0.150364	-0.438466	-1.35308	-0.868947	-0.543212	0.214311	-0.70192	-0.399669	-1.23042	-0.411647	-0.609106	-0.0883964	-0.20648	-2.96069	-0.979275	17.7574	17.276	18.1396	16.277	18.5989	18.6089	17.5844	19.0986	18.1656	18.0006	18.6708	18	18.9738	17.9192
Cluster -1	P22466	Galanin peptides	GAL	0.476619	0.462098	0.72701	0.732218	0.596612	0.641405	0.412436	0.757312	0.775912	0.774464	0.843976	0.838609	0.807152	0.640676	0.727716	0.935449	-0.0205471	0.0987344	-2.44549	-1.31725	-0.77913	-0.0874853	0.0613392	-0.241858	-0.0765456	-0.489742	-2.56258	-0.542434	0.0290642	-0.0856793	-2.71686	0.0267923	20.4406	20.4059	21.0404	21.0529	20.7281	20.8353	20.2869	21.113	21.1575	21.1541	21.3206	21.3077	21.2324	20.8336
Cluster -1	Q9UBX1	Cathepsin F	CTSF	0.341689	0.0194553	1.09928	1.57509	1.12549	1.0267	0.570837	1.20046	0.815687	0.680013	0.478515	0.884429	0.604433	1.58273	0.417397	0.412954	-0.202487	-1.06026	-0.604398	-1.65292	-1.37188	-1.26357	-0.221877	0.214196	0.298173	-0.698637	-1.81383	-0.501125	-0.658257	-0.473578	-2.17069	-0.654021	16.5222	16.0604	17.608	18.29	17.6456	17.504	16.8506	17.753	17.2016	17.0071	16.7183	17.3001	16.8988	18.3009
Cluster -1	Q9BX67	Junctional adhesion molecule C	JAM3	0.11192	0.137575	0.880037	0.110185	0.660784	0.831873	0.40915	1.05546	0.883869	0.869229	1.24498	0.934059	0.991445	0.822735	0.684108	0.91151	0.0494509	-0.354873	-2.18005	-0.498261	-2.41383	-0.430107	-0.151492	-0.059163	0.190136	-0.0920948	-1.99189	-0.813329	-0.109476	-0.249575	-2.21105	-0.223318	19.6946	19.7626	21.7302	19.69	21.1491	21.6025	20.4823	22.1951	21.7403	21.7015	22.6973	21.8733	22.0254	21.5783
Cluster -1	O15240	Neurosecretory protein VGF	VGF	-0.955336	0.530524	0.69363	0.236664	0.642703	0.391478	0.0250921	1.07776	0.932398	1.10726	-0.140346	1.45449	1.20653	0.983628	0.469812	0.845222	-0.999151	0.440135	-1.27835	-1.51781	-1.75783	0.350808	-0.690106	0.731844	0.244646	0.256416	-2.06418	-1.53454	0.38912	0.53362	-1.1956	-1.41052	14.2392	16.5312	16.7827	16.0779	16.7042	16.3167	15.7515	17.3753	17.151	17.4208	15.4963	17.9563	17.5739	17.2301
Cluster -1	P21579	Synaptotagmin-1	SYT1	0.442967	0.364677	0.895085	0.435549	1.03827	0.741745	0.510149	0.684503	1.2446	0.890402	1.00314	0.982302	0.830361	0.709246	0.674842	1.10444	-0.698434	-0.0110413	-2.1863	-1.47306	-1.74792	-0.259573	0.0346624	-0.531679	-0.260507	-0.651695	-0.204226	-0.376985	-0.228746	-0.468094	-2.80844	-0.680237	17.9946	17.8488	18.8367	17.9808	19.1033	18.5511	18.1197	18.4445	19.4876	18.828	19.0379	18.9991	18.7161	18.4906
Cluster -1	P08123	Collagen alpha-2(I) chain	COL1A2	0.178245	0.350585	0.361505	0.0165922	0.526458	0.765396	0.364097	0.756834	-0.118951	0.988803	1.00131	0.971818	2.37186	0.978626	0.319456	0.714561	0.830929	-0.858868	-1.54216	-2.01426	-1.83454	-0.0162647	-0.0996984	-0.126428	0.801817	-0.619974	-0.979841	-1.36049	0.0479241	-0.367524	-1.86768	-0.540136	26.1849	26.353	26.3637	26.0272	26.5246	26.7577	26.3662	26.7493	25.895	26.9756	26.9878	26.959	28.3248	26.9657
Cluster -1	Q13219	Pappalysin-1	PAPPA	-0.0113355	-1.76036	0.886742	0.146035	0.535612	0.597711	0.492694	1.06154	0.758069	0.844939	0.912161	0.898399	1.11946	0.638451	0.441656	0.613847	0.397062	0.0720223	-1.95698	-1.73402	-2.04814	-0.0476479	0.517438	0.067102	0.378898	0.368989	-2.16474	-0.837392	0.255832	-0.0512796	-1.63055	0.237794	17.5541	14.036	19.3606	17.8707	18.6543	18.7792	18.568	19.7122	19.1018	19.2765	19.4117	19.3841	19.8287	18.8612
Cluster -1	P55058	Phospholipid transfer protein	PLTP	-0.248595	-0.0193949	0.466566	-0.146097	0.334818	0.932326	1.06965	1.03261	1.04098	1.22826	1.38141	1.40625	1.59778	0.743805	0.287352	1.182	0.150473	-0.671968	-1.20415	-2.52292	-0.607619	-0.914498	-0.518268	-0.51381	-0.480618	-0.749264	-0.781995	-0.64105	-0.151236	-0.209165	-2.09553	-0.378109	18.8764	19.0594	19.4474	18.9582	19.3422	19.8193	19.9289	19.8993	19.906	20.0555	20.1778	20.1977	20.3506	19.6687
Cluster -1	Q8NDA2	Hemicentin-2	HMCN2	0.284944	0.502882	0.830282	-0.00552476	0.605675	0.574206	0.366662	1.14449	0.775789	0.822425	0.718391	0.952308	0.975016	1.37609	0.411921	0.861025	-0.00359691	-0.173531	-0.472418	-1.95523	-1.68696	0.162874	0.0427624	0.0471495	0.219809	-0.402698	-2.15234	-1.91545	-0.209075	-0.185357	-2.41386	-0.0986797	19.1385	19.7329	20.626	18.3462	20.0133	19.9275	19.3614	21.4831	20.4773	20.6046	20.3208	20.9588	21.0208	22.1148
Cluster -1	P78539	Sushi repeat-containing protein SRPX	SRPX	0.447897	0.169719	0.881555	0.354231	0.851601	1.0522	0.588502	1.23002	0.876536	0.927532	1.10324	1.12604	1.12625	0.963855	0.59801	0.984	-0.00952295	-0.406987	-1.64177	-1.91276	-1.51724	-0.388541	-0.402916	-0.0674257	0.0624865	-0.449944	-1.62831	-1.25871	-0.637674	-0.418971	-2.00422	-0.598688	19.1986	18.4734	20.329	18.9544	20.2509	20.7738	19.5651	21.2373	20.3159	20.4488	20.9068	20.9663	20.9668	20.5435
Cluster -1	O43759	Synaptogyrin-1	SYNGR1	0.717277	0.373396	1.06472	0.136995	1.15396	0.821643	0.326345	1.00226	1.26256	0.595943	0.992706	1.04668	1.1581	0.788682	0.6952	1.41452	-0.0666908	-0.543791	-1.5056	-2.24089	-1.47084	-0.924008	-0.436931	-0.344233	-0.740051	-0.781268	-1.01947	-1.85742	0.0366871	-0.351704	-0.825004	-0.479759	19.0292	18.5533	19.5101	18.2261	19.6336	19.1737	18.4882	19.4237	19.7839	18.8613	19.4104	19.4851	19.6394	19.1281
Cluster -1	P07305	Histone H1.0	H1-0	0.710862	0.370462	1.1127	0.616471	1.3116	0.967393	0.202044	0.497366	1.26112	0.816078	1.04744	0.978889	0.438028	0.610328	1.18677	0.50705	-1.18783	-0.317998	-1.60671	-2.59593	-1.01087	-1.35918	-0.471485	0.178786	0.125031	-0.905818	0.303546	-0.144607	-0.750734	-0.567936	-1.77957	-0.543295	25.1715	24.8974	25.495	25.0955	25.6552	25.378	24.7618	24.9996	25.6145	25.2562	25.4425	25.3873	24.9518	25.0905
Cluster -1	O00187	Mannan-binding lectin serine protease 2	MASP2	0.50946	0.551695	0.651329	0.427177	0.617524	0.442357	0.465365	0.559236	1.04128	0.80086	1.23436	0.929957	1.23768	0.947197	0.676949	0.854138	0.343393	-0.281348	-1.7121	-1.99396	-2.44168	-0.101165	-1.66935	0.0328983	0.433459	-0.937221	-0.55687	-0.44083	-0.334862	-1.75907	-0.589147	0.0612874	17.8471	17.9235	18.1037	17.6983	18.0425	17.7258	17.7674	17.9371	18.8088	18.374	19.1579	18.6075	19.1639	18.6387
Cluster -1	Q9BQI9	Nuclear receptor-interacting protein 2	NRIP2	0.821345	0.378763	0.904758	0.364542	0.995135	0.920091	0.598314	0.762675	1.05323	0.642931	1.49707	0.765283	1.17642	1.03807	0.280264	1.33719	0.226729	-0.459592	-0.841521	-2.42605	-1.29665	-0.476202	-0.615874	-0.998252	-0.39726	-1.19114	-0.737454	-1.62651	-0.0246515	-0.461562	-1.4321	-0.777989	18.7709	18.231	18.8726	18.2137	18.9828	18.8913	18.4988	18.6993	19.0537	18.5532	19.595	18.7025	19.2039	19.0352
Cluster -1	O14531	Dihydropyrimidinase-related protein 4	DPYSL4	0.351416	-0.210732	0.748311	0.267196	1.07891	0.729873	0.176909	0.52716	1.19954	0.732173	1.12432	0.824534	0.933945	0.986537	0.751533	0.843247	0.382867	-0.92851	-1.39889	-2.14074	-1.49823	-1.15607	-1.72497	0.357704	0.633729	-0.154247	-1.24842	-1.32424	0.576953	0.442962	-1.60518	-0.279594	16.7122	15.7152	17.416	16.5628	18.0023	17.3833	16.4027	17.0238	18.2162	17.3874	18.0828	17.5512	17.7452	17.8385
Cluster -1	P19022	Cadherin-2	CDH2	0.152945	-0.0381249	0.99412	0.1537	1.06694	0.917838	0.335339	0.883182	1.09635	1.08521	1.00224	0.972025	0.766466	1.27535	0.724839	1.07829	-0.0790951	-0.776257	-1.32167	-2.07268	-2.64362	-0.979514	-0.418754	0.248814	0.363365	-0.6214	-0.915132	-1.11854	-0.728977	-0.0943492	-0.749778	-0.559117	18.1576	17.8342	19.5812	18.1589	19.7045	19.4521	18.4663	19.3935	19.7542	19.7354	19.595	19.5438	19.1959	20.0572
Cluster -1	O75828	Carbonyl reductase [NADPH] 3	CBR3	0.252327	-0.20704	1.14007	-0.25885	0.622756	1.18065	0.276281	0.559586	0.861478	0.265382	1.47622	0.558404	1.15975	0.548075	0.413213	1.55485	-0.138804	0.167624	-2.03557	-2.655	0.0539016	-0.226197	-0.957642	-0.112524	0.510366	-1.03779	0.331789	-2.09698	-0.523401	-1.12934	-0.123606	-0.42997	19.5595	19.186	20.2815	19.1438	19.8608	20.3145	19.579	19.8094	20.0549	19.5701	20.5548	19.8084	20.2975	19.8
Cluster -1	P17677	Neuromodulin	GAP43	0.717441	0.444557	0.931449	0.610536	1.12965	0.996251	0.741076	0.711444	1.1287	0.901329	0.878225	1.05565	0.751872	0.830492	1.01977	0.996532	-0.565409	-0.367275	-1.3452	-2.02739	-1.92586	-0.443183	-0.0427278	-0.554959	-0.0418765	-0.973425	-1.24939	-1.85308	-0.484305	-0.300798	-1.15897	-0.511131	20.559	19.8859	21.0869	20.2953	21.5759	21.2468	20.6173	20.5442	21.5735	21.0126	20.9556	21.3933	20.644	20.8379
Cluster -1	P22830	Ferrochelatase, mitochondrial	FECH	0.0725795	0.314343	0.988232	0.357328	1.22933	1.42643	0.821955	0.9208	0.575908	-0.140267	1.2023	1.48241	0.961622	0.92852	0.528013	1.08902	-0.816561	-0.396881	-1.40498	-2.06934	-1.73993	0.032422	-0.0540344	-0.393658	-1.09072	-1.15573	-0.253583	-1.91978	0.094713	-0.357779	-0.753185	-0.479495	18.6303	18.8135	19.3239	18.846	19.5065	19.6559	19.198	19.2728	19.0116	18.4691	19.4861	19.6983	19.3038	19.2787
Cluster -1	O75781	Paralemmin-1	PALM	0.423538	0.202443	0.80491	0.182468	0.898152	0.708523	0.507814	0.726497	0.96849	0.814836	1.12748	0.815997	0.725346	0.810907	0.749311	0.938715	0.185991	-0.596643	-0.877493	-3.87854	-1.11291	-0.795403	0.0156367	-0.28869	0.224629	-0.560985	-0.772429	-1.25964	-0.259514	-0.12203	-0.965865	-0.341539	22.2813	21.8149	23.0857	21.7728	23.2824	22.8824	22.459	22.9203	23.4308	23.1067	23.7662	23.1091	22.9179	23.0984
Cluster -1	Q99536	Synaptic vesicle membrane protein VAT-1 homolog	VAT1	0.511679	0.060942	1.02384	0.92174	1.13626	0.768858	1.01336	0.938867	0.994967	0.762308	1.11722	0.960282	0.625249	0.834283	0.78885	0.6073	0.200695	-1.14973	-1.90006	-1.93387	-1.9318	-0.828638	-0.344447	0.00774837	0.271906	-0.730177	-1.24242	-1.56501	-0.334273	-0.131559	-1.03585	-0.418518	24.1733	23.8104	24.5856	24.5034	24.6762	24.3804	24.5772	24.5172	24.5624	24.3751	24.6608	24.5345	24.2647	24.433
Cluster -1	A1L4H1	Soluble scavenger receptor cysteine-rich domain-containing protein SSC5D	SSC5D	-0.14604	0.0776601	1.18149	-0.200314	0.886132	0.641597	0.432691	0.998716	1.05897	0.733318	0.970825	0.815341	1.39696	1.15907	0.0586977	1.20879	-0.00529717	-0.617003	-0.875521	-3.49051	-0.525857	-0.399051	-0.448114	-0.252875	0.209271	-0.852412	-0.567176	-1.49763	-0.129103	-0.324126	-1.25826	-0.240246	19.2264	19.6433	21.7008	19.1252	21.1503	20.6945	20.3051	21.3601	21.4724	20.8654	21.3081	21.0183	22.1024	21.659
Cluster -1	Q2UY09	Collagen alpha-1(XXVIII) chain	COL28A1	0.486303	0.293822	1.21939	0.593307	1.03923	0.74346	0.677667	1.01091	1.13857	1.22863	0.939995	0.687793	0.832922	0.497892	0.661313	1.2351	-0.475993	-0.152606	-1.53565	-2.10807	-2.23257	-0.536533	-0.0654378	-0.439111	-0.103886	-0.467671	-0.972998	-1.73608	-0.493309	-0.932269	-0.903447	-0.130688	20.482	19.9575	22.4797	20.7736	21.9888	21.1828	21.0035	21.9116	22.2595	22.5049	21.7184	21.0311	21.4266	20.5136
Cluster -1	P10636	Microtubule-associated protein tau	MAPT	0.169915	0.0210034	0.810116	0.182218	1.25525	0.918249	0.296235	0.941013	1.19254	0.848824	1.16556	1.22523	0.772415	0.956545	0.887955	1.16137	-0.610407	-0.859801	-1.4213	-2.63269	-1.98894	-0.60367	-0.392084	0.108068	-0.114164	-0.727006	-0.764433	-1.17382	-0.540238	-0.374147	0.14593	-0.855741	18.5863	18.2673	19.9578	18.6127	20.9114	20.1895	18.8569	20.2383	20.7771	20.0408	20.7193	20.8471	19.8771	20.2715
Cluster -1	P07099	Epoxide hydrolase 1	EPHX1	0.706304	0.704713	0.874087	0.783608	0.962671	0.883605	0.433802	0.702817	1.01729	0.744593	0.965047	1.06995	0.734271	1.03345	0.93179	1.00902	-0.737709	-0.00199424	-1.86218	-2.68789	-0.124335	-0.851772	-0.407811	0.181339	-0.426943	-0.630304	-1.25661	-1.10223	-0.903317	-0.834226	-1.26337	-0.64766	23.1697	23.1683	23.3245	23.241	23.4062	23.3332	22.9184	23.1665	23.4565	23.205	23.4084	23.5051	23.1955	23.4714
Cluster -1	O15394	Neural cell adhesion molecule 2	NCAM2	0.414682	0.209759	0.955368	0.279638	1.35854	0.931688	0.460938	0.828346	1.11233	0.793237	0.922021	0.90562	0.551989	0.672546	0.854086	1.02023	0.241071	-0.660475	-1.3343	-2.6497	-2.51333	-0.586201	-0.340871	-0.170599	0.34757	-0.2687	-0.752826	-0.988041	-0.454674	-0.182722	-1.22749	-0.729731	18.3377	17.9403	19.3862	18.0758	20.1681	19.3403	18.4274	19.1399	19.6906	19.0718	19.3216	19.2897	18.6039	18.8377
Cluster -1	P13521	Secretogranin-2	SCG2	0.88764	0.729663	0.836883	0.641821	1.04985	0.787251	0.498198	0.7151	1.12456	1.01594	0.732344	1.05333	0.638669	0.705005	0.879155	1.14146	-0.928602	-0.229658	-1.30883	-2.32653	-1.80578	-0.506807	0.0537175	-0.684404	-0.235006	-0.104691	-1.17428	-1.95458	-0.294989	-0.293885	-1.23649	-0.406063	20.8415	20.5204	20.7383	20.3418	21.1713	20.6374	20.0498	20.4908	21.3231	21.1023	20.5258	21.1783	20.3354	20.4702
Cluster -1	P41219	Peripherin	PRPH	0.306215	0.169441	1.01939	0.143073	1.29134	0.924596	0.488902	0.741743	1.20849	0.768035	1.17292	0.903626	0.971294	0.929974	0.76305	1.14429	-0.395248	-0.513791	-1.40593	-2.56378	-1.68737	-0.49127	-0.331063	-0.00359013	0.00737027	-0.638331	-1.03799	-1.67943	-0.107625	-0.253755	-1.31797	-0.526598	22.9818	22.6257	24.8386	22.5571	25.5466	24.5918	23.4574	24.1157	25.3309	24.1842	25.2383	24.5372	24.7134	24.6058
Cluster -1	Q12791	Calcium-activated potassium channel subunit alpha-1	KCNMA1	0.223645	0.236392	1.00228	0.146795	1.00234	0.78431	0.278304	1.19535	1.07729	0.933372	1.09651	1.07401	1.17075	0.930644	0.574815	1.13865	-0.407462	-0.116885	-1.5076	-2.15194	-1.51874	-1.23073	-0.0441014	-0.131659	0.204625	-1.74989	-0.489205	-1.46352	-0.294224	-0.346787	-1.341	-0.276331	18.6602	18.6984	20.9939	18.4298	20.9941	20.3406	18.824	21.5726	21.2187	20.7874	21.2763	21.2089	21.4989	20.7792
Cluster -1	P55083	Microfibril-associated glycoprotein 4	MFAP4	0.235361	0.44077	1.65609	-0.0318781	-0.198941	0.0296616	0.738229	1.6121	1.43459	1.75666	1.54148	0.38536	0.956312	0.59633	0.058342	1.09054	-0.376917	-0.149956	-0.846487	-1.25881	-1.44876	-1.03662	-0.0502873	-0.872844	-0.420559	-0.242016	-1.62541	-1.98927	-0.0272182	-0.807108	-0.839735	-0.309019	19.0811	19.3768	21.1263	18.6964	18.4559	18.785	19.805	21.063	20.8074	21.2711	20.9613	19.297	20.1189	19.6007
Cluster -1	Q8N0W4	Neuroligin-4, X-linked	NLGN4X	0.582163	0.940479	0.821221	0.652473	0.929829	0.659273	0.875394	0.686859	0.938061	1.39662	1.14104	0.60067	-0.290557	0.31327	0.871661	0.715599	0.480243	0.609067	-1.27717	-1.3978	-1.34752	-1.02401	0.52597	-1.53121	-0.0979376	-1.87325	-0.870012	-1.52236	-0.698573	-1.00244	-1.43003	0.622991	15.998	16.5353	16.3565	16.1034	16.5193	16.1136	16.4377	16.155	16.5317	17.2193	16.836	16.0257	14.6893	15.5948
Cluster -1	Q9H772	Gremlin-2	GREM2	0.447739	0.965085	0.811709	0.798479	0.932769	1.069	0.623661	1.62648	0.632643	0.610364	1.22446	-0.510571	1.10251	0.906201	0.46446	0.775393	0.387511	0.0292962	-0.639504	-1.71298	-0.944265	-1.27722	0.429951	-1.08939	-0.787283	-0.548341	-1.56983	-1.51543	-1.48988	-0.42742	-1.60799	0.282381	16.7161	17.6629	17.3822	17.358	17.6038	17.8531	17.0381	18.8733	17.0545	17.0137	18.1376	14.9624	17.9144	17.5551
Cluster -1	O60609	GDNF family receptor alpha-3	GFRA3	0.979729	0.899955	1.0178	0.526805	1.41881	1.15839	1.34195	1.08238	1.29045	1.07259	-0.765989	0.6616	1.15862	-0.618069	-1.03305	1.37853	-0.938228	0.359071	-1.28735	-1.54198	-1.03144	-0.320747	-0.950967	-0.467125	-0.153065	-0.814151	-0.684537	-0.511129	-1.10882	-1.23878	-1.20071	0.319476	17.4008	17.2423	17.4765	16.5005	18.2736	17.756	18.1209	17.6049	18.0185	17.5854	13.9307	16.7685	17.7564	14.2247
Cluster -1	Q9HB63	Netrin-4	NTN4	0.219778	-0.0394649	1.10352	0.0213265	1.15348	0.411325	0.428705	1.01787	1.48838	0.625317	1.70652	-0.00813673	1.71744	0.365344	0.826202	1.53571	-0.649252	-0.323042	-0.896435	-1.9262	-1.31546	-0.240891	0.0234459	-0.121814	-0.877378	-0.705359	0.0892217	-0.957634	-0.521649	-1.25483	-1.83108	-1.06498	18.3908	18.1964	19.0533	18.242	19.0907	18.5344	18.5474	18.9891	19.3418	18.6948	19.5053	18.2199	19.5135	18.4999
Cluster -1	Q13361	Microfibrillar-associated protein 5	MFAP5	0.602762	1.01722	0.779092	0.261979	0.852486	0.628676	0.807149	1.3918	0.909241	0.261595	1.18807	0.907929	1.73369	0.595772	0.568248	1.24381	-0.406911	0.0592412	-1.06103	-2.00506	-1.6072	-0.907638	-0.240903	-0.429113	-0.4745	-1.20136	-1.3767	-1.20894	-0.416962	-0.959763	-1.31561	-0.197064	21.2646	22.1008	21.6204	20.5771	21.7685	21.3169	21.677	22.8565	21.883	20.5763	22.4455	21.8803	23.5463	21.2505
Cluster -1	Q96P44	Collagen alpha-1(XXI) chain	COL21A1	0.553574	0.481875	0.959729	-0.0560376	1.16853	1.04203	0.105592	1.17369	0.804794	1.06659	0.830089	0.857199	1.52428	0.673761	0.739904	1.20612	-0.317573	-0.256162	-0.403297	-1.87053	-0.94699	-0.188118	-0.214143	-1.65002	0.193714	-1.60033	-1.66376	-1.76427	-0.430299	-0.620489	-0.974623	-0.424827	20.2015	19.9957	21.367	18.4521	21.9662	21.6032	18.9159	21.981	20.9224	21.6737	20.995	21.0728	22.9871	20.5464
Cluster -1	Q6UXB8	Peptidase inhibitor 16	PI16	0.39256	0.515623	1.02523	0.489113	1.03601	0.453236	0.872507	1.19435	1.35346	0.904223	1.32113	1.38329	1.03435	0.132245	0.45713	1.13594	-0.0380627	-0.085857	-1.01339	-1.48726	-1.79937	-0.422108	-0.152315	-1.52238	-0.688347	-0.806354	-0.604218	-1.07543	-1.01555	-0.868272	-1.84893	-0.272554	16.9139	17.1412	18.0823	17.0922	18.1022	17.026	17.8003	18.3947	18.6885	17.8589	18.6288	18.7436	18.0992	16.4332
Cluster -1	Q07507	Dermatopontin	DPT	0.714929	0.824677	1.05559	0.478016	0.675733	0.209268	0.182889	1.46159	1.29261	1.0694	1.31844	0.911426	1.5332	0.523101	0.666619	1.20827	-0.424913	-0.186949	-1.07284	-1.72274	-1.55617	-0.763374	-0.334671	-0.564043	-0.710078	-0.687581	-1.11495	-1.67158	-0.6439	-0.848119	-1.30152	-0.522332	23.9346	24.1455	24.5894	23.4791	23.8592	22.9625	22.9118	25.3699	25.0451	24.616	25.0948	24.3123	25.5076	23.5658
Cluster -1	O60260	E3 ubiquitin-protein ligase parkin	PRKN	0.561626	0.552687	0.912685	-1.35089	1.08006	1.03548	0.222205	1.10273	1.05718	0.83377	0.999092	1.12518	1.31553	0.643334	0.485418	1.37145	-0.186886	0.222409	-0.142406	-1.54668	-1.25117	-1.20707	0.167171	-1.16299	-1.51279	-1.11391	-1.18332	-0.0844718	-0.420315	-0.269614	-1.91816	-0.337324	17.264	17.2471	17.9314	13.6283	18.2496	18.1649	16.6188	18.2927	18.2061	17.7814	18.0957	18.3354	18.6972	17.4194
Cluster -1	Q7Z7G0	Target of Nesh-SH3	ABI3BP	0.57935	0.863928	1.40455	0.3745	1.02422	0.693655	0.826724	0.929418	1.28691	1.22325	1.08025	1.02202	0.877868	0.515661	0.570854	0.975702	-0.089963	-0.116718	-0.928274	-1.69937	-1.68668	-1.05252	-0.191043	-1.10154	-0.508045	-1.21874	-0.808013	-1.53064	-0.586016	-0.965716	-1.38351	-0.382072	21.4867	22.0699	23.1779	21.0668	22.3984	21.7209	21.9937	22.2041	22.9368	22.8064	22.5133	22.3939	22.0985	21.3561
Cluster -1	P21266	Glutathione S-transferase Mu 3	GSTM3	0.199555	0.424527	0.86135	-0.237726	1.01697	0.900795	-0.00733641	1.68841	1.1621	0.441063	1.3676	1.10919	1.50453	1.18559	0.317861	1.53471	-0.508762	-0.371521	-1.13666	-1.926	-1.3093	-0.25118	-0.421194	-0.908015	-0.589391	-0.884819	-1.15923	-0.688478	-0.614407	-0.758469	-1.49534	-0.446426	20.6206	20.9628	21.6271	19.9555	21.8638	21.6871	20.3059	22.885	22.0845	20.9879	22.3971	22.0041	22.6053	22.1203
Cluster -1	P22105	Tenascin-X	TNXB	0.589575	0.643772	1.28087	0.280153	1.03238	0.902041	0.5067	1.3305	1.33907	1.19911	1.46161	0.814246	0.843768	0.858432	0.731727	0.976904	-0.598211	-0.470009	-0.926699	-1.56103	-1.39414	-0.763028	-0.527012	-0.981759	-0.64652	-1.11612	-1.07989	-1.65914	-0.699464	-0.826062	-0.942543	-0.599228	22.9889	23.1009	24.4178	22.3493	23.9042	23.6347	22.8176	24.5204	24.5381	24.2488	24.7914	23.4533	23.5143	23.5446
Cluster -1	O00339	Matrilin-2	MATN2	0.38503	0.499818	1.27508	0.611847	1.0269	0.696463	0.601036	0.988291	1.52433	1.37405	0.671863	0.681289	0.771565	0.845283	0.546005	1.27502	-0.187918	-0.166992	-0.999185	-1.61286	-1.46947	-1.11971	-0.190781	-0.842786	-0.53007	-0.660952	-1.41508	-2.25325	-0.39646	-1.1104	-0.505584	-0.312382	20.7999	20.9839	22.2265	21.1635	21.8287	21.2991	21.1461	21.7668	22.626	22.3851	21.2597	21.2748	21.4195	21.5376
Cluster -1	P52895	Aldo-keto reductase family 1 member C2	AKR1C2	0.735916	0.572738	0.875536	0.902354	0.494663	0.820525	0.639737	1.26284	1.41129	0.750475	1.03884	0.978097	1.03966	0.21479	1.00317	0.955764	-0.407348	-0.278145	-0.845823	-1.85279	-0.796214	-0.815218	-0.0464467	-1.16648	-0.350977	-0.464522	-1.10466	-2.04717	-0.236354	-0.931977	-2.04096	-0.311312	19.6013	19.3864	19.7851	19.8205	19.2835	19.7127	19.4746	20.2952	20.4907	19.6204	20.0002	19.9202	20.0013	18.9149
Cluster -1	Q96F85	CB1 cannabinoid receptor-interacting protein 1	CNRIP1	0.657572	0.197479	0.8891	0.56122	0.933832	0.969454	0.748116	0.650207	0.938278	1.15371	1.17904	1.04342	0.842102	0.276249	1.37295	1.18189	-0.141951	-1.00407	-1.38867	-1.44963	-1.17263	-0.686829	-0.0988057	-0.927705	0.0661592	-0.420359	-1.58106	-2.34099	-0.395133	-0.249286	-1.11393	-0.68972	21.2115	20.7265	21.4555	21.1099	21.5027	21.5402	21.3069	21.2037	21.5073	21.7344	21.7611	21.6182	21.406	20.8095
Cluster -1	Q92633	Lysophosphatidic acid receptor 1	LPAR1	0.919061	0.604685	0.818949	0.680257	1.13845	1.17728	0.754238	1.25533	1.39663	0.537483	0.935465	0.884061	0.43952	0.362251	0.752264	0.793683	-0.0993551	-0.297738	-1.7657	-1.65147	-1.37732	-1.11195	0.19791	-0.886356	-0.474917	-0.246826	-0.86284	-1.98873	-0.478932	-0.319825	-1.75651	-0.329049	18.9332	18.3566	18.7496	18.4953	19.3356	19.4068	18.6309	19.55	19.8091	18.2334	18.9633	18.869	18.0537	17.912
Cluster -1	P15090	Fatty acid-binding protein, adipocyte	FABP4	0.618657	-0.295273	0.764266	0.905584	0.164158	0.69936	0.57832	0.603083	0.816407	1.68768	1.88838	1.27167	1.26064	0.292599	1.77638	0.821065	-0.190075	-1.10615	-1.38515	-1.30587	-1.27027	-0.38699	-0.524769	-0.863171	-0.565887	-1.09338	-0.842824	-0.911256	-0.740802	-0.697493	-1.06136	-0.907527	23.4867	21.2159	23.8485	24.1997	22.3574	23.6873	23.3865	23.448	23.9781	26.143	26.6416	25.1093	25.0819	22.6766
Cluster -1	P57087	Junctional adhesion molecule B	JAM2	0.756899	0.517644	0.883681	0.820964	1.08243	0.898224	0.964444	1.00797	0.748236	0.661046	1.32559	1.23928	0.817429	0.74447	0.990626	0.891954	-0.535539	-0.486334	-1.17145	-1.80481	-1.32197	-0.965379	-0.210931	-0.660756	-0.852312	-0.502021	-1.20667	-2.2214	-0.239541	-0.520734	-1.06656	-0.584497	18.5594	18.2795	18.7078	18.6344	18.9403	18.7248	18.8023	18.8532	18.5493	18.4473	19.2249	19.1239	18.6302	18.5449
Cluster -1	P05452	Tetranectin	CLEC3B	0.413748	0.667045	1.58905	0.552807	0.86358	0.742893	0.67401	0.786042	1.23405	0.730317	1.26862	0.964252	0.927261	0.719658	0.448845	0.787772	0.780612	-1.26162	-0.964235	-1.50966	-1.07408	-0.340399	-0.625735	-0.28155	0.348454	-0.889157	-1.79381	-1.41851	-0.939157	-0.928077	-1.62041	-0.852617	21.2791	21.5769	22.6606	21.4426	21.8079	21.666	21.585	21.7167	22.2433	21.6512	22.284	21.9262	21.8827	21.6387
Cluster -1	P22352	Glutathione peroxidase 3	GPX3	0.291295	0.314345	0.848954	0.11587	0.736745	1.17281	1.24542	1.36474	0.845107	0.837894	1.72292	0.783072	1.09471	0.110504	0.623157	0.797629	-0.22826	-1.18674	-1.40575	-1.88079	-1.47221	-0.551204	-0.0372214	0.307064	0.103249	-0.571399	-1.14263	-1.49076	-0.0265378	-1.19942	-1.51918	-0.603399	22.749	22.7764	23.4117	22.5406	23.2784	23.7965	23.8828	24.0246	23.4071	23.3985	24.4502	23.3334	23.7037	22.5342
Cluster -1	P16671	Platelet glycoprotein 4	CD36	0.97276	0.666356	0.73147	1.0553	0.53498	0.610662	0.618181	0.163993	-0.0660229	1.41468	1.40829	1.40224	1.13306	0.294368	1.85824	0.745527	0.0726814	-0.289117	-1.51355	-1.33094	-1.37894	-0.937679	-0.0452226	-0.709886	-0.835669	-0.455516	-1.05795	-1.85541	-0.716813	-0.788293	-1.03746	-0.664309	20.671	20.2059	20.3047	20.7963	20.0065	20.1213	20.1328	19.4433	19.0941	21.3419	21.3322	21.323	20.9144	19.6412
Cluster -1	Q8N126	Cell adhesion molecule 3	CADM3	0.766092	0.703526	1.05462	0.631534	1.00527	0.927109	0.778154	0.881116	1.06572	0.793206	0.936762	0.742319	0.775893	0.641582	0.844785	1.03892	-0.543284	-0.0135841	-1.87509	-1.96839	-1.44115	-0.476713	-0.106166	-0.683718	-0.308241	-0.589441	-0.804937	-2.17559	-0.468565	-0.349064	-1.57407	-0.208584	20.7619	20.5788	21.6065	20.3681	21.462	21.2333	20.7973	21.0986	21.639	20.8413	21.2615	20.6924	20.7906	20.3975
Cluster -1	P08185	Corticosteroid-binding globulin	SERPINA6	0.190832	0.0372814	1.02819	0.500514	0.898817	1.65405	0.745023	1.0605	1.49729	1.15625	1.1133	1.35765	1.15624	0.544867	0.188497	0.659723	-0.160485	-0.855801	-1.56177	-1.29798	-0.781979	-0.243274	-0.124699	-0.66185	-0.479008	-0.347076	-1.38031	-1.63833	-0.94523	-0.982605	-1.43743	-0.891199	20.8958	20.7236	21.8348	21.2431	21.6897	22.5366	21.5173	21.871	22.3608	21.9784	21.9302	22.2042	21.9784	21.2928
Cluster -1	P03950	Angiogenin	ANG	0.962192	0.506537	0.595767	0.781898	0.277794	-0.0517286	0.228858	1.2622	0.785432	0.743592	1.65922	1.50529	0.313842	1.11984	0.602791	0.938233	0.83486	-0.0395442	-1.76273	-1.65181	-1.56151	-0.741324	-0.582715	0.353888	-0.298136	-0.747816	-1.55223	-1.81642	-0.665658	-0.756273	-0.944606	-0.299725	20.0365	19.7078	19.7721	19.9064	19.5427	19.305	19.5074	20.253	19.909	19.8788	20.5394	20.4284	19.5687	20.1503
Cluster -1	Q9UHC6	Contactin-associated protein-like 2	CNTNAP2	0.374211	0.306784	0.97632	0.805881	1.18378	1.07244	1.22617	0.480744	1.18123	1.16351	0.958313	1.28552	0.597158	-1.35015	1.23561	0.927774	-0.369837	-0.929518	-1.62316	-0.533004	-1.61456	-0.726442	0.732919	-0.79195	-0.518202	-0.484962	-0.600345	-1.69199	-0.817356	-0.520096	-0.628802	-1.30799	15.5488	15.4314	16.5979	16.3009	16.9593	16.7653	17.0331	15.7344	16.9549	16.924	16.5665	17.1366	15.9373	12.5446
Cluster -1	Q12860	Contactin-1	CNTN1	0.600072	0.806309	1.04371	0.492003	1.28253	0.851545	0.967469	0.980983	1.03534	0.656677	1.09351	0.607536	0.726116	0.643093	0.632387	0.972268	-0.508644	-0.133075	-1.26711	-2.03636	-0.657851	-0.734699	0.149293	-0.740343	0.0777933	-0.702694	-0.867364	-1.99426	-0.702608	-0.345606	-2.28112	-0.646886	19.2109	19.6765	20.2126	18.9669	20.7518	19.7787	20.0404	20.0709	20.1937	19.3387	20.325	19.2277	19.4955	19.308
Cluster -1	Q02246	Contactin-2	CNTN2	0.97245	0.505833	1.06701	0.214741	1.14881	0.691227	0.896989	0.904266	1.08527	0.631144	0.875207	0.518723	0.68033	0.821211	1.25806	1.11745	0.0312373	-1.08351	-2.03631	-1.40607	-0.67397	-0.628659	-0.0955092	0.0722698	-0.0579662	-0.554744	-0.552573	-1.47305	-2.21142	-0.622419	-0.739017	-1.35703	16.3631	15.7068	16.4961	15.2974	16.6111	15.9675	16.2569	16.2672	16.5218	15.883	16.2263	15.7249	15.9522	16.1504
Cluster -1	O76070	Gamma-synuclein	SNCG	0.668544	0.286459	0.957329	0.59205	1.1132	1.00838	0.803603	0.766531	0.880834	0.904236	1.35244	0.9434	0.961506	0.794317	1.14631	1.18582	-0.436521	-0.251882	-1.20147	-1.96889	-0.699053	-0.494388	-0.370533	-0.939713	-0.448298	-0.9588	-1.22536	-1.85886	-0.536129	-0.678181	-1.55861	-0.738271	22.0992	21.3216	22.687	21.9436	23.0043	22.7909	22.3741	22.2987	22.5313	22.5789	23.4912	22.6587	22.6955	22.3552
Cluster -1	O14495	Phospholipid phosphatase 3	PLPP3	1.06793	0.374284	0.396755	1.21382	0.640542	1.13233	0.834249	0.854055	1.00722	0.270074	1.17223	1.08487	0.857706	0.338525	1.51744	0.914764	-0.214659	-0.494684	-1.38233	-1.2875	-1.8833	-1.11377	0.0311796	-1.30984	-0.565176	-0.285856	-1.30501	-1.50783	0.0285368	-0.69509	-1.43191	-0.259564	20.7734	20.1726	20.1921	20.8997	20.4032	20.8291	20.571	20.5881	20.7208	20.0824	20.8637	20.788	20.5913	20.1417
Cluster -1	Q687X5	Metalloreductase STEAP4	STEAP4	0.650051	-0.0745506	0.804078	0.821335	0.803007	0.459329	0.868515	0.991074	0.997203	0.630312	1.13233	1.3723	1.07243	0.648802	0.835757	0.940249	0.080445	-0.594825	-2.14697	-1.54326	-1.55266	-0.677688	0.082868	0.426891	-0.511304	-0.647756	-1.45241	-1.76955	-0.340172	-0.331889	-1.4567	-0.517255	18.5265	17.5842	18.7268	18.7492	18.7254	18.2785	18.8106	18.97	18.9779	18.5008	19.1537	19.4657	19.0758	18.5249
Cluster -1	P01019	Angiotensinogen	AGT	0.218679	-0.196268	0.908305	0.894618	0.967355	1.41828	0.744471	0.532752	1.23676	1.26033	1.67505	0.862821	0.637889	0.717164	0.368892	0.608458	0.314628	-1.08718	-1.1496	-0.936405	-0.837411	0.0156976	-0.164136	-0.462444	-0.23277	-0.602735	-1.33232	-2.49717	-1.34654	-0.768025	-1.42728	-0.341865	21.4409	21.0482	22.0936	22.0806	22.1495	22.5763	21.9385	21.7381	22.4044	22.4268	22.8193	22.0505	21.8377	21.9127
Cluster -1	P51884	Lumican	LUM	0.500915	0.365479	1.12495	0.511941	0.683498	0.942722	0.851984	1.35231	1.25039	1.0809	1.4893	0.844032	1.04049	0.603527	0.755905	0.813552	-0.0059774	-0.643561	-1.1631	-1.78534	-1.5358	-0.735752	-0.274664	-0.387378	-0.109159	-0.880585	-1.13423	-1.55106	-0.750941	-1.03117	-1.4091	-0.81408	26.0783	25.8104	27.3131	26.1002	26.4396	26.9525	26.773	27.763	27.5613	27.2259	28.034	26.7573	27.146	26.2814
Cluster -1	Q9NRN5	Olfactomedin-like protein 3	OLFML3	0.897049	0.126519	0.978747	0.316837	0.946886	1.19231	0.679643	1.11167	1.15464	0.791562	1.6576	0.800945	0.886487	0.573491	0.49216	0.959843	0.686453	-1.26822	-1.28508	-1.6327	-1.54119	-0.612142	-0.472019	-0.97948	-0.0161191	-0.69271	-0.68825	-1.67284	-0.606073	-0.661924	-1.47153	-0.652573	22.1682	21.0213	22.2898	21.3046	22.2424	22.6077	21.8446	22.4876	22.5516	22.0112	23.3002	22.0251	22.1525	21.6866
Cluster -1	Q6UWY5	Olfactomedin-like protein 1	OLFML1	1.02615	0.384269	0.91121	0.586303	1.02391	1.08586	0.955516	1.1821	1.18838	0.744899	1.63086	0.718471	0.777015	0.28996	0.442189	0.974653	0.440271	-0.887528	-1.29037	-1.67276	-1.43995	-0.381669	-0.256462	-0.905279	-0.370156	-1.31789	-0.68642	-1.63699	-0.781587	-0.808984	-1.41968	-0.50629	21.9226	20.7515	21.7129	21.1201	21.9186	22.0316	21.7938	22.2072	22.2186	21.4095	23.0259	21.3613	21.4681	20.5794
Cluster -1	P20774	Mimecan	OGN	0.664049	0.587559	1.09605	0.692393	0.83639	0.856592	0.885801	1.2866	1.14048	1.03207	1.26074	1.07836	0.921729	0.573655	0.630611	0.946943	-0.299256	-0.250932	-1.45575	-1.58145	-1.66369	-0.606259	-0.185548	-0.507199	-0.34721	-1.2138	-0.981414	-1.25703	-1.02652	-0.982566	-1.53529	-0.596098	26.5576	26.3332	27.8247	26.6407	27.0631	27.1223	27.208	28.3837	27.955	27.6371	28.3078	27.7728	27.3134	26.2924
Cluster -1	Q5KU26	Collectin-12	COLEC12	0.757703	0.711962	0.851079	0.963372	0.654915	0.737436	1.29961	0.85899	0.750374	0.488779	1.15286	0.710217	0.721224	1.01281	1.00203	0.417107	0.528887	-0.593303	-1.21227	-1.27277	-1.71467	-0.697371	-0.162377	-0.689108	0.233181	-0.517891	-1.25542	-2.66667	-0.608032	-0.385581	-1.33291	-0.744166	21.8098	21.7504	21.9311	22.0769	21.6763	21.7835	22.5136	21.9414	21.8003	21.4605	22.323	21.7481	21.7624	22.1411
Cluster -1	P40189	Interleukin-6 receptor subunit beta	IL6ST	-0.00333319	0.243035	1.41601	0.654864	0.781741	0.928318	1.14422	0.612625	1.25941	0.900977	1.54049	1.12639	0.702015	0.661884	1.00603	1.27543	-0.236981	-1.19517	-1.19108	-1.41985	-0.901296	-1.03302	-0.179234	-0.2631	-0.430201	-0.578816	-1.67262	-0.913869	-1.15238	-0.70324	-1.32032	-1.05892	17.1505	17.2978	17.9993	17.5441	17.62	17.7076	17.8367	17.5189	17.9056	17.6913	18.0737	17.8261	17.5723	17.5483
Cluster -1	Q9H159	Cadherin-19	CDH19	0.520501	0.40739	0.953513	0.440973	1.06685	0.926163	0.636283	0.903152	1.15738	0.942276	0.916132	0.83071	0.771413	0.654856	0.827255	1.07621	-0.536871	-0.347757	-0.72192	-1.84103	-2.108	0.0247509	-0.201971	-0.34744	-0.224183	-0.249731	-0.269191	-2.16905	-1.6752	-0.230802	-1.64541	-0.487256	19.641	19.3646	20.6991	19.4466	20.9761	20.6323	19.9239	20.5761	21.1973	20.6717	20.6078	20.399	20.2541	19.9693
Cluster -1	P07585	Decorin	DCN	0.66438	0.439371	1.10623	0.749599	0.796208	0.936608	0.879074	1.2952	1.10015	0.96189	1.38715	0.956344	0.922603	0.619435	0.997576	0.793699	-0.252724	-0.597449	-1.28458	-1.84431	-1.50961	-0.690498	-0.271732	-0.517916	-0.243708	-0.957255	-1.21503	-1.36523	-0.905728	-0.902538	-1.31297	-0.734245	27.6696	27.1866	28.6182	27.8526	27.9526	28.2541	28.1305	29.0239	28.6052	28.3083	29.2213	28.2964	28.224	27.5732
Cluster -1	O75094	Slit homolog 3 protein	SLIT3	0.546289	-0.0146054	0.971739	0.584713	0.520468	0.647454	1.63679	0.983789	0.99398	1.15867	1.56473	0.689622	0.777245	0.889442	0.862054	0.874579	-0.0781198	-0.730592	-1.0951	-1.8571	-1.13791	-0.787072	0.0672132	-0.622135	0.23491	-0.887966	-1.08072	-1.77653	-0.872511	-0.915553	-1.49402	-0.653745	18.18	17.6319	18.5958	18.2176	18.1548	18.2789	19.2457	18.6076	18.6175	18.7784	19.1753	18.3201	18.4057	18.5154
Cluster -1	P51888	Prolargin	PRELP	0.557064	0.518308	0.982952	0.540613	0.925984	0.940716	0.775596	1.2874	1.0943	0.958765	1.40885	0.968427	0.917722	0.705255	0.766364	0.857823	-0.314532	-0.402968	-1.25037	-1.98989	-1.78425	-0.547476	-0.278949	-0.46579	0.0300146	-1.32723	-1.03845	-1.02508	-0.716557	-0.899245	-1.46719	-0.728175	25.7223	25.6164	26.8858	25.6774	26.7301	26.7704	26.3193	27.7175	27.1899	26.8197	28.0493	26.8461	26.7076	26.1271
Cluster -1	O15075	Serine/threonine-protein kinase DCLK1	DCLK1	0.411437	0.136519	0.93861	0.393136	0.794807	0.845738	1.00064	1.23952	1.20079	1.05537	1.11727	0.910185	0.794787	0.900313	0.788715	0.894468	0.226655	-0.520003	-1.30946	-1.94451	-1.89031	-0.882172	-0.130603	-0.6722	0.0216489	-0.518432	-0.741061	-2.05322	-0.451996	-0.736217	-1.31	-0.510409	19.7052	19.2596	20.5597	19.6756	20.3266	20.4092	20.6603	21.0475	20.9847	20.749	20.8493	20.5136	20.3266	20.4976
Cluster -1	P51608	Methyl-CpG-binding protein 2	MECP2	1.32654	0.181504	1.15473	0.832725	1.13264	1.05007	0.938745	0.66083	0.958935	0.497355	1.46485	0.576406	0.506954	0.210025	1.24158	1.08934	-0.204829	-0.833468	-1.28879	-1.58338	-1.75988	-1.10805	-0.291064	-0.924156	-0.176822	-0.818697	-0.554407	-1.93783	-0.204571	-0.307395	-1.08776	-0.742122	22.5044	21.6674	22.3788	22.1434	22.3626	22.3023	22.2209	22.0177	22.2357	21.8982	22.6055	21.956	21.9053	21.6882
Cluster -1	Q6UY14	ADAMTS-like protein 4	ADAMTSL4	0.549539	0.693798	0.563058	0.683261	0.691819	0.69714	1.0624	1.43519	0.468592	0.833155	1.16722	1.00894	1.33925	0.415981	0.69432	0.543047	0.1955	-0.529407	-1.26798	-1.69506	-1.77628	-0.626092	0.183946	0.606827	-0.631928	-1.22523	-0.801273	-1.9793	-0.0647276	-1.46445	-1.28286	-0.4884	22.9938	23.1534	23.0087	23.1417	23.1512	23.1571	23.5613	23.9739	22.9042	23.3076	23.6774	23.5022	23.8677	22.8459
Cluster -1	O43301	Heat shock 70 kDa protein 12A	HSPA12A	0.275363	-0.0938994	1.14661	0.549459	0.91546	0.888362	0.50983	1.18347	1.20963	1.05988	1.41969	1.02452	0.966343	0.713013	1.14725	1.14772	-0.380629	-1.20497	-0.731313	-1.81449	-0.673826	-0.790172	-0.679909	-1.23138	-0.221931	-0.852203	-0.681391	-1.80507	-0.694772	-0.667824	-1.53847	-0.0943701	22.1381	21.6638	23.2573	22.4902	22.9604	22.9256	22.4393	23.3047	23.3383	23.1459	23.6081	23.1005	23.0258	22.7003
Cluster -1	Q96MM6	Heat shock 70 kDa protein 12B	HSPA12B	0.344287	0.24098	1.04636	0.557515	0.907468	0.763773	0.948161	1.23738	1.16561	0.814165	1.36611	0.874878	1.10532	0.542623	0.732857	0.967804	0.491499	-0.725048	-1.25425	-1.8648	-1.24002	-0.923419	-0.200826	-1.00051	-0.247358	-0.506601	-1.30915	-1.89968	-0.269558	-0.419117	-1.49468	-0.751771	20.3923	20.2908	21.0822	20.6019	20.9457	20.8045	20.9857	21.2699	21.1994	20.854	21.3964	20.9137	21.1401	20.5872
Cluster -1	P00488	Coagulation factor XIII A chain	F13A1	0.435562	0.722361	0.685524	0.679438	0.407843	0.705981	1.23888	1.04788	0.773135	0.467005	0.897911	0.844449	0.857566	0.862678	1.89884	0.247824	0.131932	-0.985776	-2.08319	-1.57122	-1.43965	-0.527619	0.142249	0.0317881	0.0218947	-0.979531	-1.07497	-2.18239	-0.302279	-0.634088	-0.373127	-0.946912	23.2694	23.6697	23.6183	23.6098	23.2307	23.6468	24.3907	24.1241	23.7406	23.3133	23.9147	23.8401	23.8584	23.8656
Cluster -1	O60240	Perilipin-1	PLIN1	0.963189	-0.733707	0.582754	1.0532	0.284714	1.00425	0.358344	0.380968	1.03877	1.58929	1.51711	1.36151	1.04629	0.641312	1.69116	0.830106	0.0382077	-0.903994	-1.38125	-0.972758	-1.23979	0.0883516	-0.701998	-0.836902	-0.944996	-1.03966	-1.04064	-1.051	-0.738883	-0.867635	-0.970176	-1.04613	20.2964	14.0913	18.9053	20.6256	17.8154	20.4466	18.0847	18.1674	20.5728	22.5859	22.322	21.753	20.6003	19.1194
Cluster -1	Q9Y2J2	Band 4.1-like protein 3	EPB41L3	0.61647	0.3348	0.864729	0.750347	0.920769	1.1055	0.544856	0.694164	1.12919	0.875679	1.41767	1.22951	0.888017	0.891796	1.16117	0.682177	-0.264259	-0.400442	-2.00738	-1.93579	-1.36879	-1.20921	-0.20261	-0.652269	-0.86166	-0.20274	-1.14174	-1.05516	-0.361153	-0.504167	-1.20672	-0.732742	21.0821	20.761	21.3652	21.2348	21.4291	21.6397	21.0005	21.1707	21.6667	21.3777	21.9957	21.7811	21.3917	21.3961
Cluster -1	Q05707	Collagen alpha-1(XIV) chain	COL14A1	0.787666	0.289514	0.986895	0.833562	0.543662	0.80038	1.02496	1.24108	1.17997	0.822297	1.21848	0.820143	0.801585	0.455683	0.769256	0.812102	0.167052	-0.264152	-1.61489	-2.17007	-1.41509	-0.401243	0.0957903	-0.619848	-0.175171	-0.894804	-0.914839	-1.63583	-0.826763	-0.687526	-1.80247	-0.227369	26.3946	25.4088	26.7888	26.4854	25.9117	26.4197	26.8642	27.2918	27.1709	26.4631	27.2471	26.4589	26.4221	25.7376
Cluster -1	P02768	Albumin	ALB	0.325824	0.499986	1.00676	0.748335	0.950282	1.0809	0.614565	0.751888	1.30161	1.10034	1.33435	1.16609	1.18141	0.445574	0.40185	0.911237	0.0845558	-0.574124	-1.26326	-1.3482	-0.655843	-0.415902	-0.258432	-0.0474561	-0.259027	-0.79679	-1.49367	-1.89625	-1.09853	-1.36729	-1.68593	-0.744851	31.3055	31.5014	32.0716	31.7809	32.0081	32.155	31.6304	31.7849	32.4033	32.1769	32.4402	32.2509	32.2681	31.4402
Cluster -1	Q93045	Stathmin-2	STMN2	0.344945	0.485452	0.946982	0.727754	1.27336	0.958878	0.65184	0.985641	1.02	0.957995	0.959155	1.00925	0.910984	0.844771	1.0103	0.978256	-1.32151	-0.428769	-0.977683	-1.37025	-1.26129	-1.27844	-0.128479	-0.422473	0.172841	-0.78391	-0.896117	-1.74959	-0.0717154	-1.71329	-1.44059	-0.394285	16.5139	16.7671	17.5985	17.2036	18.1865	17.62	17.0668	17.6682	17.7301	17.6184	17.6205	17.7107	17.5337	17.4144
Cluster -1	Q13491	Neuronal membrane glycoprotein M6-b	GPM6B	0.551078	0.206081	1.12844	0.445564	1.38358	1.18701	0.540942	1.24502	1.30498	0.745439	0.978589	0.94889	0.827201	0.703515	0.534255	1.10964	-0.2569	-0.525859	-2.03602	-0.63506	-1.58581	-0.63355	-0.173409	-1.20723	-0.550906	-0.706616	-1.01977	-1.20657	-0.823168	-0.517247	-1.91376	-0.048357	18.14	17.312	19.5257	17.8868	20.1381	19.6663	18.1157	19.8055	19.9494	18.6065	19.1661	19.0948	18.8027	18.5059
Cluster -1	P04271	Protein S100-B	S100B	0.0642363	-0.0862776	1.06437	0.612397	1.23054	1.21182	0.510992	1.42925	1.19121	1.07697	1.09052	1.21819	1.01	0.348937	0.984403	1.24887	-0.395619	-0.702745	-1.43133	-0.858283	-1.17281	-0.422864	-0.299634	-0.831867	-0.709159	-0.946955	-0.566581	-1.94048	-1.06131	-1.13919	-0.643727	-1.08389	19.8671	19.5567	21.93	20.9978	22.2728	22.2342	20.7886	22.6827	22.1917	21.956	21.984	22.2473	21.8179	20.4543
Cluster -1	P04350	Tubulin beta-4A chain	TUBB4A	0.58072	0.513556	1.04266	0.519531	1.02867	0.844944	0.646771	1.04755	1.32188	0.960436	1.17843	0.716734	1.02806	0.736415	1.18815	1.05768	-0.685232	-0.612369	-2.05809	-0.654873	-1.48413	-0.854222	-0.0292378	-0.821447	-0.491451	-0.892136	-0.845868	-1.69651	-0.502886	-0.997187	-1.37343	-0.413136	19.3818	19.2464	20.3129	19.2584	20.2847	19.9144	19.5149	20.3228	20.8757	20.1472	20.5866	19.6559	20.2835	19.6956
Cluster -1	Q9BY67	Cell adhesion molecule 1	CADM1	0.788121	0.455217	1.07837	0.5971	1.33378	1.10553	0.648043	0.684416	1.30732	0.879472	0.842822	0.855012	0.6331	0.776971	1.01867	1.24895	-0.672597	-0.544836	-1.40757	-1.58437	-0.9698	-0.724628	-0.448714	-0.853293	-0.389774	-0.480999	-1.44669	-1.73277	-0.27839	-0.331601	-1.93038	-0.456493	19.7208	19.2014	20.1737	19.4227	20.5722	20.216	19.5022	19.559	20.5309	19.8633	19.8061	19.8252	19.4789	19.7034
Cluster -1	Q53FP2	Novel acetylcholine receptor chaperone	TMEM35A	0.215151	0.171527	1.0412	-0.00536815	1.35091	1.11933	0.228205	1.03144	1.30224	0.974595	1.06277	1.13758	1.01304	0.982429	0.697427	1.24067	-0.59536	-0.373645	-1.06142	-1.0029	-1.41253	-0.46849	-0.332214	-0.691971	-0.144232	-0.490653	-1.91412	-1.89946	-0.57954	-0.563531	-1.67843	-0.354647	19.4613	19.3387	21.7834	18.8414	22.654	22.003	19.498	21.7559	22.5172	21.5961	21.844	22.0543	21.7042	21.6182
Cluster -1	P60201	Myelin proteolipid protein	PLP1	0.749619	0.555828	1.09921	0.643441	1.18008	1.00023	0.663888	0.949705	1.23869	0.780824	0.987818	0.948884	0.929048	0.487987	0.889448	1.29427	-0.640141	-0.232672	-1.79646	-1.16812	-1.4361	-0.494185	0.0083182	-1.30006	-0.598738	-1.21036	-0.829447	-1.42666	-0.64286	-0.592575	-1.62818	-0.410742	20.1143	19.555	21.1233	19.8078	21.3567	20.8376	19.8669	20.6918	21.5259	20.2044	20.8018	20.6894	20.6322	19.3592
Cluster -1	P25189	Myelin protein P0	MPZ	0.800135	0.470283	0.900077	0.764916	1.06347	1.06897	0.718417	1.08156	1.17664	0.904712	0.99818	0.942257	0.614809	0.542402	1.02576	0.9484	-0.653264	-0.216895	-1.50772	-1.67565	-0.868115	-1.0059	0.161142	-1.16854	-0.535313	-1.40345	-1.05908	-2.01835	-0.150181	-0.320138	-1.30234	-0.297199	19.3058	18.371	19.5891	19.206	20.0521	20.0677	19.0742	20.1034	20.3728	19.6022	19.8671	19.7086	18.7806	18.5754
Cluster -1	P22694	cAMP-dependent protein kinase catalytic subunit beta	PRKACB	0.706125	0.430795	1.15873	0.876867	1.31019	0.632874	0.240179	0.977246	0.785048	1.03664	0.526832	1.16297	0.828061	1.28867	0.28382	0.719869	-0.567789	0.167679	-1.47341	-1.37882	-0.893912	-0.281835	0.354703	-1.45344	-0.484308	-0.142526	-1.54383	-2.28405	-0.346959	-0.33819	-1.66782	-0.630424	20.6872	20.4309	21.1086	20.8462	21.2496	20.619	20.2535	20.9396	20.7607	20.9949	20.5203	21.1125	20.8007	21.2295
Cluster -1	P09936	Ubiquitin carboxyl-terminal hydrolase isozyme L1	UCHL1	0.59232	0.178691	1.01054	0.384404	1.22184	1.03209	0.526165	0.994746	1.19339	0.818772	0.92369	0.999164	1.19713	0.882636	0.605676	1.36982	-0.323717	-0.724967	-1.77143	-1.1812	-1.65255	-0.68325	-0.543805	-0.463246	0.0363169	-0.698473	-1.47648	-1.48452	-0.428072	-0.270953	-1.7053	-0.559422	22.124	21.3155	22.9414	21.7176	23.3544	22.9835	21.9947	22.9106	23.2988	22.5666	22.7717	22.9192	23.3061	22.6914
Cluster -1	O95622	Adenylate cyclase type 5	ADCY5	0.561873	0.302337	0.708955	0.361421	1.03751	1.04435	0.588999	1.01638	0.854503	0.880974	1.09035	1.02867	1.27739	0.981106	0.765265	1.01758	-1.69871	-0.353728	-1.93265	-1.77077	-1.12073	-0.814395	0.0491277	-1.59354	-0.125523	-0.325869	-0.982097	-1.44205	-0.158358	-0.117769	-0.923974	-0.206615	17.4088	16.8971	17.6989	17.0136	18.3467	18.3602	17.4623	18.3051	17.9859	18.0381	18.4509	18.3293	18.8198	18.2355
Cluster -1	P09172	Dopamine beta-hydroxylase	DBH	0.828732	0.652928	0.80964	0.63733	1.14458	0.998282	0.826827	0.894334	0.932314	0.852489	0.983199	0.630365	0.758116	0.84523	1.09476	0.788078	-0.125964	0.104378	-1.40458	-0.320246	-1.84713	0.407858	-0.443524	-1.18735	-0.494691	-1.41338	-1.7112	-0.933251	-1.03284	-1.18917	-1.74345	-0.342667	17.8644	17.4979	17.8246	17.4654	18.5228	18.2179	17.8605	18.0012	18.0803	17.9139	18.1864	17.4509	17.7172	17.8988
Cluster -1	Q13367	AP-3 complex subunit beta-2	AP3B2	0.599126	0.614941	0.825053	0.59996	1.22695	1.0416	0.848317	0.961266	1.05459	0.857878	0.976929	1.0464	0.703302	1.04263	0.813938	1.11697	-1.01481	-0.214805	-1.7845	-1.29415	-0.887121	-1.53811	-0.358749	-0.582768	-0.855222	-0.672397	-0.418346	-1.73936	-0.482478	-0.0159218	-1.6671	-0.804002	16.166	16.1912	16.5264	16.1673	17.1675	16.8718	16.5635	16.7437	16.8925	16.5787	16.7687	16.8795	16.3322	16.8735
Cluster -1	P07101	Tyrosine 3-monooxygenase	TH	0.791626	0.542624	1.0361	0.253908	1.2439	1.04273	1.12287	1.044	1.26116	1.22772	1.15338	0.891953	1.00596	0.462437	0.894029	1.10033	-0.896861	-0.277263	-1.44255	-1.13567	-0.857175	-0.745357	-0.708723	-1.04886	-0.71658	-0.840227	-1.05193	-1.21425	-0.637043	-1.03371	-1.35637	-1.11215	17.0644	16.5405	17.5788	15.933	18.016	17.5927	17.7613	17.5954	18.0523	17.9819	17.8255	17.2755	17.5154	16.3718
Cluster -1	P60880	Synaptosomal-associated protein 25	SNAP25	0.555208	0.339821	0.91583	0.401356	1.10383	0.98383	0.556403	0.804065	0.93513	0.73021	0.886468	1.0458	0.744068	1.01758	0.921858	1.01897	-0.459363	-0.198897	-1.3898	-1.2699	-1.78012	-0.385459	0.0718271	-0.0105155	-0.120086	-0.601589	-1.79028	-2.09273	-0.839935	0.202857	-1.9253	-0.371136	19.1805	18.6029	20.1476	18.7679	20.6518	20.33	19.1837	19.8479	20.1994	19.6498	20.0689	20.4962	19.687	20.4205
Cluster -1	P28161	Glutathione S-transferase Mu 2	GSTM2	0.385174	0.360584	0.967287	0.649075	1.38254	1.33506	0.477797	1.06858	1.05122	0.574524	1.56543	0.729717	0.974237	0.495904	0.910853	1.0998	-0.614882	-0.546523	-1.48001	-1.36762	-0.747726	-0.401186	-0.245608	-1.53877	-0.527517	-0.550643	-0.671824	-2.29632	-0.559624	-0.709724	-1.07675	-0.693042	23.0903	23.0541	23.9458	23.4781	24.556	24.4862	23.2264	24.0946	24.0691	23.3685	24.8248	23.5966	23.956	23.253
Cluster -1	P06276	Cholinesterase	BCHE	0.565675	0.244137	0.880102	0.651732	1.20217	1.30404	0.645188	0.932221	1.14173	0.780189	1.2877	1.45963	0.839758	0.551584	0.879305	1.19962	-0.429474	-0.895353	-1.18929	-1.05281	-0.836568	-0.217435	-0.28676	-0.640691	-0.532094	-1.03517	-1.30375	-1.67489	-1.35682	-0.89883	-1.53008	-0.684789	19.2717	18.7307	19.8007	19.4165	20.3426	20.514	19.4055	19.8884	20.2409	19.6326	20.4865	20.7758	19.7328	19.248
Cluster -1	Q9NZR1	Tropomodulin-2	TMOD2	0.380614	0.0824077	1.01027	0.549375	1.34876	1.09506	0.961459	1.0315	1.22011	0.910415	1.23693	0.867522	0.789855	0.539531	1.22836	1.04288	-0.435285	-1.33537	-1.29782	-0.163876	-1.5873	-1.08931	-0.441628	-0.539281	-0.552974	-1.39109	-0.558625	-0.937021	-0.730353	-1.07235	-1.81579	-0.346976	20.3709	20.0388	21.072	20.5588	21.4489	21.1664	21.0176	21.0956	21.3056	20.9608	21.3243	20.913	20.8265	20.5478
Cluster -1	Q9HCJ6	Synaptic vesicle membrane protein VAT-1 homolog-like	VAT1L	0.511779	0.407782	1.17066	0.527238	1.24133	0.814907	0.434467	0.864446	1.0707	0.695084	1.14738	1.0994	0.768467	0.792093	0.978061	1.30559	-0.89033	-0.525435	-0.725107	-1.15758	-1.43467	-0.986886	-0.260907	-1.50428	-0.825688	0.0224459	-1.27512	-2.41986	-0.497464	-0.430118	-0.924357	0.00597945	19.1151	18.9883	19.9191	19.134	20.0053	19.485	19.0208	19.5455	19.7971	19.3388	19.8907	19.8321	19.4284	19.4572
Cluster -1	P13591	Neural cell adhesion molecule 1	NCAM1	0.506712	0.315783	1.01414	0.530375	1.15463	0.952256	0.647418	1.11594	1.30413	1.02004	1.11844	1.03007	0.9349	0.863367	0.93037	1.27037	-0.650542	-0.660353	-0.990603	-1.48252	-1.28327	-0.861656	-0.256882	-1.2684	-0.58037	-0.848538	-1.46114	-1.78471	-0.482242	-0.657792	-0.938869	-0.501065	20.7917	20.4423	21.7203	20.835	21.9774	21.607	21.0492	21.9066	22.2509	21.7311	21.9111	21.7494	21.5753	21.4444
Cluster -1	O00408	cGMP-dependent 3',5'-cyclic phosphodiesterase	PDE2A	0.346831	0.392554	1.01081	0.104437	1.02502	1.14255	0.571731	1.0271	1.03395	0.911824	1.37911	1.13789	1.29778	0.819239	0.944201	1.17447	-0.190401	-0.704588	-0.986675	-0.824095	-1.26904	-1.35625	-0.417739	-0.891932	-0.256237	-0.752753	-1.70089	-1.75643	-0.342905	-0.960137	-1.23174	-0.677705	18.5556	18.6244	19.5557	18.1905	19.5771	19.7541	18.8943	19.5802	19.5906	19.4066	20.1105	19.7471	19.988	19.2671
Cluster -1	P17600	Synapsin-1	SYN1	0.496518	0.303944	1.14979	0.337486	1.37262	1.03987	0.500304	0.914749	1.3248	0.996241	1.07446	0.920588	0.957118	0.864797	0.922475	1.25123	-1.5375	-0.384709	-1.74088	-1.09995	-1.28181	-1.04369	-0.272838	-0.357487	-0.135891	-1.03284	-1.23563	-1.23101	-0.696269	-0.579	-1.11411	-0.683397	17.7043	17.2163	19.3595	17.3013	19.9241	19.081	17.7139	18.7639	19.8029	18.9704	19.1686	18.7787	18.8713	18.6374
Cluster -1	Q9NTJ4	Alpha-mannosidase 2C1	MAN2C1	0.504908	0.481331	0.265202	0.620199	0.974004	0.669245	0.0784962	1.70964	0.940109	0.675474	0.780503	1.30266	1.13643	0.93843	0.16709	1.26698	-0.0493519	0.147315	-2.28204	-0.685708	-0.638771	-0.574957	0.00249644	-0.479543	-0.530104	-0.289444	-0.95519	-2.58907	-0.527609	-0.690721	-1.37254	-0.995463	19.3469	19.331	19.1846	19.425	19.6646	19.4582	19.0581	20.1629	19.6417	19.4625	19.5336	19.8872	19.7747	19.6406
Cluster -1	Q9UHG3	Prenylcysteine oxidase 1	PCYOX1	0.673139	0.462882	1.20922	0.697516	0.897477	0.892815	0.377268	1.452	1.41495	0.962517	1.25588	0.770292	1.08399	0.823862	0.24256	1.24955	-0.870821	-0.520108	-1.53772	-1.36851	-0.623881	-0.768403	-0.315301	-1.38009	-0.519724	-0.338493	-0.82608	-1.62094	-1.00655	-0.754331	-1.45516	-0.5598	22.8615	22.7393	23.1731	22.8757	22.9919	22.9892	22.6895	23.3143	23.2927	23.0297	23.2003	22.918	23.1003	22.9491
Cluster -1	O94856	Neurofascin	NFASC	0.561752	0.25905	0.990155	0.222854	1.41597	0.719276	0.687036	1.1382	1.3608	0.890317	1.05871	1.15731	0.791224	0.9919	0.767606	1.14538	-0.724655	0.0716996	-0.940474	-1.45298	-1.24182	-0.78285	-0.381392	-0.836848	-1.02489	-0.869272	-1.18127	-2.30905	-0.546457	-0.42625	-0.759084	-0.75194	19.238	18.8546	19.7807	18.8088	20.32	19.4376	19.3967	19.9682	20.2501	19.6542	19.8675	19.9924	19.5287	19.7829
Cluster -1	Q13332	Receptor-type tyrosine-protein phosphatase S	PTPRS	0.759216	0.307903	0.92857	0.603579	0.94234	0.907082	0.69332	1.01516	1.12424	0.94624	1.29074	0.905789	1.11082	0.808599	1.02069	1.11746	-0.317741	-0.365616	-1.52467	-1.55613	-1.09507	-0.656735	-0.2151	-1.05589	-0.545177	-0.744968	-1.05637	-1.69752	-0.421803	-0.59554	-1.78254	-0.850888	19.2416	18.5545	19.4995	19.0047	19.5204	19.4667	19.1413	19.6313	19.7974	19.5264	20.0509	19.4648	19.7769	19.3168
Cluster -1	Q6ZU52	Uncharacterized protein KIAA0408	KIAA0408	0.488992	0.320144	0.90616	0.197941	1.12053	1.09146	0.481337	0.845104	1.21603	0.925741	1.08147	0.803736	1.27511	1.08483	0.885985	1.26702	-0.395935	-0.476948	-1.14589	-1.57821	-1.1552	-0.90806	-0.183495	-1.22233	-0.244662	-0.520576	-1.58723	-1.76579	-1.38024	-0.310345	-1.10286	-0.0137982	17.5935	17.2016	18.5618	16.918	19.0594	18.992	17.5758	18.4201	19.2811	18.6073	18.9688	18.3241	19.4182	18.9766
Cluster -1	O00533	Neural cell adhesion molecule L1-like protein	CHL1	0.488056	0.118668	1.15626	0.487845	1.26783	1.11066	0.473017	1.00258	1.53806	0.901702	1.23449	0.97396	0.878961	0.771829	0.975564	1.22171	-0.692442	-0.668108	-1.30289	-1.26108	-1.34587	-0.939597	-0.496652	-0.97207	-1.12817	-0.415729	-0.807949	-1.83189	-0.61661	-0.460519	-1.06806	-0.593571	19.5618	19.0268	20.5296	19.5615	20.6912	20.4636	19.54	20.307	21.0826	20.1609	20.6429	20.2656	20.128	19.9728
Cluster -1	P50895	Basal cell adhesion molecule	BCAM	0.595385	0.230967	0.834367	0.403447	1.19951	1.21739	0.775334	1.05175	1.29754	0.617861	1.43206	0.912442	1.08527	0.641401	0.629127	1.2521	-0.380846	-0.415464	-0.999079	-1.35586	-1.25456	-0.308398	-0.488988	-1.30371	-0.426241	-0.899245	-1.12454	-2.03836	-0.410871	-0.539891	-1.6075	-0.622414	21.2317	20.6886	21.5878	20.9456	22.1319	22.1586	21.4998	21.9117	22.278	21.2652	22.4785	21.7041	21.9617	21.3002
Cluster -1	Q8NFP9	Neurobeachin	NBEA	0.277283	-0.122588	1.10642	0.0502626	1.06811	0.84564	0.307978	1.2121	1.0609	1.0312	1.0885	1.00272	0.986316	1.26029	0.579279	1.18673	-0.40504	-0.660698	-1.09222	-0.336955	-1.56069	-0.595134	0.171301	-0.346566	-0.110512	-0.542462	-1.26632	-2.04411	-0.605942	-0.550718	-2.3597	-0.635388	17.3753	16.6828	18.8111	16.9821	18.7448	18.3595	17.4284	18.9941	18.7323	18.6809	18.7801	18.6315	18.6031	19.0776
Cluster -1	P32004	Neural cell adhesion molecule L1	L1CAM	0.561555	0.373789	1.15305	0.589756	1.22123	0.951092	0.771324	0.866522	1.22738	0.924764	1.00783	0.893902	0.745261	0.730747	0.964649	1.12376	-0.754085	-0.462997	-0.602524	-0.754461	-2.48284	-0.689	-0.167271	-0.598402	-0.429785	-0.889456	-1.12407	-1.87137	-0.705737	-0.441075	-1.39545	-0.73809	20.8092	20.3865	22.1407	20.8727	22.2942	21.6861	21.2814	21.4957	22.308	21.6268	21.8138	21.5573	21.2227	21.1901
Cluster -1	Q8NFZ4	Neuroligin-2	NLGN2	0.379539	0.0729316	0.947352	0.3604	1.12969	1.14939	0.613527	1.07152	0.986395	0.861314	1.09764	1.16382	0.603436	0.853928	0.869113	1.1302	0.0429956	-0.717411	-1.2151	-2.31832	-0.979275	-0.560033	-0.162769	-1.90175	0.0419725	-0.399598	-1.18674	-1.74295	-0.472266	-0.242367	-0.876551	-0.600048	16.8176	16.2986	17.7788	16.7852	18.0875	18.1208	17.2137	17.989	17.8449	17.6332	18.0332	18.1453	17.1966	17.6207
Cluster -1	P36021	Monocarboxylate transporter 8	SLC16A2	0.972393	0.16365	1.94752	0.670754	0.773339	1.11105	0.1867	0.8824	0.954626	0.732535	0.666589	0.542498	0.672466	0.295413	0.547869	0.946411	0.447294	-0.801559	-1.1026	-0.873998	-1.88467	-0.213481	-0.0301322	-2.09261	0.0226105	0.273454	-0.688177	-2.19693	-0.287087	-0.584119	-1.53134	-0.522866	17.9191	16.7744	19.2994	17.4922	17.6374	18.1154	16.807	17.7918	17.894	17.5796	17.4863	17.3106	17.4946	16.9609
Cluster -1	O95136	Sphingosine 1-phosphate receptor 2	S1PR2	0.642313	-0.0651225	0.667783	0.574284	0.964131	0.71745	0.572988	0.458797	1.44702	0.773254	0.907815	0.96952	0.541941	0.833418	0.63243	0.960771	0.989875	-1.19587	-1.57159	-1.67959	-1.42447	-0.902186	-0.308511	-1.07708	-0.0573789	0.0998118	0.10494	-2.73985	-0.30612	0.122898	-1.18091	-0.472754	17.7174	16.9967	17.7433	17.6481	18.0452	17.7939	17.6468	17.5304	18.5372	17.8508	17.9879	18.0507	17.6151	17.9121
Cluster -1	Q96EF6	F-box only protein 17	FBXO17	0.167441	0.00702755	1.13896	-0.415552	0.818717	0.701272	0.217784	0.910236	1.31039	0.301206	1.4463	1.16226	1.21988	1.1056	0.671254	1.02255	0.3277	-1.21394	-1.65297	-1.30999	-0.485956	-0.156211	-1.50533	-1.02545	0.262009	-0.183042	-1.19033	-1.67963	-0.439513	0.0961631	-1.93917	0.310341	15.4852	15.2779	16.7401	14.7321	16.3264	16.1747	15.5502	16.4446	16.9615	15.6579	17.1371	16.7702	16.8446	16.697
Cluster -1	Q01064	Dual specificity calcium/calmodulin-dependent 3',5'-cyclic nucleotide phosphodiesterase 1B	PDE1B	0.424922	0.166968	0.424767	0.640163	1.00781	0.893201	0.800447	0.31361	0.528565	0.445296	0.847244	1.10056	0.799105	0.952912	1.10252	0.738521	0.28208	-0.306254	-2.24765	-1.17062	-1.26952	0.272309	0.251652	-1.09814	0.235724	0.221349	-0.152558	-2.1148	-0.446163	0.197639	-2.20913	-1.63252	16.9729	16.5082	16.9726	17.3606	18.0228	17.8164	17.6493	16.7724	17.1596	17.0096	17.7336	18.1899	17.6469	17.9239
Cluster -1	P40424	Pre-B-cell leukemia transcription factor 1	PBX1	0.207017	-0.191788	1.09766	0.161325	1.07756	1.16806	0.443172	1.06111	1.16913	0.778525	1.22519	1.15155	0.991591	0.748671	0.602676	1.34315	0.271022	-0.714731	-0.805139	-1.32501	-1.69276	-1.19121	-0.318341	-1.75165	0.259006	-0.477436	-0.965056	-1.32191	-0.402731	-0.143877	-1.82679	-0.627998	17.9787	17.5255	18.9908	17.9268	18.9679	19.0708	18.247	18.9492	19.072	18.6281	19.1357	19.052	18.8702	18.5942
Cluster -1	Q9UQ03	Coronin-2B	CORO2B	0.565801	0.3988	0.944143	0.548191	1.0152	0.872398	0.501163	0.896572	1.09007	0.83645	1.08856	0.747448	0.748574	0.60644	0.838727	0.962613	-0.0776289	-0.368266	-2.2371	-0.347228	-2.02073	-0.345969	-0.253977	-1.78373	0.016618	-0.336162	-1.26751	-2.25733	-0.393598	-0.0688975	-0.758534	-0.16111	18.5009	18.2049	19.1717	18.4697	19.2977	19.0445	18.3863	19.0874	19.4304	18.9808	19.4277	18.823	18.825	18.573
Cluster -1	Q8N9I9	Probable E3 ubiquitin-protein ligase DTX3	DTX3	0.173335	-0.13838	0.9505	-0.0626494	0.948107	0.881257	0.027132	1.14344	1.03191	0.891671	1.1611	0.966859	0.864155	0.59228	0.283017	1.21493	0.254845	-0.803931	-0.720386	-0.956659	-1.71966	0.0285504	-0.507565	-2.32121	0.477843	-0.480272	0.0720048	-2.58444	0.190508	-0.251488	-1.50342	-0.103386	17.448	16.9173	18.7711	17.0463	18.767	18.6532	17.1991	19.0995	18.9096	18.6709	19.1296	18.7989	18.6241	18.1612
Cluster -1	Q7Z449	Cytochrome P450 2U1	CYP2U1	0.379433	-0.147548	0.519341	0.0862335	1.25266	0.789834	-0.0286077	1.3322	0.859007	1.00733	0.875572	1.18994	1.24335	1.74903	0.400087	0.610918	-0.191434	-0.926455	-1.69016	-1.58394	-1.1176	0.00541548	-0.1593	-1.85138	0.166103	-0.231308	-0.974267	-1.56004	-0.411214	0.345411	-1.64791	-0.290712	17.6305	17.1239	17.765	17.3486	18.4699	18.025	17.2382	18.5464	18.0915	18.2341	18.1074	18.4096	18.461	18.9471
Cluster -1	Q5SRE7	Phytanoyl-CoA dioxygenase domain-containing protein 1	PHYHD1	0.380926	0.0171805	0.90571	0.108747	0.971065	0.935952	-0.402229	1.21442	1.34636	0.65522	1.0121	0.817847	1.40234	1.07139	0.330909	1.17368	0.11058	-0.664672	-1.28277	-1.26797	-1.05009	-0.827813	-1.02135	-1.1454	0.219815	0.178572	-0.86956	-2.70549	-0.472682	-0.170355	-1.29201	0.319576	18.3613	17.8143	19.1505	17.952	19.2487	19.1959	17.1836	19.6147	19.8131	18.7738	19.3104	19.0183	19.8973	19.3996
Cluster -1	P08138	Tumor necrosis factor receptor superfamily member 16	NGFR	0.535813	0.374218	0.652904	0.702656	0.888625	0.790508	0.90936	0.610714	0.922594	0.67802	0.186541	1.18852	1.12103	0.825821	0.884353	1.1235	-0.271596	-0.389144	-2.09817	-1.5179	-2.02853	-0.601908	0.0888172	-2.15733	0.0750768	-0.600885	-0.554957	-1.84104	-0.23602	-0.147114	-0.255234	0.14075	18.4667	18.136	18.7063	18.8081	19.1887	18.9879	19.2311	18.62	19.2582	18.7577	17.7519	19.8024	19.6643	19.0602
Cluster -1	Q8N283	Ankyrin repeat domain-containing protein 35	ANKRD35	0.380781	0.197679	0.79844	0.589444	0.877006	0.947121	0.673259	0.900136	0.925561	0.771603	0.943469	0.948525	0.397374	0.863224	0.732403	0.884724	0.0848491	-0.364847	-1.33606	-1.80152	-1.2632	-1.81164	0.274546	-1.50572	0.368329	0.233438	0.37623	-1.84836	-1.45095	-0.0737738	-1.78384	0.0717682	16.8127	16.4789	17.5741	17.1931	17.7173	17.8451	17.3459	17.7595	17.8058	17.5251	17.8384	17.8477	16.843	17.6922
Cluster -1	O95865	N(G),N(G)-dimethylarginine dimethylaminohydrolase 2	DDAH2	0.617228	0.166135	0.262021	0.376959	0.493141	1.04839	0.0182866	1.05556	1.31923	0.80447	1.37863	0.468668	1.29914	0.686355	0.303787	1.29499	0.31471	-0.198144	-0.258244	-2.09631	-0.503428	-0.153216	-0.984685	-1.98292	0.257809	0.0588141	-1.39864	-1.78842	-0.327231	-0.289995	-2.06453	-0.178564	23.459	23.1131	23.1866	23.2747	23.3638	23.7896	22.9997	23.7951	23.9972	23.6025	24.0428	23.3451	23.9818	23.512
Cluster -1	Q9P227	Rho GTPase-activating protein 23	ARHGAP23	-0.00515929	-0.422228	0.645183	0.145255	0.851297	0.967044	0.231725	0.708242	0.749044	1.44472	0.714684	1.16695	0.531885	1.38876	0.811334	0.544185	0.503642	-0.048137	-1.65357	-0.317998	-1.55972	-0.134827	-0.187024	-1.73937	0.113673	-0.196644	-0.0137462	-2.02087	-0.26231	0.184774	-2.73417	-0.406619	15.7737	15.3291	16.4669	15.934	16.6866	16.81	16.0262	16.5341	16.5776	17.3192	16.541	17.0231	16.3461	17.2595
Cluster -1	O60245	Protocadherin-7	PCDH7	0.216159	-0.112461	1.08698	0.0258719	0.950801	0.965485	0.520302	1.35375	0.943136	0.946891	0.905616	1.01327	0.976991	1.10944	0.364699	1.24739	0.769462	-1.13427	-1.36166	-1.61516	-1.62413	-0.762551	-0.387104	-1.17254	0.49136	-0.128102	-1.49929	-1.49218	-0.435119	-0.168294	-1.37591	-0.618824	17.7529	17.3559	18.8051	17.523	18.6406	18.6583	18.1204	19.1274	18.6313	18.6358	18.586	18.7161	18.6722	18.8323
Cluster -1	O95980	Reversion-inducing cysteine-rich protein with Kazal motifs	RECK	0.890405	0.542825	0.90992	0.348013	1.37873	0.889783	0.784395	0.625084	0.835223	0.549042	0.929401	0.909924	1.09425	0.892051	0.582604	1.06943	0.613925	-0.803269	-1.61019	-1.85259	-1.57926	-0.924032	-0.418997	-1.06729	-0.0810021	-0.800026	-0.893586	-2.01385	0.222058	-0.198346	-1.17142	-0.653207	19.2525	18.903	19.2722	18.707	19.7436	19.2519	19.1459	18.9857	19.197	18.9092	19.2917	19.2722	19.4575	19.2542
Cluster -1	Q6SZW1	NAD(+) hydrolase SARM1	SARM1	0.357165	-0.0110783	0.926705	0.0594704	0.902838	0.829904	0.190369	1.05505	0.893767	0.662075	0.923192	1.12041	1.32193	1.33474	0.778212	1.48391	0.613209	-1.12928	-1.30636	-1.53569	-1.52051	-0.65459	-0.394962	-1.19391	0.220315	-0.714803	-1.11581	-2.04916	-0.23572	-0.192478	-1.14907	-0.469854	18.3937	18.0474	18.9292	18.1137	18.9068	18.8382	18.2368	19.0499	18.8983	18.6804	18.9259	19.1114	19.3009	19.3129
Cluster -1	Q63HR2	Tensin-2	TNS2	0.382162	0.0780025	0.859882	0.313197	1.0957	1.02104	0.467674	1.08788	1.11981	0.855682	1.35487	1.09635	1.08478	0.562551	0.778165	1.26223	0.0467378	-0.798782	-1.34713	-1.4751	-1.50081	-0.788852	-0.232479	-1.25327	0.0116691	-0.408492	-1.33013	-2.18084	-0.234059	-0.221638	-1.21816	-0.488644	20.5356	20.1928	21.0741	20.4579	21.3399	21.2557	20.632	21.3311	21.3671	21.0694	21.632	21.3406	21.3276	20.7389
Cluster -1	Q96AY4	Tetratricopeptide repeat protein 28	TTC28	0.402571	-0.228703	0.679976	0.309614	0.906772	0.681547	0.507387	1.0114	0.663053	0.704783	1.0444	1.02269	1.00617	1.1642	0.843966	0.966113	0.791794	-0.515571	-1.64124	-1.16325	-1.12524	-0.635582	-0.317859	-0.59095	-0.204073	-0.281277	-1.1717	-3.03827	0.180965	0.0060185	-1.62104	-0.358667	17.7576	17.2356	17.987	17.6807	18.1745	17.9883	17.8443	18.261	17.973	18.0075	18.2883	18.2704	18.2567	18.3874
Cluster -1	Q9BQJ4	Transmembrane protein 47	TMEM47	0.598692	0.531453	0.830002	0.178915	0.734862	0.805908	0.0600403	1.08081	1.23888	0.744486	0.788099	0.723874	0.797998	1.20166	0.285579	1.25588	0.18827	-0.130671	-1.26528	-1.45484	-2.39531	-0.72789	-0.242758	-1.39936	0.26026	0.00788492	-2.12559	-1.61525	-0.246801	0.172663	-0.976785	0.0943103	16.8176	16.7218	17.1472	16.2196	17.0117	17.1129	16.0502	17.5045	17.7297	17.0254	17.0875	16.996	17.1016	17.6767
Cluster -1	Q16570	Atypical chemokine receptor 1	ACKR1	0.796262	0.0568096	1.02979	0.190459	0.250873	0.367334	0.939322	1.43931	1.21447	1.01742	1.21011	1.05276	1.38901	0.337904	-0.301833	1.15695	0.106768	-0.793224	-1.43411	-1.40528	-0.61439	-1.23936	0.686678	-0.983446	-0.481474	-0.393316	-1.62658	-2.06697	0.149061	-1.07911	-1.01998	0.0477785	16.9217	15.915	17.2396	16.0969	16.1792	16.3377	17.1164	17.7971	17.491	17.2227	17.4851	17.2709	17.7286	16.2977
Cluster -1	Q96A58	Ras-related and estrogen-regulated growth inhibitor	RERG	-0.0165679	0.1341	0.818135	0.00460514	0.891099	0.92146	0.239899	1.5092	1.26355	0.898051	0.917431	0.704981	1.078	0.802984	0.313115	1.2463	-0.112446	-0.220473	-0.56477	-1.84851	-1.17234	-1.29199	-0.305006	-1.11126	0.196438	-0.110645	-1.63208	-1.92125	-0.367956	-0.384495	-1.83432	0.954776	16.2758	16.5131	17.5907	16.3091	17.7057	17.7535	16.6798	18.6794	18.2924	17.7166	17.7472	17.4125	18.0001	17.5669
Cluster -1	Q96E17	Ras-related protein Rab-3C	RAB3C	-0.165151	0.669785	1.05632	0.594919	1.06459	0.82302	0.123034	0.454626	0.795505	0.748691	0.226117	0.752034	0.320561	0.766247	0.642187	1.0981	0.177217	-0.577637	-0.741344	-2.03045	-1.54132	-2.10592	0.992358	0.369879	-0.158002	0.30012	-1.57628	-2.43942	0.36963	0.187967	-1.0961	-0.101288	15.8724	17.0934	17.6587	16.9839	17.6708	17.3175	16.2938	16.7788	17.2773	17.2088	16.4446	17.2137	16.5827	17.2345
Cluster -1	O15217	Glutathione S-transferase A4	GSTA4	0.510945	0.515509	0.811741	0.418055	0.752074	0.697915	0.87662	0.851848	0.680056	0.713814	0.860539	1.37307	0.654893	0.814496	0.480074	0.765586	0.598139	-0.351223	-1.04069	-0.3001	-1.20607	-1.45029	0.290631	-1.6946	0.0368481	0.319684	-2.07866	-1.70829	0.10258	-1.36442	-2.04679	0.116021	16.8491	16.8566	17.3471	16.6953	17.2483	17.1586	17.4545	17.4135	17.129	17.1849	17.4279	18.2764	17.0874	17.3516
Cluster -1	Q9Y586	Protein mab-21-like 2	MAB21L2	0.267124	-0.0432784	0.834993	0.205193	0.923125	0.949472	0.407075	1.01733	1.04036	0.788613	1.10429	0.949574	1.09285	0.858152	0.506646	1.1614	0.0648267	-0.538974	-1.73767	-1.78251	-0.520694	-2.42597	-0.173366	-1.64814	0.235208	-0.0128738	-1.33963	-1.46273	0.047372	0.124937	-0.634743	-0.257953	17.7564	17.0017	19.137	17.6058	19.3513	19.4153	18.0966	19.5803	19.6363	19.0242	19.7917	19.4156	19.7639	19.1933
Cluster -1	Q9H6B4	CXADR-like membrane protein	CLMP	-0.210391	-0.165962	0.636084	0.297648	1.12798	0.664077	0.295007	0.932396	0.893368	0.893689	0.974505	1.05887	0.68432	1.49437	0.733707	0.73265	0.869774	-0.485457	-1.96535	-1.49391	-0.712953	-1.18861	0.0606349	-0.454698	0.18781	0.237916	-1.83772	-1.6925	-0.219073	0.233462	-2.10765	-0.474011	16.2013	16.2662	17.4383	16.9437	18.1571	17.4792	16.9399	17.8713	17.8143	17.8147	17.9328	18.0561	17.5088	18.6925
Cluster -1	Q9HA72	Calcium homeostasis modulator protein 2	CALHM2	0.831213	0.46884	0.493418	0.678811	1.0653	0.707542	0.792975	1.0358	1.1294	0.686693	0.944255	0.704506	0.384543	0.869641	0.815043	0.650993	0.622026	-0.208751	-1.62386	-1.33732	-1.17511	-1.24342	-0.0137513	-1.50016	0.349437	0.0599796	-1.81602	-1.81613	0.0041614	-0.773004	-1.8862	0.0991385	17.3483	16.7323	16.774	17.0892	17.7462	17.138	17.2833	17.696	17.8552	17.1026	17.5404	17.1329	16.589	17.4136
Cluster -1	O94929	Actin-binding LIM protein 3	ABLIM3	-0.0954568	0.054111	1.00927	-0.0418467	0.730252	0.180521	0.426666	1.62548	0.414133	1.14704	0.924263	1.22444	1.1967	1.89675	0.87357	0.624201	-0.457207	-0.712041	-1.73156	-1.47425	-0.596063	-0.875403	-0.440172	-0.441326	-0.401499	0.0921573	-1.2427	-2.55097	-0.262998	-0.361414	-0.849651	0.115001	16.2894	16.4639	17.5783	16.3519	17.2527	16.6114	16.8985	18.2972	16.8839	17.739	17.4791	17.8293	17.7969	18.6137
Cluster -1	Q9Y646	Carboxypeptidase Q	CPQ	0.376491	0.434811	0.616301	0.106132	0.71634	0.832447	0.880765	1.14071	1.21925	1.29406	1.01502	1.06596	0.915777	0.973573	0.956	0.516527	-0.0178334	-1.06808	-1.43865	-2.18117	-1.46471	-0.735186	0.188098	-1.20731	0.197174	0.220194	-1.49344	-1.26815	-0.331371	-0.359773	-1.35234	-0.747603	19.8257	19.8767	20.0355	19.5891	20.1231	20.2247	20.267	20.4944	20.5631	20.6286	20.3844	20.429	20.2976	20.3482
Cluster -1	Q13424	Alpha-1-syntrophin	SNTA1	0.34048	0.0964607	1.10793	0.485387	0.85765	0.76748	0.678292	0.989295	0.993174	1.15384	1.05232	0.934133	0.876997	0.897501	0.758143	1.00616	-0.267786	-0.107343	-1.24168	-1.57605	-1.85585	-1.66975	0.223177	-1.35882	0.162212	-1.12209	-1.42151	-1.56691	0.00989597	-0.815696	-0.667725	0.280692	17.0587	16.5374	18.6984	17.3683	18.1637	17.971	17.7805	18.4449	18.4532	18.7965	18.5796	18.3271	18.205	18.2488
Cluster -1	P04275	von Willebrand factor	VWF	-0.683084	0.684248	0.547271	0.983756	0.371214	0.100315	1.06625	0.0557669	0.794468	0.869617	0.819211	1.44272	1.71209	1.36979	0.782563	0.287637	0.20137	-0.497616	-1.46304	-1.59175	-1.43059	-1.06516	0.46061	0.0818131	-0.303875	-0.161673	-1.58435	-1.70848	0.790587	-0.84468	-1.51317	-0.573842	21.4987	22.5254	22.4226	22.7503	22.2904	22.087	22.8123	22.0535	22.6082	22.6646	22.6268	23.095	23.2972	23.0402
Cluster -1	P24043	Laminin subunit alpha-2	LAMA2	-0.0325742	-0.0558895	0.75542	0.391324	0.807824	0.660495	0.225584	1.17491	1.06481	0.923096	1.11636	1.5785	1.27525	1.10059	0.877537	0.991204	-0.0573038	-0.735792	-1.52184	-1.84251	-1.26407	-1.0088	-0.142569	-0.634575	0.232151	-0.430611	-1.64911	-1.8374	-0.0542344	-0.420703	-1.25508	-0.231998	19.5185	19.4908	20.4547	20.0221	20.517	20.3419	19.8252	20.9532	20.8223	20.654	20.8836	21.4327	21.0724	20.8648
Cluster -1	Q9H492	Microtubule-associated proteins 1A/1B light chain 3A	MAP1LC3A	-0.199952	-0.0133592	0.937127	0.161398	1.09816	0.495923	0.857667	1.50641	0.847136	1.17261	1.08291	1.05932	1.06648	0.964907	0.634377	0.690572	-0.172804	-0.944716	-1.04144	-0.989788	-0.751453	-0.792357	0.210387	-0.127877	0.204373	-0.354719	-1.30024	-2.80973	-0.878332	-0.331734	-1.7681	-0.513165	16.915	17.1993	18.6479	17.4657	18.8934	17.9755	18.5268	19.5156	18.5108	19.0068	18.8701	18.8342	18.8451	18.6903
Cluster -1	Q15848	Adiponectin	ADIPOQ	-0.15326	0.293174	0.957221	0.550069	0.137225	0.233225	0.820077	0.473337	1.21243	1.74927	2.35411	0.849082	0.449854	1.38979	-0.723657	1.1237	-0.796321	-1.12029	-0.224106	-0.877296	-1.58693	-0.938277	0.191008	-0.735034	0.319196	-0.133776	-1.2524	-1.60639	-0.721236	-0.309867	-1.4952	-0.428722	18.7488	19.1747	19.8082	19.4197	19.0259	19.1175	19.6773	19.3465	20.0516	20.5637	21.1407	19.705	19.3241	20.2208
Cluster -1	Q9Y3E1	Hepatoma-derived growth factor-related protein 3	HDGFL3	0.435813	0.0715173	0.952082	0.129965	0.782986	0.525918	0.343411	1.06455	1.14476	1.03744	1.4661	0.573595	0.804194	0.631982	0.616389	1.41523	0.432866	-0.950619	-1.2869	-0.798006	-1.6866	-0.692368	-0.414581	-0.787978	0.841354	-0.411024	-1.49377	-2.50844	-0.206175	-0.384218	-1.53003	-0.119439	21.562	21.1867	22.0938	21.2469	21.9196	21.6548	21.4668	22.2096	22.2923	22.1817	22.6233	21.7039	21.9414	21.764
Cluster -1	P54750	Dual specificity calcium/calmodulin-dependent 3',5'-cyclic nucleotide phosphodiesterase 1A	PDE1A	0.356747	-0.0658102	0.746071	-0.00979414	1.17813	0.211642	0.707607	1.07745	1.11414	1.04343	1.03924	0.756882	1.07855	1.01017	0.494574	1.3642	0.367722	-0.964672	-0.954972	-1.72382	-1.79928	-0.30867	0.0138993	-0.39371	0.552919	-0.523986	-1.5794	-2.1053	-0.370907	-0.167628	-1.58923	-0.556196	16.8511	16.3929	17.2732	16.4537	17.7416	16.6937	17.2315	17.6324	17.6722	17.5956	17.591	17.2849	17.6336	17.5595
Cluster -1	Q7L311	Armadillo repeat-containing X-linked protein 2	ARMCX2	0.138192	-0.322268	0.663204	0.273922	1.11791	0.715808	0.637888	0.937791	1.0072	0.769739	1.16738	1.20147	0.829414	1.38505	0.274857	0.589182	0.543265	-1.13663	-1.13181	-1.20044	-1.092	-0.892014	-0.00302204	-0.291512	0.69159	-0.0194175	-2.48812	-1.86386	-0.314801	0.231199	-1.57507	-0.844097	18.226	17.8234	18.6851	18.3447	19.0827	18.7311	18.6629	18.9252	18.9859	18.7782	19.1259	19.1557	18.8304	19.3162
Cluster -1	Q63HQ2	Pikachurin	EGFLAM	0.345869	-0.3381	1.34165	0.248756	0.488541	0.238574	-1.16349	-1.43179	1.02068	1.75452	1.19853	0.623088	0.933187	0.23456	0.561164	1.31793	0.205887	-1.22399	-0.997247	-0.127583	-0.0683951	-1.44837	-0.387898	1.27393	0.635901	0.396381	-2.03567	-1.83193	0.0959757	-0.137151	-1.23623	-0.487282	15.6188	14.7508	16.8825	15.4955	15.7998	15.4826	13.7033	13.3628	16.4751	17.4064	16.7008	15.9706	16.3641	15.4775
Cluster -1	Q9BUP0	EF-hand domain-containing protein D1	EFHD1	-0.0216817	-0.233522	0.743313	0.865522	1.01207	0.930622	1.19008	0.41158	1.08146	0.767861	1.81171	0.632728	0.999611	1.15209	0.00734856	0.754099	0.232867	-0.93037	-1.16386	-1.13027	-0.630966	-0.253656	-0.360422	-0.874686	0.739781	-0.467276	-1.93656	-2.06156	-0.446908	-0.492079	-1.87198	-0.456956	17.0062	16.809	17.7183	17.8321	17.9685	17.8927	18.1342	17.4095	18.0331	17.7412	18.7129	17.6154	17.9569	18.0989
Cluster -1	P15882	N-chimaerin	CHN1	-0.285928	-0.212284	1.20135	0.10901	0.844591	0.887682	0.2343	-2.65892	1.0085	1.09572	1.51746	1.61655	1.12204	1.16306	0.32494	1.26664	0.131087	-1.06727	-0.822367	-0.657788	-1.33351	-0.449646	-0.0461807	-0.415717	0.287925	-0.444765	-0.551319	-1.6134	-0.157863	-0.59413	-1.08594	-0.413829	16.5477	16.6251	18.1102	16.9626	17.7354	17.7807	17.0943	14.0547	17.9076	17.9992	18.4423	18.5464	18.0269	18.07
Cluster -1	P49418	Amphiphysin	AMPH	0.044455	-0.0934597	1.04479	0.334835	0.681676	0.652479	0.764096	0.793273	1.27004	1.24773	1.39386	0.652054	0.430137	0.550184	0.584103	1.00342	0.685235	-0.312337	-1.1416	-0.65129	-1.25062	-1.02688	0.14987	-1.32714	0.550956	0.348793	-1.76572	-2.46466	-0.46346	-0.423974	-1.85287	-0.407991	18.5398	18.3919	19.6126	18.8512	19.2232	19.1918	19.3115	19.3428	19.8541	19.8302	19.9869	19.1914	18.9534	19.0821
Cluster -1	Q13797	Integrin alpha-9	ITGA9	0.445824	0.120297	1.1196	0.0815139	1.50389	0.72063	0.388078	1.09839	1.23778	0.836717	0.900168	0.877291	1.14959	0.593983	0.104948	1.59779	-0.206598	-0.52376	-0.731625	-1.32788	-1.20582	-0.575052	-0.120731	-0.560176	-0.257559	-0.279222	-1.56016	-2.65078	-0.399385	-0.612809	-1.55773	-0.207193	18.1008	17.7811	18.7624	17.7431	19.1397	18.3706	18.0441	18.7415	18.8784	18.4846	18.5469	18.5244	18.7918	18.2463
Cluster -1	P55290	Cadherin-13	CDH13	0.239893	0.0979614	1.17639	-0.436356	0.463778	0.483813	0.913303	0.391405	1.5898	1.35966	1.11518	0.358397	0.596857	1.94024	0.286344	1.25928	-0.213457	-0.734263	-0.146346	-1.22921	-1.43735	-0.743892	-0.168095	-1.04594	0.555092	-0.448676	-2.34638	-1.66255	-0.623042	-0.0990799	-1.08947	-0.40329	20.329	20.2068	21.1355	19.7467	20.5218	20.5391	20.9089	20.4595	21.4914	21.2933	21.0828	20.4311	20.6364	21.7932
Cluster -1	P28827	Receptor-type tyrosine-protein phosphatase mu	PTPRM	0.171032	0.377739	1.02614	0.471786	1.24694	0.989561	0.504548	0.533529	1.06042	1.15939	1.2233	1.01021	0.860244	0.9602	0.987715	1.10239	-0.172425	-1.1524	-1.12042	-1.45228	-0.916711	-1.03526	-0.141306	-0.876827	0.0112929	-0.231805	-1.26196	-2.28343	-0.481894	-0.306747	-1.61636	-0.646624	17.6124	17.8291	18.509	17.9277	18.7405	18.4706	17.9621	17.9925	18.5449	18.6487	18.7157	18.4923	18.335	18.4398
Cluster -1	Q09666	Neuroblast differentiation-associated protein AHNAK	AHNAK	0.328532	0.531264	1.24347	0.277589	0.844347	0.764721	0.58401	0.949388	1.219	1.19796	1.23216	0.797211	0.74469	0.596987	0.52899	1.16618	0.0193889	-0.416984	-1.24633	-1.56719	-0.760107	-0.966663	-0.529089	-1.00763	-0.236261	-0.13863	-1.30371	-3.02083	-0.530594	-0.631289	-0.224228	-0.446356	25.7305	25.9256	26.6108	25.6815	26.2268	26.1502	25.9763	26.3278	26.5872	26.567	26.5999	26.1814	26.1309	25.9888
Cluster -1	Q14432	cGMP-inhibited 3',5'-cyclic phosphodiesterase 3A	PDE3A	0.611753	0.714058	1.00679	-0.128929	0.632031	0.702415	-0.0525805	0.386179	1.27262	1.13726	1.3799	0.82224	0.956211	0.795698	0.42412	1.28561	-0.0731579	-0.791089	0.00723252	-1.73398	-1.48102	-1.01803	0.00878151	-0.059548	0.0654046	-0.069447	-1.9044	-2.18028	-0.405649	-0.451733	-1.88088	0.0224032	20.2467	20.3464	20.6315	19.5253	20.2665	20.335	19.5997	20.027	20.8904	20.7586	20.9949	20.4517	20.5822	20.4259
Cluster -1	Q5H9L2	Transcription elongation factor A protein-like 5	TCEAL5	0.708138	0.286425	0.105523	0.814803	0.99538	1.34254	1.24895	0.556414	0.561856	0.69623	1.16823	1.3997	0.718438	1.12326	1.34681	0.740795	-0.432884	-0.900431	-0.585978	-1.80718	-0.810761	-0.491329	-0.141639	-0.786069	-1.31413	-0.729663	-2.06304	-0.903667	-0.811518	0.128377	-1.48311	-0.680468	16.2591	15.6417	15.3769	16.4152	16.6796	17.1878	17.0508	16.037	16.0449	16.2416	16.9326	17.2715	16.2742	16.8668
Cluster -1	Q9BXJ5	Complement C1q tumor necrosis factor-related protein 2	C1QTNF2	0.846832	0.713072	0.896103	0.652507	0.948775	1.05641	0.953205	1.12106	1.23746	0.431701	1.40973	0.808953	0.790511	0.918216	0.299122	1.12788	-0.381185	-0.333206	-1.552	-1.32489	-1.41769	-0.161206	-0.035559	-0.974097	-1.28914	-1.26182	-0.972555	-1.16325	-1.33319	-0.603183	-1.43995	0.0313847	17.5846	17.3185	17.6826	17.198	17.7874	18.0015	17.7962	18.1301	18.3616	16.7588	18.7043	17.5092	17.4725	17.7266
Cluster -1	Q9BXJ2	Complement C1q tumor necrosis factor-related protein 7	C1QTNF7	0.745931	0.713723	0.946791	0.788355	0.99651	0.900959	1.09813	0.987105	1.08371	0.802576	1.26622	0.657059	0.879548	0.835641	0.625703	0.930802	-1.34883	0.0207149	-1.24332	-1.29965	-1.21307	-0.456961	0.319603	-1.24481	-1.50092	-0.939733	-1.368	-1.07138	-1.42602	-0.263479	-1.08855	-0.134357	18.3695	18.292	18.8526	18.4715	18.9721	18.7423	19.2165	18.9495	19.1819	18.5057	19.6208	18.1557	18.6908	18.5852
Cluster -1	Q7Z2X4	PTB-containing, cubilin and LRP1-interacting protein	PID1	0.616983	0.565296	0.540932	0.561368	0.681742	0.720017	0.433378	0.502847	0.790232	0.737741	0.965307	0.470728	0.535174	0.850029	0.699439	0.842263	-0.19016	0.290907	-2.50449	-0.421885	0.282083	0.28166	-0.0363682	-1.40995	-0.227285	0.46727	-2.74065	-0.627423	-1.91329	-0.031451	-1.78325	0.0507975	17.844	17.7562	17.7147	17.7495	17.954	18.0191	17.532	17.65	18.1384	18.0492	18.4359	17.5954	17.705	18.24
Cluster -1	O95057	GTP-binding protein Di-Ras1	DIRAS1	0.789576	0.345966	0.791693	0.833105	1.09151	0.74197	1.20409	0.755188	1.04908	0.838622	1.15019	0.9389	0.314028	0.624163	1.4604	0.587702	-1.39976	-0.112758	-1.32723	-0.691713	-0.593711	-0.440393	0.515705	-1.49562	-1.63865	0.0295571	-0.992951	-1.49502	-1.29801	-1.40668	-1.16936	0.000395812	16.4918	15.8094	16.4951	16.5588	16.9563	16.4186	17.1295	16.4389	16.891	16.5673	17.0466	16.7215	15.7603	16.2374
Cluster -1	Q8IWW8	Hydroxyacid-oxoacid transhydrogenase, mitochondrial	ADHFE1	0.855395	0.287632	0.896915	0.588573	1.08752	0.7314	0.229188	0.506271	0.491214	0.768205	1.14347	0.691108	1.02412	1.32258	1.26285	0.723674	-0.529417	-1.70678	-1.13124	-1.44421	-1.62943	-1.6054	0.621201	-0.67996	-1.48093	0.24058	-1.50741	-0.699793	-0.67752	0.757573	-0.83595	-0.301414	17.6602	16.5196	17.7436	17.1242	18.1265	17.4111	16.4022	16.9588	16.9286	17.485	18.2389	17.3302	17.9991	18.5987
Cluster -1	Q86YJ6	Threonine synthase-like 2	THNSL2	0.918055	0.837253	-0.82521	1.02065	-0.274555	-1.37681	0.84503	-0.375208	1.0443	1.2352	0.762457	0.529143	1.20171	1.38395	1.53954	1.29016	-1.20693	0.497257	-0.862573	-1.11463	-0.646674	-0.69778	-1.70598	-1.45027	-1.08443	0.612534	-0.408463	0.0639525	-1.07917	-1.13352	0.503403	-0.0424137	15.9802	15.8809	13.8388	16.1062	14.5152	13.1612	15.8905	14.3916	16.1353	16.3698	15.7891	15.5025	16.3286	16.5525
Cluster -1	Q5VST9	Obscurin	OBSCN	0.535424	0.884919	0.660882	0.593116	0.798517	1.14595	0.480109	0.583996	0.586474	0.622926	0.844184	1.29892	0.268515	0.437423	0.938093	1.08252	-1.61863	0.248881	-0.261675	-1.61268	-1.01196	0.78558	0.662477	-0.862081	-1.14158	-0.294052	-2.00829	-1.51674	-0.99317	-0.600301	-1.94048	0.402732	16.2691	16.8122	16.464	16.3587	16.6779	17.2178	16.1831	16.3446	16.3484	16.4051	16.7489	17.4555	15.8543	16.1168
Cluster -1	Q9NY47	Voltage-dependent calcium channel subunit alpha-2/delta-2	CACNA2D2	0.517961	0.296453	0.922433	0.643255	1.15921	0.946325	0.806999	0.792633	1.00887	0.895271	0.947758	0.747036	0.693721	0.641103	0.77714	1.07039	-1.51367	0.253013	-1.78025	-1.45204	-1.27703	0.29048	0.317506	-1.48339	-1.81157	-0.0437649	-1.57698	-0.649902	-0.238108	-0.446902	-1.35429	-0.0996671	17.5605	17.1011	18.3994	17.8204	18.8905	18.4489	18.16	18.1302	18.5787	18.3431	18.4519	18.0356	17.925	17.8159
Cluster -1	Q9ULD0	2-oxoglutarate dehydrogenase-like, mitochondrial	OGDHL	0.374502	0.156745	0.723115	0.163097	1.01697	0.885778	0.334957	0.628519	1.18151	0.63984	0.813366	0.56105	0.799699	0.662705	0.821827	1.04109	-0.913266	-1.20242	-1.67146	0.377372	-1.01598	0.211136	1.38593	-1.05726	-1.17259	-1.49912	-1.67103	-1.06341	-0.881231	0.507664	-1.9443	0.805201	16.1601	15.8043	16.7297	15.8147	17.2099	16.9955	16.0955	16.5752	17.4787	16.5937	16.8772	16.4649	16.8549	16.631
Cluster -1	Q2NKQ1	Small G protein signaling modulator 1	SGSM1	0.493102	0.590161	0.898336	0.263696	1.12211	0.712096	0.565802	0.801514	1.12189	0.865203	1.16787	0.452748	0.497886	0.136363	0.493729	1.23793	-0.832382	0.192864	-1.81501	-1.0472	-1.86101	0.259894	0.102237	-0.0339949	-2.07971	0.21954	-1.80094	0.198056	-0.553729	-0.532486	-2.0559	0.219321	16.0924	16.2281	16.6589	15.7718	16.9717	16.3986	16.1941	16.5236	16.9714	16.6126	17.0357	16.036	16.0991	15.5938
Cluster -1	Q8TED4	Glucose-6-phosphate exchanger SLC37A2	SLC37A2	0.576127	0.223576	0.215786	1.54047	1.08466	1.02372	0.288986	1.9297	0.943135	0.675899	-0.643935	2.24834	-0.188394	0.32091	0.888869	0.839748	-0.471702	-0.944183	-1.85264	-1.54277	-1.28214	0.554935	-0.498205	-0.423201	-1.0152	-0.22675	-0.695426	-1.18874	-0.695515	-0.591148	-0.544814	-0.550104	17.9415	17.5097	17.5002	19.1225	18.5643	18.4896	17.5898	19.5991	18.3909	18.0637	16.4473	19.9894	17.0052	17.6289
Cluster -1	Q96A23	Copine-4	CPNE4	0.653945	0.0698194	0.767392	0.931331	1.65799	1.10562	0.851805	0.12691	1.039	0.34616	0.704626	1.00606	0.311641	1.69618	1.43226	0.360035	-1.44773	-0.118436	-1.70576	-1.0214	-0.864812	-1.24126	-1.21004	-0.390909	-1.1915	-1.28416	-1.51317	-0.0318098	-0.750578	0.49968	-0.190793	-0.598092	16.024	15.1236	16.1988	16.4515	17.5716	16.7202	16.329	15.2116	16.6175	15.5496	16.1021	16.5667	15.4963	17.6305
Cluster -1	P07998	Ribonuclease pancreatic	RNASE1	1.70495	1.24914	1.25237	0.950993	1.04019	0.577154	0.653119	0.195331	0.553309	0.623916	0.531426	1.06478	0.910594	0.697507	0.844272	0.863706	-0.492508	0.653718	-1.83417	-1.68398	-0.701977	-0.594555	-0.32417	-1.05057	-1.58975	-1.44157	-0.718275	-1.05522	-0.793165	-0.641731	-0.564876	-0.879952	19.8577	19.1755	19.1803	18.7292	18.8627	18.1697	18.2834	17.5982	18.134	18.2397	18.1013	18.8995	18.6688	18.3498
Cluster -1	P21802	Fibroblast growth factor receptor 2	FGFR2	0.418715	0.143713	1.2043	1.03395	0.612784	0.775584	0.22123	0.612511	1.01979	0.0918409	0.824208	0.882621	1.06661	-0.0106058	0.950126	0.972814	-0.755281	0.217673	-1.75154	-1.56781	-0.00893091	0.394497	0.217579	-1.83777	-1.56826	-1.42565	-1.60618	0.471596	0.360868	-1.65954	0.698355	-0.999791	16.9617	16.4424	18.4449	18.1233	17.3281	17.6355	16.5888	17.3276	18.0966	16.3445	17.7273	17.8376	18.1849	16.1511
Cluster -1	O75355	Ectonucleoside triphosphate diphosphohydrolase 3	ENTPD3	0.735637	0.449836	1.06993	0.679063	1.33562	1.01211	0.874438	0.565458	1.04132	0.748043	0.983367	0.832199	0.858511	0.898155	0.935397	1.17303	-1.19031	-0.264745	-2.10383	-1.4908	-0.950672	0.0042439	-0.0016692	-1.26896	-1.0368	-1.08091	-0.911664	-1.32309	-1.03598	-0.119001	-0.924068	-0.493854	18.0312	17.3585	18.8182	17.8981	19.4437	18.6821	18.358	17.6306	18.7508	18.0605	18.6144	18.2586	18.3205	18.4138
Cluster -1	Q92932	Receptor-type tyrosine-protein phosphatase N2	PTPRN2	1.05197	0.99582	0.789159	0.384458	1.17854	-1.20628	0.521695	1.33724	1.49764	0.837494	-1.09294	-0.959849	1.54151	0.385209	1.13179	0.593446	-1.48754	0.52024	-1.9246	-1.31404	-0.829	-0.0106542	0.359829	-1.07836	-1.76214	0.227505	-0.819644	-0.238355	0.143921	-0.181287	-0.300167	-0.292617	17.1479	17.0694	16.7806	16.2151	17.3247	13.9923	16.4069	17.5465	17.7706	16.8482	14.1507	14.3366	17.8319	16.2162
Cluster -1	Q9UN36	Protein NDRG2	NDRG2	0.916652	1.01104	1.34359	1.33231	1.02539	1.00276	0.755827	0.183412	1.14209	0.466204	0.84234	1.06731	0.201501	0.256551	0.977637	0.719781	-1.37741	0.354466	-1.49858	-1.70166	-0.276444	-0.219881	0.366713	-1.57298	-1.56015	-0.709113	-1.37996	-0.835119	-0.289548	-0.447058	-0.938148	-1.15951	22.6619	22.7413	23.021	23.0115	22.7533	22.7343	22.5266	22.0451	22.8515	22.283	22.5994	22.7886	22.0603	22.1066
Cluster -1	Q01118	Sodium channel protein type 7 subunit alpha	SCN7A	0.701327	0.43477	0.998308	0.692533	1.04142	1.03067	0.689241	0.809575	1.20183	0.937659	0.935564	0.748308	0.871094	0.618014	0.768547	0.981104	-0.493693	-0.233936	-1.7656	-1.92741	-1.3089	-0.157711	0.0920126	-1.28597	-0.416477	-2.1655	-0.877761	-0.163175	-0.401524	-0.438356	-1.56338	-0.352567	19.7084	19.0326	20.4613	19.6861	20.5706	20.5433	19.6777	19.9828	20.9772	20.3075	20.3022	19.8275	20.1388	19.4971
Cluster -1	O15204	ADAM DEC1	ADAMDEC1	0.647252	0.965269	0.822756	1.38714	0.886696	1.14246	0.337676	0.679257	0.681077	0.382851	1.54848	0.509625	1.18734	0.846948	1.14521	0.247497	-0.598672	-0.157281	-1.7253	-2.16085	-0.932015	-0.292433	-0.645868	0.034395	-1.64868	-0.609507	-1.07898	-1.68076	-0.158534	-0.57799	-0.403033	-0.782023	18.3757	18.6739	18.5403	19.0695	18.6002	18.8401	18.0854	18.4057	18.4074	18.1278	19.2208	18.2466	18.8822	18.563
Cluster -1	Q8TAC9	Secretory carrier-associated membrane protein 5	SCAMP5	0.536169	0.197409	0.74334	1.16547	0.928678	0.836076	0.65175	0.731433	0.99879	0.810079	0.819776	1.10316	0.515295	0.80257	1.2424	0.916483	-0.299932	-0.0717493	-1.2404	0.112657	-1.31683	-1.34207	0.318211	-1.32057	-0.820327	-1.66485	-0.101302	-1.64943	0.554569	-1.58382	-1.48259	-1.09044	16.6596	16.0444	17.0359	17.8025	17.3725	17.2043	16.8695	17.0143	17.4998	17.1571	17.1747	17.6894	16.6217	17.1435
Cluster -1	Q14722	Voltage-gated potassium channel subunit beta-1	KCNAB1	-1.02043	1.15976	1.12841	1.17748	0.810374	1.40103	0.992274	1.14541	1.13316	-0.538463	1.38701	1.29629	0.832341	0.828624	0.813778	-1.27059	-1.71935	-1.06521	-0.487942	-1.14515	-0.27121	-1.67382	-0.0916019	-0.0744278	-0.311537	-0.302721	-1.23388	-0.931551	-0.517663	-0.290574	-0.392565	-0.767247	12.9299	16.2229	16.1756	16.2497	15.6952	16.5873	15.9699	16.2012	16.1827	13.6579	16.5662	16.4291	15.7284	15.7228
Cluster -1	Q5GH76	XK-related protein 4	XKR4	0.570768	0.723118	1.11913	0.823349	0.92498	0.762242	0.859606	0.802802	1.18691	1.07739	0.945383	0.914178	0.505881	0.828781	0.747209	0.652312	-1.25235	0.737291	-1.04482	-0.897519	-1.21302	-0.431801	0.949543	-1.31684	-1.11767	-1.61184	-1.17551	-1.00896	-1.39929	-0.517977	-0.845339	-1.29793	18.0764	18.5017	19.6072	18.7815	19.0652	18.6109	18.8827	18.7241	19.7964	19.4907	19.1222	19.035	17.8953	18.7967
Cluster -1	Q8IWY4	Signal peptide, CUB and EGF-like domain-containing protein 1	SCUBE1	0.338544	0.543299	0.381781	1.20081	2.17827	1.0357	-0.255978	0.687488	0.248092	0.313365	0.514765	1.85069	-0.301417	1.65399	0.887947	0.555203	-1.16629	-0.281294	-0.964983	0.286095	-1.13216	0.0306743	-0.147419	-0.530104	-0.10977	-0.203093	-1.34305	-1.94452	-0.519764	-1.23385	-1.06867	-1.50435	15.0428	15.2147	15.0791	15.7668	16.5876	15.6282	14.5435	15.3358	14.9668	15.0216	15.1907	16.3125	14.5054	16.1474
Cluster -1	Q9ULP0	Protein NDRG4	NDRG4	0.483564	0.488488	0.975454	0.486442	1.2029	0.969903	0.708039	0.823421	1.22822	0.800885	1.12268	0.910974	0.912938	0.633243	0.94057	1.10584	-1.33557	-0.623143	-0.682649	-0.159866	0.418999	-1.11994	-0.146615	-1.09364	-0.133659	-1.59733	-0.972805	-2.01809	-1.25297	-0.41755	-1.40718	-1.25155	17.7292	17.7415	18.9585	17.7364	19.5269	18.9446	18.2902	18.5785	19.5902	18.5222	19.3264	18.7973	18.8022	18.1032
Cluster -1	Q92781	Retinol dehydrogenase 5	RDH5	0.921498	0.50929	0.435641	1.35804	-0.338172	0.731376	0.504808	0.213167	0.496583	1.35647	1.42799	1.41118	0.649074	0.765168	2.04285	0.933319	-1.00725	-0.28729	-0.934111	-1.0806	-0.738009	-1.11871	-1.28483	-0.817397	-1.08586	-0.976925	-0.331294	-1.72667	-1.22514	-0.700714	-0.415878	0.312385	17.3341	16.4908	16.3401	18.2272	14.757	16.9451	16.4816	15.8849	16.4648	18.224	18.3703	18.3359	16.7768	17.0143
Cluster -1	P15259	Phosphoglycerate mutase 2	PGAM2	1.03363	0.420195	0.949012	1.13469	1.15778	1.29014	1.08847	0.898694	1.01805	-1.28571	1.15252	0.882619	1.23482	0.715003	0.868276	0.720538	-1.06956	-0.196827	-0.646461	-1.034	-0.794064	-0.483349	0.524413	-1.0488	-1.39565	-0.996572	-0.530393	-1.20597	-1.12659	-1.21258	-0.953843	-1.10847	18.5029	16.9954	18.2949	18.7512	18.808	19.1332	18.6376	18.1713	18.4646	12.8031	18.795	18.1318	18.9973	17.7198
Cluster -1	Q96CX6	Leucine-rich repeat-containing protein 58	LRRC58	-0.0410683	0.569349	1.23068	0.4073	0.841093	1.07778	0.167574	0.80254	1.07416	0.815716	0.646393	1.02868	1.25252	0.545126	0.388942	1.05204	-1.70324	0.188011	-1.13051	-1.04651	-0.820878	-0.736321	0.33409	-2.1228	-1.23773	-0.0136426	0.192458	-1.92422	0.646819	-0.999672	-1.4833	-0.00137298	15.7129	16.7356	17.8436	16.4641	17.1909	17.5875	16.0624	17.1263	17.5814	17.1484	16.8647	17.5052	17.8802	16.695
Cluster -1	Q16849	Receptor-type tyrosine-protein phosphatase-like N	PTPRN	0.561984	0.52781	0.752001	0.946116	1.09471	1.29514	0.341873	0.921288	1.10743	1.04032	1.1518	1.00397	0.947085	1.5333	-0.294785	1.1629	-1.35602	-0.518984	-0.365671	-0.829422	-1.28775	-0.15001	-0.363182	-1.0704	-1.55499	-0.384064	-1.16125	-1.18581	-0.762331	-0.812787	-0.553449	-1.73683	15.9348	15.8767	16.258	16.5882	16.841	17.1819	15.5604	16.546	16.8626	16.7485	16.9381	16.6866	16.5899	17.587
Cluster -1	Q8N3J6	Cell adhesion molecule 2	CADM2	0.56544	0.445446	1.08164	0.751067	1.22659	0.950896	0.782487	0.979049	1.31309	1.02028	1.21745	0.922325	0.94019	0.727259	0.800641	1.17994	-1.39927	-0.158621	-1.03335	-0.709894	-1.01936	-1.39602	-0.00490929	-1.01082	-1.07057	-1.03403	-0.757817	-1.04568	-0.854248	-0.797671	-1.29291	-1.31861	17.4642	17.1655	18.7493	17.9263	19.1101	18.4238	18.0046	18.4939	19.3255	18.5965	19.0874	18.3527	18.3972	17.8671
Cluster -1	P29992	Guanine nucleotide-binding protein subunit alpha-11	GNA11	0.453031	0.739267	0.993568	1.19312	1.26034	1.11059	0.298397	0.705538	1.0895	0.939655	1.01368	1.15918	0.785057	0.992525	0.290725	0.795055	-1.18299	-0.159084	-0.97699	-1.82995	-0.475152	-1.43632	-0.128118	-0.836907	-0.717119	-0.0013892	-2.00325	-1.61281	-0.78273	-0.611411	-0.176163	-0.888838	23.3872	23.5552	23.7045	23.8216	23.8611	23.7732	23.2964	23.5354	23.7608	23.6729	23.7163	23.8017	23.5821	23.7039
Cluster -1	Q16654	[Pyruvate dehydrogenase (acetyl-transferring)] kinase isozyme 4, mitochondrial	PDK4	0.376377	0.171849	0.878411	0.907092	0.881534	0.928448	0.45769	0.645595	0.552231	0.40536	1.21914	1.0934	1.45195	0.799396	1.63753	1.26142	-1.79463	-0.657261	-0.985744	-0.559761	-0.598342	-1.27392	0.139202	-1.72871	-1.28525	-1.4677	-1.18039	-0.919743	-0.250247	-0.345037	-0.801815	0.0419239	16.6539	16.2977	17.5283	17.5783	17.5338	17.6155	16.7956	17.1228	16.9602	16.7044	18.1218	17.9028	18.5272	17.3907
Cluster -1	Q6ZMJ2	Scavenger receptor class A member 5	SCARA5	0.796342	0.756432	0.908313	1.09252	0.856104	1.04703	0.82417	0.843661	1.01142	0.872083	1.08642	0.856371	0.936453	0.872438	0.989815	0.865372	-1.47846	0.0853566	-0.625968	-1.33691	-0.74862	-0.828388	0.287624	-1.1076	-1.20491	-1.42422	-0.838102	-1.6587	-1.23005	-0.8395	-0.727893	-0.938603	17.9542	17.8609	18.216	18.6465	18.0939	18.5402	18.0193	18.0648	18.457	18.1313	18.6323	18.0945	18.2817	18.1321
Cluster -1	P50440	Glycine amidinotransferase, mitochondrial	GATM	0.485852	0.640511	1.30344	1.61899	0.733756	0.70802	0.854877	0.954052	0.781613	0.89332	1.33635	0.986934	0.486612	0.903754	1.04784	0.34703	-0.799664	-0.782015	-1.6743	-1.24947	-0.989712	-0.699419	0.0820835	-1.14317	-0.979497	-0.270269	-0.746453	-1.77989	0.205835	-0.769705	-1.36313	-1.12418	19.4396	19.5704	20.1308	20.3975	19.6492	19.6274	19.7516	19.8354	19.6896	19.7841	20.1586	19.8632	19.4403	19.7929
Cluster -1	Q9UI47	Catenin alpha-3	CTNNA3	0.200753	-0.142229	0.798117	0.473284	0.782285	0.861575	0.285528	1.10909	0.794712	1.47266	0.926201	1.30854	1.20549	1.75167	0.772676	0.854928	-1.3961	0.551462	-0.851861	-1.02601	-1.05703	-0.979941	-0.862392	-1.35709	0.0904964	-0.00591517	-0.929514	-1.43634	-1.33781	-0.768155	-1.06612	-1.02295	15.5103	14.8664	16.6319	16.022	16.6022	16.751	15.6695	17.2158	16.6255	17.8984	16.8724	17.5903	17.3968	18.4222
Cluster -1	P26006	Integrin alpha-3	ITGA3	0.81168	0.463302	0.951986	0.391636	1.21149	1.2993	0.261704	1.40036	0.919854	1.04834	1.19179	1.09886	0.454369	0.393122	0.498009	0.84345	-2.11913	-0.537112	-1.31557	-0.845603	-0.727687	-1.24602	-0.313167	-1.8587	-0.900659	0.268698	-0.207986	-1.78295	-0.896967	-0.300241	-0.118923	-0.337241	21.6208	21.3293	21.7383	21.2693	21.9555	22.029	21.1605	22.1136	21.7114	21.8189	21.939	21.8612	21.3218	21.2705
Cluster -1	P04066	Tissue alpha-L-fucosidase	FUCA1	0.501874	0.901127	0.662007	1.29062	0.309905	1.2822	1.53202	-0.0311633	-0.0502818	1.27588	0.53935	0.709176	0.960791	1.25732	1.57235	0.25059	-2.20492	-0.927361	-1.04566	-1.44908	-0.086479	-0.579831	0.149986	-1.76075	-1.16776	-0.165506	-0.910153	-0.431666	-0.563155	-0.821392	-0.529767	-0.470264	24.1007	24.5292	24.2726	24.9473	23.8946	24.9383	25.2065	23.5285	23.5079	24.9315	24.1409	24.3232	24.5933	24.9116
Cluster -1	O75635	Serpin B7	SERPINB7	0.455011	0.53176	1.06416	-0.028972	1.22493	0.639895	-0.568529	0.830568	1.12598	0.788054	0.97387	1.04105	0.949731	1.15835	0.487741	1.48242	-1.86324	0.0111503	-1.32658	-0.588543	0.188203	-2.38077	-0.744786	-1.63402	-1.12281	-0.381275	0.305919	-0.254964	-1.12334	-0.449964	-0.342648	-0.448335	20.3714	20.5068	21.4462	19.5175	21.7299	20.6976	18.5654	21.0341	21.5553	20.959	21.2869	21.4054	21.2443	21.6124
Cluster -1	P47900	P2Y purinoceptor 1	P2RY1	0.308086	0.835126	0.88183	0.84828	1.23277	1.18921	-0.87749	0.280438	0.618466	1.22901	1.22425	1.06449	0.866642	1.28141	0.890952	0.790135	-0.654039	-0.146023	-1.55672	-1.85531	-0.753484	-1.84108	-0.00769786	-0.472599	-0.821148	-1.72027	-0.599515	-0.547913	-1.29903	0.0619965	-0.296838	-0.153933	15.1182	15.7346	15.7892	15.75	16.1997	16.1487	13.7316	15.0859	15.4812	16.1953	16.1897	16.0029	15.7715	16.2566
Cluster -1	P23297	Protein S100-A1	S100A1	-0.0903399	-0.328016	0.738607	1.03823	0.812757	0.962548	0.549248	0.605024	1.13267	1.31502	1.64812	0.853806	1.26907	0.565723	0.638498	1.52205	-1.24659	-1.4727	-1.3501	-1.5954	-0.882308	-0.572329	-0.0552189	-0.976624	0.223214	-1.23221	0.197446	-1.32099	-0.409135	-0.654288	-1.02675	-0.859038	15.8262	15.3618	17.4459	18.0313	17.5907	17.8834	17.0759	17.1848	18.2158	18.5721	19.223	17.6709	18.4823	17.1081
Cluster -1	O43761	Synaptogyrin-3	SYNGR3	0.541667	0.281693	0.986484	0.245905	1.43462	0.94791	0.482114	0.807892	1.32199	0.843892	0.955065	0.959977	0.819231	0.686655	0.773407	1.1395	-0.343697	-0.27436	-1.52953	-1.57306	0.533962	-0.562066	-0.404147	-2.22452	-0.310725	-0.877773	-0.714574	-1.48188	-1.64511	-0.449122	-1.05768	-0.313717	18.1167	17.5874	19.0224	17.5146	19.9348	18.9438	17.9955	18.6588	19.7055	18.7321	18.9584	18.9684	18.6818	18.4119
Cluster -1	Q6PUV4	Complexin-2	CPLX2	0.621186	0.480919	1.04502	0.349026	1.3628	0.725218	0.701924	0.705707	1.03935	0.824411	0.783665	0.669765	0.890325	1.12911	0.835979	1.20955	-1.63256	-1.10656	0.0682731	-1.026	-1.16156	-1.32558	0.0745685	-0.683188	-0.364114	-1.70035	-1.21871	-1.20413	-0.789614	-1.09351	-1.20474	0.993808	17.7125	17.396	18.6688	17.0984	19.3858	17.9472	17.8946	17.9032	18.656	18.171	18.0791	17.8221	18.3197	18.8585
Cluster -1	P21926	CD9 antigen	CD9	0.0358912	-0.0478245	1.58541	0.679004	1.41479	1.01335	0.511245	0.789506	1.4872	0.702652	1.03766	1.18481	0.0216731	0.507378	1.18535	0.685147	-1.96379	-1.23919	0.0581995	-1.38157	-1.10775	-0.679797	-0.692194	-1.17394	-0.256989	-1.17328	0.377565	-0.00623026	-1.74598	-0.938484	-0.281766	-0.588028	23.9609	23.9055	24.9868	24.3867	24.8738	24.608	24.2756	24.4599	24.9217	24.4024	24.6241	24.7216	23.9515	24.2731
Cluster -1	Q8TBB6	Probable cationic amino acid transporter	SLC7A14	0.799991	0.50722	1.16218	-0.450453	1.31463	1.18703	-0.530826	1.0581	1.17743	1.02144	1.19926	1.10091	1.08921	1.07774	1.19067	1.23067	-0.464645	-0.577291	-0.933876	-1.04839	-1.11748	-0.383574	-0.710195	-0.955754	-1.09924	-1.03221	-1.14164	-0.621561	-0.778559	-0.807164	-1.40567	-1.05797	17.5582	16.8876	18.3877	14.6942	18.7369	18.4446	14.5102	18.1493	18.4227	18.0654	18.4727	18.2474	18.2206	18.1943
Cluster -1	Q2M2W7	UPF0450 protein C17orf58	C17orf58	0.202225	-0.229487	0.397102	-0.326722	1.11559	1.35145	0.470246	1.01564	0.799904	0.144242	2.06611	2.09094	1.1249	0.960577	1.01565	1.08138	-0.713722	-0.879285	-0.975531	-0.70306	-0.234918	-0.93954	-1.39636	-0.9971	-1.17642	-0.827309	-0.383941	-1.09863	-0.638861	-0.853747	-1.17218	-0.289139	15.2172	14.4711	15.554	14.303	16.7958	17.2034	15.6804	16.6231	16.2502	15.117	18.4386	18.4815	16.8119	16.5279
Cluster -1	P56159	GDNF family receptor alpha-1	GFRA1	0.583	0.512218	0.899513	0.428907	0.960237	0.904202	0.727733	1.12422	0.929177	0.809857	0.863469	0.988717	1.18312	0.689022	0.961791	1.19435	-0.965009	-1.47418	-0.980223	-1.63307	-1.03527	-0.868055	-0.503373	-1.39495	-0.769333	-0.887553	-1.09766	-1.2974	0.805069	-1.20816	-0.98986	0.539485	17.355	17.1838	18.1207	16.9823	18.2676	18.1321	17.7052	18.6643	18.1925	17.9038	18.0335	18.3365	18.8068	17.6115
Cluster -1	O95631	Netrin-1	NTN1	0.487433	0.680629	0.91685	0.0260804	0.998499	1.42135	0.830144	0.797144	1.31662	1.01543	1.0511	1.41672	0.590743	1.03908	0.729307	1.35069	-0.975979	-0.675992	-1.82019	-1.03996	-0.83194	-0.59697	-0.920299	-0.743582	-0.842616	-0.550471	-1.25929	-0.692752	-0.759719	-1.63166	-0.617184	-0.709224	15.9081	16.2409	16.6478	15.1134	16.7884	17.5168	16.4984	16.4416	17.3364	16.8176	16.879	17.5088	16.086	16.8583
Cluster -1	Q8IUA7	ATP-binding cassette sub-family A member 9	ABCA9	0.0683445	-0.861341	0.884377	-0.394105	1.04285	1.44419	-0.0116442	1.26535	0.931656	1.26569	2.16875	0.363672	1.87997	0.134737	1.06784	0.746794	-0.761125	-0.620476	0.0551218	-0.801629	-1.62106	-1.03314	-1.04898	-0.786692	-0.573009	-0.93191	-1.47663	-0.579444	-0.767904	-0.743391	-0.324701	0.0178401	14.3145	13.3185	15.1888	13.8191	15.3586	15.7886	14.2288	15.597	15.2395	15.5974	16.5649	14.631	16.2555	14.3857
Cluster -1	O60641	Clathrin coat assembly protein AP180	SNAP91	0.644013	0.378686	1.15078	0.731252	1.31558	1.09615	0.66832	0.838477	1.16983	0.850837	1.09122	1.10745	0.836784	0.998416	0.942843	1.01014	-1.32402	-1.07118	-0.546647	-0.491978	-1.51358	-0.665086	-1.647	-0.769303	-0.747244	-1.40782	-0.0272823	-1.02842	-0.908942	-1.12112	-0.831962	-0.729208	16.925	16.4187	17.8921	17.0915	18.2066	17.7879	16.9714	17.2961	17.9285	17.3197	17.7785	17.8094	17.2929	17.6014
Cluster -1	Q5T013	Putative hydroxypyruvate isomerase	HYI	0.403227	0.433252	1.27436	0.336919	1.02757	1.11413	0.202893	1.02942	0.939582	0.564296	1.49387	0.690295	1.21527	0.553334	0.677914	1.43156	-1.31765	0.259955	-1.08397	-2.16795	-1.22075	-0.776715	-0.107326	-1.70333	-0.993881	-0.45046	-0.988317	-0.223143	-0.341141	-0.628544	-1.34503	-0.299652	20.712	20.7419	21.5795	20.6459	21.3337	21.4199	20.5125	21.3355	21.2461	20.8724	21.798	20.9978	21.5206	20.8615
Cluster -1	Q92777	Synapsin-2	SYN2	0.408902	0.0944633	1.26069	0.104318	1.53694	1.12872	0.437532	1.0669	1.34263	0.992846	1.11336	0.957198	0.971102	0.93738	0.914825	1.27972	-1.26963	-0.997657	-0.818533	-1.24588	-1.23201	-0.872093	-0.654211	-0.502288	-0.225149	-1.38964	-1.14744	-1.03655	-0.349153	-0.756918	-0.852856	-1.19752	17.2157	16.457	19.2711	16.4808	19.9376	18.9526	17.2848	18.8034	19.4688	18.6248	18.9156	18.5387	18.5723	18.4909
Cluster -1	Q15375	Ephrin type-A receptor 7	EPHA7	-0.0319222	0.104479	0.767822	0.0377188	1.74908	0.657168	-0.224922	1.00533	0.970641	0.857228	1.07697	0.729218	1.31649	0.971697	0.430567	0.95908	-0.779301	-1.49118	-0.790519	-0.235829	-0.39328	-2.81174	-0.517455	-1.80304	-0.919638	-0.281066	-0.0351245	1.05758	-0.766224	-0.500094	-0.784459	-0.325268	16.4681	16.6577	17.5794	16.5649	18.943	17.4257	16.1999	17.9095	17.8613	17.7037	18.009	17.5258	18.3419	17.8628
Cluster -1	Q9H115	Beta-soluble NSF attachment protein	NAPB	0.110458	0.164847	1.38934	0.1151	1.73992	1.02482	0.242781	0.629552	1.5654	0.902334	1.26315	0.770332	0.940165	0.672093	0.725136	1.57611	-1.58414	-0.819441	-1.21584	-0.830208	-1.424	-0.347003	-0.429783	-0.751035	-0.855852	-1.09275	-0.47101	-0.505658	-0.738863	-1.41267	-1.21435	-0.138937	18.9206	18.9662	19.9916	18.9245	20.2852	19.6863	19.0314	19.3553	20.139	19.5838	19.8859	19.4732	19.6154	19.391
Cluster -1	Q9ULB1	Neurexin-1	NRXN1	0.595095	0.575645	1.05327	0.692772	1.03931	0.89055	0.634505	0.929304	1.18449	1.02193	1.02465	0.882844	0.734936	0.687605	0.803983	1.05101	-0.840761	-0.792348	-0.814048	-1.4394	-1.05883	-0.800381	0.496009	-1.35463	0.470841	-1.43579	-1.21606	0.120518	-1.18329	-0.919292	-1.57809	-1.45634	18.0091	17.9574	19.2268	18.2687	19.1897	18.7943	18.1138	18.8974	19.5756	19.1435	19.1508	18.7739	18.3808	18.255
Cluster -1	Q08257	Quinone oxidoreductase	CRYZ	0.51158	0.0827027	0.89815	0.00223823	0.936099	0.579534	0.0791987	1.01936	0.856998	0.718058	1.58266	0.848613	1.08867	1.62125	0.630546	1.18267	-0.9468	-0.906175	-0.30467	-1.31895	-2.03857	-0.497482	-0.692065	-2.04411	-0.573281	-0.243226	-0.735027	-0.863296	-0.778553	-1.44472	-0.0286319	0.777231	21.9021	21.6148	22.1612	21.5608	22.1866	21.9477	21.6124	22.2424	22.1336	22.0405	22.6198	22.128	22.2888	22.6457
Cluster -1	O60282	Kinesin heavy chain isoform 5C	KIF5C	1.42442	1.17599	0.846431	-0.0595799	1.47881	1.03785	0.441142	0.578696	1.21411	0.937585	0.809207	0.664303	0.0595593	0.967676	0.716016	1.39807	-0.419579	-0.776593	-1.69721	-1.25371	-0.960632	-2.12238	-0.509802	-0.927496	-0.639735	-0.420867	-0.317437	-0.994116	-1.10134	-0.474755	-1.14888	0.0742399	18.6944	18.3226	17.8295	16.4738	18.7757	18.1159	17.2231	17.4289	18.3797	17.9659	17.7738	17.557	16.6521	18.0109
Cluster -1	P12277	Creatine kinase B-type	CKB	0.554799	0.528836	1.14438	-0.010541	1.1094	0.912033	-0.42496	1.07054	1.27042	0.991922	1.17245	0.918751	1.32627	0.843649	0.0290602	1.52545	-1.69426	-0.0605299	-1.43607	-0.641546	-0.172541	-1.86105	-0.842649	-1.64754	-0.930856	-0.221578	0.206398	-0.64501	-1.05182	-0.85678	-0.606693	-0.499937	27.0496	27.0053	28.0549	26.0855	27.9953	27.6587	25.3788	27.929	28.2699	27.795	28.1028	27.6702	28.3651	27.5421
Cluster -1	Q9P2B2	Prostaglandin F2 receptor negative regulator	PTGFRN	0.0364571	-0.0239404	1.30704	0.251368	1.37838	1.06011	0.0248373	1.12271	1.46717	0.964732	1.05479	1.32037	1.08786	0.783606	0.497829	1.34909	-1.21033	-0.612503	-1.06078	-1.387	-1.1611	-0.736583	0.0437515	-1.55408	-0.523539	-0.249783	-1.67816	-0.379172	-0.78739	-0.997137	-0.875095	-0.513512	21.1351	21.0762	22.375	21.3448	22.4446	22.134	21.1238	22.1951	22.5313	22.041	22.1288	22.388	22.1611	21.8642
Cluster -1	Q01484	Ankyrin-2	ANK2	0.507549	0.0928639	1.17089	0.395549	1.30537	0.990399	0.758627	0.902261	1.49549	0.943184	1.25538	0.925885	0.928335	0.842897	0.927503	1.38611	-0.660744	-0.905924	-1.32564	-1.7775	-1.10403	-0.960944	-0.407579	-0.9929	-0.680346	-0.867531	-1.03932	-0.712712	-0.773549	-0.804459	-1.07161	-0.743506	20.652	20.0904	21.5505	20.5003	21.7327	21.3061	20.9921	21.1867	21.9902	21.2421	21.665	21.2187	21.222	21.1063
Cluster -1	P35573	Glycogen debranching enzyme	AGL	0.824367	0.543666	1.38726	0.219717	1.28016	0.810024	0.555171	1.28786	0.929452	0.44649	0.68489	1.68739	1.04227	1.1013	0.316343	1.23403	-1.43836	-0.318863	-1.45279	-1.29191	-0.0979851	-1.01459	-0.342131	-0.559504	-1.29224	-0.941845	-1.11781	-1.00681	-0.590414	-1.18035	-0.687623	-1.01717	21.4331	21.2745	21.7513	21.0913	21.6908	21.425	21.281	21.6952	21.4925	21.2195	21.3543	21.921	21.5563	21.5897
Cluster -1	P08247	Synaptophysin	SYP	0.720515	0.475683	0.993415	0.315758	1.3606	0.766717	0.331468	0.971871	1.2465	0.759912	0.812086	0.839161	0.77905	0.694129	0.274206	1.09781	0.0440581	0.00460322	-2.29057	-2.25748	-0.285611	-0.312002	-0.11477	-1.48137	-0.495818	-0.384058	-2.17866	-1.02491	-0.301647	-0.253998	-0.799203	-0.307457	18.9283	18.4078	19.5086	18.0677	20.2893	19.0266	18.1011	19.4628	20.0467	19.0121	19.123	19.1806	19.0528	18.8722
Cluster -1	O60760	Hematopoietic prostaglandin D synthase	HPGDS	0.98963	0.93504	1.11391	0.646123	1.14234	1.58087	1.12434	0.256795	1.14056	0.270626	0.776116	0.892006	0.364964	0.228812	1.29636	0.406123	-0.144981	-0.85089	-0.299237	-2.28044	-1.25857	-0.461398	0.0927332	-1.68075	-0.474731	-0.678085	-1.97683	-1.02108	-0.386027	-0.385304	-0.799303	-0.55974	21.1956	21.1365	21.33	20.8241	21.3607	21.8349	21.3412	20.4032	21.3588	20.4181	20.9647	21.09	20.5201	20.3729
Cluster -1	Q9BQ24	Zinc finger FYVE domain-containing protein 21	ZFYVE21	0.655638	0.908626	0.381735	0.462993	1.50889	0.600462	0.170694	0.599906	0.862965	0.659854	1.62355	0.869544	0.507319	0.67574	0.0695599	0.982731	0.271935	0.445298	-1.18342	-1.63155	-1.22217	-0.410744	-0.146123	-0.84675	-0.107986	-0.278189	-2.77206	-2.06522	0.23693	-0.352922	-0.571768	-0.905458	18.2392	18.4206	18.0429	18.1011	18.851	18.1997	17.8915	18.1993	18.3879	18.2423	18.9333	18.3926	18.1329	18.2537
Cluster -1	Q53RD9	Fibulin-7	FBLN7	0.592798	0.543438	0.848374	0.448266	0.900738	0.686999	0.6981	0.693815	0.909924	-1.62118	0.904954	0.95836	0.51445	0.732949	0.905461	0.903691	0.230196	-0.320492	-1.94196	-1.32743	0.290184	0.367525	0.103649	-1.77295	0.173148	-1.39076	-1.75768	-1.95754	0.389345	-1.15717	0.160779	0.29003	18.7352	18.6144	19.3609	18.3814	19.4891	18.9658	18.993	18.9825	19.5116	13.3151	19.4994	19.6302	18.5434	19.0783
Cluster -1	Q14353	Guanidinoacetate N-methyltransferase	GAMT	0.584077	0.644597	0.644857	0.217457	1.13679	1.24852	-0.286036	0.962076	0.701558	0.578933	0.923801	0.753632	1.30872	1.24189	1.1115	1.34531	-0.0463316	-0.0800738	-1.58622	-1.43117	-1.04089	-0.0110788	-0.917087	-1.65841	-0.722653	-0.66591	-2.13803	-1.26641	-0.254898	0.0417098	-0.57175	-0.768487	17.6111	17.6812	17.6815	17.1866	18.2511	18.3804	16.6037	18.0488	17.7472	17.6052	18.0045	17.8074	18.4502	18.3728
Cluster -1	P01282	VIP peptides	VIP	0.853553	0.936042	0.666908	0.466836	0.782025	0.438366	0.294627	0.607493	0.926444	1.00851	0.642851	0.94685	0.743467	0.761906	0.834171	1.36139	-0.400529	0.270582	-1.2546	-2.45682	-1.96552	-0.690195	-0.0636497	-0.700977	-0.137708	-0.601325	-2.47353	-0.852516	0.201215	-0.239086	-0.763392	-0.143403	20.8165	21.0026	20.3955	19.9442	20.6552	19.8799	19.5557	20.2615	20.981	21.1661	20.3412	21.027	20.5682	20.6098
Cluster -1	Q8N474	Secreted frizzled-related protein 1	SFRP1	0.670841	0.463601	1.03873	0.519297	0.703922	0.643069	1.07512	0.746185	0.958545	0.782169	0.797708	0.674415	0.829381	0.678741	0.679823	0.959889	-0.0668562	0.361672	-1.79593	-1.69072	-2.0451	-0.245238	0.419485	-2.036	-0.126724	-0.400062	-1.5023	-1.73166	-0.361488	-0.541957	-0.712324	0.253761	20.1011	19.5472	21.0843	19.696	20.1895	20.0268	21.1816	20.3024	20.87	20.3986	20.4401	20.1106	20.5248	20.1222
Cluster -1	P63096	Guanine nucleotide-binding protein G(i) subunit alpha-1	GNAI1	0.26377	0.402231	0.861773	0.456655	0.858669	0.532589	0.0175194	1.34748	0.87729	0.728715	1.13708	1.05424	0.963588	0.643201	0.609463	1.48879	-0.192251	0.656601	-1.17098	-1.57573	-1.27087	0.0494681	-0.2653	-1.68417	-0.579218	-0.647952	-1.75406	-2.48299	-0.275466	-0.510532	-0.171618	-0.367995	19.233	19.3922	19.9206	19.4548	19.917	19.5421	18.9498	20.4791	19.9384	19.7676	20.2372	20.1419	20.0377	19.6693
Cluster -1	P34096	Ribonuclease 4	RNASE4	0.694259	1.33608	1.01028	0.86188	0.628394	0.0639145	-0.116935	-0.046325	0.529331	0.738995	0.875049	1.27271	1.13802	0.103789	0.325193	1.07629	-0.504752	1.15484	-2.03062	-1.60561	-0.877826	-0.0261393	0.390458	-0.652024	-1.20594	-0.114516	-2.49457	-1.58563	-0.456922	-0.579089	-0.387575	0.484985	19.6379	20.2137	19.9214	19.7883	19.5788	19.0723	18.91	18.9733	19.4899	19.678	19.8001	20.1569	20.036	19.108
Cluster -1	A2RU49	Hydroxylysine kinase	HYKK	0.343921	-0.0548235	1.02012	-0.272207	0.489592	0.414171	0.313277	1.16529	1.28157	0.554538	1.32504	1.14744	0.980736	0.698575	0.511148	0.860015	-0.41407	0.408281	-2.66141	-1.47787	-0.444917	-1.42208	-0.501645	-1.89652	0.161848	-0.341072	-1.76158	-1.1387	0.0985462	0.177667	0.406458	0.0286645	15.4437	15.0043	16.1888	14.7648	15.6042	15.5211	15.4099	16.3488	16.4769	15.6758	16.5248	16.3291	16.1454	15.8345
Cluster -1	Q7Z3B1	Neuronal growth regulator 1	NEGR1	0.449562	0.312021	0.972917	0.295546	1.21269	0.833497	0.24136	1.03105	0.974283	0.717165	0.811564	1.23893	1.17992	1.04301	0.612308	1.23612	-0.68171	-0.375686	-1.20387	-2.90093	-0.740518	-0.28372	-0.341933	-0.629153	-0.435905	-0.693558	-2.1228	-0.640612	-0.574198	-0.443189	-0.634439	-0.45972	20.0955	19.8138	21.1673	19.7801	21.6583	20.8818	19.6691	21.2863	21.1701	20.6435	20.8368	21.7121	21.5912	21.3108
Cluster -1	Q9UPZ6	Thrombospondin type-1 domain-containing protein 7A	THSD7A	0.453325	0.426742	0.754188	0.417372	0.793467	0.73517	0.557258	0.867067	0.832196	0.713888	1.04268	0.681603	0.900459	0.659087	0.578932	0.940395	0.161604	0.360779	-1.9059	-2.19781	-0.857525	-1.77239	0.421819	-1.33092	-1.40829	-1.58314	-1.82104	0.0165101	0.292296	0.119357	-0.0919871	0.242814	17.3231	17.2695	17.9301	17.2506	18.0094	17.8918	17.5328	18.1579	18.0875	17.8488	18.5122	17.7837	18.2253	17.7383
Cluster -1	P45381	Aspartoacylase	ASPA	0.78292	0.67945	0.740956	0.641341	0.957075	0.96697	0.991003	0.817763	0.878447	0.789761	0.951389	0.978981	0.696303	0.668287	1.00369	0.765835	0.0707903	-0.191396	-2.19637	-1.75269	-1.24046	-0.407506	0.170747	-1.84923	-0.786196	-0.854264	-1.44587	-1.64781	-0.165755	-0.200234	-0.539612	-0.274315	19.0524	18.8152	18.9562	18.7278	19.4517	19.4744	19.5295	19.1323	19.2714	19.0681	19.4387	19.5019	18.8538	18.7896
Cluster -1	Q9NT22	EMILIN-3	EMILIN3	0.814152	0.308223	0.595612	0.514157	1.41699	0.616421	-0.291905	1.15821	0.793304	0.777454	1.20417	0.952364	1.16964	0.859609	1.226	1.18242	-0.813014	-0.954448	-1.00237	-2.35743	-0.91049	-0.949037	-0.199923	-0.410338	-0.829274	-0.407506	-2.21257	-0.583216	-0.302284	-0.217461	-0.928036	-0.219421	18.8096	18.002	18.4607	18.3307	19.7718	18.494	17.0442	19.3587	18.7763	18.751	19.4321	19.0302	19.377	18.8821
Cluster -1	P00750	Tissue-type plasminogen activator	PLAT	0.0332078	0.840191	1.16864	1.35123	1.27671	1.14322	0.350769	0.549521	1.42095	0.855062	0.780414	0.917121	0.45374	0.838429	0.55881	1.09153	-0.164441	-0.264931	-1.2163	-1.40585	-0.972443	-0.94977	-0.0665217	-1.00952	-0.134333	-0.758808	-2.44103	-1.11104	-0.43361	-0.460407	-1.17213	-1.06841	18.6738	19.4792	19.8069	19.9892	19.9148	19.7816	18.9907	19.1891	20.0587	19.494	19.4195	19.5559	19.0935	19.4774
Cluster -1	Q7Z3D6	D-glutamate cyclase, mitochondrial	DGLUCY	1.28588	-0.188396	1.12705	0.397478	0.451636	1.22537	0.605887	0.900039	0.948026	0.694342	1.09569	1.18273	1.03197	0.977446	-0.0122734	1.3164	-0.905115	-0.256657	-1.00269	-1.68336	-0.748607	-0.445821	0.228725	-1.76824	-1.18005	-0.169405	-2.14811	-0.728643	-0.154558	-0.463873	-1.30537	-0.307499	21.7198	20.6659	21.6063	21.0847	21.1234	21.6765	21.2337	21.444	21.4783	21.2969	21.5838	21.6461	21.5383	21.4993
Cluster -1	Q9Y4G6	Talin-2	TLN2	0.637879	0.442294	1.21008	0.400866	1.04436	0.709211	0.610444	0.0658583	1.44062	1.09513	1.15036	0.582426	0.49585	0.296279	1.00962	1.33089	0.4761	-0.271103	-1.60431	-1.96987	-1.40337	-0.540402	-0.518082	-1.74582	0.359398	-0.307657	-1.64343	-1.65615	-0.404585	-0.359513	-0.388732	-0.544655	20.8381	20.6953	21.2559	20.665	21.1349	20.8902	20.818	20.4204	21.4242	21.1719	21.2123	20.7976	20.7344	20.5886
Cluster -1	P51178	1-phosphatidylinositol 4,5-bisphosphate phosphodiesterase delta-1	PLCD1	0.885243	0.866682	0.788077	1.11798	0.927824	1.35372	0.494121	0.650335	0.772205	1.01213	0.894998	1.07642	0.651532	0.852595	0.558561	0.888931	-0.965478	0.0661752	-1.69691	-1.89472	-0.729552	-0.589206	-0.0127662	-1.47156	-0.453704	-0.458466	-1.70403	-1.88061	-0.644642	-0.606724	-0.492741	-0.256422	21.8777	21.8592	21.7808	22.1099	21.9202	22.3451	21.4875	21.6434	21.7649	22.0043	21.8874	22.0684	21.6446	21.8451
Cluster -1	O15239	NADH dehydrogenase [ubiquinone] 1 alpha subcomplex subunit 1	NDUFA1	0.936923	1.21816	0.931974	0.298686	0.788603	0.580008	-0.0108149	0.813158	1.28044	-0.0113877	0.483391	0.491319	0.652671	0.733299	0.297026	1.32052	0.296301	1.04999	-2.00417	-0.166304	-1.09146	-1.61714	-0.305073	-1.00358	-1.35258	0.263461	-2.1246	-1.49425	-0.411521	-0.771843	-0.928884	0.857677	19.459	19.7194	19.4544	18.8681	19.3217	19.1286	18.5816	19.3444	19.777	18.5811	19.0391	19.0465	19.1958	19.2705
Cluster -1	Q9H239	Matrix metalloproteinase-28	MMP28	0.602357	0.784387	0.727651	0.539022	0.912308	0.921912	0.986155	0.763081	0.76858	-0.686497	1.42069	1.05683	1.09297	1.20533	0.884035	1.02559	-1.15892	0.183172	-1.0297	-0.993607	-1.92542	-1.28423	-0.635062	-1.23792	-1.17135	-0.910185	-1.20559	-1.28757	0.24372	-1.02169	0.392453	0.0375028	17.403	17.8108	17.6837	17.2611	18.0974	18.1189	18.2628	17.7631	17.7754	14.5155	19.2364	18.4212	18.5021	18.7539
Cluster -1	Q9Y600	Cysteine sulfinic acid decarboxylase	CSAD	0.555819	-0.202458	0.92469	0.62954	0.491283	0.860175	0.544444	0.508524	0.401101	1.38741	1.08007	0.895492	1.23788	0.777331	1.51056	0.696047	-0.0816202	-1.21561	-0.740581	-0.983644	-1.43662	-0.154502	0.599013	-1.78129	-2.00398	-0.0795861	-2.01869	-1.05384	0.27368	-0.306181	-0.507469	-0.806988	17.0759	15.7595	17.7163	17.2039	16.9639	17.6043	17.0562	16.9938	16.8073	18.5196	17.9861	17.6656	18.26	17.4605
Cluster -1	Q01973	Inactive tyrosine-protein kinase transmembrane receptor ROR1	ROR1	0.592786	0.689506	0.870567	0.347795	0.90848	0.751392	0.743486	0.752644	1.14082	0.910409	0.995397	0.734111	0.921054	0.890972	0.723541	0.964716	0.11617	-0.356773	-1.76336	-0.512174	-1.30492	-0.747764	0.0992277	-1.85891	-1.62759	-0.452849	-2.04019	-1.8042	-0.259506	-0.416302	0.367595	-0.376141	17.1218	17.2804	17.5773	16.7201	17.6395	17.3819	17.3689	17.3839	18.0205	17.6427	17.782	17.3536	17.6601	17.6108
Cluster -1	Q8ND90	Paraneoplastic antigen Ma1	PNMA1	0.0809043	0.187719	1.0187	-0.279869	0.848082	0.690189	0.264528	1.28794	0.768619	0.981693	0.919403	0.793339	0.822035	1.15532	0.683558	1.02971	-0.30686	-0.100655	-2.2873	-0.663045	-1.27886	-1.38024	-0.365125	-2.00021	-0.12647	0.129512	-0.737027	-2.26388	-0.264662	-0.051739	0.939092	-0.494397	16.2568	16.4324	17.7985	15.6637	17.518	17.2584	16.5587	18.2411	17.3874	17.7376	17.6352	17.428	17.4752	18.0231
Cluster -1	Q16773	Kynurenine--oxoglutarate transaminase 1	KYAT1	0.458077	-0.279395	1.3061	0.438513	1.25244	0.930594	0.446727	0.898657	0.435272	0.778393	1.46563	1.28574	1.29228	0.702364	1.26462	0.763274	-0.170286	-1.21727	-1.71031	-0.264664	-1.38504	-0.76368	0.0964748	-1.15877	-0.990967	-0.32626	-1.3228	-1.70203	-0.728846	-1.09572	0.0744592	-0.773568	17.7392	17.1871	18.374	17.7245	18.3338	18.0929	17.7307	18.069	17.7221	17.979	18.4934	18.3588	18.3637	17.922
Cluster -1	O94910	Adhesion G protein-coupled receptor L1	ADGRL1	-0.0513054	0.430644	0.800496	0.381051	1.27256	0.394327	0.630359	0.952364	1.04481	-1.07771	0.880411	0.897057	1.09657	0.414091	1.42629	1.20499	0.100806	-0.252389	-0.751958	-0.238274	-1.85995	-0.671308	-0.241208	-1.74285	-1.17203	0.656436	-2.63483	-1.07527	-0.441028	-0.0707899	0.297893	-0.600244	15.15	15.6876	16.1001	15.6323	16.6266	15.6471	15.9103	16.2695	16.3726	14.0052	16.1892	16.2078	16.4303	15.6691
Cluster -1	Q8N3E9	1-phosphatidylinositol 4,5-bisphosphate phosphodiesterase delta-3	PLCD3	0.676039	0.902477	1.08907	0.964478	0.872958	1.14443	-0.0304791	0.499899	0.957796	0.728444	0.741019	1.12072	0.498703	0.587468	0.68822	0.735505	-1.32686	-0.272338	-1.29284	-1.37673	-0.60297	-0.946425	-0.617615	-0.903911	-0.461419	-0.0862119	-1.85722	-2.4352	-0.915013	-0.0718211	1.39951	-0.409677	19.8654	20.0733	20.2446	20.1302	20.0462	20.2954	19.2167	19.7037	20.1241	19.9135	19.9251	20.2737	19.7026	19.7841
Cluster -1	Q8NHY0	Beta-1,4 N-acetylgalactosaminyltransferase 2	B4GALNT2	0.164046	0.575343	0.47501	1.60907	-0.105231	1.20673	0.352908	0.422422	0.0321101	0.495654	0.980995	1.28537	0.297197	0.397255	1.31625	0.0617364	-0.279762	0.912879	-1.97554	-0.104854	-1.95149	0.0916542	0.518114	-1.74249	-1.56046	0.0466575	-1.97563	-1.70244	0.00941038	-0.0236705	0.00556702	0.165183	18.1518	19.1746	18.9251	21.7453	17.4822	20.7448	18.6215	18.7943	17.8237	18.9764	20.1834	20.9403	18.4829	18.7318
Cluster -1	Q86SJ2	Amphoterin-induced protein 2	AMIGO2	-1.20864	-0.369417	0.991192	-0.828656	1.04839	0.915647	-0.190168	1.02514	0.998494	1.09031	0.836083	1.14243	1.29195	1.36516	-0.0442246	1.06048	0.814774	-0.482124	-1.81923	-1.55251	-1.43167	-0.238227	-0.437662	-0.544269	1.07584	-1.11355	0.145269	-1.02178	0.342374	-0.489534	-1.09398	-1.27789	12.9079	14.2319	16.3785	13.5074	16.4687	16.2593	14.5147	16.432	16.39	16.5348	16.1338	16.6171	16.853	16.9685
Cluster -1	A6NMZ7	Collagen alpha-6(VI) chain	COL6A6	-1.30954	-0.736064	0.818032	-0.952509	0.790507	1.0287	-0.960579	1.50305	0.554564	1.38803	1.67755	0.999969	1.01	0.719991	0.933366	0.802849	0.898831	-0.926398	-1.2464	-0.866389	-0.66382	0.535439	-0.713992	-0.882571	0.54032	0.196992	0.267338	-1.31328	-0.230001	-1.13642	-1.25892	-1.46864	12.6826	13.8466	17.0009	13.4072	16.9451	17.4285	13.3909	18.3913	16.4662	18.1579	18.7455	17.3702	17.3906	16.8019
Cluster -1	Q9Y5J5	Pleckstrin homology-like domain family A member 3	PHLDA3	-0.40941	-0.481712	1.16004	-0.375346	1.05526	0.725372	-0.0783912	1.17507	1.1161	1.39912	1.10564	1.09976	1.1653	1.54439	0.556278	1.34345	0.147387	-1.26614	-0.964801	-1.67021	-1.68531	-0.535423	-0.734687	-0.626178	0.135503	-0.914209	-0.054229	-1.56299	-0.206459	-0.377235	-0.657717	-1.12824	17.143	17.0489	19.1859	17.1874	19.0495	18.6201	17.5739	19.2054	19.1287	19.4971	19.1151	19.1074	19.1927	19.6862
Cluster -1	O14807	Ras-related protein M-Ras	MRAS	0.079606	0.107962	0.881912	0.153887	0.654305	0.623688	0.127398	0.909192	0.817357	1.28709	1.34223	0.885826	0.6583	1.33007	0.973977	0.860788	0.22405	-1.15489	-0.52704	-0.565233	-2.98901	-0.83193	-0.121173	-0.145971	0.0867506	-0.340954	-0.800262	-2.47395	-0.564742	-0.258913	-0.767897	-0.462421	17.2742	17.302	18.0592	17.3469	17.8365	17.8066	17.321	18.0859	17.9961	18.4557	18.5096	18.0631	17.8404	18.4977
Cluster -1	P11362	Fibroblast growth factor receptor 1	FGFR1	0.0277246	-0.337908	1.47044	-0.199368	1.15952	1.06804	0.724732	1.12517	1.35617	0.599449	1.00659	0.955474	1.11456	1.08688	0.60298	1.13945	-0.0581745	-1.12885	-1.27763	0.153188	-2.37843	-0.965576	-0.50115	-0.524831	-0.635045	-0.818862	-0.579904	-0.666472	-0.404989	-0.316662	-1.64154	-1.15497	16.6502	16.3036	18.0181	16.4349	17.7233	17.6366	17.3111	17.6907	17.9097	17.1923	17.5783	17.5298	17.6807	17.6544
Cluster -1	P29762	Cellular retinoic acid-binding protein 1	CRABP1	0.00739721	0.182886	0.498554	0.0339088	0.892569	1.31184	0.263231	1.4748	0.810431	0.586842	1.41406	1.81307	0.871606	0.796441	0.842028	0.922284	-0.520662	-0.376493	-0.698001	-0.293134	-2.28241	-0.728713	-0.695831	-0.14613	-0.210908	-0.545857	-2.24744	-1.1127	-0.388744	-0.435537	-1.4831	-0.556289	17.489	17.8054	18.3746	17.5368	19.085	19.8409	17.9503	20.1347	18.9369	18.5337	20.0252	20.7446	19.0472	18.9116
Cluster -1	Q8NHQ8	Ras association domain-containing protein 8	RASSF8	-0.144181	-0.384219	0.739661	0.557822	0.981436	1.34347	-0.270781	1.36532	0.458921	0.588464	0.651734	1.5706	0.32917	1.0852	0.118523	0.729587	0.501255	-1.42005	-0.78759	0.449332	-1.86095	-2.6934	-0.386506	0.727078	0.397396	-0.588186	-1.60206	-0.568824	-0.309688	0.0139882	-1.40584	-0.186697	15.8089	15.4956	16.9627	16.7253	17.2783	17.7509	15.6436	17.7794	16.5962	16.7653	16.8479	18.0474	16.4268	17.4137
Cluster -1	P32856	Syntaxin-2	STX2	-0.542983	-0.433824	1.2499	0.120252	1.15826	0.703087	0.449384	1.07007	1.47302	1.27024	1.24183	0.934812	0.928031	1.00407	0.397158	1.4298	-0.0636775	-1.74422	-0.870285	-0.912117	-2.19455	-1.22815	-0.430638	-0.452954	0.406669	-0.437531	-0.864957	-0.996461	-0.513799	-0.694834	-1.0682	-0.387412	16.9582	17.051	18.4813	17.5216	18.4034	18.0168	17.8012	18.3285	18.6708	18.4986	18.4744	18.2136	18.2078	18.2724
Cluster -1	Q8N436	Inactive carboxypeptidase-like protein X2	CPXM2	-0.178388	-0.143756	1.43826	-0.150978	0.933997	0.986413	-0.146742	1.14182	1.24369	1.36454	1.21574	0.921688	0.927453	1.3569	0.302856	1.03306	-0.730533	-1.36055	-0.569858	-0.607413	-2.26306	-0.916044	-0.484388	-0.0671051	0.111774	-0.690392	-2.12813	-0.668909	-0.328122	-0.65686	-0.89776	0.0107965	16.7415	16.8033	19.6284	16.7904	18.7279	18.8215	16.798	19.099	19.2809	19.4967	19.231	18.7059	18.7162	19.4831
Cluster -1	P82987	ADAMTS-like protein 3	ADAMTSL3	-0.216969	-0.117366	1.02117	-0.181706	1.09537	1.03139	0.0553206	1.26379	1.06972	0.900864	1.28187	0.829943	1.03214	1.25081	0.475473	1.07299	-0.382812	-0.541444	0.345991	-0.48957	-2.41428	-1.80344	-0.174563	-0.389091	-0.0482847	-0.241135	-1.72388	-1.56347	-0.104405	-1.10225	-0.916615	-0.315569	16.6112	16.8252	19.2705	16.687	19.4299	19.2925	17.1961	19.7916	19.3748	19.0121	19.8305	18.8598	19.2941	19.7637
Cluster -1	Q99707	Methionine synthase	MTR	-0.141974	-0.187525	1.2006	0.289569	0.509258	0.867497	0.537935	1.24677	0.765212	0.721165	1.25486	0.967034	1.62275	1.1958	0.79929	1.38442	-0.35882	-0.793535	-0.671438	-0.75355	-2.38241	-0.933298	-0.300508	-0.388562	-0.639163	-0.983993	-0.894416	-1.54363	0.398957	-1.02403	-0.412815	-1.35144	18.5921	18.5587	19.5755	18.9082	19.0691	19.3315	19.0901	19.6093	19.2566	19.2243	19.6153	19.4044	19.8847	19.572
Cluster -1	Q16555	Dihydropyrimidinase-related protein 2	DPYSL2	-0.00864433	-0.120114	0.950331	-0.0713249	0.681883	0.390599	0.282586	1.18366	1.24423	0.912451	1.62395	0.693243	1.50426	0.795793	0.56813	1.17305	0.443621	-0.689381	-1.40295	0.808461	-2.20218	-1.25365	-0.359711	-0.0879946	-0.137242	-0.701107	-1.14732	-1.82196	-0.568472	-1.22174	-0.701614	-0.760845	24.0618	23.975	24.8084	24.013	24.5994	24.3726	24.2886	24.99	25.0372	24.7789	25.3328	24.6083	25.2396	24.6881
Cluster -1	P48539	Calmodulin regulator protein PCP4	PCP4	-0.44258	-0.888973	0.758153	-1.23679	1.20339	0.79447	-1.59498	0.875833	1.50597	0.787677	1.09809	0.59677	0.688985	1.07793	0.553674	1.44519	0.200052	-1.56567	0.0220179	-1.43275	-1.33062	-0.762523	-0.930149	0.45449	0.859715	-1.07983	0.0383604	-0.0845232	-1.37018	-0.137467	-1.11327	1.00954	16.4844	15.0121	20.4449	13.8648	21.9135	20.5647	12.6834	20.833	22.9115	20.5423	21.5661	19.9126	20.2168	21.4996
Cluster -1	Q9UJP4	Kelch-like protein 21	KLHL21	-1.17349	-0.493138	1.08363	-0.633192	1.20689	0.609864	-0.982526	1.34504	1.07232	1.12717	0.990804	1.07865	1.39851	1.417	0.375544	1.25742	-0.384439	-1.48642	-0.39312	-1.4596	-0.789345	-1.08796	-0.898822	0.286589	0.701376	-0.108903	-0.59845	-1.49324	-1.05618	-1.05722	0.443898	-0.298654	13.5385	14.5723	16.968	14.3595	17.1553	16.2482	13.8287	17.3652	16.9509	17.0342	16.827	16.9605	17.4465	17.4746
Cluster -1	P35443	Thrombospondin-4	THBS4	-0.5722	-0.543819	1.37179	-0.31639	0.810926	0.262726	-0.414126	1.25972	1.23988	1.56061	0.809299	1.11418	0.966407	1.95997	0.230102	1.41561	-0.295257	-1.33447	-0.983466	-1.49461	-1.32215	-0.646589	-0.534768	0.583345	0.587425	-0.859647	-1.11803	-0.930758	-0.604563	-0.734255	-1.02162	-0.445267	18.248	18.3194	23.1402	18.8917	21.7288	20.3491	18.6458	22.8582	22.8083	23.6154	21.7247	22.4919	22.12	24.6205
Cluster -1	Q9UPU9	Protein Smaug homolog 1	SAMD4A	-0.735923	-0.947839	0.89957	-0.84301	1.14111	0.730414	-0.829378	1.81476	1.1719	1.74043	1.16537	1.3289	0.638361	1.72185	0.0915152	0.903727	-0.0793588	-1.23826	-1.17015	-1.21382	-0.825906	-0.801951	-0.508352	0.252814	0.457297	-0.329329	-0.932019	-1.29105	-0.555619	-0.160749	-0.728738	-0.86657	16.78	16.5221	18.7702	16.6497	19.0641	18.5643	16.6663	19.8838	19.1016	19.7934	19.0936	19.2926	18.4523	19.7708
Cluster -1	O95816	BAG family molecular chaperone regulator 2	BAG2	-0.583407	-0.742544	1.03253	-0.726918	1.0931	0.771444	-0.473937	1.60118	1.03633	1.24384	1.2037	1.35815	1.5155	1.36277	0.116207	1.39059	-0.355193	-1.03921	-1.46799	-1.35256	-0.859159	-1.15994	-0.752719	0.288194	0.0759626	-0.788424	-1.43298	-0.175096	-0.651402	-0.281399	-0.579448	-0.667183	19.5842	19.3283	22.1826	19.3534	22.28	21.7628	19.7602	23.097	22.1887	22.5224	22.4579	22.7062	22.9593	22.7137
Cluster -1	Q9ULV4	Coronin-1C	CORO1C	-0.630014	-0.585761	1.14626	-0.569141	0.91312	0.350651	-0.477195	1.29118	1.10332	1.16625	1.09341	1.31593	1.89366	1.77729	-0.400773	1.59486	0.0633069	-0.93639	-0.757352	-1.15611	-1.2887	-1.0902	-0.810149	0.164111	0.147826	-0.785829	-0.566777	-1.12949	-0.475115	-0.787548	-1.07998	-0.494664	22.4118	22.4649	24.544	22.4849	24.2641	23.589	22.5952	24.718	24.4925	24.568	24.4806	24.7477	25.4412	25.3015
Cluster -1	Q9UKU9	Angiopoietin-related protein 2	ANGPTL2	-0.719842	-0.69146	0.947115	-0.501317	0.618913	0.512175	0.24801	1.11019	0.809797	1.03577	0.936737	1.13917	1.16131	2.12548	-0.237735	0.820721	0.0878519	-0.944566	-1.50331	-1.51473	-1.71891	-0.464243	-0.0805223	0.81554	0.888682	-0.261782	-1.91489	-0.946648	-0.569465	0.207517	-1.12049	-0.275087	19.3542	19.3877	21.3255	19.6126	20.9373	20.8111	20.4987	21.5183	21.1631	21.4303	21.3132	21.5526	21.5788	22.719
Cluster -1	P05106	Integrin beta-3	ITGB3	-0.824627	-0.727542	0.358816	-0.417557	0.536867	0.542522	-0.271482	1.91662	0.0376132	1.31718	0.844534	1.61312	1.79413	1.67419	0.217283	0.860891	-0.0434886	-1.01734	-1.507	-1.20704	-1.14501	-0.825359	0.214811	0.961993	-0.114896	-0.089739	-1.80786	-1.22367	-0.200385	-0.422312	-0.610447	-0.434806	19.3413	19.4446	20.6007	19.7745	20.7902	20.7962	19.93	22.2585	20.2589	21.6206	21.1176	21.9355	22.1282	22.0005
Cluster -1	Q9NYL2	Mitogen-activated protein kinase kinase kinase 20	MAP3K20	-1.18944	-1.40411	0.955061	-1.26043	0.990264	0.762121	-0.893289	1.63071	1.24308	0.905769	1.36133	1.12607	1.5903	1.56781	-0.471764	1.53111	0.0714321	-1.14571	-0.506647	-0.197035	-1.256	-0.950202	-0.858619	-0.423176	-0.0847333	-0.126698	-0.997798	-0.298893	-0.370054	-0.730308	-0.511356	-0.0587874	20.0849	19.8686	22.2451	20.0133	22.2806	22.0508	20.3832	22.9257	22.5352	22.1955	22.6544	22.4174	22.885	22.8624
Cluster -1	O75339	Cartilage intermediate layer protein 1	CILP	-0.353039	-0.38889	0.681751	-0.624477	0.607717	0.213547	-0.0926294	1.01765	1.03267	0.943607	0.738629	1.16648	0.77906	2.27202	0.188524	0.992475	0.6382	-0.893617	-0.780497	-2.74426	-0.971012	-0.675805	-0.646154	0.950367	0.748825	-0.39825	-1.34125	-0.819104	-0.31023	-0.31546	-1.51528	-0.101561	17.8772	17.8031	20.0152	17.3164	19.8622	19.0478	18.4152	20.7092	20.7402	20.5562	20.1327	21.0167	20.2162	23.3009
Cluster -1	Q8WX93	Palladin	PALLD	-0.826595	-0.739378	1.26118	-1.05344	1.13534	0.498959	-0.771213	1.42597	1.23141	1.3334	1.18749	1.03511	1.29624	1.48534	0.122811	1.42272	0.305624	-0.941218	-1.08837	-1.40448	-1.1393	-0.667625	-0.619561	0.0272916	0.496136	-0.396927	-1.26543	-1.29676	-0.333419	-0.304114	-0.854912	-0.562262	22.2226	22.3627	25.5764	21.8582	25.3742	24.352	22.3116	25.8411	25.5286	25.6924	25.458	25.2132	25.6327	25.9365
Cluster -1	P02751	Fibronectin	FN1	-0.967911	-0.881003	1.09981	-1.25061	0.367314	0.284729	-0.571935	1.22846	0.768462	1.12126	0.523543	0.750313	0.798041	1.60094	-0.486479	1.44618	1.78491	-1.52253	-1.08277	-1.12972	-1.13447	-0.52578	-0.149255	0.872176	1.10833	0.0246269	-1.26518	-0.99899	-0.235109	-0.022957	-1.43208	-0.122344	23.7069	23.8275	26.5758	23.3147	25.5595	25.4449	24.2563	26.7543	26.116	26.6055	25.7762	26.0909	26.1571	27.2711
Cluster -1	Q9BVA1	Tubulin beta-2B chain	TUBB2B	0.186706	-0.101804	1.01478	0.0263471	1.2548	0.895513	0.0593517	1.2752	1.19963	1.27868	1.22884	1.29269	1.00111	1.48887	0.722261	1.20387	-0.40677	-0.77988	-1.58869	-1.21306	-0.965058	-0.69161	-0.614358	-0.280674	-0.269104	-0.729037	-1.01081	-1.46412	-1.05069	-0.8971	-1.14718	-0.918698	22.4796	22.018	23.8043	22.223	24.1882	23.6135	22.2758	24.2209	24.1	24.2264	24.1467	24.2489	23.7824	24.5627
Cluster -1	Q69YW2	Protein stum homolog	STUM	0.299301	0.123151	1.18837	0.20291	0.569939	0.722214	0.364569	0.779443	1.17331	1.13614	0.980585	0.873486	1.21077	1.16517	0.670542	1.22572	-0.207505	-0.124863	-1.04087	-1.88158	-1.01089	-1.44235	-0.0813536	0.252821	0.45673	-1.18179	-1.64957	-1.49664	-1.20565	-0.36613	-1.63504	-0.0709414	17.9558	17.4883	20.3155	17.7	18.6741	19.0783	18.129	19.2302	20.2756	20.1769	19.764	19.4798	20.375	20.254
Cluster -1	Q96DZ9	CKLF-like MARVEL transmembrane domain-containing protein 5	CMTM5	0.177659	-0.284507	0.83665	0.404471	1.20931	1.1325	0.419059	1.043	1.28906	0.94562	1.05244	1.09026	1.0688	0.553756	1.14218	1.10203	-0.399251	-0.822263	-1.64579	-1.31926	-1.8615	-0.50226	0.102036	0.330822	-0.237675	-0.970921	-1.84124	-1.19553	-1.03195	-0.428598	-0.47601	-0.882901	16.4657	15.6999	17.5575	16.8415	18.1749	18.0477	16.8656	17.8994	18.3071	17.7381	17.915	17.9777	17.9422	17.0888
Cluster -1	P08493	Matrix Gla protein	MGP	-0.0200011	-0.0476733	0.668798	0.395314	0.997431	0.586809	0.482099	1.22628	1.05765	1.1457	1.50682	1.039	1.01409	1.31032	0.706897	0.974208	-0.124896	-0.628793	-1.4635	-1.74133	-1.71133	-0.292409	-0.397084	-0.0265739	0.221698	-1.00838	-1.34028	-1.59979	-0.271099	-0.465965	-1.57985	-0.61418	19.2702	19.2185	20.5564	20.0457	21.1701	20.4033	20.2078	21.5974	21.2825	21.4469	22.1213	21.2477	21.2012	21.7543
Cluster -1	P24592	Insulin-like growth factor-binding protein 6	IGFBP6	0.207142	0.324686	1.63312	0.00039304	0.709339	0.655116	0.571616	0.605229	1.43462	1.38489	1.27408	1.66814	0.983579	1.34365	0.637242	0.644465	-0.0161055	-1.09331	-1.27627	-1.48723	-1.03468	-0.95866	-0.564046	-0.265176	-0.45442	-0.872982	-1.03966	-0.984813	-0.837578	-0.902194	-1.22013	-1.07006	19.0244	19.1481	20.5254	18.8068	19.553	19.4959	19.408	19.4434	20.3164	20.2641	20.1474	20.5622	19.8417	20.2207
Cluster -1	O95670	V-type proton ATPase subunit G 2	ATP6V1G2	0.199662	0.0783683	1.02495	0.472782	1.33986	1.05983	0.699822	0.864891	0.957769	0.882995	1.12366	0.913956	0.907193	0.941205	0.994878	0.98864	-0.578977	-0.588923	-1.45964	-1.58302	-1.38479	-1.97658	0.166728	-0.00510902	-0.185994	-1.19766	-1.53273	-1.44904	-0.18648	-0.149968	-0.743749	-0.59452	16.7444	16.5057	18.3688	17.282	18.9886	18.4374	17.7289	18.0538	18.2366	18.0894	18.5631	18.1503	18.137	18.204
Cluster -1	P09038	Fibroblast growth factor 2	FGF2	0.46649	0.169793	0.777713	0.226084	1.18685	0.595369	0.13157	1.00122	1.45863	0.879499	1.08653	1.18856	1.02374	1.03635	0.806122	1.11622	-0.319618	-0.971498	-1.30012	-1.75989	-1.86412	-0.773694	-0.332044	-0.0144261	-0.0385629	-0.192721	-1.26794	-1.87262	-0.0287103	-0.216382	-1.389	-0.809393	19.4858	19.1112	19.8787	19.1823	20.3952	19.6485	19.063	20.1608	20.7383	20.0072	20.2685	20.3973	20.1893	20.2052
Cluster -1	P04156	Major prion protein	PRNP	-0.0712527	-0.373376	1.2207	-0.200542	1.35627	0.915165	0.219708	1.23862	1.25788	0.948416	1.0845	1.50734	1.16232	1.05947	0.471911	1.43848	-0.0421913	-0.745033	-1.58143	-1.34895	-0.862554	-1.30559	-0.547403	-0.525579	-0.36061	-1.17298	-0.997659	-1.07431	0.0740526	-0.491123	-1.01382	-1.24041	20.0104	19.6288	21.6425	19.8471	21.8137	21.2565	20.378	21.6651	21.6894	21.2985	21.4704	22.0045	21.5687	21.4388
Cluster -1	Q9UKA9	Polypyrimidine tract-binding protein 2	PTBP2	0.187005	-0.136197	1.11391	-0.0435858	1.20802	1.02486	-0.120796	1.30389	1.26994	1.08765	1.36655	1.13568	1.24368	0.971676	0.474967	1.40811	-0.60974	-0.46592	-1.2228	-1.58937	-1.71659	-0.587314	-0.604957	-0.500346	0.0289369	-1.10714	-1.58571	-0.707135	-0.660028	-0.539383	-0.904348	-0.723525	17.1564	16.5271	18.9614	16.7074	19.1447	18.788	16.557	19.3313	19.2652	18.9103	19.4534	19.0038	19.2141	18.6844
Cluster -1	Q9BYT3	Serine/threonine-protein kinase 33	STK33	-0.231717	0.0347152	0.961108	-0.431866	1.33602	0.833778	0.20761	1.09084	1.06556	0.886986	1.21832	1.16664	0.677134	1.33255	0.447313	1.13887	-0.416031	-1.17483	-1.45121	-1.20105	-1.70561	-0.521903	-0.183946	0.225249	-0.481394	-0.591244	-1.21667	-1.4917	-0.804821	0.494969	-1.89892	0.685263	15.5665	15.871	16.9296	15.3378	17.358	16.7841	16.0685	17.0779	17.049	16.8449	17.2235	17.1645	16.6051	17.3541
Cluster -1	Q8TCZ2	CD99 antigen-like protein 2	CD99L2	0.0163519	-0.353923	1.04906	-0.122577	1.15803	0.523733	0.433327	1.33351	1.10239	0.861401	1.22124	1.34796	0.924343	1.43427	0.977824	1.36182	0.13055	-1.39347	-0.613461	-1.7726	-1.23612	-1.02023	-0.192696	-0.886989	-0.31107	-0.864291	-1.21896	-1.29959	-0.376698	-0.27358	-1.28869	-0.650872	18.1574	17.806	19.1377	18.0255	19.2411	18.639	18.5532	19.4077	19.1883	18.9595	19.3011	19.4214	19.0193	19.5033
Cluster -1	Q00577	Transcriptional activator protein Pur-alpha	PURA	0.468036	0.233789	1.04302	0.368811	1.17944	0.974137	0.567517	1.07444	1.097	0.982113	1.29716	1.05034	1.37623	0.814571	0.337626	1.36009	-0.55419	-0.519783	-1.35075	-1.6371	-1.8044	-0.799529	-0.457526	-0.462586	-0.244183	-0.522348	-1.50072	-0.813721	-0.996458	-0.700665	-1.34805	-0.512317	21.8949	21.7513	22.2473	21.8341	22.3309	22.205	21.9558	22.2665	22.2803	22.2099	22.403	22.2517	22.4515	22.1073
Cluster -1	P61266	Syntaxin-1B	STX1B	0.625323	0.480622	0.946215	0.558137	1.17371	0.986082	0.761855	0.789656	1.1003	0.89178	1.03291	0.914542	0.895036	1.00024	1.01205	1.04254	-1.46112	-1.21194	-1.09058	-1.48358	-1.10501	-1.08916	0.0978959	0.0385076	0.232923	-1.14401	-1.33369	-1.1773	-1.21177	-0.118503	-1.24043	-0.913232	18.5719	18.1818	19.4369	18.3908	20.0501	19.5443	18.9399	19.0148	19.8522	19.2901	19.6706	19.3515	19.2989	19.5825
Cluster -1	P05413	Fatty acid-binding protein, heart	FABP3	0.0310509	-0.47293	0.793107	0.550378	1.13569	0.647388	0.288296	1.65154	1.05604	1.21747	0.950837	1.20723	1.04765	1.74778	0.292717	1.21365	-0.213346	-1.08628	-1.07304	-2.01671	-1.13825	-0.925152	-0.433922	-0.164042	-0.206646	-0.919132	-0.899424	-1.31454	-0.637455	-0.42113	-1.03553	-0.873294	19.7006	18.883	20.9369	20.5431	21.4926	20.7005	20.1179	22.3295	21.3634	21.6253	21.1928	21.6087	21.3498	22.4856
Cluster -1	Q8IXL7	Methionine-R-sulfoxide reductase B3	MSRB3	-0.0535646	-0.0639041	1.1806	-0.2885	1.03472	0.771945	0.0510322	1.32386	1.15416	1.03898	1.31236	1.19605	1.22138	1.2057	0.836355	1.26322	-0.158963	-0.568739	-1.20785	-1.21959	-1.41969	-0.732864	-0.486804	-0.157785	0.145517	-0.86784	-1.46326	-1.80226	-0.663519	-0.539688	-1.33794	-0.703131	19.289	19.266	22.0319	18.7668	21.7077	21.1237	19.5215	22.3503	21.9732	21.7172	22.3248	22.0663	22.1226	22.0877
Cluster -1	P61601	Neurocalcin-delta	NCALD	0.01799	-0.0337799	0.87014	-0.0789839	1.26964	0.647997	0.108035	1.30118	1.42081	0.663389	0.861026	1.02478	1.21328	1.14383	0.718533	1.48326	-0.701754	-0.645794	-1.61331	-2.10151	-0.591073	-1.11754	-0.189202	-0.554888	0.918457	-0.895377	-0.734419	-1.34411	-0.849453	-0.188681	-1.22005	-0.802423	18.1739	18.1159	19.1289	18.0652	19.5767	18.88	18.2748	19.612	19.7461	18.8972	19.1187	19.3022	19.5135	19.4357
Cluster -1	A6NI79	Coiled-coil domain-containing protein 69	CCDC69	-0.0774247	-0.160917	1.04481	-0.0728954	1.1749	0.890118	0.530125	1.00589	1.09159	1.26164	1.135	1.08648	1.02446	1.87144	0.818152	0.947083	-0.724209	-0.67139	-1.07758	-1.24057	-1.80489	-0.78186	-0.303974	0.0131861	-0.590095	-1.04441	-0.436259	-1.74907	-0.635589	-0.507099	-1.09604	-0.920613	15.5129	15.3844	17.2402	15.5199	17.4405	17.0021	16.4481	17.1803	17.3122	17.574	17.379	17.3044	17.2089	18.5125
Cluster -1	P02511	Alpha-crystallin B chain	CRYAB	0.174494	-0.202842	1.04481	0.0733892	0.958591	0.822254	0.337421	1.23053	1.0412	1.16982	1.14383	1.27804	1.07583	1.42166	0.90254	1.13356	-0.50953	-0.810036	-1.13004	-1.55575	-1.28873	-0.808008	-0.378752	-0.0427501	0.0643299	-0.712283	-1.29806	-1.94384	-0.920641	-0.603786	-1.21236	-0.454882	22.0793	21.1488	24.2254	21.83	24.0128	23.6766	22.4811	24.6833	24.2165	24.5336	24.4695	24.8005	24.3018	25.1546
Cluster -1	O14558	Heat shock protein beta-6	HSPB6	0.28798	0.180735	1.02998	-0.0143843	0.786683	0.781555	0.144086	1.33231	0.957953	1.08143	1.22681	1.10678	1.44335	1.19719	0.701636	1.43879	-0.350021	-0.246228	-1.22013	-1.66612	-1.50514	-0.943437	-0.473349	-0.30737	-0.0478293	-0.939513	-1.47717	-1.40007	-0.704787	-0.589058	-1.38906	-0.423607	22.0262	21.6654	24.5222	21.0091	23.7038	23.6865	21.5422	25.5392	24.2799	24.6952	25.1843	24.7805	25.9127	25.0846
Cluster -1	Q9UI15	Transgelin-3	TAGLN3	0.343828	0.275661	1.08347	0.179177	1.3443	0.928364	0.265272	0.884634	1.24563	0.978875	1.06265	0.971557	1.04712	1.06729	0.874529	1.27807	-1.00222	-0.16043	-1.53906	-1.47372	-0.903391	-1.47783	-0.760628	-0.0056362	-0.0866283	-1.36342	-1.1066	-1.26201	-1.28052	-0.116763	-1.16567	-0.12591	18.1883	17.9821	20.4262	17.6902	21.2153	19.9569	17.9506	19.8246	20.9168	20.1097	20.3631	20.0876	20.3162	20.3772
Cluster -1	P08294	Extracellular superoxide dismutase [Cu-Zn]	SOD3	0.311194	0.190805	1.2365	0.0327129	0.459506	0.964753	0.575237	1.7896	0.941511	1.05642	1.41478	0.983322	1.15384	1.45441	0.779867	0.596309	-0.431828	-0.354699	-1.19684	-1.68627	-1.28102	-0.725314	-0.515285	-0.852609	-0.609203	-0.684487	-1.49682	-1.25362	-0.766592	0.0316317	-1.21574	-0.902092	21.4523	21.2535	22.9802	20.9925	21.6972	22.5315	21.8883	23.8935	22.4931	22.6828	23.2746	22.5621	22.8437	23.34
Cluster -1	Q9H4G4	Golgi-associated plant pathogenesis-related protein 1	GLIPR2	0.33261	0.131616	1.09822	0.282751	1.11288	0.631492	0.5553	1.17658	1.18192	0.871742	0.826415	0.943482	1.15903	1.38437	0.544367	1.15478	-0.162058	-0.47016	-1.6421	-1.48159	-1.52553	-0.827845	-0.241196	0.407392	-0.34163	-0.781922	-1.42454	-1.88972	-0.304617	-0.482632	-1.37772	-0.841677	23.1679	22.9205	24.1102	23.1065	24.1282	23.5357	23.442	24.2066	24.2132	23.8314	23.7757	23.9197	24.185	24.4624
Cluster -1	Q03135	Caveolin-1	CAV1	0.134961	-0.0569151	0.972021	-0.163341	0.955826	0.615792	0.174363	1.51869	1.49395	1.10793	0.974964	0.939497	1.54779	0.883056	0.474928	1.59664	-0.332268	-0.515224	-0.984386	-1.21865	-1.31219	-1.27517	-0.375035	-0.626067	-0.22485	-0.3138	-1.40613	-2.00577	-0.373165	-0.573453	-1.30262	-0.331377	22.2771	21.9159	23.8531	21.7155	23.8226	23.1824	22.3513	24.8823	24.8358	24.109	23.8587	23.7919	24.9371	23.6856
Cluster -1	P09471	Guanine nucleotide-binding protein G(o) subunit alpha	GNAO1	0.255231	0.0249478	1.10587	0.0188774	1.18375	1.06629	0.123036	1.26567	1.33698	0.896976	1.09195	1.13601	1.17876	1.12381	0.605038	1.42132	-0.882781	-0.623431	-1.22792	-1.45087	-1.36748	-0.833515	-0.351209	-0.156489	-0.0508364	-0.665951	-1.28283	-1.77081	-0.785234	-0.594994	-1.16731	-0.622863	21.4107	20.8931	23.3225	20.8795	23.4976	23.2336	21.1136	23.6817	23.8419	22.853	23.2912	23.3903	23.4863	23.3628
Cluster -1	Q6ICL3	Transport and Golgi organization protein 2 homolog	TANGO2	-0.22587	-0.236069	1.31604	0.402392	0.57198	1.20738	0.670309	1.188	1.24565	1.27315	1.27645	0.724933	0.862717	1.06756	0.815004	1.01285	-0.925553	-0.998407	-1.69097	-1.33139	-1.05437	-0.471548	0.381938	0.401431	-0.951306	-1.07794	-1.12497	-1.78576	-0.774851	-0.833817	-0.278193	-0.656776	19.4738	19.4672	20.4678	19.8788	19.9881	20.3977	20.0515	20.3852	20.4224	20.4401	20.4422	20.0867	20.1755	20.3076
Cluster -1	Q96JB6	Lysyl oxidase homolog 4	LOXL4	0.242271	0.28389	1.12585	0.373402	0.962108	0.749795	0.123542	1.36607	0.692454	1.31498	1.06967	0.680024	1.01913	1.34955	0.786315	0.861931	0.17017	-1.0074	-2.02064	-1.59989	-0.972447	-0.906919	-0.686911	0.450423	0.15508	-0.18057	-1.14116	-1.38918	-1.02728	-1.04528	-1.55675	-0.242229	16.6509	16.749	18.7338	16.96	18.3478	17.8473	16.371	19.3001	17.7121	19.1796	18.6014	17.6828	18.4822	19.2611
Cluster -1	Q9Y4J8	Dystrobrevin alpha	DTNA	0.0933916	-0.024536	1.01364	-0.0635414	0.852115	0.876519	0.184361	1.41394	1.01466	1.22971	1.15466	1.33933	1.28433	1.50686	0.535141	1.12163	-0.87125	-0.33276	-1.59815	-0.94289	-1.37532	-0.709482	-0.270732	-0.253051	-0.154446	-0.708369	-1.83838	-1.23974	-0.913787	-0.647628	-1.2574	-0.418829	20.1471	19.944	21.7321	19.8769	21.4539	21.496	20.3038	22.4216	21.7339	22.1043	21.975	22.2931	22.1983	22.5816
Cluster -1	Q969G5	Caveolae-associated protein 3	CAVIN3	0.0411288	-0.117849	1.42805	0.0973145	0.896253	0.745392	0.356435	1.10239	1.28036	1.20139	1.2979	0.809195	1.10531	1.36931	0.781293	1.20042	-0.365935	-0.569611	-1.11068	-1.33897	-1.33001	-1.00591	-0.454707	-0.225197	-0.0557632	-0.537297	-1.59832	-1.81567	-0.574892	-0.568642	-1.38051	-0.662177	22.2553	21.9961	24.517	22.3469	23.6498	23.4038	22.7695	23.9859	24.2761	24.1473	24.3047	23.5078	23.9907	24.4212
Cluster -1	Q6NZI2	Caveolae-associated protein 1	CAVIN1	-0.0585669	-0.133528	1.20405	-0.0811894	1.04439	0.961244	0.245578	1.27326	1.25919	1.25294	1.34569	0.988041	1.20637	1.08448	0.693622	1.37433	-0.351764	-0.66241	-1.05347	-1.26813	-1.21948	-1.06593	-0.538385	-0.506097	-0.0767838	-0.523666	-1.54432	-1.75432	-0.518526	-0.682507	-1.23104	-0.663062	24.0999	23.9652	26.3689	24.0592	26.082	25.9326	24.6465	26.4933	26.468	26.4568	26.6235	25.9808	26.3731	26.1541
Cluster -1	O95810	Caveolae-associated protein 2	CAVIN2	0.0876187	-0.0945195	1.09721	-0.0357341	1.06913	1.05651	0.294533	1.40513	1.31172	1.07153	1.31146	1.22679	1.35547	0.84987	0.533656	1.36269	-0.567834	-0.522445	-1.01979	-1.18567	-1.25345	-1.20154	-0.376144	-0.623311	-0.243083	-0.476806	-1.408	-1.6822	-0.622698	-0.751845	-1.19404	-0.774204	22.4278	22.0613	24.4592	22.1796	24.4027	24.3773	22.8441	25.0788	24.8909	24.4076	24.8903	24.72	24.9789	23.9616
Cluster -1	Q8WXF7	Atlastin-1	ATL1	-0.342567	-0.499741	1.13587	0.10731	0.894682	0.753346	0.0909213	1.23021	1.29302	1.4955	1.29625	1.19869	0.944589	1.22057	0.464374	1.24404	-0.47097	-0.640874	-1.6035	-0.584349	-1.1771	-1.19055	0.278035	-0.474742	0.247856	-0.86429	-1.07842	-1.60473	-0.375693	-0.444375	-1.77181	-0.771537	18.6841	18.5432	20.0103	19.0877	19.7939	19.6671	19.073	20.0949	20.1512	20.3328	20.1541	20.0666	19.8387	20.0862
Cluster -1	Q13642	Four and a half LIM domains protein 1	FHL1	0.235489	0.272819	1.27915	-0.158908	1.07492	0.49139	0.0783959	1.27246	1.08578	0.802033	1.00501	1.05144	1.47507	1.45018	0.312716	1.6255	-0.489413	-0.112894	-0.927386	-1.52513	-1.20571	-0.974718	-0.554328	-0.412086	-0.157498	-0.877448	-1.48881	-1.81264	-0.459377	-0.876713	-1.25916	-0.220146	25.5877	25.672	27.944	24.6973	27.4829	26.1654	25.233	27.9289	27.5074	26.8668	27.3251	27.4299	28.3863	28.3301
Cluster -1	Q09013	Myotonin-protein kinase	DMPK	-0.0259963	-0.297988	1.086	-0.106013	1.10544	0.962892	0.0991855	1.25639	1.18267	1.14903	1.09698	1.17754	1.23822	1.30136	0.671686	1.19439	-1.34232	-0.275331	-1.30212	-0.828438	-1.45474	-0.853156	-0.116315	0.125331	0.3706	-1.12559	-1.40994	-1.2382	-1.20556	-0.97821	-0.866615	-0.591175	16.6198	15.7673	20.1053	16.369	20.1663	19.7195	17.0122	20.6394	20.4083	20.3029	20.1397	20.3923	20.5825	20.7804
Cluster -1	P23219	Prostaglandin G/H synthase 1	PTGS1	0.0917148	0.0117929	1.34059	0.0197874	1.53719	1.0087	0.0399109	1.23067	1.58657	0.967548	1.04044	1.03808	1.17634	0.571621	0.546838	1.09169	-0.39214	-0.58318	-0.858055	-1.6451	-0.820241	-0.735917	-0.425289	-0.483017	-0.180303	-0.445547	-1.31547	-1.96759	-0.0680073	-0.73306	-1.18112	-1.46545	21.4368	21.3215	23.2389	21.333	23.5226	22.76	21.3621	23.0803	23.5939	22.7006	22.8058	22.8024	23.0019	22.1293
Cluster -1	Q9BXN1	Asporin	ASPN	0.232599	0.832687	1.05222	0.336177	0.622106	0.773773	0.823855	1.20408	0.957695	1.17226	1.45444	0.823575	1.06215	1.15908	0.693879	0.674252	-1.02795	-0.27501	-1.23265	-1.681	-1.59882	-0.745258	-0.17123	0.305945	0.138263	-1.06906	-1.28903	-1.48372	-0.702979	-0.822911	-1.274	-0.945423	22.5775	24.0821	24.6325	22.8372	23.5541	23.9343	24.0599	25.0132	24.3955	24.9334	25.6409	24.0592	24.6574	24.9004
Cluster -1	P21810	Biglycan	BGN	0.129971	0.236293	0.832871	0.119586	0.582541	0.842748	0.654807	1.41752	1.24667	1.05649	2.02295	0.911138	1.24217	0.556209	0.276018	0.831775	0.387766	-0.983756	-1.3103	-1.55249	-1.52087	-0.507689	-0.532111	0.132507	0.327045	-0.990883	-1.17649	-1.22399	-0.678435	-0.969	-1.52977	-0.831291	24.2735	24.4239	25.268	24.2588	24.9138	25.282	25.0161	26.0952	25.8535	25.5844	26.9518	25.3787	25.8471	24.8766
Cluster -1	P27338	Amine oxidase [flavin-containing] B	MAOB	0.377076	0.150901	1.12816	0.136121	0.979882	0.883216	0.530744	1.43989	0.895173	1.15668	1.21456	1.11482	1.0918	1.06467	0.774543	1.15755	-0.616412	-0.402589	-1.10015	-1.86872	-0.971634	-0.75567	-0.212047	-0.776872	-0.46465	-0.811361	-1.53752	-2.00179	-0.626053	-0.663293	-0.722341	-0.564672	21.2333	20.8248	22.5899	20.7981	22.3221	22.1475	21.5109	23.1529	22.1691	22.6414	22.746	22.5658	22.5242	22.4752
Cluster -1	P09104	Gamma-enolase	ENO2	0.131735	-0.187742	1.18709	-0.0561515	1.10178	1.06499	0.0914476	1.10749	1.30264	0.844206	1.39003	1.00793	1.46744	1.09709	0.566073	1.51035	-0.682675	-0.927912	-1.7303	-1.08705	-1.59065	-1.11995	-0.559802	-0.376277	0.0501	-0.986459	-0.524767	-1.07892	-0.689622	-0.40655	-0.918261	-0.997289	21.2797	20.8775	22.6086	21.0432	22.5012	22.4548	21.229	22.5084	22.7541	22.1769	22.8641	22.383	22.9616	22.4953
Cluster -1	Q9H4M9	EH domain-containing protein 1	EHD1	0.0226762	-0.479322	1.3763	-0.0995358	1.37168	1.06482	0.628592	1.23328	1.47065	0.961057	1.19724	1.1662	0.991371	0.854133	0.261559	1.18404	-0.333318	-1.03247	-1.37404	-1.47658	-1.14392	-1.00164	-0.413495	0.616752	-0.743819	-0.58087	-0.863885	-1.51417	-0.758437	-0.845287	-0.746191	-0.993383	22.7416	22.3476	23.804	22.6457	23.8004	23.5596	23.2172	23.6918	23.8781	23.4781	23.6635	23.6391	23.5019	23.3942
Cluster -1	Q9GZM7	Tubulointerstitial nephritis antigen-like	TINAGL1	0.33757	0.145669	0.841042	0.0676358	1.26467	0.595577	0.289463	1.53873	0.991363	0.799177	1.518	1.12526	1.44064	0.901486	0.625423	1.49944	-0.735849	-0.54974	-1.08592	-1.45647	-1.45602	-1.07768	-0.548576	-0.376208	-0.344369	-0.951467	-1.11756	-1.3508	-0.770825	-1.47049	-0.529271	-0.159902	22.096	21.9263	22.5413	21.8573	22.916	22.3242	22.0535	23.1584	22.6743	22.5043	23.1401	22.7927	23.0717	22.5948
Cluster -1	Q9BR39	Junctophilin-2	JPH2	-0.0718207	-0.145752	1.0826	-0.127197	1.00281	0.853009	0.0426979	1.15175	1.10112	0.987913	1.1282	1.06234	1.05661	1.10154	0.50611	1.12437	-0.307499	-0.480306	-1.04938	-2.29511	-1.6635	0.20224	-0.270074	0.285033	0.326361	-0.463453	-1.47388	-1.64139	-0.533276	-0.291338	-1.66991	-0.530832	18.3126	18.118	21.3515	18.1668	21.1415	20.7471	18.614	21.5336	21.4003	21.1023	21.4716	21.2982	21.2831	21.4014
Cluster -1	Q7Z304	MAM domain-containing protein 2	MAMDC2	0.102384	0.201462	1.0077	0.213529	0.90451	0.922053	0.56306	1.17966	1.04989	0.748675	1.02849	0.981214	0.989617	0.918854	0.454858	1.09691	-1.98013	-0.217051	-0.957949	-1.72011	-1.83992	-0.382611	0.000341901	0.0658947	0.0509358	0.0488401	-1.86626	-2.00426	-0.350171	-0.321884	-0.653336	-0.235207	18.4853	18.7374	20.7883	18.7681	20.5258	20.5705	19.6572	21.2258	20.8957	20.1294	20.8412	20.721	20.7423	20.5623
Cluster -1	Q16853	Membrane primary amine oxidase	AOC3	0.292996	0.10654	1.08807	0.164808	1.00342	0.931218	0.29884	1.22504	1.07689	1.00972	1.31087	1.10601	1.19405	0.939682	0.779667	1.13531	-0.779687	-0.424672	-1.16517	-1.53876	-1.24581	-0.975831	-0.236958	-0.0560894	0.0329249	-0.583412	-1.56254	-2.1323	-0.668126	-0.548381	-1.17724	-0.601067	25.0314	24.5845	26.9372	24.7242	26.7343	26.5612	25.0454	27.2655	26.9104	26.7494	27.4712	26.9802	27.1912	26.5815
Cluster -1	Q7Z5L7	Podocan	PODN	-0.215429	-0.337555	1.05666	-0.0698952	0.65579	0.960482	0.596977	1.68926	1.29763	1.13131	1.39269	0.992639	1.18573	0.801802	0.524917	0.982531	0.102923	-0.878731	-1.00879	-1.75745	-1.56382	-0.56457	-0.168044	-0.822465	0.326543	-0.336724	-1.5635	-1.55521	-0.538277	-0.545938	-1.32119	-0.450288	19.5297	19.3603	21.294	19.7316	20.738	21.1606	20.6565	22.1714	21.6282	21.3975	21.7601	21.2052	21.473	20.9405
Cluster -1	Q16352	Alpha-internexin	INA	0.0564594	-0.106398	1.09092	-0.447735	1.41714	0.997806	0.224624	0.806078	1.28217	0.908897	1.22578	1.14764	1.1251	1.2163	0.770033	1.18737	-0.421628	-1.02364	-1.0776	-1.59479	-1.18619	-0.792435	-0.627954	0.200158	0.209331	-0.607523	-1.28757	-0.998459	-0.608941	-0.239202	-2.09692	-0.748829	18.5423	18.1234	21.203	17.2454	22.042	20.9635	18.9748	20.4703	21.6949	20.7348	21.5498	21.3489	21.2909	21.5255
Cluster -1	Q13425	Beta-2-syntrophin	SNTB2	0.256616	0.00483331	1.11552	-0.0700819	0.876695	0.682571	0.383792	1.42169	1.01924	0.911642	1.09656	0.955588	1.32763	1.55199	0.314077	1.4565	-0.0448912	-0.53643	-1.11986	-1.45229	-1.77394	-1.00892	-0.623464	-0.340931	0.0105935	-0.539663	-1.62643	-1.59971	-0.3157	-0.594169	-1.11621	-0.622844	21.4322	21.253	22.0434	21.1997	21.8734	21.7353	21.5227	22.2612	21.9748	21.8983	22.0299	21.9296	22.1943	22.3539
Cluster -1	P50993	Sodium/potassium-transporting ATPase subunit alpha-2	ATP1A2	0.407231	0.280786	1.02499	0.381848	1.14485	1.01336	0.377891	1.11534	1.06424	0.879383	1.10809	0.984231	1.1475	0.912736	0.827324	1.18964	-0.660604	-0.0913514	-1.48181	-1.49447	-1.62154	-1.53024	-0.243998	0.0766133	-0.20323	-0.991245	-1.31469	-1.4512	-0.145087	-1.11902	-1.09415	-0.493419	19.3945	18.9659	21.4886	19.3085	21.8949	21.4492	19.2951	21.7949	21.6216	20.995	21.7703	21.3504	21.9039	21.1081
Cluster -1	O75112	LIM domain-binding protein 3	LDB3	-0.0238128	-0.101003	1.17809	-0.0504634	1.04348	0.867436	0.0434917	1.16531	1.2473	1.12849	1.05087	1.00713	1.27211	1.3014	0.655754	1.40298	-0.59838	-0.252199	-1.19586	-1.66517	-1.26128	-0.653254	-0.587803	-0.0797659	0.203626	-0.829325	-1.70632	-1.62659	-0.662795	-0.875343	-1.0706	-0.327514	19.9505	19.7287	23.404	19.8739	23.0172	22.5114	20.1439	23.3673	23.6029	23.2615	23.0385	22.9128	23.6742	23.7583
Cluster -1	Q9NZN4	EH domain-containing protein 2	EHD2	-0.0368919	-0.120301	1.18381	0.0247664	1.07805	1.01323	0.165558	1.30184	1.29436	1.11531	1.30576	1.18719	1.24991	1.09625	0.523256	1.31338	-0.559896	-0.573291	-1.12055	-1.27286	-1.14185	-1.02505	-0.448878	-0.291572	-0.133237	-0.566654	-1.49998	-1.84983	-0.616084	-0.736048	-1.09472	-0.764974	23.0646	22.8973	25.5136	23.1883	25.3014	25.1714	23.4708	25.7504	25.7354	25.3762	25.7582	25.5204	25.6462	25.3379
Cluster -1	Q14118	Dystroglycan 1	DAG1	0.123457	0.0233594	1.17031	0.0439528	0.92942	0.664065	0.366992	1.40163	1.18376	1.15212	1.22198	1.05839	1.36236	1.35864	0.409743	1.33231	-0.637088	-0.548818	-1.15428	-1.7381	-1.42988	-0.482427	-0.423641	-0.354122	-0.313797	-0.664391	-1.79827	-1.12271	-0.642804	-1.01456	-0.812009	-0.665589	21.2573	21.1561	22.3157	21.1769	22.0722	21.8039	21.5036	22.5496	22.3293	22.2973	22.368	22.2026	22.5099	22.5061
Cluster -1	O60504	Vinexin	SORBS3	0.111231	-0.336905	0.985999	-0.0358567	1.03714	0.766454	0.411414	1.15876	1.54503	0.972882	1.35188	0.813789	1.32325	1.01391	0.554487	1.02971	0.472452	-0.340546	-1.3919	-1.45811	-1.98692	-1.04237	-0.44036	-0.823702	0.245388	-0.74002	-1.33166	-0.982156	-0.236749	-0.211327	-1.34855	-1.08664	21.4671	21.1433	22.0991	21.3608	22.136	21.9405	21.684	22.2239	22.5029	22.0896	22.3634	21.9747	22.3427	22.1192
Cluster -1	O00423	Echinoderm microtubule-associated protein-like 1	EML1	0.0593217	0.120359	1.39463	-0.233933	1.42973	1.09892	0.170364	1.11738	1.42727	1.05764	1.19544	0.764691	1.33289	1.02998	0.495401	1.38462	-0.217343	-0.564593	-1.11368	-1.18356	-1.32029	-0.750754	-0.524601	-0.698182	-0.24748	-0.772977	-1.30109	-1.51722	-0.747245	-0.715504	-1.33811	-0.832108	21.1875	21.3001	23.6495	20.6468	23.7142	23.1042	21.3922	23.1383	23.7096	23.0281	23.2822	22.488	23.5356	22.9771
Cluster -1	Q13683	Integrin alpha-7	ITGA7	-0.173961	-0.303763	0.976096	-0.131558	1.0755	1.04065	0.101025	1.43879	1.08897	1.14322	1.32871	1.18894	1.17237	1.18785	0.689585	1.13666	-0.605941	-0.542729	-1.26896	-1.62108	-1.48319	-0.527177	-0.211682	0.0815572	0.114478	-0.838068	-1.41228	-1.641	-0.815899	-0.529161	-1.15339	-0.504569	19.8581	19.5346	22.7243	19.9637	22.972	22.8851	20.5434	23.8774	23.0056	23.1408	23.6031	23.2547	23.2134	23.252
Cluster -1	O94875	Sorbin and SH3 domain-containing protein 2	SORBS2	0.0291734	-0.137775	1.25795	0.268047	1.36806	0.735355	0.312381	1.03013	1.54309	1.32987	0.941029	0.637581	1.02866	1.42505	0.440086	1.56045	-0.755464	-0.463547	-1.18407	-1.28561	-1.43984	-0.457491	-0.669601	-0.670727	0.092076	-0.790259	-1.12189	-1.5784	-0.91348	-0.825935	-1.1852	-0.519704	21.9622	21.613	24.533	22.462	24.7634	23.4397	22.5547	24.0564	25.1295	24.6835	23.8699	23.2351	24.0533	24.8826
Cluster -1	Q86UX2	Inter-alpha-trypsin inhibitor heavy chain H5	ITIH5	-0.13843	-0.336316	1.2196	0.00440407	1.17449	1.07345	0.314706	1.37597	1.35271	1.12142	1.30403	1.32309	0.945175	1.40172	0.455342	1.26993	-0.226706	-0.963969	-0.862498	-1.04657	-1.19133	-0.678708	-0.499714	-0.725307	-0.478953	-0.974724	-0.992777	-1.66911	-0.923694	-0.80307	-1.07188	-0.752271	20.2007	19.909	22.2024	20.4112	22.1359	21.987	20.8686	22.4329	22.3986	22.0577	22.3269	22.355	21.7979	22.4708
Cluster -1	Q15124	Phosphoglucomutase-like protein 5	PGM5	-0.0109922	-0.0376296	1.14906	-0.209064	1.06203	0.849106	0.0464826	1.35954	1.1926	1.12671	1.17057	1.1648	1.33312	1.28672	0.392272	1.30968	-0.773867	-0.382784	-1.1188	-1.51546	-1.33405	-0.851768	-0.4282	0.00655864	0.178518	-0.762008	-1.24661	-1.80708	-0.78476	-0.62712	-1.24367	-0.493919	22.6375	22.5655	25.7747	22.1019	25.5393	24.9635	22.793	26.3438	25.8924	25.7142	25.8328	25.8172	26.2724	26.1469
Cluster -1	O76074	cGMP-specific 3',5'-cyclic phosphodiesterase	PDE5A	0.464566	0.294595	1.01374	-0.0123131	1.1548	0.884687	0.268859	1.05553	1.26406	0.798283	1.02794	0.989243	1.05346	1.0387	0.449961	1.72279	-0.340744	-0.554794	-1.5854	-2.04795	-0.753112	-1.15771	-0.18864	-0.687664	0.197506	-0.519264	-1.75447	-1.38103	-0.8676	-0.610809	-0.729646	-0.487576	20.1343	19.9413	20.7577	19.5929	20.9179	20.6112	19.9121	20.8052	21.0419	20.5131	20.7739	20.7299	20.8028	20.7861
Cluster -1	Q96JE9	Microtubule-associated protein 6	MAP6	0.47026	0.307198	1.00803	0.261473	1.2365	0.961266	0.412345	0.871174	1.13351	0.863672	1.06486	0.902469	0.892785	1.0746	0.885931	1.11756	-0.361819	-0.358206	-1.95243	-1.24416	-1.37992	-0.506914	-0.170499	-0.0892069	-0.0591455	-1.50745	-1.8838	-1.4548	-0.404326	-0.243488	-1.45551	-0.391977	19.4148	18.9189	21.0501	18.7798	21.7449	20.9079	19.2386	20.634	21.4317	20.6111	21.223	20.7291	20.6997	21.2526
Cluster -1	Q63ZY3	KN motif and ankyrin repeat domain-containing protein 2	KANK2	-0.0492553	-0.0861183	1.25587	-0.199433	1.11092	0.863099	0.11788	1.2098	1.16949	1.21517	1.16469	1.12451	1.21753	1.21884	0.480312	1.2982	-0.0691109	-0.727187	-1.17716	-1.35754	-1.30108	-0.959628	-0.550629	-0.323627	0.20422	-0.498868	-1.48779	-1.92079	-0.506951	-0.488846	-1.28903	-0.657476	21.388	21.3319	23.3738	21.1595	23.1532	22.7761	21.6423	23.3037	23.2423	23.3118	23.235	23.1739	23.3154	23.3174
Cluster -1	P12110	Collagen alpha-2(VI) chain	COL6A2	0.269352	0.106189	0.915736	0.0190466	0.885879	0.81634	0.618679	1.51107	1.01166	0.8714	1.60465	1.10453	1.27267	0.87577	0.402475	1.06297	-0.0693814	-0.705303	-1.17508	-1.59965	-1.73406	-0.907135	-0.122993	0.155731	-0.0446959	-0.602868	-1.26128	-1.74864	-0.608468	-1.06019	-1.20265	-0.661732	27.3252	27.0823	28.2872	26.9526	28.2427	28.1392	27.8451	29.1732	28.4299	28.2212	29.3125	28.5682	28.8184	28.2277
Cluster -1	Q15772	Striated muscle preferentially expressed protein kinase	SPEG	0.0520633	-0.053929	1.12609	0.0176193	1.09602	0.938111	0.246648	1.14473	1.19369	1.11587	1.11094	1.12578	1.19209	1.18982	0.506999	1.25245	-1.11213	-0.530001	-1.20356	-0.883726	-1.03219	-1.31556	-0.0995013	0.119567	0.293858	-1.29051	-0.645521	-1.42674	-1.7492	-1.02176	-1.24557	-0.112436	16.9225	16.6406	19.7785	16.8309	19.6986	19.2787	17.4399	19.8281	19.9583	19.7514	19.7382	19.7777	19.954	19.948
Cluster -1	P12109	Collagen alpha-1(VI) chain	COL6A1	0.197523	-0.0550788	0.873229	0.0392064	0.959699	0.723327	0.590278	1.29205	0.962015	0.975671	1.76416	1.22984	1.27028	0.89615	0.67846	0.90435	-0.047678	-0.787287	-1.11746	-1.68192	-1.61975	-0.825673	-0.0755823	0.106025	0.0409069	-0.68571	-1.2572	-1.66115	-0.610113	-1.13232	-1.24945	-0.696788	27.3505	26.9853	28.3275	27.1216	28.4525	28.1107	27.9184	28.933	28.4558	28.4756	29.6156	28.8431	28.9015	28.3606
Cluster -1	O00159	Unconventional myosin-Ic	MYO1C	-0.0104993	-0.150341	1.3553	-0.0888133	1.08768	0.8033	0.0211384	1.27682	1.25289	1.16828	1.37843	1.12992	1.32539	1.18304	0.529037	1.44161	-0.536006	-0.594936	-1.36154	-1.41837	-1.05235	-0.761823	-0.49745	-0.550151	-0.150858	-0.74979	-0.76879	-1.72229	-0.78089	-0.889507	-1.01827	-0.850176	23.5139	23.3616	25.0013	23.4286	24.7099	24.4002	23.5483	24.9159	24.8898	24.7977	25.0265	24.7559	24.9688	24.8137
Cluster -1	Q96Q06	Perilipin-4	PLIN4	0.337062	-0.049109	0.892456	0.497548	0.946722	0.837182	0.135588	0.989319	0.962775	1.07154	1.07155	1.05405	1.06436	1.11882	1.0761	1.01479	-0.242723	-0.283132	-1.73682	-1.54377	-1.70732	-0.325999	-0.433478	0.229064	0.274507	-1.57987	-1.59146	-1.67526	-0.963651	-0.514362	-0.515624	-0.410851	21.8048	20.1198	24.2282	22.5051	24.465	23.987	20.9257	24.6509	24.535	25.0096	25.0097	24.9333	24.9783	25.2159
Cluster -1	P46821	Microtubule-associated protein 1B	MAP1B	0.103419	-0.0127736	1.16472	-0.0750665	1.11561	0.768124	0.357691	1.07784	1.0997	1.34917	1.15494	0.873184	0.981635	1.31501	0.599229	1.30846	-0.0201378	-0.862026	-1.33925	-1.35185	-1.16027	-0.807519	-0.17965	-0.411739	0.0882111	-0.337044	-1.69747	-1.88939	-0.484555	-0.639404	-1.61459	-0.474214	20.0537	19.8874	21.5729	19.7982	21.5026	21.0052	20.4177	21.4486	21.4799	21.837	21.5589	21.1556	21.3109	21.7881
Cluster -1	Q02952	A-kinase anchor protein 12	AKAP12	0.0923127	0.00883058	0.862288	0.17305	0.914369	0.897903	0.276024	1.41882	1.07119	0.913717	1.3994	1.39412	1.10878	0.793604	0.814468	0.989926	-0.239089	-0.852837	-1.39572	-1.55148	-1.44787	-1.11606	-0.437581	-0.141354	0.294312	-0.421973	-1.35838	-1.93625	-0.310597	-0.170482	-1.43059	-0.612865	20.9674	20.8428	22.1165	21.0879	22.1942	22.1696	21.2415	22.9471	22.4283	22.1933	22.9181	22.9102	22.4844	22.014
Cluster -1	P55268	Laminin subunit beta-2	LAMB2	0.0741523	-0.0717437	0.885338	-0.129273	1.08789	0.830052	-0.000720639	1.44736	0.974082	1.03688	1.24235	1.31045	1.50645	1.1935	0.537882	1.26745	-0.546261	-0.547392	-1.28204	-1.71549	-1.45879	-0.655999	-0.402527	-0.103977	-0.03391	-0.845819	-0.894481	-1.85421	-0.48736	-0.712379	-1.25471	-0.396758	22.0987	21.8111	23.6974	21.6978	24.0966	23.5884	21.9511	24.805	23.8723	23.996	24.401	24.5352	24.9215	24.3047
Cluster -1	P12111	Collagen alpha-3(VI) chain	COL6A3	0.118497	-0.202027	0.903441	-0.0151837	0.86935	0.844197	0.655087	1.35695	1.03344	1.02267	1.69709	1.11659	1.12021	0.984246	0.614504	0.928061	0.0695496	-0.989105	-1.02736	-1.61861	-1.63863	-0.857309	-0.131867	0.158648	0.132255	-0.499999	-1.23767	-1.77934	-0.581939	-1.06819	-1.276	-0.701542	26.3499	25.92	27.4025	26.1706	27.3568	27.3231	27.0695	28.0107	27.5769	27.5624	28.4669	27.6884	27.6932	27.5109
Cluster -1	P11532	Dystrophin	DMD	0.0724991	0.00209434	1.18099	0.000354851	0.965767	0.916161	0.206676	1.33501	1.03795	1.15658	1.19879	1.19946	1.34074	1.31181	0.508328	1.28967	-1.00463	-0.496062	-1.36637	-1.51689	-1.28324	-0.902708	-0.261844	-0.125748	-0.156789	-0.689428	-1.62404	-1.2537	-0.65094	-0.683362	-1.2042	-0.502927	20.3898	20.2542	22.5241	20.2509	22.1097	22.0142	20.6481	22.8207	22.2487	22.4771	22.5584	22.5597	22.8317	22.776
Cluster -1	Q13885	Tubulin beta-2A chain	TUBB2A	-0.15743	-0.469034	1.15352	-0.310217	1.0876	1.07256	-0.450061	1.32345	1.39622	1.31863	1.2348	1.31049	1.2917	1.52651	0.452947	1.01044	-0.266848	-0.697417	-1.4774	-1.53114	-0.569769	-0.817474	-0.878794	-0.0852322	-0.0568288	-0.675318	-1.21232	-0.910901	-0.880578	-0.943639	-0.84545	-0.943029	22.2601	21.7875	24.2483	22.0283	24.1483	24.1255	21.8162	24.506	24.6164	24.4987	24.3716	24.4863	24.4579	24.814
Cluster -1	Q96AM1	Mas-related G-protein coupled receptor member F	MRGPRF	-0.361259	-0.132724	1.3753	0.0402162	1.17571	0.815132	0.131732	1.37451	1.21516	0.810874	1.18185	1.10066	1.37505	1.07848	-0.180409	1.4294	-0.440194	-0.447278	-0.834083	-1.20928	-1.11422	-2.55305	-0.367197	-0.00569161	-0.0943349	-0.637493	-1.07275	-1.21472	-0.42096	-0.612097	-0.932078	-0.47425	18.6924	19.2399	22.8521	19.6541	22.374	21.5103	19.8733	22.8502	22.4685	21.5001	22.3887	22.1942	22.8515	22.1411
Cluster -1	Q92843	Bcl-2-like protein 2	BCL2L2	-0.129665	-0.410595	0.947436	-0.820419	0.955586	0.619047	-0.830536	1.35277	1.24026	1.25381	0.870148	1.08102	1.79296	1.52542	0.437932	1.58952	-0.347843	-0.429264	-1.32461	-1.4021	-0.583587	-1.22255	-0.956693	-0.313652	0.190302	-1.0924	-1.26079	-1.14624	0.18798	-0.459974	-0.570481	-0.742789	18.1418	17.9041	19.0532	17.5573	19.0601	18.7754	17.5488	19.3962	19.301	19.3125	18.9878	19.1663	19.7687	19.5423
Cluster -1	P62834	Ras-related protein Rap-1A	RAP1A	-0.0627114	-0.444532	1.21233	-0.173493	1.10722	0.416346	-0.0922109	1.64564	1.3012	1.1407	1.00419	1.4836	1.09747	1.30402	-0.0596965	1.75598	-0.222925	-1.04833	-0.730369	-1.42117	-1.09542	-1.20436	-0.345052	0.217907	-0.167218	-0.92828	-1.33395	-0.876586	-0.8882	-0.831863	-0.863127	-0.897097	22.8871	22.5999	23.8462	22.8038	23.7672	23.2475	22.8649	24.1722	23.9131	23.7924	23.6897	24.0503	23.7598	23.9152
Cluster -1	P60033	CD81 antigen	CD81	0.444483	-0.476511	0.849118	-0.0353084	1.25204	0.918423	-0.0274152	1.00291	1.14397	0.663785	1.08366	1.28161	1.85741	1.22046	0.152184	1.59588	0.00516884	-0.688567	-1.24845	-1.66484	-1.04103	-1.52514	-0.634853	-0.385592	-0.168604	-0.876059	-0.832623	-1.447	-0.117371	-0.729416	-1.12449	-0.447823	20.294	19.0889	20.8235	19.6662	21.3507	20.9142	19.6765	21.0247	21.2093	20.581	21.1304	21.3894	22.1429	21.3094
Cluster -1	Q9UJY1	Heat shock protein beta-8	HSPB8	-0.401389	-0.46137	1.21644	-0.528652	1.12913	0.841811	-0.136429	1.41274	1.24089	1.32361	1.14601	1.17489	1.14798	1.35061	0.520383	1.42724	-0.317503	-0.857847	-1.16739	-1.39863	-1.32042	-0.853654	-0.485331	0.100483	0.255773	-0.78102	-1.09262	-1.45783	-0.658865	-0.623508	-1.20374	-0.541804	19.3189	19.1761	23.1698	19.016	22.962	22.2781	19.9496	23.6371	23.228	23.4249	23.0022	23.0709	23.0069	23.4892
Cluster -1	Q7Z4I7	LIM and senescent cell antigen-like-containing domain protein 2	LIMS2	0.170944	0.192621	1.17123	-0.266426	1.21161	0.701424	-0.0890566	1.22163	1.10493	0.808947	1.00383	1.13754	1.58415	0.968105	0.263437	1.7215	-0.110992	-0.288348	-1.12585	-1.46532	-1.45555	-0.890034	-0.643377	-0.122752	0.0965961	-0.905279	-1.37898	-1.75264	-0.567046	-0.662744	-1.37646	-0.257613	19.2505	19.3001	21.5372	18.2506	21.6295	20.4632	18.6561	21.6524	21.3857	20.709	21.1545	21.4602	22.4812	21.0729
Cluster -1	Q6ZRY4	RNA-binding protein with multiple splicing 2	RBPMS2	0.00130376	-0.0658854	0.851391	-0.244533	1.12849	0.899331	-0.204526	1.50175	1.27669	0.86504	1.12497	0.954052	1.36075	1.10435	0.507065	1.32947	-0.0882941	-0.695208	-0.887643	-1.30262	-2.11405	-1.3783	-0.201816	-0.187174	0.149751	-0.443826	-1.96736	-1.18492	-0.263783	-0.416377	-0.832555	-0.575528	16.3203	16.1884	17.9899	15.8375	18.5341	18.084	15.9161	19.2672	18.8252	18.0167	18.5272	18.1915	18.9903	18.4867
Cluster -1	Q96S97	Myeloid-associated differentiation marker	MYADM	0.07748	-0.041466	0.918248	-0.140118	1.36385	0.667036	-0.245336	1.54994	1.64323	0.894207	0.989925	1.01153	1.39129	1.18973	0.322402	1.35653	-0.288073	-0.57032	-1.38877	-1.51426	-1.54252	-1.12672	-0.613985	-0.253681	-0.0837523	-0.233163	-0.949469	-1.68756	-0.438029	-0.611782	-1.05929	-0.587101	21.6092	21.4479	22.7493	21.3141	23.3536	22.4086	21.1714	23.6059	23.7325	22.7167	22.8465	22.8758	23.3908	23.1175
Cluster -1	P24844	Myosin regulatory light polypeptide 9	MYL9	-0.272587	-0.408581	1.11222	-0.464988	1.06098	1.04941	-0.373002	1.53236	1.44504	1.28544	1.16021	1.09427	1.49663	1.05175	-0.0104636	1.47333	-0.319346	-0.542026	-1.0957	-1.07853	-1.2003	-0.978809	-0.532584	-0.166099	0.228354	-0.616593	-1.15987	-1.74036	-0.602478	-0.719013	-1.1498	-0.558883	26.5025	26.2162	29.4174	26.0975	29.3095	29.2852	26.2911	30.3017	30.1179	29.782	29.5184	29.3796	30.2265	29.2901
Cluster -1	P14672	Solute carrier family 2, facilitated glucose transporter member 4	SLC2A4	-0.618297	-0.209288	1.1645	0.145745	1.0352	0.690226	-0.0346102	1.48025	1.46296	0.946043	1.17752	1.09675	1.20454	0.925113	0.112758	1.49548	-0.810641	-0.0261002	-1.55314	-0.920528	-1.45359	-1.24234	-0.00291181	-0.0684729	0.309139	-0.174259	-1.39797	-0.988607	-0.947968	-1.37799	-1.35572	-0.0637826	14.8966	15.8687	19.1341	16.7126	18.8268	18.0068	16.2839	19.8846	19.8435	18.6148	19.165	18.9731	19.2293	18.5651
Cluster -1	Q9Y281	Cofilin-2	CFL2	-0.0825625	-0.0850146	1.19479	-0.327808	0.913564	0.592568	-0.47918	1.4496	1.23632	1.37546	1.27282	0.989651	1.52694	1.2384	0.427103	1.58446	-0.285557	-0.591874	-1.17756	-1.08728	-1.3434	-0.876455	-0.574481	-0.299278	0.0530877	-0.6829	-1.09372	-1.70247	-0.5418	-0.806411	-1.22843	-0.588579	20.9265	20.9213	23.624	20.4086	23.0301	22.3522	20.0889	24.1621	23.7117	24.0055	23.7888	23.1908	24.3254	23.7161
Cluster -1	Q9Y639	Neuroplastin	NPTN	-0.15824	-0.0513589	1.251	-0.537803	1.29933	0.843422	-0.210626	1.52687	1.37262	0.95434	1.18322	1.15758	1.67595	1.17106	-0.0490589	1.6157	-0.508742	-0.598629	-1.11347	-1.12371	-1.2829	-1.0705	-0.552685	-0.245465	-0.376463	-0.790633	-1.00551	-1.17075	-0.779017	-0.86272	-0.872968	-0.68983	22.4057	22.5309	24.0558	21.9613	24.1124	23.5786	22.3444	24.3789	24.1982	23.7085	23.9765	23.9465	24.5534	23.9622
Cluster -1	Q9UBY9	Heat shock protein beta-7	HSPB7	-0.580045	-0.489002	1.16047	-0.688514	0.768411	0.7004	-0.337869	1.36267	1.0569	1.42244	1.05669	1.09417	1.39305	1.50115	0.602214	1.25052	-0.612914	-0.43008	-0.930081	-1.37688	-1.34302	-0.642429	-0.383646	0.438812	0.470001	-0.666854	-1.7086	-1.69233	-0.776754	-0.471635	-0.862179	-0.285085	17.549	17.841	23.1323	17.201	21.8746	21.6565	18.3258	23.7809	22.8001	23.9727	22.7994	22.9196	23.8784	24.2252
Cluster -1	P51452	Dual specificity protein phosphatase 3	DUSP3	-0.49229	-0.568273	1.01753	-0.612795	1.00932	0.495079	-0.932952	1.68775	1.16669	1.34231	1.38483	1.02067	1.54596	1.70905	0.40714	1.28297	-0.211982	-0.79097	-0.88433	-1.33432	-1.34861	-0.974564	-0.649555	-0.52533	0.114109	-0.61699	-1.00682	-1.27875	-0.273475	-0.714657	-0.507724	-0.459021	20.9128	20.8329	22.5003	20.7861	22.4916	21.9509	20.4494	23.205	22.6571	22.8418	22.8865	22.5036	23.0559	23.2274
Cluster -1	Q14914	Prostaglandin reductase 1	PTGR1	0.226959	-0.997782	1.08031	-0.276773	-0.139623	0.229618	-0.725255	1.51356	0.267932	1.26096	1.46345	1.11561	1.38888	0.912613	0.494619	1.83517	-0.228038	-0.801546	-0.69911	-1.60512	-1.85999	-1.45013	-0.20153	-0.14135	-0.794419	0.119335	-1.21092	-1.50595	0.0570958	-0.307051	0.317157	0.661324	22.2028	21.0565	23.0015	21.7313	21.8597	22.2053	21.3116	23.4069	22.2411	23.1705	23.36	23.0345	23.2902	22.8445
Cluster -1	P60981	Destrin	DSTN	-0.36042	-0.0975073	1.17259	-0.743868	0.974123	0.228734	-0.757176	1.56157	1.2064	0.900904	1.02503	1.03569	1.94415	1.27873	-0.12578	2.01383	-0.390867	0.0650808	-0.688777	-0.797099	-0.831593	-0.819378	-0.64158	-0.65324	-0.0150174	-0.923231	-0.559569	-1.64112	-0.438509	-1.28164	-1.3375	-0.302963	23.6394	24.0015	25.7506	23.1113	25.4773	24.4508	23.093	26.2863	25.7972	25.3765	25.5474	25.5621	26.8132	25.8968
Cluster -1	P09493	Tropomyosin alpha-1 chain	TPM1	-0.363545	-0.421355	1.19265	-0.560095	1.08394	1.07801	-0.449222	1.57043	1.2838	1.1154	1.09537	1.12631	1.33375	1.24005	0.350257	1.50327	-0.360167	-0.586376	-1.19401	-1.33099	-1.1443	-0.773673	-0.687763	0.0186287	0.199447	-0.466968	-1.2839	-1.60009	-0.776728	-0.618174	-1.05764	-0.516322	27.3393	27.2017	31.0435	26.8715	30.7848	30.7706	27.1354	31.9427	31.2605	30.8596	30.812	30.8856	31.3794	31.1563
Cluster -1	Q8TDX7	Serine/threonine-protein kinase Nek7	NEK7	0.202359	-0.252386	1.10418	-0.669689	0.917303	0.318908	-0.709525	1.37671	1.04377	0.971959	0.952559	1.00847	1.56232	1.8123	0.34584	1.8572	0.0551949	-0.522273	-1.40087	-1.80235	-1.24291	-0.887695	-0.673472	-0.023077	-0.0528448	-0.763669	-0.689055	-1.18235	-0.455608	-0.673845	-0.954301	-0.573143	19.6561	19.3184	20.3258	19.0085	20.187	19.7426	18.9789	20.5282	20.2809	20.2276	20.2132	20.2547	20.666	20.8516
Cluster -1	P10301	Ras-related protein R-Ras	RRAS	-0.360686	-0.453515	1.30744	-0.167333	1.1428	0.936817	-0.287853	1.47901	1.36411	1.19083	1.35298	1.04394	1.33114	1.15049	0.431233	1.52925	-0.457763	-0.907967	-0.98005	-1.29614	-0.886883	-0.749281	-0.57526	-0.511255	0.0222286	-0.71541	-1.04587	-1.67699	-0.791682	-0.664654	-0.960968	-0.792699	20.1475	20.0151	22.5266	20.4233	22.2918	21.998	20.2514	22.7713	22.6074	22.3603	22.5915	22.1508	22.5604	22.3027
Cluster -1	Q9UDY4	DnaJ homolog subfamily B member 4	DNAJB4	-0.382828	-0.521575	0.947655	-0.527219	0.726469	0.710669	-0.155453	1.37062	0.97644	1.45805	1.12289	1.1304	1.48121	2.17819	0.528565	1.14409	-0.281334	-0.853035	-1.33543	-1.30108	-0.853337	-0.976945	-0.681136	0.187756	0.106935	-0.689975	-1.26844	-1.17517	-0.63658	-0.785495	-0.884277	-0.760629	18.8192	18.6315	20.6187	18.6239	20.3195	20.2982	19.1267	21.1908	20.6576	21.309	20.8557	20.8659	21.3404	22.283
Cluster -1	P21291	Cysteine and glycine-rich protein 1	CSRP1	-0.386807	-0.325225	1.16892	-0.737146	1.19883	0.782055	-0.511734	1.27067	1.20942	1.10469	1.2014	1.25371	1.52713	1.3537	0.208855	1.59939	-0.272012	-0.608494	-1.00366	-1.46202	-0.981147	-1.03547	-0.64597	0.127638	0.284544	-0.827308	-1.22487	-1.27768	-0.605766	-0.682603	-1.17272	-0.530315	25.113	25.2474	28.5084	24.3483	28.5737	27.6641	24.8403	28.7305	28.5968	28.3683	28.5793	28.6935	29.2903	28.9117
Cluster -1	P17252	Protein kinase C alpha type	PRKCA	0.0924105	-0.0668819	1.16629	-0.498653	1.20705	0.511572	-0.188784	1.79244	1.08194	0.647243	1.18879	1.20822	1.88308	1.19529	-0.449608	1.59906	-0.29555	-0.0578777	-0.546285	-1.80688	-1.01976	-1.18895	-0.939667	-0.536771	-0.64627	-0.667467	-0.981992	-0.795247	-0.86171	-0.587373	-1.14023	-0.297413	20.1224	19.9633	21.1945	19.5323	21.2352	20.5408	19.8416	21.8196	21.1103	20.6763	21.2169	21.2363	21.9101	21.2234
Cluster -1	P04792	Heat shock protein beta-1	HSPB1	-0.368916	-0.6371	1.13704	-0.421243	0.989148	0.624873	-0.268864	1.23778	1.16382	1.51111	1.15573	1.16469	1.33307	1.75404	0.317668	1.30536	-0.389758	-0.814761	-1.43907	-1.49366	-0.0960998	-0.833269	-0.66522	0.310401	0.0315498	-0.834888	-1.22959	-1.12871	-0.990355	-0.540445	-1.20044	-0.683896	25.8647	25.4197	28.3633	25.7779	28.118	27.5136	26.0307	28.5305	28.4078	28.984	28.3944	28.4092	28.6886	29.3871
Cluster -1	P40123	Adenylyl cyclase-associated protein 2	CAP2	-0.0495432	-0.245416	1.25694	-0.310943	1.09342	0.934663	0.0558398	1.31592	1.32155	1.18035	1.20623	0.846357	1.33522	1.38909	0.399001	1.48218	-0.141351	-0.760144	-1.10832	-1.46673	-1.4157	-0.780176	-0.44781	-0.424898	0.0783498	-0.748772	-1.23062	-1.2481	-0.816089	-0.768296	-1.38081	-0.551382	20.3137	19.9301	22.8729	19.8017	22.5526	22.2416	20.5202	22.9884	22.9994	22.7229	22.7735	22.0686	23.0262	23.1317
Cluster -1	P29536	Leiomodin-1	LMOD1	-0.223556	-0.336801	1.2035	-0.303983	1.02927	0.876885	-0.135507	1.38925	1.28492	1.29164	1.27703	1.13908	1.32229	1.27826	0.437199	1.32161	-0.52761	-0.650374	-1.08704	-1.33969	-1.21051	-0.903736	-0.536445	-0.0620456	0.243191	-0.608717	-1.43476	-1.62113	-0.718326	-0.666235	-1.11991	-0.607755	22.2443	21.9907	25.4398	22.0642	25.0497	24.7085	22.4415	25.8558	25.6222	25.6372	25.6045	25.2956	25.7058	25.6072
Cluster -1	O60237	Protein phosphatase 1 regulatory subunit 12B	PPP1R12B	-0.246684	-0.321085	1.28169	-0.428938	0.675361	0.91102	0.0121304	1.33165	1.38791	1.33155	1.47546	0.965747	1.30374	1.30554	0.728324	1.12445	-0.554046	-0.85797	-1.09149	-1.41997	-0.484532	-0.937594	-0.405187	-0.150493	0.1185	-0.666429	-1.32134	-1.86458	-0.770406	-0.713028	-1.11434	-0.604959	19.9871	19.863	22.5361	19.6831	21.5248	21.9179	20.4187	22.6194	22.7132	22.6192	22.8592	22.0091	22.5728	22.5758
Cluster -1	P51911	Calponin-1	CNN1	-0.515222	-0.479029	1.03208	-0.73288	1.04694	0.864578	-0.522941	1.56605	1.08298	1.126	1.2202	1.2399	1.40466	1.36938	0.553682	1.33398	-0.373127	-0.630896	-0.993995	-1.3816	-1.13009	-0.923478	-0.518897	0.34161	0.436081	-0.724361	-1.51565	-1.30182	-0.816829	-0.575603	-1.03995	-0.441753	23.5286	23.6334	28.0083	22.8984	28.0513	27.5234	23.5062	29.5542	28.1557	28.2802	28.553	28.61	29.087	28.9848
Cluster -1	Q9UBT7	Alpha-catulin	CTNNAL1	-0.332883	-0.233973	1.30279	-0.538393	0.578184	0.559312	-0.0302268	2.14595	0.693599	0.958414	1.30749	1.61022	0.965945	1.59491	0.0553254	1.0369	-0.300099	0.16977	-1.2849	-0.449887	-1.91447	-1.1626	-0.398215	0.142474	-0.103286	-0.962498	-0.966646	-1.11519	-1.03219	-1.12655	-0.718784	-0.450493	17.8499	17.9389	19.3211	17.6651	18.6693	18.6524	18.1221	20.0794	18.7732	19.0113	19.3253	19.5976	19.0181	19.5838
Cluster -1	P0DMV8	Heat shock 70 kDa protein 1A	HSPA1A	0.173074	0.337368	0.968628	-1.18256	1.03286	0.904846	-0.21003	1.41222	0.872151	0.49449	1.5106	1.0223	1.55301	0.748114	0.222058	1.69687	-0.954576	-0.108096	-0.384483	-1.67064	-0.921776	-0.673135	-0.828535	-0.154544	0.975894	-0.720106	-1.18144	-1.59855	-0.801051	-0.918988	-1.1783	-0.437674	25.6934	25.8074	26.2452	24.7532	26.2897	26.2009	25.4277	26.5528	26.1783	25.9163	26.6211	26.2824	26.6505	26.0922
Cluster -1	Q93052	Lipoma-preferred partner	LPP	-0.162132	-0.178267	1.12103	-0.550087	1.00894	0.501959	-0.195664	1.35064	1.20552	1.22289	1.29401	0.909396	1.46418	1.54024	0.12811	1.55412	-0.0642165	-0.619604	-0.91672	-1.35551	-1.33745	-1.04929	-0.405762	-0.496061	0.405343	-0.53348	-1.60471	-1.41413	-0.659877	-0.586788	-1.25707	-0.319535	23.9343	23.9116	25.7399	23.3884	25.5821	24.8687	23.8871	26.063	25.8587	25.8832	25.9833	25.4421	26.2227	26.3298
Cluster -1	P54652	Heat shock-related 70 kDa protein 2	HSPA2	-0.200462	-0.174322	1.45101	-0.345724	0.792394	0.794001	-0.533349	0.904205	1.27716	1.38406	1.17122	0.745595	1.46569	1.50392	0.716503	1.42968	-0.450796	-0.396596	-1.32756	-1.44542	-1.25361	-0.658524	-0.525444	-0.165345	0.0772683	-0.298858	-1.22422	-1.86113	-0.581331	-0.615663	-1.17234	-0.481992	22.3135	22.3587	25.1685	22.0624	24.0299	24.0327	21.738	24.2232	24.8679	25.0527	24.6848	23.949	25.1938	25.2599
Cluster -1	P23634	Plasma membrane calcium-transporting ATPase 4	ATP2B4	-0.26743	-0.320502	1.28481	-0.38477	1.26367	0.888737	-0.202579	1.34775	1.33174	1.08965	1.35552	1.19249	1.39259	1.19509	0.421333	1.5369	-0.355074	-0.682344	-1.14806	-1.38193	-1.26763	-0.985906	-0.591149	-0.337865	-0.194167	-0.782541	-0.959588	-1.31751	-0.649674	-0.694008	-0.927898	-0.849647	21.6608	21.5782	24.0771	21.4782	24.0442	23.4606	21.7618	24.1751	24.1501	23.7733	24.1872	23.9334	24.2449	23.9374
Cluster -1	P05556	Integrin beta-1	ITGB1	-0.401068	-0.320961	1.36423	-0.491757	1.12738	0.467846	-0.289701	1.45827	1.21185	1.24262	1.19208	1.14281	1.39368	1.396	0.0344732	1.64563	-0.22005	-0.953683	-0.931137	-1.0617	-1.52403	-1.01685	-0.574078	-0.206256	0.324653	-0.566759	-1.37524	-1.08845	-0.666984	-0.717754	-1.09497	-0.500081	24.1198	24.2	25.887	24.029	25.6499	24.9896	24.2313	25.9811	25.7344	25.7652	25.7147	25.6653	25.9165	25.9188
Cluster -1	Q7Z7B0	Filamin-A-interacting protein 1	FILIP1	-0.610971	-0.869904	1.18766	-0.307081	1.31083	0.800995	-0.220172	1.45093	1.16516	1.16205	1.33386	1.38328	1.05459	1.60922	0.325701	1.32895	-0.671314	-0.202469	-1.20853	-0.963406	-1.11434	-1.32957	-0.244947	-0.112026	-0.119536	-0.711033	-1.09572	-0.893819	-0.382062	-1.29506	-0.778045	-0.983222	18.8378	18.5421	20.8915	19.1848	21.0322	20.45	19.284	21.1922	20.8658	20.8623	21.0585	21.1149	20.7396	21.3729
Cluster -1	P53814	Smoothelin	SMTN	-0.475049	-0.346391	0.86129	-0.674848	1.08475	0.675912	-0.206888	1.47329	0.927168	1.35284	1.32885	1.13964	1.21295	1.41974	0.530918	1.24767	-0.413732	-0.604089	-1.09412	-1.28686	-1.37045	-0.779158	-0.220132	0.519646	0.449816	-0.549213	-1.65935	-1.55947	-0.724306	-0.749699	-1.2137	-0.297029	22.2675	22.4894	24.5717	21.9231	24.9569	24.252	22.7299	25.6269	24.6852	25.4192	25.3778	25.0516	25.178	25.5345
Cluster -1	Q9UMS6	Synaptopodin-2	SYNPO2	-0.263264	-0.338955	1.16371	-0.425687	1.11288	0.889712	-0.172879	1.32367	1.23778	1.21371	1.24626	1.14605	1.30855	1.37747	0.559324	1.38192	-0.737326	-0.635916	-1.02194	-1.36763	-1.21167	-0.891603	-0.452718	0.0385677	0.109234	-0.640759	-1.28251	-1.70929	-0.603683	-0.684552	-1.16429	-0.504184	24.1209	23.9363	27.6017	23.7247	27.4777	26.9333	24.3414	27.9918	27.7823	27.7236	27.803	27.5586	27.955	28.1231
Cluster -1	Q14BN4	Sarcolemmal membrane-associated protein	SLMAP	-0.354367	-0.350534	1.16946	-0.505971	1.28157	0.98635	-0.409884	1.58775	1.21169	1.15696	1.08931	1.33481	1.36334	1.39662	0.484872	1.36484	-0.803725	-0.539777	-1.07648	-1.11661	-0.963488	-0.883548	-0.731511	-0.025987	-0.157527	-0.697829	-1.38319	-1.17319	-0.79624	-0.835531	-1.03968	-0.582522	21.1281	21.1354	24.039	20.8385	24.2532	23.6892	21.022	24.8381	24.1197	24.0152	23.8859	24.3549	24.4094	24.473
Cluster -1	P17661	Desmin	DES	-0.177079	-0.231673	1.12324	-0.485898	1.07071	0.838419	-0.156526	1.31598	1.06629	1.30611	1.14585	1.25127	1.2084	1.39815	0.672267	1.22901	-0.805809	-0.455677	-1.10623	-1.51892	-1.06576	-0.843038	-0.411651	0.268459	0.363285	-0.789419	-1.419	-1.66947	-0.844641	-0.719835	-1.12286	-0.433944	25.5191	25.3332	29.9447	24.468	29.7659	28.9753	25.589	30.6007	29.7509	30.5671	30.0217	30.3804	30.2345	30.8804
Cluster -1	Q9BX66	Sorbin and SH3 domain-containing protein 1	SORBS1	-0.136853	-0.220304	1.11954	-0.404816	1.13848	0.915897	-0.0700232	1.27767	1.18528	1.21718	1.15002	1.22533	1.29553	1.29897	0.476743	1.3556	-0.569864	-0.632327	-1.00104	-1.54981	-1.40122	-0.973928	-0.445686	0.0853517	0.226895	-0.68539	-1.47007	-1.51945	-0.792631	-0.552722	-1.11856	-0.423806	22.2638	22.0866	24.9329	21.6946	24.9731	24.5003	22.4058	25.2688	25.0725	25.1403	24.9976	25.1576	25.3067	25.3141
Cluster -1	Q15746	Myosin light chain kinase, smooth muscle	MYLK	-0.078785	-0.267111	1.09874	-0.443521	1.20436	0.915876	-0.253119	1.39337	1.21299	1.02946	1.25304	1.13723	1.42023	1.283	0.542714	1.34505	-0.164048	-0.629583	-1.11492	-1.46124	-1.29334	-0.845304	-0.524356	-0.212912	0.106356	-0.646381	-1.27728	-1.68865	-0.626878	-0.712466	-1.2328	-0.469731	24.2872	23.925	26.5521	23.5857	26.7553	26.2004	23.9519	27.1189	26.7719	26.4189	26.8489	26.6262	27.1705	26.9066
Cluster -1	P18206	Vinculin	VCL	-0.250512	-0.284227	1.14219	-0.424916	1.01806	0.823781	-0.14221	1.3829	1.14163	1.2186	1.27234	1.28891	1.43968	1.3211	0.270869	1.43488	-0.16718	-0.795859	-1.19706	-1.42699	-1.1826	-0.841892	-0.565406	-0.190856	0.181629	-0.492655	-1.44539	-1.59807	-0.671858	-0.664222	-0.916054	-0.678607	24.9134	24.8662	26.8621	24.6693	26.6884	26.4166	25.0649	27.1989	26.8613	26.969	27.0442	27.0674	27.2784	27.1124
Cluster -1	O15061	Synemin	SYNM	-0.342368	-0.463599	1.24075	-0.521263	1.15875	0.990743	-0.271371	1.28233	1.25163	1.26365	1.20775	1.16977	1.23207	1.30733	0.721301	1.31716	-0.638685	-0.658567	-1.04472	-1.17367	-1.1815	-0.797835	-0.650184	0.181584	0.37246	-0.940325	-1.11367	-1.48364	-0.925178	-0.709585	-1.14832	-0.632814	21.4108	20.9989	26.7901	20.803	26.5115	25.9406	21.6521	26.9314	26.8271	26.8679	26.6779	26.5489	26.7606	27.0163
Cluster -1	O15230	Laminin subunit alpha-5	LAMA5	-0.180376	-0.301767	0.898024	-0.311122	1.24519	0.870269	-0.196662	1.53802	0.924619	1.02851	1.24455	1.40028	1.59531	1.45571	0.387927	1.35326	-0.722035	-0.798717	-1.45958	-1.1062	-1.39648	-0.875707	-0.411177	-0.136864	-0.0953522	-0.729656	-0.991923	-1.44444	-0.475605	-0.50418	-1.06854	-0.735296	21.4099	21.2302	23.0061	21.2164	23.5199	22.965	21.3858	23.9533	23.0454	23.1992	23.519	23.7494	24.0381	23.8315
Cluster -1	Q14315	Filamin-C	FLNC	-0.390107	-0.366368	1.20289	-0.589545	0.974654	0.801658	-0.204594	1.51822	1.08051	1.30093	1.17256	1.17446	1.3144	1.34151	0.512173	1.31711	-0.434258	-0.539073	-1.00787	-1.44548	-1.22807	-0.964804	-0.488494	0.333327	0.302307	-0.741673	-1.45924	-1.39844	-0.881102	-0.677603	-1.17461	-0.355357	22.2412	22.3078	26.7159	21.6809	26.0748	25.5889	22.7623	27.6017	26.3721	26.9913	26.6307	26.6361	27.0292	27.1053
Cluster -1	P35749	Myosin-11	MYH11	-0.13731	-0.24712	1.1518	-0.32748	1.13887	0.976458	-0.100409	1.24753	1.26106	1.21054	1.21161	1.115	1.26445	1.24262	0.613098	1.30873	-0.602234	-0.569919	-1.08473	-1.34599	-1.20031	-0.822833	-0.464052	0.0163474	0.294945	-0.711158	-1.48702	-1.73781	-0.83531	-0.683308	-1.19052	-0.505553	26.1611	25.8629	29.6617	25.6447	29.6266	29.1856	26.2613	29.9217	29.9584	29.8213	29.8242	29.5618	29.9677	29.9084
Cluster -1	O75084	Frizzled-7	FZD7	-0.366941	-0.762983	0.915652	-0.023446	1.5758	0.505122	-0.0496468	1.42615	0.977822	-0.120635	1.02685	1.38673	1.14862	0.935471	-0.0269307	1.76919	0.864659	-0.613474	-1.89032	-0.244744	-1.5786	-1.3742	-0.999289	-0.594497	0.553744	-0.923865	-1.10193	-0.158159	-0.0485157	-0.0546866	-1.38003	-0.77292	16.7596	16.3623	18.0464	17.1042	18.7087	17.6345	17.078	18.5586	18.1088	17.0067	18.158	18.5191	18.2802	18.0663
Cluster -1	B0YJ81	Very-long-chain (3R)-3-hydroxyacyl-CoA dehydratase 1	HACD1	-1.38755	-0.811171	1.0561	-0.553646	1.38937	0.692325	-0.531337	1.67944	0.905616	0.996745	1.03679	1.03717	1.09173	1.17838	0.789952	1.4309	-0.49957	-0.186608	-1.39613	-0.570689	-1.5627	-0.761627	-0.370731	0.443411	0.0287484	-0.988173	-1.90252	0.0295196	-0.229688	-0.235018	-0.784106	-1.01495	13.2528	14.0368	16.577	14.3872	17.0304	16.0821	14.4175	17.4249	16.3723	16.4962	16.5507	16.5512	16.6255	16.7433
Cluster -1	O60636	Tetraspanin-2	TSPAN2	-0.686291	-0.682745	1.15083	-0.326626	1.47152	0.965842	-0.425313	1.36962	1.44679	0.950706	1.26303	1.39754	1.21485	1.16868	0.55547	1.09017	-0.166379	-0.989911	-1.16675	-1.36172	-1.12409	-1.03161	-0.810504	0.0181049	0.0741928	-0.372197	-1.535	-1.16502	-0.29067	-0.483569	-0.925371	-0.593576	16.9404	16.9474	20.5276	17.6427	21.1537	20.1664	17.45	20.9548	21.1055	20.1368	20.7466	21.0093	20.6526	20.5624
Cluster -1	P84157	Matrix-remodeling-associated protein 7	MXRA7	-0.522912	-0.428934	0.90912	-0.444195	0.845851	0.831833	0.00718069	1.28925	1.15154	1.27189	1.09394	1.46474	1.19417	1.45112	0.519869	1.17629	0.266406	-0.879888	-1.31679	-1.76498	-1.6222	-0.378979	-0.538544	0.079021	0.0526491	-0.35612	-1.45165	-1.56532	-0.456782	-0.515259	-0.928731	-0.433598	18.9995	19.1295	20.9799	19.1084	20.8924	20.873	19.7326	21.5056	21.3151	21.4816	21.2355	21.7483	21.3741	21.7294
Cluster -1	P29972	Aquaporin-1	AQP1	-0.260881	-1.13826	1.14926	-0.363255	0.816572	0.971022	-0.356518	1.58103	1.55151	1.02177	1.5148	1.3256	0.980964	0.802654	0.725541	1.06455	-0.0644219	-1.39069	-1.24854	-1.38026	-0.602315	-0.319827	0.510655	-0.519889	0.0595263	-0.869256	-1.31107	-1.39324	-0.307863	-0.62159	-1.06751	-0.860063	18.2227	16.9408	20.2831	18.0732	19.797	20.0227	18.083	20.914	20.8709	20.0969	20.8172	20.5408	20.0372	19.7767
Cluster -1	Q9UHF7	Zinc finger transcription factor Trps1	TRPS1	-0.878464	-1.39834	0.783136	-0.666937	1.48497	0.585475	-0.394497	0.86147	1.1547	0.724005	1.26698	1.40927	1.77433	1.54599	0.189706	1.33179	0.51949	-1.35407	-0.433775	-0.59135	-1.55125	-0.7377	-0.628168	-0.195983	0.293097	-0.0189046	-1.01593	-1.43	-0.78807	-0.464311	-0.682618	-0.694046	16.001	15.4842	17.6527	16.2112	18.3504	17.4562	16.4821	17.7306	18.0221	17.5939	18.1337	18.2752	18.6381	18.4111
Cluster -1	Q8TDQ7	Glucosamine-6-phosphate isomerase 2	GNPDA2	-0.429752	-0.546381	0.963948	-0.310676	0.938062	0.799041	-0.290474	1.52936	1.18702	0.684325	0.957984	0.946583	1.35745	1.26561	0.704964	1.7686	0.0397643	-1.14722	-1.34994	-2.27943	-1.17938	-0.326744	-0.482584	-0.309412	0.321979	-0.615075	-1.48075	-1.14014	-0.484276	-0.448917	-0.254509	-0.38903	19.8637	19.765	21.0435	19.9645	21.0216	20.9039	19.9816	21.5222	21.2324	20.8068	21.0385	21.0288	21.3766	21.2989
Cluster -1	P62166	Neuronal calcium sensor 1	NCS1	-0.52353	-0.538667	1.14458	-0.808586	1.24918	0.924669	-0.362958	1.47352	1.18153	1.07781	1.34009	1.29388	1.46784	1.13531	0.359119	1.45426	-0.288387	-0.781376	-1.02539	-0.84914	-1.42071	-0.662747	-0.957606	0.178245	0.0585337	-1.1178	-0.885983	-1.05858	-0.717566	-0.584707	-1.43007	-0.324767	18.0902	18.0666	20.6881	17.6463	20.851	20.3456	18.3403	21.2004	20.7456	20.5841	20.9926	20.9206	21.1915	20.6736
Cluster -1	O00213	Amyloid beta precursor protein binding family B member 1	APBB1	-0.258424	-0.932006	1.14943	-0.519592	1.34969	0.835078	0.580504	1.33459	1.05217	1.19523	1.46121	1.16369	0.844977	1.40512	0.614355	1.29389	-0.0962473	-1.36833	-0.768312	-1.22737	-1.24488	-1.24033	-0.305534	-0.49578	0.165512	-0.872923	-1.12544	-1.1234	-0.720174	-0.838964	-1.02137	-0.286375	16.6273	15.9742	17.9924	16.3741	18.1866	17.6876	17.4408	18.172	17.8981	18.0368	18.2947	18.0063	17.6972	18.2404
Cluster -1	Q9ULC3	Ras-related protein Rab-23	RAB23	-0.623668	-0.704024	1.05456	-0.775842	1.21559	0.943743	-0.546429	1.51497	1.07372	0.995135	1.12522	1.14302	1.54382	1.62538	0.395569	1.35111	-0.486133	-1.26711	-1.16152	-1.42655	-1.19517	-0.673817	-0.72321	-0.0101111	0.491628	-0.604691	-0.685705	-0.739653	-0.492114	-0.355323	-1.20953	-0.792872	20.6646	20.5594	22.8616	20.4654	23.0724	22.7165	20.7657	23.4643	22.8866	22.7838	22.9541	22.9774	23.502	23.6088
Cluster -1	Q9NVD7	Alpha-parvin	PARVA	-0.483457	-0.499475	1.24421	-0.45598	1.15619	0.760705	-0.14182	1.19095	1.09978	1.34604	1.40725	1.23943	1.22316	1.35893	0.47921	1.33572	-0.0122621	-1.14841	-1.02271	-1.43544	-1.01387	-0.709411	-0.539614	-0.290568	0.556653	-0.791452	-1.24718	-1.30663	-0.788102	-0.428066	-1.09578	-0.987988	21.3478	21.3253	23.7692	21.3863	23.6458	23.0915	21.8266	23.6946	23.5668	23.9119	23.9977	23.7625	23.7397	23.93
Cluster -1	O75368	Adapter SH3BGRL	SH3BGRL	0.0447897	-0.229024	0.969598	-0.309761	1.04642	1.05077	-0.233702	1.14499	1.24656	0.995919	1.15943	1.37592	1.26606	1.30789	0.490142	1.43293	-0.0684172	-1.15025	-1.48099	-1.65546	-1.58219	-0.492673	-0.324606	-0.485543	-0.0144	-0.695997	-0.555385	-1.2617	-0.314379	-0.473218	-1.58651	-0.617217	23.821	23.501	24.9016	23.4067	24.9914	24.9965	23.4955	25.1066	25.2253	24.9324	25.1235	25.3765	25.2481	25.297
Cluster -1	O75953	DnaJ homolog subfamily B member 5	DNAJB5	-0.742525	0.00325194	1.14574	-0.816612	0.960467	0.899912	0.197888	1.35889	1.0849	1.16758	1.10192	1.06624	0.954757	1.1692	0.79294	1.19869	-0.122322	-1.46387	-1.73718	-0.806599	-1.34637	-1.04607	-0.144271	0.132541	0.344649	0.0457436	-0.869804	-1.53311	-1.28791	-0.153517	-1.37941	-0.17576	14.9429	17.2916	20.8897	14.7095	20.3062	20.1155	17.9046	21.561	20.6981	20.9585	20.7517	20.6393	20.2882	20.9636
Cluster -1	O43741	5'-AMP-activated protein kinase subunit beta-2	PRKAB2	-0.558764	-0.487802	1.34333	-0.465424	1.32497	0.692707	-0.561183	1.42473	1.22512	1.2798	0.815297	1.4245	1.027	1.70574	0.262624	1.28748	-0.440712	-1.09331	-1.31962	-0.960974	-1.16796	-0.524253	-0.501163	-0.130202	0.0547792	-0.527746	-1.35692	-1.60186	-0.869279	-0.297512	-0.0972041	-0.906187	17.5094	17.5863	19.5725	17.6106	19.5526	18.8668	17.5067	19.6608	19.4443	19.5036	18.9997	19.6605	19.2294	19.9656
[truncated: 1,778 more rows]
[truncated: 20 more columns]
