# Supplementary material for: Identification of Cancer-Associated Proteins in Colorectal Cancer Using Mass Spectrometry
Source: Proteomes. 2025 Aug 12;13(3):38. doi: 10.3390/proteomes13030038 (PMC12372073; doi:10.3390/proteomes13030038)
Supplement: Supplementary file 1 [file proteomes-13-00038-s001.zip › Supplementary Table S7 Top200.xlsx]

## Sheet: Supplementary Table S7 Top200
Supplementary Table S7
Sheet name
Up-regulate proteins	Proteins were ranked based on their abundance differences between tumor and non-tumor tissues, and the top 200 up-regulated proteins were listed.
Down-regulate proteins	Proteins were ranked based on their abundance differences between tumor and non-tumor tissues, and the top 200 down-regulated proteins were listed.

## Sheet: Up-regulate proteins
				Z score																																Log2(protein intensity)
Cluster No.	Accession Number	Protein Name	Gene Symbol	CRC01-N	CRC02-N	CRC03-N	CRC04-N	CRC05-N	CRC06-N	CRC07-N	CRC08-N	CRC09-N	CRC10-N	CRC11-N	CRC12-N	CRC13-N	CRC14-N	CRC15-N	CRC16-N	CRC01-T	CRC02-T	CRC03-T	CRC04-T	CRC05-T	CRC06-T	CRC07-T	CRC08-T	CRC09-T	CRC10-T	CRC11-T	CRC12-T	CRC13-T	CRC14-T	CRC15-T	CRC16-T	CRC01-N_1	CRC02-N_1	CRC03-N_1	CRC04-N_1	CRC05-N_1	CRC06-N_1	CRC07-N_1	CRC08-N_1	CRC09-N_1	CRC10-N_1	CRC11-N_1	CRC12-N_1	CRC13-N_1	CRC14-N_1
Up-regulate in tumor tissues	P51161	Gastrotropin	FABP6	-1.37242	-1.56545	-1.48972	0.768708	-1.4812	-0.00228338	-0.129531	0.688555	-0.403236	-1.14151	1.56231	1.22515	-1.10066	-1.47828	0.655687	-0.950205	0.606549	-1.50063	1.01472	0.903585	1.27702	1.1501	-0.952131	-0.246205	0.511978	0.146454	0.830935	0.0576403	0.707266	0.803875	0.21094	0.692012	13.7083	13.109	13.3441	20.3556	13.3706	17.962	17.5669	20.1067	16.7172	14.4252	22.8194	21.7726	14.552	13.3796
Up-regulate in tumor tissues	Q9H3T3	Semaphorin-6B	SEMA6B	0.73694	0.869792	-1.21408	-1.08557	-1.17501	-1.11111	0.92553	-1.40212	0.98685	0.887059	-1.39321	-0.939134	-1.2017	-1.09245	0.886484	-1.00582	0.762429	0.583235	0.567919	0.660209	0.7634	0.864862	0.760885	-0.996663	0.810428	1.00005	-0.922539	-1.71751	0.830307	0.810303	0.813797	0.736437	19.7658	20.1756	13.7475	14.144	13.8681	14.0652	20.3475	13.1675	20.5367	20.2289	13.195	14.5957	13.7857	14.1227
Up-regulate in tumor tissues	Q99674	Cell growth regulator with EF hand domain protein 1	CGREF1	0.347144	0.28247	-1.73654	-2.18018	0.0939671	-0.243534	0.148524	-1.75858	-0.795191	-0.13061	0.341529	-0.47114	-1.5705	-0.914281	-0.484645	0.185458	0.684169	0.83074	0.343314	0.201801	0.899633	0.736145	0.926196	-2.27292	0.831447	1.3669	0.455343	0.134932	0.954999	1.10808	0.488299	1.19703	18.4759	18.3352	13.9444	12.9796	17.9253	17.1913	18.0439	13.8964	15.9916	17.4369	18.4637	16.6963	14.3054	15.7326
Up-regulate in tumor tissues	Q6P5R6	60S ribosomal protein L22-like 1	RPL22L1	1.3258	-0.680055	-1.17065	-1.03029	-0.513275	-0.642919	1.30248	-1.13218	-0.854739	-1.02965	-0.4212	-0.826737	-0.821427	-0.0679722	-0.717957	-1.19073	1.11164	0.787686	-0.47437	0.645311	-0.708369	0.95407	1.17615	2.09094	-1.16968	0.25706	0.840729	-0.731715	0.810532	0.144663	1.94456	0.792312	19.0006	13.8585	12.6009	12.9607	14.286	13.9537	18.9408	12.6995	13.4107	12.9623	14.5221	13.4825	13.4961	15.4276
Up-regulate in tumor tissues	P01893	Putative HLA class I histocompatibility antigen, alpha chain H	HLA-H	0.832537	0.735516	-1.88269	0.388905	0.0796491	-2.18382	0.222584	-0.348318	-1.84311	-1.77909	-1.72029	-0.0142412	0.474531	0.105179	-2.06694	0.316683	0.889951	0.8393	0.366443	0.201654	0.442364	0.391281	0.430543	0.856835	0.148443	0.330128	0.97922	0.479705	1.22342	0.734533	-0.376326	0.745415	21.2183	20.9489	13.6777	19.9863	19.1274	12.8414	19.5244	17.9389	13.7876	13.9654	14.1287	18.8667	20.2241	19.1983
Up-regulate in tumor tissues	Q9BRP1	Programmed cell death protein 2-like	PDCD2L	-2.12814	0.389188	-2.18525	0.396909	-1.92863	0.311314	0.285804	0.172464	-1.65115	-1.58474	-2.45121	0.24021	-0.15795	0.365527	0.238398	0.37754	0.647217	0.652517	0.697909	0.567162	0.863109	0.750766	0.227544	0.46708	0.39813	0.414799	0.46104	0.532714	0.635103	0.711992	0.692654	0.589975	13.5669	19.4657	13.4331	19.4838	14.0344	19.2833	19.2235	18.9579	14.6846	14.8403	12.8099	19.1166	18.1836	19.4103
Up-regulate in tumor tissues	P16150	Leukosialin	SPN	0.718647	-1.62664	0.394515	0.601123	0.303439	-2.00753	0.72786	0.0454201	-1.73494	-1.30832	-1.98698	0.550726	-1.46286	-1.43468	0.635739	-1.60566	0.99794	0.330565	0.204853	0.470371	0.420932	0.517502	0.719649	1.17425	0.459082	0.588555	0.849416	0.0424832	0.745912	0.710419	0.51136	0.446845	19.8593	13.4304	18.9708	19.5371	18.7211	12.3862	19.8846	18.0138	13.1335	14.3029	12.4426	19.399	13.8793	13.9566
Up-regulate in tumor tissues	O00425	Insulin-like growth factor 2 mRNA-binding protein 3	IGF2BP3	1.36442	-1.16315	0.466926	-0.158998	-0.303249	-0.438855	0.111617	-1.02551	-1.43188	-0.144799	-0.925966	-1.14568	-1.43005	-1.10425	-0.0762601	-1.50992	-1.20699	-0.970485	0.499474	1.11852	0.64751	0.607811	1.06879	1.51933	-0.292562	1.48415	0.745846	1.9005	0.401584	-0.0550914	0.17793	1.26931	20.841	13.6886	18.3013	16.5301	16.1219	15.7382	17.2959	14.0781	12.9282	16.5703	14.3598	13.7381	12.9333	13.8553
Up-regulate in tumor tissues	Q8IZR5	CKLF-like MARVEL transmembrane domain-containing protein 4	CMTM4	0.92798	0.868197	0.783168	0.847498	-0.829092	-1.40439	0.61438	-1.45413	-0.903976	-0.918961	-1.07289	-0.874992	-1.27834	-1.68943	0.779904	-1.81479	-1.56862	0.747542	0.737136	0.796576	0.94773	0.579096	0.875812	-0.977911	0.629467	0.553528	0.352797	0.888725	0.4858	0.69026	0.973951	0.707983	19.6538	19.4805	19.2339	19.4204	14.5597	12.8918	18.7446	12.7476	14.3426	14.2992	13.8529	14.4266	13.2573	12.0654
Up-regulate in tumor tissues	P42771	Cyclin-dependent kinase inhibitor 2A	CDKN2A	-1.30108	-0.737862	0.216278	-1.31482	-0.930209	0.363756	0.611324	-1.07421	-1.28144	-1.10281	-1.00893	-1.01745	-1.51781	0.605738	0.346825	-1.06532	-0.987433	0.806629	0.523331	-1.42619	1.15318	1.49216	0.951169	0.868547	1.43626	0.961082	0.871829	0.690315	0.824359	0.501856	0.511721	1.0292	13.4937	14.6856	16.7048	13.4646	14.2785	17.0169	17.5408	13.9738	13.5352	13.9133	14.1119	14.0939	13.035	17.529
Up-regulate in tumor tissues	Q9UHL9	General transcription factor II-I repeat domain-containing protein 1	GTF2IRD1	-1.5832	0.0972313	0.98562	0.563118	-1.5318	-1.38141	0.223552	-1.80146	-1.71542	0.344423	-1.36922	-1.62693	1.18346	-1.27147	0.625771	-1.55434	0.436865	0.697384	0.643662	0.606851	0.707862	0.650137	0.675448	0.742046	0.7888	0.60436	0.600987	0.581241	0.397873	0.678788	0.354669	0.64509	13.6847	17.3424	19.2761	18.3565	13.7965	14.1239	17.6174	13.2096	13.3969	17.8805	14.1504	13.5895	19.7068	14.3632
Up-regulate in tumor tissues	Q9Y4U1	Cyanocobalamin reductase / alkylcobalamin dealkylase	MMACHC	-1.29537	0.938406	0.929195	-0.925857	-1.1589	-0.635277	-0.792571	-0.91911	-1.26746	-0.598268	-1.24391	-0.836674	-0.911834	-1.13818	0.843107	-0.652617	0.798721	0.587074	0.924887	0.853299	1.11151	1.11359	1.2529	-1.49856	-0.790699	0.872957	1.0145	1.04299	-0.678867	1.17906	1.0868	0.795179	12.7224	17.801	17.7801	13.5625	13.0326	14.2231	13.8655	13.5778	12.7858	14.3073	12.8394	13.7652	13.5944	13.0797
Up-regulate in tumor tissues	Q86VZ4	Low-density lipoprotein receptor-related protein 11	LRP11	-0.943581	-0.821458	0.865246	0.832151	-1.44042	-1.17737	-1.6721	-0.718159	-0.728844	-1.05747	-0.875374	-0.465093	-0.468547	-1.53538	-0.342456	-0.421673	-1.17596	1.15727	0.819401	1.07736	0.903442	1.00923	-0.847115	1.04614	-0.137415	1.01259	1.21322	1.07179	0.926725	1.17192	1.12206	0.599875	13.6308	13.863	17.0696	17.0067	12.6862	13.1863	12.2458	14.0593	14.039	13.4143	13.7605	14.5405	14.5339	12.5057
Up-regulate in tumor tissues	Q6IPM2	IQ domain-containing protein E	IQCE	-0.988526	-1.16677	-0.909182	-1.3908	-0.592235	-1.02412	-0.995043	-1.41422	-1.73432	-0.437337	1.05729	-1.06596	-0.876925	-0.967435	-0.800433	1.05902	0.932249	0.888275	0.955773	0.866338	1.115	-0.703014	1.02239	0.909608	0.90255	1.04915	0.841186	1.04093	0.713126	0.45589	0.157293	1.10027	14.1948	13.8502	14.3482	13.4171	14.9609	14.126	14.1822	13.3719	12.7531	15.2603	18.1497	14.0451	14.4105	14.2356
Up-regulate in tumor tissues	Q14134	Tripartite motif-containing protein 29	TRIM29	-0.537822	-0.0890464	-1.48966	-0.626699	-0.999416	-0.823171	0.111184	-1.47403	-1.03184	-0.531052	-0.757174	-0.810016	-1.02977	1.62884	-1.07229	-0.584254	0.592765	0.0184624	1.29469	1.62847	0.445995	-0.330799	-0.605349	-0.944426	0.732416	0.510997	1.74357	1.5919	1.07531	0.863009	0.115037	1.38418	14.846	16.1373	12.1072	14.5903	13.5178	14.025	16.7135	12.1521	13.4245	14.8655	14.2149	14.0628	13.4305	21.0805
Up-regulate in tumor tissues	Q969G9	Protein naked cuticle homolog 1	NKD1	-0.852376	-0.882105	-0.693277	-0.892122	-0.816693	0.371842	-0.79194	-1.08233	-1.31209	-0.431302	-0.28396	-0.915088	-0.421585	-0.566088	-0.280405	-1.01554	0.819946	1.25489	1.1318	1.22585	0.966686	-0.894192	-0.358563	-0.66503	1.05679	1.13818	2.13765	1.13025	1.0897	0.86815	-1.36843	1.33137	13.3801	13.3148	13.7295	13.2928	13.4585	16.0686	13.5128	12.8751	12.3705	14.3048	14.6284	13.2424	14.3262	14.0088
Up-regulate in tumor tissues	Q8IUS5	Epoxide hydrolase 4	EPHX4	-0.703863	-0.433321	-0.332067	-0.446223	-0.645448	-0.81229	-0.653141	-0.423301	-0.785561	-0.903067	-0.761557	-1.14372	-0.226722	-0.777381	-0.509823	-0.471444	2.55865	-1.45816	1.26903	1.48765	0.582855	-0.621836	-0.934294	-0.843454	1.0636	0.806607	1.20249	1.55654	1.14789	0.309419	0.645427	1.25651	13.8368	14.3984	14.6086	14.3716	13.9581	13.6118	13.9421	14.4192	13.6673	13.4234	13.7171	12.9239	14.8272	13.6842
Up-regulate in tumor tissues	Q9NYP7	Elongation of very long chain fatty acids protein 5	ELOVL5	-0.59517	-0.630671	0.0158196	-2.15035	-1.80161	-1.33315	0.347689	0.182807	-0.0144731	-0.12464	-1.97691	-1.754	0.556364	-1.22538	-1.17208	0.333865	1.1871	0.610207	0.935335	1.17085	0.632424	-0.139478	0.511679	0.791134	0.834114	0.535389	0.854111	1.17782	0.750052	0.797708	-0.0251818	0.718633	16.0766	16.0087	17.2449	13.1027	13.7696	14.6654	17.8795	17.5642	17.187	16.9763	13.4344	13.8606	18.2786	14.8715
Up-regulate in tumor tissues	P15622	Zinc finger protein 250	ZNF250	-1.21888	-0.958108	-1.26323	-1.23029	0.147322	-0.608756	-0.897109	-0.314153	-1.50431	-0.298316	-0.763331	-0.594118	-0.623653	-0.989231	-0.194961	0.147443	1.33253	0.850675	1.04154	0.986705	-1.59459	1.32005	0.386122	-1.32891	1.0636	0.949987	0.73635	1.01705	1.01184	1.52633	1.02309	0.841292	12.6198	13.07	12.5432	12.6001	14.9785	13.6732	13.1753	14.1818	12.127	14.2091	13.4063	13.6984	13.6474	13.0163
Up-regulate in tumor tissues	Q68CZ1	Protein fantom	RPGRIP1L	-0.492358	-1.41553	-0.880768	-1.01719	-0.891927	0.951241	-0.713634	-0.85614	-0.595996	-1.05003	-0.56818	-0.807994	-0.779636	-0.847762	-0.548024	-1.00817	1.06846	1.24309	1.12381	1.34077	-0.772995	1.28416	-0.974588	0.982166	-1.11659	1.01757	0.85743	1.07085	1.01267	1.09348	1.10113	1.19069	15.0535	11.6194	13.6086	13.1012	13.5671	20.4236	14.2304	13.7002	14.668	12.979	14.7714	13.8793	13.9848	13.7314
Up-regulate in tumor tissues	Q96PP8	Guanylate-binding protein 5	GBP5	0.199654	-0.417398	-2.46305	-0.030043	-1.95577	-0.273436	0.527225	-0.188656	-1.85753	-0.44383	-0.32655	-1.80772	-0.404281	0.431419	-0.400658	-0.212955	1.26768	-0.480854	0.118913	0.106628	0.229595	0.362729	0.507585	1.78251	1.04649	0.392516	1.4423	-0.257273	1.76586	0.910011	0.287537	0.141357	18.1491	16.934	12.9054	17.6968	13.9044	17.2175	18.7942	17.3844	14.0979	16.8819	17.1129	14.196	16.9598	18.6056
Up-regulate in tumor tissues	P43235	Cathepsin K	CTSK	0.331873	-1.24512	-1.56912	1.26274	-1.47949	-0.944766	-1.07618	-1.19591	-0.883539	0.662425	-1.54632	-1.48258	-1.43698	0.105304	0.398612	-0.81422	1.94176	0.398459	0.514057	0.49742	0.236457	0.761281	0.592346	0.392591	1.62029	0.539167	0.563771	0.524787	1.00381	0.680948	0.0623822	0.583738	16.6976	13.9703	13.4099	18.3075	13.5649	14.4897	14.2624	14.0554	14.5956	17.2693	13.4493	13.5596	13.6384	16.3058
Up-regulate in tumor tissues	P80188	Neutrophil gelatinase-associated lipocalin	LCN2	-0.928342	-1.35539	-2.05799	-0.850158	-0.00648684	-1.28298	0.0606939	0.0707515	-1.21269	-0.940459	-0.935243	0.835563	-0.0110907	-0.820438	-1.11169	-0.833329	0.158625	-0.0991005	-0.212395	1.11405	1.5329	1.09187	1.41346	1.51422	0.199993	0.527131	1.99068	1.22811	0.270197	0.225225	0.221289	0.203022	20.0588	19.1494	17.6532	20.2253	22.0218	19.3036	22.1649	22.1863	19.4532	20.033	20.0441	23.815	22.012	20.2885
Up-regulate in tumor tissues	Q9NRD8	Dual oxidase 2	DUOX2	0.445442	-1.42643	-0.230608	-1.39802	0.087592	-0.497593	0.69828	-0.866836	-1.64443	-0.350393	-0.900356	-1.01368	-1.38701	-1.03526	-1.32835	0.650868	-0.0659831	0.293535	0.661641	0.930352	1.67498	1.24726	1.56724	-1.23258	-0.323005	1.43809	0.718155	1.05192	0.46521	0.679823	-0.0108589	1.101	18.1783	12.9599	16.2936	13.0391	17.1807	15.5493	18.8831	14.5199	12.3522	15.9597	14.4265	14.1106	13.0698	14.0504
Up-regulate in tumor tissues	Q1HG44	Dual oxidase maturation factor 2	DUOXA2	-0.220691	-0.777244	-0.93642	-1.07767	-0.343371	-0.847661	0.059322	-1.23839	-0.591574	-0.697717	-0.32734	-1.31947	-1.13793	-0.983934	-0.0879377	0.344003	-0.528032	-0.208059	0.670914	1.30571	2.27054	0.954252	1.85304	-0.707147	-0.861146	1.57826	0.946844	1.06604	-0.0565778	0.962029	-0.467011	1.40437	15.4024	14.2132	13.8731	13.5713	15.1403	14.0628	16.0007	13.2279	14.6099	14.3831	15.1745	13.0546	13.4425	13.7716
Up-regulate in tumor tissues	Q96AP4	Zinc finger-containing ubiquitin peptidase 1	ZUP1	-0.245587	-0.822148	-0.673217	-1.56103	-0.379459	-1.65295	-0.308504	-1.0906	-0.819151	-0.649874	-0.813388	-0.521138	-0.6407	-0.938311	1.03339	-0.638502	-1.06222	-0.588178	1.25669	1.1827	1.40843	1.46049	1.06097	-0.985866	-0.260412	0.898699	1.06311	1.1087	0.729975	1.27118	1.09889	1.07799	14.9049	13.5968	13.9347	11.9204	14.6012	11.7119	14.7622	12.9877	13.6036	13.9877	13.6167	14.2797	14.0085	13.3333
Up-regulate in tumor tissues	Q9NP71	Carbohydrate-responsive element-binding protein	MLXIPL	-1.13573	-1.56479	-0.659268	-1.20374	-1.22336	-0.413209	-1.05545	-0.959765	-0.462507	-0.357576	-0.62561	-0.69209	-0.691836	-0.702466	-0.239901	-1.33041	-1.38295	0.512702	0.748729	1.31413	0.865112	1.05963	1.2854	0.61056	1.24841	0.975243	0.734263	1.69755	0.899063	1.03782	0.748709	0.963351	13.0797	12.2474	14.004	12.9478	12.9097	14.4814	13.2355	13.4211	14.3857	14.5893	14.0693	13.9403	13.9408	13.9202
Up-regulate in tumor tissues	Q13113	PDZK1-interacting protein 1	PDZK1IP1	-1.30369	-1.53213	0.357729	-1.56425	0.226579	-0.329467	0.154342	-1.15225	0.220741	0.266022	-1.10595	-0.826729	-0.81537	-1.3363	-1.1778	-1.04863	-1.59821	0.402616	0.252079	1.4153	1.63821	1.04187	0.832109	1.1531	0.313941	0.593782	0.300736	1.53125	0.581308	0.899712	0.817703	0.791653	13.6623	13.1574	17.3347	13.0864	17.0448	15.8157	16.8852	13.9971	17.0319	17.132	14.0994	14.7166	14.7417	13.5903
Up-regulate in tumor tissues	Q5GFL6	von Willebrand factor A domain-containing protein 2	VWA2	-0.273184	-1.60536	-1.92071	-1.71714	-0.803348	-0.154949	-0.638452	-0.160273	-0.35331	-0.0537456	-1.13587	-0.252031	-1.0777	-1.43239	-1.13221	-0.0975141	0.249567	1.21384	0.843716	1.33588	0.645905	1.76396	4.60779e-05	0.0609719	0.573759	0.168632	1.46015	1.38894	0.625706	0.484552	1.11221	0.880354	15.6083	13.5128	13.0167	13.3369	14.7743	15.7942	15.0337	15.7859	15.4822	15.9534	14.2513	15.6415	14.3428	13.7849
Up-regulate in tumor tissues	Q9UN81	LINE-1 retrotransposable element ORF1 protein	L1RE1	0.0454331	0.254684	-1.94371	0.164639	-0.825617	-0.162262	0.106182	-2.36302	0.34559	0.401408	-2.04261	-0.490631	-1.88818	-1.59259	-0.0358769	-0.172557	0.153423	1.3242	-0.127952	0.56788	0.363302	1.29307	1.46921	0.721691	0.396626	0.16159	1.29992	0.15564	0.740845	0.641151	0.555912	0.482611	17.7432	18.2122	13.285	18.0104	15.791	17.2777	17.8794	12.3453	18.4159	18.541	13.0634	16.5418	13.4095	14.072
Up-regulate in tumor tissues	Q6P2H3	Centrosomal protein of 85 kDa	CEP85	0.372104	0.636005	0.869002	0.484492	-1.90006	0.528645	0.569426	-1.7333	0.44698	-1.62864	-1.31904	-1.49858	-1.98413	-1.6769	0.472114	-1.77992	0.524592	0.64111	0.566753	0.65613	0.542392	0.528266	0.541211	0.671237	0.468001	0.595953	0.557898	0.593113	0.500062	0.544293	0.606673	0.604122	20.7196	21.6354	22.444	21.1096	12.8343	21.2628	21.4043	13.413	20.9794	13.7762	14.8507	14.2276	12.5425	13.6087
Up-regulate in tumor tissues	Q6ZS11	Ras and Rab interactor-like protein	RINL	0.719885	0.877037	-1.45173	0.507468	-1.23287	0.642526	0.651946	-1.45782	0.102193	-1.47605	-1.79209	-1.47566	-2.09156	-1.42726	0.573543	-1.43373	0.316886	0.746819	0.544325	0.875296	0.783333	0.825434	0.61134	0.562372	0.739601	0.352793	0.814424	0.306031	0.598368	0.584844	0.706562	0.395745	18.6549	18.9893	14.0334	18.2028	14.4992	18.4903	18.5103	14.0205	17.3404	13.9817	13.3091	13.9825	12.6718	14.0855
Up-regulate in tumor tissues	Q9H361	Polyadenylate-binding protein 3	PABPC3	0.568464	0.693844	-0.842153	0.356696	0.00589486	-0.0137439	0.27029	-1.76433	-1.09982	-1.57954	-1.53485	-0.768439	-1.95036	0.0713893	0.40459	-1.97771	1.00386	0.859225	0.610034	0.809273	0.792239	0.455615	0.563291	-1.80658	0.778943	0.819884	0.591562	0.624503	0.952535	0.640554	0.872496	0.59234	18.0377	18.3158	14.9083	17.5679	16.7897	16.7461	17.3762	12.8625	14.3367	13.2725	13.3716	15.0718	12.4498	16.935
Up-regulate in tumor tissues	Q8WUX1	Sodium-coupled neutral amino acid transporter 5	SLC38A5	0.0461749	0.464796	-1.60647	0.241587	-0.308558	0.158876	0.408485	-1.56381	0.318928	-0.845292	-1.80466	-1.68305	-1.03773	-1.20901	0.206894	-1.64989	0.859007	0.807954	0.766782	0.783137	1.12649	0.855952	0.536429	-0.628295	0.817992	1.10571	0.828746	0.645598	0.758462	1.27899	-1.4552	0.774977	16.4115	17.2129	13.2475	16.7856	15.7323	16.6272	17.1051	13.3292	16.9336	14.7048	12.8681	13.1009	14.3364	14.0084
Up-regulate in tumor tissues	P31629	Transcription factor HIVEP2	HIVEP2	0.23066	0.414653	0.522924	0.27719	-1.28828	0.53959	0.485419	-2.35082	-1.85814	-1.3541	-2.28126	0.725972	-1.72126	-1.84737	0.693263	0.447906	0.693024	0.227448	0.382518	0.564103	0.443125	0.48868	0.613007	0.752492	0.704441	0.502252	0.610902	0.424719	0.49688	0.534832	0.442628	0.482596	18.6764	19.1206	19.3819	18.7888	15.0098	19.4222	19.2914	12.4449	13.6342	14.8509	12.6128	19.8721	13.9646	13.6602
Up-regulate in tumor tissues	P14373	Zinc finger protein RFP	TRIM27	0.266237	0.367849	0.386931	0.427312	0.256413	0.287874	0.498955	-2.39125	-1.90175	-2.21996	-2.19316	0.312677	-2.53125	0.00939541	0.301692	0.0543635	0.354078	0.520672	0.882355	0.731509	0.264852	0.514505	0.393673	0.372263	0.539634	0.488613	0.581899	0.506548	0.548943	0.410987	0.476421	0.48071	20.6789	20.9452	20.9952	21.101	20.6532	20.7356	21.2887	13.7156	14.9982	14.1644	14.2346	20.8006	13.3487	20.0059
Up-regulate in tumor tissues	Q6PJF5	Inactive rhomboid protein 2	RHBDF2	0.506516	0.346476	-2.22457	0.613382	0.0919221	0.296965	0.617771	-2.18865	-2.03833	-1.66873	-1.78342	0.234114	-2.00564	0.0211438	0.146692	0.0199546	0.726737	0.409964	0.667736	0.693696	0.318032	0.433851	0.547295	0.883834	0.57438	0.399982	0.920015	0.303732	0.763977	0.707355	0.127093	0.536723	19.3099	18.9384	12.9713	19.5579	18.3477	18.8235	19.5681	13.0547	13.4036	14.2614	13.9952	18.6777	13.4794	18.1834
Up-regulate in tumor tissues	Q8NC54	Keratinocyte-associated transmembrane protein 2	KCT2	0.215092	0.370071	-1.61927	0.360405	-0.0106121	-0.167512	1.09882	-1.77868	-1.62546	-1.93115	-1.59844	-0.0684458	-1.70018	-1.33795	0.163792	-1.1736	1.07605	0.601281	0.498345	0.227545	0.324886	0.54082	0.856005	1.17962	0.48018	0.718643	0.685017	0.418999	0.746304	0.822037	1.23735	0.390036	17.4759	17.8224	13.3745	17.8008	16.9713	16.6204	19.4518	13.0181	13.3607	12.6772	13.4211	16.8419	13.1937	14.0035
Up-regulate in tumor tissues	A6NKT7	RanBP2-like and GRIP domain-containing protein 3	RGPD3	0.5107	0.562399	-2.05889	0.476687	0.137725	0.173354	0.500737	-1.78714	-2.2977	-1.85458	-2.00637	0.201275	0.203374	0.160603	0.38192	-2.12613	0.469101	0.576539	0.645848	0.530184	0.435146	0.507733	0.442711	0.516789	0.624094	0.539396	0.673116	0.581211	0.625467	0.6033	0.477795	0.57359	20.3649	20.5027	13.5155	20.2743	19.3707	19.4657	20.3384	14.2399	12.879	14.0601	13.6555	19.5401	19.5457	19.4317
Up-regulate in tumor tissues	Q9BRL6	Serine/arginine-rich splicing factor 8	SRSF8	0.687243	-1.10865	-1.68101	0.603905	1.05395	0.803637	0.427559	-0.929935	-1.37577	-1.57867	-1.59608	-1.64421	-1.72348	-1.06578	0.956035	-1.49321	0.470293	0.477676	0.668891	0.419824	0.472274	0.796743	0.588619	0.430745	0.519338	0.661738	0.654886	1.08683	0.798789	0.614478	0.745152	0.258191	17.7587	14.2623	13.148	17.5964	18.4726	17.9853	17.2531	14.6102	13.7422	13.3472	13.3133	13.2196	13.0653	14.3457
Up-regulate in tumor tissues	Q6ZU65	Ubinuclein-2	UBN2	0.537797	0.457313	-1.33593	0.408651	-1.48505	-1.73166	0.333289	-1.47239	-1.24194	-1.82651	0.478152	-1.83937	-1.59573	-1.45306	0.587514	0.412505	0.566687	0.717026	0.716612	0.893922	0.469935	0.678774	0.562927	0.597277	0.663739	0.632016	0.694744	0.825057	0.654987	0.731871	0.6243	0.736546	19.72	19.4785	14.0961	19.3324	13.6485	12.9084	19.1062	13.6866	14.3783	12.6237	19.541	12.5851	13.3164	13.7446
Up-regulate in tumor tissues	Q8IXQ5	Kelch-like protein 7	KLHL7	0.367473	0.350654	-1.14903	-0.950561	-1.54266	-0.978733	1.03234	-1.88978	-0.746954	-1.84783	0.962725	-1.3296	-1.1843	-1.09938	-1.55529	0.928995	0.552514	0.867074	0.561823	0.705108	0.0388015	0.358539	0.587825	0.86753	0.739449	1.03331	0.81132	0.529144	0.650191	0.704602	0.596401	1.0283	16.8558	16.8261	14.1776	14.5281	13.4825	14.4784	18.0299	12.8695	14.8877	12.9435	17.907	13.8587	14.1153	14.2653
Up-regulate in tumor tissues	Q96NL6	Sodium channel and clathrin linker 1	SCLT1	0.503872	0.757557	-1.36764	-1.26432	-1.45616	0.459801	0.911311	-1.20289	-1.05217	-1.52913	-1.07818	-1.64575	-1.20257	-1.77765	-1.07366	0.466944	0.924311	0.506311	0.645301	0.73966	0.613673	0.748088	0.798277	0.314088	0.756785	0.908208	0.898838	0.500309	0.952525	0.837238	0.718307	0.688734	17.6542	18.2189	13.488	13.718	13.2909	17.5561	18.5612	13.8547	14.1902	13.1285	14.1323	12.8689	13.8554	12.5752
Up-regulate in tumor tissues	Q9NSP4	Centromere protein M	CENPM	0.775012	0.91477	-1.3788	-0.955923	-0.914353	-0.927499	-1.94716	0.690059	-1.79072	-1.05049	-1.12446	-1.02747	-0.804277	-1.37165	-1.34902	1.28089	0.859283	0.923177	0.493778	0.892527	0.364579	0.554996	0.642222	0.478645	0.763733	0.89349	0.915955	0.585969	0.75793	0.343462	0.593439	0.917912	18.2682	18.5611	13.7546	14.6408	14.7279	14.7003	12.5635	18.0902	12.8913	14.4426	14.2876	14.4908	14.9586	13.7695
Up-regulate in tumor tissues	Q3ZAQ7	Vacuolar ATPase assembly integral membrane protein VMA21	VMA21	0.867926	0.756128	-1.69776	0.525487	-1.27146	0.196093	-1.77356	-1.75123	-1.08246	-1.5925	0.231204	-0.0504905	0.410892	-1.91661	-1.9722	0.721152	1.01548	0.752103	0.619028	0.577609	0.508437	0.207395	0.427844	0.282775	0.401802	0.674468	0.550165	0.220371	1.1052	0.635532	0.434653	0.986539	19.1246	18.8689	13.2563	18.3414	14.2313	17.588	13.0829	13.134	14.6636	13.497	17.6683	17.024	18.0793	12.7557
Up-regulate in tumor tissues	Q6UXY8	Transmembrane channel-like protein 5	TMC5	0.34964	0.931418	0.0076518	-0.145815	0.115903	0.0396266	-1.23928	-1.85443	-2.0955	-1.41377	-1.47404	-1.70361	-1.49034	-1.39722	-0.01851	0.724507	0.197162	0.365307	0.724732	0.635647	0.991581	0.425046	0.637994	1.06252	0.473832	0.21963	1.36698	1.07005	0.676819	0.357626	0.508464	0.950373	18.1163	19.4484	17.3333	16.9819	17.5812	17.4065	14.4783	13.0699	12.5179	14.0788	13.9408	13.4152	13.9035	14.1167
Up-regulate in tumor tissues	Q96DN5	TBC1 domain family member 31	TBC1D31	0.421403	0.646656	0.845494	0.763618	0.647267	-1.17744	0.633863	-1.79166	-1.42897	-1.8074	-1.58243	-1.35361	-1.33063	-2.02814	-1.3615	0.574757	0.631281	0.465058	0.325274	0.544012	0.706549	0.863677	0.696274	0.76753	0.827976	0.606008	0.256756	0.626526	0.636203	0.668273	0.471681	0.235637	18.0569	18.5518	18.9888	18.8089	18.5532	14.5434	18.5237	13.1937	13.9907	13.1591	13.6535	14.1563	14.2068	12.674
Up-regulate in tumor tissues	Q6PIW4	Fidgetin-like protein 1	FIGNL1	0.290488	0.533708	-0.164934	0.054668	-0.0253108	-1.38679	0.509237	-1.59693	-1.70097	-1.72116	-1.56885	-2.22697	-1.61447	-1.15789	0.314485	0.34099	0.501157	0.692787	0.746471	1.12024	0.289782	0.880893	0.735948	0.433388	0.791827	0.672193	0.961163	0.6977	0.508445	0.733806	0.46349	0.891395	17.0405	17.4942	16.191	16.6006	16.4514	13.9118	17.4485	13.5198	13.3257	13.288	13.5722	12.3445	13.4871	14.3387
Up-regulate in tumor tissues	Q8IX03	Protein KIBRA	WWC1	0.33192	0.757427	0.808362	0.483998	-1.56791	-1.47769	0.172047	-1.55704	0.578339	-1.63061	-1.64419	-1.36636	-1.80067	-1.54967	-1.21315	0.783567	0.235229	0.505336	0.833567	0.893877	0.643719	0.720029	0.545194	0.900905	0.0677157	0.579216	0.548385	0.398781	0.661193	0.588209	1.03189	0.738394	17.23	18.0637	18.1635	17.5279	13.5076	13.6843	16.9167	13.5289	17.7128	13.3847	13.3581	13.9025	13.0515	13.5433
Up-regulate in tumor tissues	Q9H8M9	Protein eva-1 homolog A	EVA1A	-1.18289	0.300946	-1.40433	0.529751	-0.768605	-0.74199	-0.999229	-1.16362	-1.31791	-0.410482	-0.722752	-0.929785	-0.969739	0.968462	-1.31326	-1.16955	1.34011	-1.0853	1.03266	1.07989	0.735314	0.787759	0.50437	0.928357	1.08825	0.905413	0.883848	0.974267	-1.00168	1.11596	1.1081	0.897649	13.267	16.894	12.7257	17.4533	14.2796	14.3447	13.7159	13.314	12.9369	15.155	14.3917	13.8856	13.788	18.5257
Up-regulate in tumor tissues	Q08477	Cytochrome P450 4F3	CYP4F3	-0.763797	-0.000680955	-1.11614	-0.773957	-1.01446	-1.04242	0.456831	0.887395	-1.05433	-1.10912	-0.642774	1.68087	-1.4316	-0.889752	-1.25193	-1.0733	0.656385	-0.189053	0.933052	0.666264	0.770903	0.676952	0.309659	2.55524	0.805056	1.00768	0.724439	-1.31111	0.426575	0.594071	0.63505	-0.122003	13.752	15.361	13.0091	13.7306	13.2235	13.1645	16.3256	17.2335	13.1395	13.0239	14.0072	18.9065	12.344	13.4864
Up-regulate in tumor tissues	P00749	Urokinase-type plasminogen activator	PLAU	-1.08332	-1.25608	-1.50016	0.33681	-1.08707	-1.05874	0.413099	0.496653	0.106264	-1.24782	-1.05409	-0.567778	-1.65128	-0.478629	-1.39422	-1.69303	1.46481	0.259202	0.438331	0.658538	0.462583	0.994265	0.935715	1.63164	1.27361	0.754655	0.542287	0.6526	0.663499	0.976499	0.47911	0.532053	13.8117	13.4598	12.9625	16.705	13.8041	13.8618	16.8604	17.0306	16.2353	13.4766	13.8713	14.8621	12.6546	15.0437
Up-regulate in tumor tissues	O95407	Tumor necrosis factor receptor superfamily member 6B	TNFRSF6B	-1.34019	-0.82883	-1.26325	-1.06344	-1.34833	-0.847261	0.715768	-0.131738	-0.833231	-0.593861	-1.40749	-0.749485	-0.984835	-0.0990592	-0.972842	-1.14075	0.863177	-0.414066	0.120747	1.13218	1.18287	0.92609	0.58825	2.11109	0.90236	0.370418	0.718816	0.550257	0.974443	1.48437	0.0716541	1.30616	13.3332	14.3144	13.4809	13.8643	13.3176	14.2791	17.2783	15.6521	14.306	14.7653	13.2041	14.4667	14.0151	15.7148
Up-regulate in tumor tissues	Q8IVU3	Probable E3 ubiquitin-protein ligase HERC6	HERC6	-1.63424	0.624413	-1.17432	0.647386	-1.70569	-0.795452	0.52369	-0.399116	0.162205	-1.37808	-1.42681	-0.939634	-1.39693	1.27431	-1.27802	-1.53466	0.850111	0.25251	0.471586	0.262584	1.29875	0.635259	0.524721	1.77282	0.821008	0.5586	0.327002	0.143023	0.92516	1.01049	0.372891	0.20443	12.7417	16.9937	13.6075	17.0369	12.6072	14.3208	16.8041	15.0669	16.1236	13.224	13.1322	14.0493	13.1885	18.2171
Up-regulate in tumor tissues	P31641	Sodium- and chloride-dependent taurine transporter	SLC6A6	-0.293119	-1.04105	-0.31415	-1.11487	-0.689551	-0.794914	-1.49948	1.38101	-1.92975	-1.23825	-0.523959	-0.572022	-1.36926	-1.25156	-0.437493	-1.30339	1.50937	0.612055	0.714349	1.30798	0.571192	0.652172	0.312228	0.720143	0.955458	0.957306	0.741063	0.862569	0.649092	0.82815	0.421107	1.17756	14.7558	13.631	14.7241	13.52	14.1596	14.0012	12.9416	17.2733	12.2946	13.3345	14.4086	14.3364	13.1375	13.3145
Up-regulate in tumor tissues	Q9NZQ7	Programmed cell death 1 ligand 1	CD274	-1.14658	-0.941836	-1.1528	-0.793449	-0.8906	-1.06906	0.839904	-1.11103	-0.650928	-1.02749	-0.778183	-1.17298	-1.26031	-1.32841	-0.815584	1.12386	1.0482	-1.22326	0.757465	0.765591	0.960499	0.837887	0.826564	1.47357	0.872369	0.841438	1.05695	0.677835	1.11304	0.938579	0.431206	0.797556	13.4718	13.964	13.4568	14.3208	14.0872	13.6582	18.2474	13.5573	14.6634	13.7581	14.3575	13.4083	13.1984	13.0347
Up-regulate in tumor tissues	Q9NY26	Zinc transporter ZIP1	SLC39A1	0.521206	-1.07005	0.769744	-1.14757	-0.850045	-1.16654	-0.791829	-1.57474	-1.48592	-1.07414	-0.888494	-0.482653	-1.06688	-0.782884	-0.897426	-0.81942	1.08576	-1.10948	0.705358	1.15012	0.690208	0.780332	1.34177	0.749424	1.37777	0.963122	0.851871	0.92564	0.624211	0.974604	0.906148	0.790762	16.8031	13.8283	17.2678	13.6833	14.2396	13.6479	14.3484	12.8847	13.0508	13.8206	14.1677	14.9264	13.8342	14.3651
Up-regulate in tumor tissues	P23352	Anosmin-1	ANOS1	-1.02252	-0.825814	1.02438	-0.712834	-1.03904	-0.515717	-1.02921	-0.943354	-0.309258	-1.58156	-0.775294	-1.38115	-0.882954	-1.42361	-0.817915	-0.33868	1.47827	-1.06505	0.543335	0.562441	0.23238	0.906755	0.787798	1.3592	1.59757	0.752037	0.489409	0.88329	1.0708	1.36077	0.872716	0.742808	13.5829	13.9597	17.5047	14.1762	13.5512	14.5539	13.57	13.7345	14.9494	12.5117	14.0565	12.8957	13.8503	12.8144
Up-regulate in tumor tissues	O14503	Class E basic helix-loop-helix protein 40	BHLHE40	-0.307163	-1.04078	-1.01192	-1.29552	-0.811001	-0.177937	-1.17255	-0.882962	-1.54233	-1.08735	-0.418545	-0.814027	-1.41002	-0.960148	-0.347295	0.0987416	1.38323	-1.3084	0.61507	1.39276	0.817093	0.693793	0.954807	0.833425	1.48076	0.938802	0.912602	1.02806	0.993021	0.878547	0.47662	1.09063	14.6885	13.4165	13.4666	12.9749	13.8149	14.9125	13.1881	13.6902	12.547	13.3358	14.4954	13.8097	12.7764	13.5563
Up-regulate in tumor tissues	Q9P2P5	E3 ubiquitin-protein ligase HECW2	HECW2	0.472696	-1.01087	-0.541496	-1.15308	-0.314162	-1.50297	-1.00917	-0.858843	1.36262	-0.911561	-1.24785	-0.696129	-0.814216	-0.241028	-0.605468	-0.841832	1.60041	1.03646	0.531347	-1.04544	0.0380964	1.58568	1.43505	-0.925863	1.3698	0.915223	0.665858	0.838586	1.21866	0.9627	-0.759803	0.446591	16.2344	13.379	14.2824	13.1053	14.7199	12.4318	13.3822	13.6716	17.9473	13.5701	12.9229	13.9848	13.7575	14.8607
Up-regulate in tumor tissues	P08476	Inhibin beta A chain	INHBA	0.968722	-1.266	-1.42627	-1.20498	-1.13273	-1.77081	-0.887024	-0.615807	-0.379404	-0.724286	-0.437614	-0.524589	-0.51773	-0.713361	-0.635524	-1.04504	1.34409	1.00883	0.578329	0.553148	0.70807	1.17281	0.814708	1.61196	1.62656	0.654047	0.140273	0.423078	0.948881	1.40455	-1.04606	0.369167	17.2157	13.0201	12.7192	13.1346	13.2703	12.0723	13.7316	14.2408	14.6846	14.0371	14.5753	14.412	14.4249	14.0576
Up-regulate in tumor tissues	P01037	Cystatin-SN	CST1	-0.570446	-0.715925	-0.637651	-0.645636	-0.786149	-1.0926	-0.452848	-0.376641	-1.15584	-0.338764	-1.20048	-0.505208	-1.34525	-0.274318	-0.665167	-1.08513	1.69255	-0.852749	0.56824	-0.926528	0.391273	0.787049	-0.602552	1.54804	1.74035	1.3763	0.575884	1.25254	1.62498	0.389465	1.12889	1.15431	13.8292	13.5823	13.7151	13.7016	13.4632	12.9432	14.0287	14.158	12.8359	14.2223	12.7601	13.9399	12.5145	14.3316
Up-regulate in tumor tissues	P15036	Protein C-ets-2	ETS2	-0.521102	-1.44636	-1.22322	-1.08359	0.279872	-0.472303	-0.807833	-1.74051	-1.29395	-0.500773	-0.848325	-0.70201	-0.396255	0.0606536	-0.634516	-0.893451	0.94441	-0.341967	0.874357	0.186582	0.909032	1.31648	-1.26761	1.16552	0.885913	1.39061	0.316934	0.766589	1.5381	0.96777	1.02412	1.54685	14.2032	12.6937	13.0577	13.2855	15.5098	14.2828	13.7354	12.2138	12.9424	14.2363	13.6693	13.908	14.4068	15.1522
Up-regulate in tumor tissues	Q9H869	YY1-associated protein 1	YY1AP1	-1.27015	-1.1074	-0.977824	-1.24089	-1.04516	-1.10905	-0.762772	-1.3427	-0.811166	-0.165535	-0.656134	-0.638982	-1.06101	-0.0355452	-0.476136	-0.717228	0.96488	0.910996	0.455347	-1.28736	0.467809	1.44613	1.4744	1.23073	1.33525	0.693059	1.1609	0.75733	0.939978	1.03862	0.66947	1.16015	13.0318	13.279	13.4759	13.0763	13.3736	13.2765	13.8025	12.9216	13.729	14.7097	13.9645	13.9906	13.3495	14.9072
Up-regulate in tumor tissues	P03956	Interstitial collagenase	MMP1	-0.823945	-0.741985	-0.867261	-0.676884	-0.614354	-0.99196	0.0734558	-1.3443	-0.981298	-1.12663	-0.510388	0.101715	-0.868678	-0.915038	-0.71628	-0.853467	1.89283	0.640656	-0.65247	0.0107528	-0.326396	1.27619	1.15307	2.6485	1.10148	0.879532	0.142055	1.08943	0.38973	1.47599	0.16261	-0.0266726	13.6621	13.8452	13.5653	13.9906	14.1303	13.2867	15.667	12.4995	13.3105	12.9858	14.3626	15.7302	13.5621	13.4585
Up-regulate in tumor tissues	P12107	Collagen alpha-1(XI) chain	COL11A1	-0.565509	-0.525396	-1.56195	-1.15796	-0.491717	-0.563442	-0.839894	-1.51548	-1.00763	-0.789809	-0.700786	-0.30834	-1.16272	-0.545123	-0.601436	-1.84972	1.69545	0.205846	1.0242	0.481752	0.320224	0.809011	0.756248	1.25505	1.65332	0.978696	0.685391	0.600134	1.24477	0.891979	0.492051	1.09279	14.4801	14.5435	12.9067	13.5446	14.5966	14.4834	14.0469	12.9801	13.782	14.1259	14.2665	14.8862	13.5371	14.5123
Up-regulate in tumor tissues	O00220	Tumor necrosis factor receptor superfamily member 10A	TNFRSF10A	-0.596097	0.834463	-1.39432	-0.171792	-1.06319	-0.782039	-1.16126	-1.1518	-0.604244	-0.178391	-0.536426	-0.796054	-1.13882	-0.798793	-0.783182	-1.21013	-1.14719	1.05883	0.784631	1.60244	0.599256	0.325071	1.26127	1.71681	-0.892861	0.511823	1.07543	1.43344	0.0963805	1.00656	1.2786	0.821595	14.3293	17.3572	12.6397	15.2274	13.3406	13.9357	13.133	13.153	14.312	15.2134	14.4556	13.906	13.1805	13.9002
Up-regulate in tumor tissues	Q99988	Growth/differentiation factor 15	GDF15	0.988347	-0.509978	-0.889738	-0.982939	-0.567775	-0.625129	-1.20922	-1.49194	-0.85074	0.422479	-1.3598	-1.15455	-0.922159	0.108392	-1.04183	-0.937827	0.939495	0.608574	0.934443	0.961779	0.794531	0.510173	0.862809	1.84555	-1.34449	1.13387	0.630054	1.14301	0.985883	0.71965	1.21445	-0.91538	18.3999	14.9661	14.0958	13.8822	14.8337	14.7022	13.3637	12.7158	14.1852	17.1031	13.0186	13.4889	14.0215	16.3833
Up-regulate in tumor tissues	P22455	Fibroblast growth factor receptor 4	FGFR4	0.681286	0.591635	-1.53785	-1.24639	1.13552	-0.536289	-1.10865	-0.99769	-0.800987	-1.16983	-1.16268	-0.84784	-1.46586	-0.804625	-0.908671	-1.06532	0.537725	0.848586	1.04031	1.5287	0.137334	0.572207	-0.802639	0.988206	-0.379004	0.958062	1.06567	0.792262	1.12597	1.42617	0.457759	0.946927	16.6048	16.4546	12.8852	13.3737	17.3662	14.564	13.6046	13.7906	14.1203	13.502	13.514	14.0418	13.0058	14.1142
Up-regulate in tumor tissues	O14763	Tumor necrosis factor receptor superfamily member 10B	TNFRSF10B	-0.876486	-0.948941	-0.539951	-1.56635	-1.0973	-0.69227	-1.15426	0.702529	-1.11274	-0.573485	-0.988072	-1.29017	-0.928987	-0.785895	-0.773852	-0.665133	0.759898	1.14384	0.778537	1.42332	0.520453	-1.12782	1.3604	1.37298	0.763433	0.859161	1.14208	0.903657	0.589121	0.891091	1.22165	0.689567	13.9517	13.7686	14.8021	12.2084	13.3937	14.4172	13.2498	17.9419	13.3547	14.7174	13.6697	12.9063	13.819	14.1806
Up-regulate in tumor tissues	P24863	Cyclin-C	CCNC	0.679609	-0.439438	1.19732	-0.47349	-0.354338	-0.489725	-1.04317	-1.31604	-0.762316	-0.924451	-0.395495	-1.26376	-0.529846	-1.14605	-1.03147	-0.806269	-1.0866	0.965602	1.08355	1.09827	-1.60708	-1.30734	0.886236	1.11437	0.985711	0.894519	1.31227	1.06966	0.77677	1.08024	1.14446	0.688311	17.2406	14.6989	18.4165	14.6216	14.8922	14.5847	13.3277	12.7079	13.9656	13.5973	14.7988	12.8267	14.4936	13.094
Up-regulate in tumor tissues	O95997	Securin	PTTG1	-0.904667	0.195086	-1.57989	-1.04843	-0.575128	-0.951294	-0.854962	-1.46035	-0.464666	-0.586361	-0.228659	-0.310948	-1.16761	-0.776415	-0.609487	-1.24945	0.681809	0.84542	1.10932	1.58857	0.760893	-1.65308	0.486559	0.779551	0.96218	1.01548	1.25208	1.51153	0.544186	1.12445	1.06342	0.500859	13.7679	15.6757	12.5966	13.5185	14.3396	13.687	13.8541	12.8039	14.5312	14.3201	14.9406	14.7979	13.3118	13.9904
Up-regulate in tumor tissues	Q99618	Cell division cycle-associated protein 3	CDCA3	1.10879	0.405638	-1.17041	-1.31827	-0.981105	-0.934016	0.367512	-0.884476	-1.22274	-1.28413	-0.981748	-0.828634	-1.28706	-0.891156	-1.07745	-1.17974	1.0045	0.776134	0.762568	0.992037	1.00865	-1.25981	0.780579	0.668678	1.213	0.652495	0.823901	0.910381	0.801438	1.06356	1.04873	0.912172	20.6837	18.4772	13.5316	13.0677	14.1257	14.2734	18.3576	14.4289	13.3674	13.1748	14.1237	14.6041	13.1656	14.4079
Up-regulate in tumor tissues	Q8IZW8	Tensin-4	TNS4	-1.06323	0.269746	-1.43902	0.0460402	-1.20438	-0.138922	-0.154686	-1.31243	-1.13918	-1.20763	-0.689185	-0.705035	-1.10658	-1.10109	-0.0838768	-1.05743	-1.17886	0.703943	1.05278	1.05196	1.14437	1.33025	-0.430569	1.38196	1.01246	0.526578	0.906965	0.781062	0.297725	1.86454	1.20494	0.436791	13.9085	17.2659	12.962	16.7025	13.553	16.2366	16.1969	13.2809	13.7172	13.5448	14.8506	14.8107	13.7993	13.8132
Up-regulate in tumor tissues	Q8TAA5	GrpE protein homolog 2, mitochondrial	GRPEL2	-0.426003	0.319404	-0.702566	-0.367966	-0.482514	-0.211973	-0.165774	-1.1269	-1.3061	-1.57771	-0.793559	-1.4414	-1.36349	-1.08209	0.287046	-1.59359	0.00851811	0.227434	1.98111	1.40676	2.04004	1.039	-0.173635	0.537878	0.59084	0.634027	-0.221906	1.0918	0.312343	1.01933	1.02019	0.52145	15.331	16.6097	14.8566	15.4306	15.2341	15.6981	15.7774	14.1287	13.8213	13.3554	14.7005	13.5892	13.7229	14.2056
Up-regulate in tumor tissues	P22223	Cadherin-3	CDH3	-0.94877	-0.965139	-0.365351	-1.07654	-0.611132	-1.03608	0.622823	-0.69587	-0.882769	-1.07629	-1.06956	-0.728883	-1.04285	-0.49098	-0.159582	-1.03479	0.291383	0.586589	1.40968	1.19938	1.14941	0.914441	-1.46674	1.23218	1.24292	0.918083	0.935594	0.831238	-1.24609	1.40271	1.19914	0.961852	13.3682	13.3314	14.6816	13.0806	14.1283	13.1717	16.9061	13.9375	13.5168	13.0812	13.0963	13.8632	13.1564	14.3988
Up-regulate in tumor tissues	Q17RS7	Flap endonuclease GEN homolog 1	GEN1	-1.04091	-0.49564	-0.935015	0.627707	-1.03701	-1.13908	0.408119	-1.04328	-1.2024	-0.383161	-1.03043	-1.04767	-1.72316	-0.578643	-1.32195	-0.199594	1.01489	0.54564	0.942463	1.38267	0.434149	1.21489	0.767244	-1.50864	0.640689	0.977151	0.949534	0.88752	0.543043	1.30078	1.28139	0.768699	13.9473	14.8096	14.1148	16.5862	13.9535	13.7921	16.2389	13.9436	13.6919	14.9875	13.9639	13.9366	12.8684	14.6784
Up-regulate in tumor tissues	Q9NW38	E3 ubiquitin-protein ligase FANCL	FANCL	-0.958535	-0.958963	-1.04457	0.871741	-1.16817	-0.773392	-0.943191	-1.22734	-0.695856	-0.697347	-0.567169	-0.529755	-1.35643	-0.60806	-0.756075	-1.04313	-0.996826	0.853778	0.871425	1.1168	1.13404	1.03046	0.782301	-1.01679	0.972445	0.929983	1.28372	0.796271	1.24857	1.18644	1.41945	0.844191	13.3813	13.3802	13.1691	17.8953	12.8642	13.8379	13.4191	12.7183	14.0291	14.0254	14.3465	14.4388	12.3999	14.2456
Up-regulate in tumor tissues	P83369	U7 snRNA-associated Sm-like protein LSm11	LSM11	1.10141	-0.843735	-0.542446	-0.898897	-1.34126	-0.53606	-1.35371	-1.16075	-1.61732	-0.928149	-0.865522	-1.12057	-1.23722	-0.535573	-0.613489	-0.438978	0.871922	1.06809	1.13478	0.909728	1.25606	0.869879	0.456174	-1.10753	1.07263	0.855088	1.00877	0.850293	0.896524	1.06407	0.813418	0.912384	17.9929	13.9916	14.6114	13.8782	12.9682	14.6245	12.9426	13.3395	12.4003	13.818	13.9468	13.4222	13.1822	14.6255
Up-regulate in tumor tissues	P06731	Carcinoembryonic antigen-related cell adhesion molecule 5	CEACAM5	-0.545271	-0.357611	-0.797239	-0.170542	-0.678006	-0.71483	-0.506219	-1.27384	-1.11608	-0.714953	-0.896584	-0.860206	-1.33869	-1.39264	-1.14123	-1.122	0.915152	0.236042	1.28707	0.812912	1.38786	0.715607	0.207006	-0.0678223	0.970313	0.703063	2.38938	1.34141	0.731442	0.984125	-0.130416	1.1428	23.1329	23.5096	22.6271	23.8851	22.8664	22.7925	23.2112	21.6703	21.987	22.7922	22.4276	22.5007	21.5402	21.4319
Up-regulate in tumor tissues	O00204	Sulfotransferase 2B1	SULT2B1	-0.87467	-0.36474	-0.715712	-0.248519	-0.155779	-0.288296	-0.411073	-1.36151	-1.7828	-1.59054	-0.00706338	0.040742	-1.75782	-1.28329	-0.0518469	-1.82296	0.679025	0.481506	1.19289	1.17073	2.09145	0.728212	0.0672553	0.336081	0.503559	0.684622	1.4936	0.618198	0.487507	0.750005	0.613123	0.778107	15.1253	16.3219	15.4983	16.5947	16.8123	16.5013	16.2132	13.9828	12.9941	13.4453	17.1613	17.2735	13.0527	14.1663
Up-regulate in tumor tissues	P16444	Dipeptidase 1	DPEP1	0.231283	-1.38492	-1.32979	0.24905	-0.693159	-0.0909281	-0.269821	-0.167362	-1.44188	-1.73167	0.0837025	-0.530805	-0.379097	-1.2297	0.0194889	-1.52458	0.73315	-0.139232	0.41904	1.36845	1.02364	-0.228479	0.971926	-1.70229	0.707854	0.875581	1.90617	1.39972	0.936967	0.108199	0.500554	1.30895	19.1225	13.8523	14.032	19.1805	16.108	18.0718	17.4885	17.8226	13.6665	12.7215	18.6413	16.6374	17.1321	14.3584
Up-regulate in tumor tissues	Q9NQ84	G-protein coupled receptor family C group 5 member C	GPRC5C	0.276565	0.0558135	-1.56893	-0.0153167	-1.49817	0.376049	-0.817162	-0.784311	-1.16428	-1.60374	-1.02101	-1.2385	-1.33668	-1.15701	0.442408	-1.3256	0.64777	0.524495	0.79911	1.11938	1.19725	0.438515	0.00908304	0.570391	0.672873	0.519739	2.0056	1.15032	0.809974	0.333362	0.251065	1.33096	16.9001	16.4355	13.0161	16.2858	13.165	17.1095	14.5983	14.6674	13.8677	12.9428	14.1692	13.7115	13.5049	13.883
Up-regulate in tumor tissues	Q8NFJ5	Retinoic acid-induced protein 3	GPRC5A	-0.449675	-0.206158	-0.701682	-0.608333	-0.186664	-0.102987	-1.1738	-0.750499	-0.239609	-0.70558	-1.17615	-0.845009	-1.77482	-1.03082	-1.39479	-0.692618	0.356321	0.130147	0.797779	1.26036	1.62417	0.390909	-0.861651	0.62808	0.450836	0.411575	2.20268	0.193755	0.470317	1.78164	1.8876	0.314669	18.5159	18.9278	18.0896	18.2475	18.9608	19.1023	17.291	18.007	18.8712	18.083	17.287	17.8472	16.2744	17.5329
Up-regulate in tumor tissues	P40199	Carcinoembryonic antigen-related cell adhesion molecule 6	CEACAM6	-0.880053	-1.09879	-1.28228	-0.359784	-0.532548	-0.701101	-0.460531	-0.595784	-1.06188	-0.379282	-2.19287	-0.0565329	-0.481883	-0.741779	-0.774329	-1.41229	0.460983	-0.515901	0.951771	0.679162	1.27993	0.842093	-0.0190404	0.902642	1.26421	0.387199	2.20053	0.575517	0.988626	1.52685	0.522294	0.964845	17.4802	16.9631	16.5294	18.7102	18.3018	17.9033	18.472	18.1523	17.0504	18.6641	14.3767	19.4271	18.4215	17.8071
Up-regulate in tumor tissues	Q13309	S-phase kinase-associated protein 2	SKP2	-1.94126	0.184742	-1.3351	-0.533994	-1.30749	-0.964478	-1.03948	-1.45758	0.374119	-0.799894	-0.741651	0.0340747	-1.42672	-0.864721	0.611285	-1.58616	0.524233	1.04228	1.00689	1.64839	0.0284681	0.788123	0.561384	0.424822	0.706821	1.06515	0.708708	0.613946	0.57125	0.920686	1.11274	1.07043	12.1818	15.6407	13.168	14.4713	13.2129	13.771	13.6489	12.9687	15.9488	14.0387	14.1335	15.3956	13.0189	13.9333
Up-regulate in tumor tissues	Q2TB90	Hexokinase HKDC1	HKDC1	-1.07193	-1.02669	-0.801375	-0.0153229	-1.35447	-1.05729	-1.0204	-0.90221	-0.914336	-0.804374	-1.00674	0.138809	-1.41966	-0.776584	-0.985204	-0.701856	0.321269	0.309763	1.9776	1.60283	1.05466	1.21632	-0.124493	0.542591	0.0545424	1.31946	1.41574	0.487244	0.795791	0.959691	0.765859	1.02076	13.7176	13.8368	14.4305	16.5019	12.973	13.7561	13.8534	14.1648	14.1328	14.4226	13.8894	16.908	12.8013	14.4958
Up-regulate in tumor tissues	O43379	WD repeat-containing protein 62	WDR62	-1.09215	-0.744258	-1.38609	-1.34314	-1.17823	-1.30972	-1.13118	-0.892173	-1.05378	-0.202812	-0.546047	0.440128	-1.66532	-0.683616	-0.761596	-0.809361	0.86274	0.883397	1.18631	0.835158	1.03977	1.28561	0.724965	1.03393	0.710781	1.14068	0.33278	0.305734	0.613453	1.10997	1.04374	1.25033	13.2065	13.8208	12.6875	12.7633	13.0545	12.8223	13.1376	13.5596	13.2742	14.7768	14.1707	15.912	12.1945	13.9278
Up-regulate in tumor tissues	Q9NQU5	Serine/threonine-protein kinase PAK 6	PAK6	-1.07211	0.752854	-0.861306	-0.923598	-0.755814	-1.12987	-1.19471	-0.830462	-1.21334	-1.09547	-1.39943	-1.08424	-1.33174	-0.761229	-0.920826	-0.917975	0.970301	1.15562	0.896897	0.719097	0.816345	0.723638	0.887042	1.24092	0.881778	0.914993	0.86052	0.895051	0.903083	0.963104	0.825583	1.0853	13.5164	19.2317	14.1766	13.9815	14.5069	13.3355	13.1324	14.2732	13.0741	13.4432	12.4913	13.4784	12.7033	14.49
Up-regulate in tumor tissues	Q9BSK2	Solute carrier family 25 member 33	SLC25A33	-1.16192	1.0499	-1.47573	-0.997313	0.110417	0.106336	-1.63231	-0.881938	-0.888995	-0.649421	-0.684156	-0.801331	-0.619092	-0.741612	-0.668212	-1.75941	-0.234415	0.890584	1.92237	0.657186	0.892165	0.97827	-1.13598	0.834295	1.32363	1.01952	0.732121	1.06373	0.686794	0.53086	0.701595	0.832042	13.3531	17.0024	12.8353	13.6247	15.4523	15.4456	12.577	13.815	13.8034	14.1987	14.1413	13.948	14.2487	14.0465
Up-regulate in tumor tissues	Q8WUJ3	Cell migration-inducing and hyaluronan-binding protein	CEMIP	-1.06697	-1.07996	-1.14065	-0.819646	1.25492	-1.0908	-1.43719	-0.857756	-0.596022	-0.773706	-1.40652	-1.44109	-0.371447	-0.585037	-0.962478	-0.957357	0.813285	1.07352	0.343669	1.79003	1.06464	0.621074	0.13583	1.03306	0.514649	0.308373	0.993447	1.00047	0.535237	1.40711	0.968221	0.72911	13.3125	13.2793	13.1243	13.9444	19.2448	13.2516	12.3666	13.847	14.5158	14.0618	12.445	12.3567	15.0895	14.5438
Up-regulate in tumor tissues	Q96BD0	Solute carrier organic anion transporter family member 4A1	SLCO4A1	-0.7565	-1.02041	-0.483998	-0.879964	-0.435175	-0.477846	-1.47244	-1.25768	-1.02148	-1.23056	-0.87069	-0.771009	-0.904233	-1.01023	-0.967353	-0.181814	0.64743	0.349949	1.49294	1.57158	0.944628	0.41036	-0.789103	1.17182	0.88455	0.70136	1.1221	1.47584	0.167381	1.48802	0.924607	1.1779	13.8132	13.3199	14.3226	13.5824	14.4139	14.3341	12.4748	12.8763	13.3179	12.927	13.5998	13.7861	13.5371	13.3389
Up-regulate in tumor tissues	Q99929	Achaete-scute homolog 2	ASCL2	-1.2668	-0.615506	-1.04866	-0.995611	-0.465963	-0.897417	-0.862504	-0.775885	-0.843655	-1.23127	-1.25285	-0.530995	-1.00328	-0.0664971	-0.817307	-0.861399	0.385014	1.2297	1.33167	0.898475	0.191917	0.958627	0.55689	1.04876	1.2398	1.11753	1.59365	1.82892	0.653802	0.613413	-1.04854	0.935969	13.1366	14.2336	13.504	13.5934	14.4855	13.7588	13.8176	13.9635	13.8493	13.1964	13.1601	14.376	13.5804	15.1584
Up-regulate in tumor tissues	Q86VI3	Ras GTPase-activating-like protein IQGAP3	IQGAP3	-0.576532	0.49892	-0.733817	-0.113993	-0.21256	-0.266413	0.170891	-3.06213	-1.13295	-1.02052	-0.805656	0.269676	-2.77682	0.279149	-0.0355665	-1.17086	0.617222	0.521283	0.557191	0.752698	0.656046	0.963397	0.607755	0.913383	0.719277	0.627754	0.864711	0.16682	0.168238	0.804461	1.1518	0.597148	17.0956	19.0617	16.808	17.9412	17.761	17.6625	18.462	12.5515	16.0783	16.2839	16.6767	18.6426	13.0731	18.6599
Up-regulate in tumor tissues	P36952	Serpin B5	SERPINB5	0.134872	0.24063	0.247481	-0.0851513	0.163471	-0.697175	-0.0484034	-1.83983	-0.241323	-0.332769	-1.11619	-0.61509	-1.86288	-0.740093	-0.636311	-0.686948	-0.572275	-0.0676692	0.9756	0.92144	1.23133	1.27804	0.511362	0.378795	1.71369	1.08259	0.26744	-2.68214	0.170291	0.874723	1.43219	0.600319	20.7978	21.0604	21.0774	20.2515	20.8689	18.7319	20.3428	15.8947	19.8638	19.6367	17.6915	18.9357	15.8375	18.6253
Up-regulate in tumor tissues	Q8N5U6	RING finger protein 10	RNF10	-1.60466	0.553364	-1.00155	-1.12796	0.724972	-1.01107	0.637307	-1.53057	-1.36441	-0.802473	-1.08624	-0.836348	-2.09186	0.567112	-0.554276	-1.44081	0.578495	0.87544	0.867669	0.466741	1.15359	0.707439	0.55177	1.29207	0.869762	0.545759	1.04555	0.517558	0.414967	0.600293	1.02197	0.460396	12.859	17.25	14.0861	13.8289	17.5992	14.0668	17.4208	13.0097	13.3478	14.4912	13.9138	14.4223	11.8676	17.278
Up-regulate in tumor tissues	Q9C004	Protein sprouty homolog 4	SPRY4	-0.190694	0.0124834	-2.01702	-0.614232	0.300605	-1.87056	-0.274967	-1.57093	-0.49614	-0.314918	-0.256308	-0.610794	-1.81825	-1.84523	0.443993	-0.5284	0.403241	-0.363594	0.836498	1.04544	2.03506	0.654307	0.740214	0.95428	0.419015	0.427973	0.59913	0.90044	0.204269	0.943617	1.17416	0.677312	16.222	16.5511	13.264	15.536	17.0177	13.5012	16.0855	13.9865	15.7273	16.0208	16.1157	15.5416	13.586	13.5422
Up-regulate in tumor tissues	O00767	Stearoyl-CoA desaturase	SCD	-0.744776	0.149279	-0.331401	-0.109694	-0.592248	-2.41019	-0.333481	-2.07725	-0.329796	-0.502039	-0.189707	0.169532	-2.5308	-0.926574	0.10264	-0.854835	0.570755	0.120087	0.372192	1.45757	1.0258	0.14926	0.525805	0.109401	0.214098	0.942016	0.81084	1.02756	0.801899	1.50069	0.983602	0.899764	17.089	18.9059	17.9291	18.3796	17.399	13.7046	17.9248	14.3812	17.9323	17.5823	18.217	18.947	13.4595	16.7196
Up-regulate in tumor tissues	Q8TEK3	Histone-lysine N-methyltransferase, H3 lysine-79 specific	DOT1L	-0.76501	-1.25366	-1.29817	1.1207	-0.680629	-1.73155	-1.0592	-1.79517	-1.65655	-1.12657	-0.539247	0.817995	-0.916764	-0.6525	0.681935	-1.27719	0.810362	0.731194	0.691341	0.938894	0.512218	0.382962	0.733037	1.05441	0.828373	0.976966	0.821977	0.376623	0.874097	0.820614	0.859106	0.719395	14.5015	13.6274	13.5478	17.8744	14.6524	12.7726	13.9753	12.6589	12.9068	13.8548	14.9053	17.3329	14.23	14.7027
Up-regulate in tumor tissues	P50219	Motor neuron and pancreas homeobox protein 1	MNX1	-0.700583	-0.78877	-1.05298	0.757591	-1.39607	-0.7751	-0.654528	-0.854218	-1.37523	-1.10925	-1.07341	-0.367504	-1.76163	-1.17836	1.07758	-0.83682	0.854743	0.752783	0.785509	0.826201	0.93156	0.853432	0.924118	0.834216	0.953515	0.760039	1.11177	0.918972	-1.2886	1.05732	0.889418	0.924281	14.3328	14.1755	13.704	16.9351	13.0917	14.1999	14.415	14.0587	13.1289	13.6035	13.6675	14.9273	12.4393	13.4802
Up-regulate in tumor tissues	Q9H8W3	Protein FAM204A	FAM204A	-1.61282	0.549431	-0.693748	0.852492	-0.574654	-1.26656	-1.00997	-0.556598	-2.45944	-0.888246	-0.649768	-1.11814	-1.42838	-0.799625	1.02501	-1.32492	0.586723	0.420312	0.756251	0.970017	0.67562	0.487757	0.665133	0.855767	0.701553	0.709514	0.892351	1.13187	0.407405	0.76059	1.10186	0.833207	13.1059	16.6138	14.5969	17.1054	14.7901	13.6676	14.0839	14.8194	11.7324	14.2814	14.6683	13.9084	13.4051	14.4251
Up-regulate in tumor tissues	O60566	Mitotic checkpoint serine/threonine-protein kinase BUB1 beta	BUB1B	-0.60212	0.329958	-1.17989	0.0237946	-1.30887	-1.02561	0.365039	1.82037	-2.1116	-0.779301	-1.62655	-1.12744	-1.41513	-1.4517	-0.135259	-0.980895	0.92761	1.01547	0.696838	1.18172	0.362428	0.614829	0.606091	0.627005	1.02024	0.720547	0.819239	0.209584	0.38682	0.566104	0.793889	0.656788	14.898	16.5919	13.848	16.0355	13.6135	14.1283	16.6557	19.3005	12.1547	14.576	13.0362	13.9433	13.4204	13.354
Up-regulate in tumor tissues	Q15004	PCNA-associated factor	PCLAF	-1.9541	0.70681	-1.77821	0.144689	-1.24321	-1.60385	0.626207	0.225536	-1.57517	-1.09463	-1.23977	0.0800684	-1.49001	-0.590726	0.29082	-1.26195	0.739496	1.41953	0.787778	0.922888	0.57932	0.566658	0.751852	0.645694	0.792708	0.69319	0.903765	0.53767	0.662283	0.557076	0.838632	0.358959	12.4661	19.0148	12.899	17.6314	14.2157	13.3281	18.8164	17.8304	13.3987	14.5813	14.2241	17.4723	13.6083	15.8215
Up-regulate in tumor tissues	P25815	Protein S100-P	S100P	0.0468508	-0.591223	-0.828575	-1.46959	-0.751283	-0.776234	0.228106	-1.42376	-1.39403	-1.03875	-1.59906	-0.0554072	-0.601678	-1.19816	-1.57334	-0.494691	-0.203458	1.24992	0.834106	0.646926	1.49226	1.01296	0.725389	0.976919	0.803904	0.341591	1.11752	1.31707	0.613165	0.288998	1.42124	0.882325	22.2234	20.7018	20.1357	18.607	20.32	20.2605	22.6557	18.7163	18.7872	19.6345	18.2983	21.9796	20.6768	19.2543
Up-regulate in tumor tissues	Q8TD30	Alanine aminotransferase 2	GPT2	-0.601712	0.271598	-1.24396	0.194852	-0.926401	-1.27618	0.130263	-0.681874	-1.48281	-1.0981	-0.956955	0.478877	-1.44352	-1.26316	-1.66675	-1.2953	0.163289	1.01662	1.53749	0.734495	1.1312	0.387162	0.583411	1.10089	0.747166	0.96902	0.161345	1.41325	0.866077	0.416363	1.36525	0.268089	15.0673	16.9487	13.6837	16.7834	14.3678	13.6143	16.6442	14.8946	13.1691	13.9979	14.302	17.3953	13.2537	13.6423
Up-regulate in tumor tissues	Q14493	Histone RNA hairpin-binding protein	SLBP	-1.01056	0.448065	0.0184183	0.270389	-0.241771	-1.5187	0.0585465	-1.36212	-1.38012	-1.14555	0.334745	-0.703811	-2.42928	-1.101	-2.12684	-0.0819663	0.69792	0.864871	0.405362	1.07175	0.134239	0.561046	1.11687	1.02467	0.946656	0.46268	0.798787	0.928983	0.658476	0.749969	0.89078	0.658504	14.3842	17.1233	16.3165	16.7897	15.8279	13.43	16.3918	13.724	13.6902	14.1307	16.9105	14.9602	11.72	14.2144
Up-regulate in tumor tissues	O75496	Geminin	GMNN	-0.124863	0.701	-0.289708	-0.311751	-1.59314	-1.32664	0.63991	-1.43673	-1.22987	-1.33889	-0.576195	-0.259242	-1.71004	-0.516879	-1.66061	-1.30227	1.03165	0.886548	0.905912	1.49939	-0.494159	0.700442	0.435372	0.632739	0.844527	0.635345	1.11411	0.745033	0.788213	1.03331	1.01294	0.564537	15.9934	17.6294	15.6668	15.6232	13.0847	13.6126	17.5084	13.3945	13.8043	13.5884	15.0993	15.7272	12.8531	15.2168
Up-regulate in tumor tissues	Q9BXK1	Krueppel-like factor 16	KLF16	0.0437867	0.425225	-0.529041	0.14197	-0.978756	-2.31969	0.00091057	-0.92194	-1.68802	-1.37631	-1.30008	-1.00421	-1.3549	-0.323856	-1.75082	-0.0229278	0.943106	0.819886	0.880573	1.13416	0.909072	0.530504	0.593547	0.704477	0.784818	0.937324	0.573827	0.886516	0.962833	0.740783	0.749808	0.807432	16.3504	17.0534	15.2946	16.5314	14.4657	11.9942	16.2714	14.5704	13.1584	13.7329	13.8734	14.4188	13.7724	15.6728
Up-regulate in tumor tissues	Q9Y5T4	DnaJ homolog subfamily C member 15	DNAJC15	-1.38032	0.512273	-0.191614	-0.381877	-1.75329	-1.20875	0.530851	-1.07028	0.253012	0.257062	1.02705	-2.03257	-1.60195	-1.30281	-1.76471	-0.252107	0.537648	0.612317	-0.636634	1.29444	1.18151	0.389025	0.76115	0.485065	1.41457	0.848146	0.661299	0.566495	0.512286	0.454092	0.468619	0.810017	13.9617	17.4106	16.1279	15.7812	13.282	14.2744	17.4445	14.5267	16.9382	16.9455	18.3487	12.7731	13.5578	14.1029
Up-regulate in tumor tissues	Q9UGY1	Nucleolar protein 12	NOL12	-1.28895	0.0566259	-1.70623	0.613963	-1.17386	-1.87465	0.643337	-1.11199	-0.111254	-1.56025	0.0384419	-1.54522	-1.30087	-1.25305	-1.20827	0.731148	0.627314	0.640324	0.84757	1.01873	0.816713	0.660141	0.77014	0.702363	0.656997	0.725459	0.910263	0.89521	0.609131	0.42582	0.881685	0.86321	14.0586	16.6334	13.2601	17.6999	14.2788	12.9378	17.7561	14.3972	16.3121	13.5394	16.5986	13.5682	14.0358	14.1273
Up-regulate in tumor tissues	P13866	Sodium/glucose cotransporter 1	SLC5A1	-0.0933228	0.135261	0.0499213	0.175348	-1.56164	0.277061	-0.121076	0.250566	-2.02281	-0.354214	-0.183144	-1.39369	-1.67795	-2.15172	-2.00801	-0.168553	0.276465	0.70928	0.364696	0.968618	1.47712	0.727772	0.589567	1.25567	0.170621	0.581557	-0.278452	1.39178	0.573463	0.822131	0.267365	0.950301	17.8123	18.3466	18.1471	18.4403	14.3803	18.678	17.7474	18.6161	13.3024	17.2025	17.6023	14.7728	14.1084	13.001
Up-regulate in tumor tissues	O43286	Beta-1,4-galactosyltransferase 5	B4GALT5	-0.0626134	0.566302	-1.27664	0.316991	-1.3272	0.589627	0.38601	-0.637189	-1.3708	-1.40006	-0.858416	-1.62419	-1.87846	-0.942652	-1.73447	-1.0509	0.457703	0.666334	1.07527	0.741812	0.605836	0.548152	1.17562	0.833505	0.522552	0.940103	0.795325	0.159503	0.835674	0.923273	1.10838	0.91563	15.7108	16.7259	13.7512	16.3235	13.6696	16.7636	16.4349	14.7834	13.5992	13.552	14.4263	13.1902	12.7798	14.2903
Up-regulate in tumor tissues	Q6NSJ5	Volume-regulated anion channel subunit LRRC8E	LRRC8E	-1.8817	0.425133	-0.971303	-0.197468	-1.03995	-1.32505	0.235345	-1.04292	-0.423372	-0.326839	-1.46588	-0.914794	-1.47039	-0.738174	-1.22961	-1.31908	0.322462	0.764046	0.706094	1.06599	1.30067	0.632507	0.891947	0.708806	1.25545	1.16633	0.994854	0.302249	0.790209	0.618346	1.11812	1.04796	12.5134	16.1621	13.9533	15.1773	13.8448	13.3938	15.8619	13.8401	14.82	14.9727	13.1711	14.0427	13.1639	14.3221
Up-regulate in tumor tissues	P19957	Elafin	PI3	-0.677972	0.430476	-0.689684	-0.250588	-0.791667	-1.21505	1.01966	-1.1883	-0.755976	-1.13185	-0.633464	-0.863931	-0.986259	-0.865645	-0.980972	-0.981513	-0.701091	0.550018	0.799738	0.543365	2.44001	0.975462	1.62527	-0.85447	0.466016	1.43695	-0.833225	0.782496	0.602698	0.699136	0.784588	1.24578	14.0629	16.418	14.038	14.971	13.8213	12.9218	17.6699	12.9786	13.8972	13.0986	14.1575	13.6678	13.4079	13.6642
Up-regulate in tumor tissues	P0CG13	Chromosome transmission fidelity protein 8 homolog	CHTF8	-1.59122	0.931005	-1.13829	0.82657	-1.02705	-0.600324	0.720837	-1.28968	-1.15616	-1.00457	-1.02305	-1.15377	-1.27656	-1.33212	-0.858212	-1.52185	0.099507	0.634106	0.927181	0.828013	1.00137	1.08128	0.780488	0.878774	0.863269	0.708763	0.978484	1.0762	0.251597	0.813115	0.855437	0.716842	12.6326	18.7832	13.7371	18.5285	14.0083	15.0489	18.2707	13.3679	13.6935	14.0632	14.0181	13.6993	13.3999	13.2644
Up-regulate in tumor tissues	Q92674	Centromere protein I	CENPI	-1.92343	0.771277	-0.94339	0.401672	-0.778551	0.0744332	0.520592	-1.11969	-0.819241	-0.922901	-1.38056	-1.4376	-1.34051	-1.60682	-1.49544	-0.702597	0.896725	0.946352	0.843146	1.07609	0.27762	0.533695	0.767881	0.597287	0.989896	0.890541	1.17663	0.56955	0.962812	0.571428	0.711396	0.891718	12.6723	16.6508	14.1192	16.1051	14.3626	15.622	16.2807	13.8589	14.3025	14.1495	13.4738	13.3896	13.5329	13.1397
Up-regulate in tumor tissues	Q92613	Protein Jade-3	JADE3	-0.535798	0.415924	-1.36895	0.554426	-2.25069	-0.563835	0.772251	-0.896421	-1.2362	-0.803321	-1.37345	-1.26729	-0.546159	-0.278128	-0.857443	-1.96725	0.718154	0.636064	0.992783	0.974265	-0.00342374	0.504278	0.58523	0.625941	0.909984	0.684709	1.12457	1.167	0.890707	0.489258	0.552688	1.35013	14.9096	16.5038	13.5141	16.7358	12.0371	14.8627	17.1007	14.3056	13.7364	14.4615	13.5065	13.6844	14.8923	15.3412
Up-regulate in tumor tissues	Q6PK04	Coiled-coil domain-containing protein 137	CCDC137	0.123344	0.287084	-0.515465	0.477918	-1.83425	-1.21793	0.192439	-1.07437	-0.0800733	-1.88197	-1.99549	-1.43643	-0.901592	-1.89647	0.0761438	-0.484144	0.504566	0.996433	0.777455	1.26734	0.702524	0.270041	0.436325	0.703261	0.806832	0.655128	1.01082	0.930469	0.791634	0.938779	0.647337	0.722311	17.6015	17.9243	16.3422	18.3005	13.7425	14.9575	17.7378	15.2405	17.2005	13.6484	13.4246	14.5267	15.5811	13.6198
Up-regulate in tumor tissues	Q8IZT6	Abnormal spindle-like microcephaly-associated protein	ASPM	0.857928	1.05287	-0.97027	1.14655	-1.46438	-1.2217	0.426048	-1.26812	-0.952932	-1.61174	-1.15984	-1.16321	-1.35001	-1.23037	-1.16986	-1.39382	0.425868	0.620882	0.849162	0.710991	0.605964	0.978464	0.581758	0.613178	0.965559	0.825457	0.955959	0.516159	0.69674	0.696917	0.741143	0.688663	19.2628	19.7721	14.487	20.0168	13.1963	13.8302	18.1346	13.7089	14.5323	12.8113	13.9918	13.983	13.495	13.8076
Up-regulate in tumor tissues	P28749	Retinoblastoma-like protein 1	RBL1	1.3463	1.06176	-1.20289	0.318321	-1.50657	-0.961984	0.302838	-1.16856	-1.2763	-1.06858	-1.14563	-1.49332	-1.3468	-1.06966	-1.06669	-1.5016	0.834603	0.967427	1.00736	0.944865	0.533249	0.446226	0.61065	0.485022	0.622352	0.712812	0.769015	0.710571	0.987733	0.89865	0.556963	0.691883	18.0699	17.5805	13.6855	16.3018	13.1632	14.0998	16.2752	13.7445	13.5592	13.9165	13.784	13.186	13.438	13.9146
Up-regulate in tumor tissues	Q9Y4X0	Nuclear protein AMMECR1	AMMECR1	0.714255	0.92548	-1.61632	-0.0747062	-1.33839	-0.726752	0.0957486	-0.891908	-0.949302	-0.616674	-1.69945	-0.566673	-2.001	-1.72619	-0.913631	-1.08634	1.14048	0.82139	0.741524	0.679357	1.04023	0.957127	0.708006	0.798724	0.408568	0.802213	0.954349	0.675985	0.761436	0.995272	0.638295	0.348888	17.2157	17.5726	13.2775	15.8825	13.7472	14.7807	16.1705	14.5016	14.4046	14.9667	13.137	15.0512	12.6275	13.0919
Up-regulate in tumor tissues	Q8N2Z9	Centromere protein S	CENPS	-0.284992	0.32566	-0.0426444	0.601375	-0.123275	-1.44725	0.793994	-1.77466	-2.35305	-1.74613	-1.34949	-1.50755	-0.611006	-0.243575	0.428466	-1.75706	0.390705	0.71363	0.760563	1.14265	0.561296	0.636965	0.625163	0.881974	0.832022	0.847061	0.505318	0.691969	0.778032	0.601979	0.555905	0.565967	15.5421	16.6185	15.9693	17.1046	15.8272	13.4934	17.4441	12.9162	11.8967	12.9665	13.6657	13.3871	14.9674	15.6151
Up-regulate in tumor tissues	Q8NDD1	Uncharacterized protein C1orf131	C1orf131	0.219679	0.406543	-0.135479	0.517752	0.0672984	-1.87264	0.516083	-1.66812	-1.89062	-1.61499	-1.35607	-1.33564	-1.6891	0.0696027	0.473477	-1.64204	0.41367	0.490632	1.09158	0.693432	0.536563	0.564042	0.475507	0.844748	0.70502	0.546553	0.922092	1.25306	0.740163	0.409203	0.712583	0.535416	17.9415	18.3622	17.1419	18.6126	17.5984	13.2307	18.6089	13.6912	13.1902	13.8108	14.3937	14.4397	13.6439	17.6036
Up-regulate in tumor tissues	Q9UHK0	FMR1-interacting protein NUFIP1	NUFIP1	0.403608	0.152393	-0.836724	0.0656866	-0.126626	-0.925112	0.302654	-1.46494	-1.55395	-1.41737	-0.966769	-1.15342	-1.43607	-0.97368	0.388252	-2.48628	0.637447	0.703774	1.45178	1.11739	0.370377	0.299038	0.530285	0.183479	1.2621	0.829222	0.842783	1.02807	0.767323	0.891994	0.31442	0.798864	16.7293	16.2924	14.572	16.1416	15.8071	14.4182	16.5537	13.4793	13.3245	13.562	14.3458	14.0211	13.5295	14.3338
Up-regulate in tumor tissues	Q02241	Kinesin-like protein KIF23	KIF23	-0.331025	0.220276	-1.19492	-0.0894501	-0.107628	-0.797832	0.132371	-0.447508	-1.6927	-2.0702	-0.975742	-1.44405	-1.51274	-0.825944	0.127643	-1.83841	0.82616	0.726962	0.575493	1.51956	0.437431	0.414578	0.763358	0.802818	0.907649	0.494939	1.54316	0.722674	0.444772	0.881189	0.893243	0.89386	15.5649	16.7674	13.6805	16.0918	16.0522	14.5467	16.5757	15.3108	12.5948	11.7713	14.1586	13.1371	12.9873	14.4853
Up-regulate in tumor tissues	Q96A22	Uncharacterized protein C11orf52	C11orf52	0.74582	0.52925	-1.32072	0.85638	0.123836	-1.38244	0.614579	-1.71292	-1.36922	-1.64838	-1.00522	-1.63183	-2.01825	0.173519	0.168235	-1.46525	0.703681	0.493816	0.281006	0.162201	0.351588	0.695602	1.06106	0.905339	0.331672	0.698015	1.08188	0.701251	0.769536	0.365766	0.811246	0.928936	18.1106	17.7038	14.2291	18.3182	16.9423	14.1132	17.8641	13.4924	14.138	13.6137	14.8217	13.6447	12.919	17.0356
Up-regulate in tumor tissues	Q86WR7	Proline and serine-rich protein 2	PROSER2	0.206396	0.782758	-1.94661	0.210334	0.269757	-1.75311	0.0136624	-1.2641	-1.40114	-1.15615	-0.799007	-0.968127	-2.04828	-0.996501	1.17639	-1.47916	0.730455	0.797618	0.586503	0.765806	0.36358	0.747503	0.621982	0.347954	0.669582	0.807367	0.833306	0.815314	0.714078	0.754942	0.704418	0.892491	16.7692	17.8385	12.7748	16.7765	16.8867	13.1338	16.4116	14.041	13.7868	14.2413	14.9039	14.5901	12.5861	14.5375
Up-regulate in tumor tissues	Q9BWT1	Cell division cycle-associated protein 7	CDCA7	0.219077	0.889706	-1.44086	0.188815	-0.782948	-1.50282	0.506217	-1.78538	-1.58036	-1.33205	-0.869378	-0.821638	-1.43862	-0.912781	0.527426	-1.80849	0.454555	1.23893	0.817512	0.76987	0.513346	0.921417	0.633348	0.860925	0.578144	0.795652	0.494284	1.03876	0.750911	0.631447	0.612213	0.832762	17.6193	19.3514	13.3321	17.5412	15.0313	13.1721	18.361	12.4423	12.9718	13.6131	14.8081	14.9314	13.3379	14.696
Up-regulate in tumor tissues	Q8IX90	Spindle and kinetochore-associated protein 3	SKA3	-0.890853	0.074784	-0.736026	-0.0708924	-0.908338	-1.78049	0.248628	-1.25721	-0.793604	-1.30738	-1.14493	-0.610282	-1.36847	-0.955997	0.382934	-1.91106	0.891899	0.460636	1.12228	1.86093	0.252962	0.585417	0.618565	0.49093	0.186886	0.908542	1.43034	1.01023	0.496457	0.935545	0.987938	0.789625	13.9185	15.4303	14.1609	15.2022	13.8911	12.5257	15.7025	13.345	14.0708	13.2664	13.5207	14.3578	13.1708	13.8165
Up-regulate in tumor tissues	P33552	Cyclin-dependent kinases regulatory subunit 2	CKS2	-1.26289	-1.78782	-1.05703	0.884328	-1.44785	-1.0804	0.804483	-0.998072	-0.588222	-1.09967	-0.917702	-0.392502	-0.916747	-1.825	0.011629	-1.0406	0.647647	1.20262	1.16223	1.49989	0.475054	0.348472	0.870997	0.916316	0.424518	0.878798	0.843641	0.574048	0.620547	0.598504	0.618159	1.03262	13.3678	12.5009	13.7078	16.9139	13.0624	13.6692	16.782	13.8052	14.482	13.6374	13.9379	14.8052	13.9395	12.4395
Up-regulate in tumor tissues	Q96FC9	ATP-dependent DNA helicase DDX11	DDX11	-1.04044	0.380058	-1.48366	0.787091	-1.02074	-1.58568	0.757581	-1.01312	-1.4994	-1.43172	-1.05214	-1.27878	-1.02194	-1.29992	0.627993	-1.09652	0.88743	0.917227	1.10192	1.04593	0.428258	0.358951	0.812751	0.965179	0.867631	0.740318	1.10794	0.413988	0.416634	0.696183	0.95978	0.551219	13.9685	16.1485	13.2883	16.7731	13.9987	13.1318	16.7278	14.0104	13.2642	13.368	13.9506	13.6028	13.9969	13.5703
Up-regulate in tumor tissues	O43663	Protein regulator of cytokinesis 1	PRC1	-0.231288	0.555766	-0.691431	0.24365	-1.16905	-2.08189	0.42983	-1.64001	-0.711885	-1.14777	-1.58052	-1.26751	-1.32338	0.183214	0.625004	-1.96036	0.669834	1.16948	0.509439	1.28044	0.434876	0.534869	0.663185	0.45463	0.972768	0.82629	0.883643	0.501256	0.620169	0.73901	0.676665	0.83107	15.9015	17.4332	15.0061	16.8258	14.0766	12.3001	17.1881	13.1601	14.9662	14.118	13.2758	13.885	13.7762	16.7082
Up-regulate in tumor tissues	Q96R06	Sperm-associated antigen 5	SPAG5	-0.243724	0.420226	0.86843	0.296914	-1.84513	-0.89249	0.59926	-2.08537	-1.40639	-0.645265	-1.37331	-1.0853	-1.33931	-1.45273	0.870051	-1.694	0.542249	0.513705	0.476548	0.870011	0.532291	0.835568	0.819148	0.868463	0.77094	0.511802	0.945325	0.496444	0.51954	0.694652	0.923835	0.687614	16.3635	17.6435	18.5076	17.4058	13.2761	15.1127	17.9887	12.813	14.122	15.5893	14.1857	14.741	14.2513	14.0326
Up-regulate in tumor tissues	O75330	Hyaluronan mediated motility receptor	HMMR	-1.4094	0.435516	0.143028	0.429743	-1.49431	-1.68396	0.555618	-1.65944	-1.2869	-0.891257	-1.04402	-0.889603	-1.34785	-1.08139	0.521629	-1.63996	0.577737	0.905065	0.903884	1.30984	0.603882	0.672945	0.435611	0.578107	0.681657	0.886271	0.790357	1.06912	0.620178	0.80211	0.780262	0.72554	13.5522	16.9921	16.4468	16.9814	13.3939	13.0403	17.2161	13.086	13.7807	14.5183	14.2335	14.5214	13.667	14.1638
Up-regulate in tumor tissues	P33981	Dual specificity protein kinase TTK	TTK	-0.193342	0.32637	-0.640477	0.371363	-1.40978	-1.9595	0.45892	0.0342808	-1.50378	-1.00766	-0.20252	-1.46802	-1.62062	-1.22466	0.396378	-2.25782	0.61339	0.713697	0.986796	1.12175	0.543702	0.720921	0.759578	0.464904	0.788112	0.821044	0.99053	0.780315	0.537167	0.939765	0.613422	0.50577	16.1752	17.282	15.2229	17.3778	13.5844	12.4137	17.5643	16.6599	13.3842	14.4409	16.1556	13.4604	13.1354	13.9787
Up-regulate in tumor tissues	P04183	Thymidine kinase, cytosolic	TK1	-0.426766	0.574222	-0.776755	-0.17405	-0.509495	-0.719337	0.265649	-2.45248	-0.563722	-2.24844	-0.550342	-0.328036	-2.35457	-0.801964	-0.319033	-0.80396	0.748629	1.08221	0.632528	0.901748	0.657433	0.400271	0.339998	0.536362	0.702978	0.698292	1.14404	0.881245	0.637416	1.28906	0.859198	0.677662	17.0858	18.8583	16.466	17.5333	16.9393	16.5677	18.3119	13.4987	16.8432	13.86	16.8669	17.2606	13.6721	16.4214
Up-regulate in tumor tissues	Q9Y5Y0	Feline leukemia virus subgroup C receptor-related protein 1	FLVCR1	-0.175662	0.282187	-1.51193	0.516061	-0.394737	-0.481942	0.1936	-1.74224	-1.79269	-1.84612	-1.55361	0.140867	-2.02443	-0.743027	0.28154	-0.971925	0.752473	0.465726	1.02069	0.802559	1.1423	0.66177	0.419632	0.181715	0.765678	0.769238	0.947934	1.15468	0.653025	1.01724	0.910664	0.158739	16.7309	17.5543	14.3276	17.975	16.3369	16.18	17.395	13.9133	13.8226	13.7265	14.2526	17.3002	13.4058	15.7105
Up-regulate in tumor tissues	Q86XN7	Proline and serine-rich protein 1	PROSER1	0.141024	0.215768	-1.52633	0.188394	-0.349372	-0.159114	0.0657785	-1.86557	-1.27366	-2.06058	-1.7343	-0.316599	-1.28095	-0.547053	0.0943293	-1.47103	0.387036	0.538514	1.08107	1.32287	0.762392	0.68556	0.523451	-0.198494	1.27489	0.8359	0.834522	1.61086	0.623144	0.213985	0.449371	0.93419	16.6585	16.7815	13.9148	16.7365	15.8515	16.1646	16.5347	13.3566	14.3306	13.0357	13.5726	15.9055	14.3186	15.5262
Up-regulate in tumor tissues	Q2NKX8	DNA excision repair protein ERCC-6-like	ERCC6L	-0.195092	0.15244	-0.370595	0.360576	-0.0940641	-0.219376	0.259227	-1.86834	-1.7175	-0.735804	-1.37764	-0.545717	-1.60072	-2.04693	-0.241731	-2.12496	0.88543	0.543667	0.780477	1.28426	0.845004	0.654144	0.53416	0.772806	0.655864	0.789959	0.984148	0.689269	0.697352	0.830467	0.710536	0.708686	16.3494	16.8751	16.0839	17.1899	16.5022	16.3127	17.0366	13.8185	14.0466	15.5315	14.5607	15.8191	14.2233	13.5484
Up-regulate in tumor tissues	Q9BRT9	DNA replication complex GINS protein SLD5	GINS4	-0.394163	0.502086	-0.547982	0.483789	-0.245326	0.0686948	0.520878	-1.36851	-1.94522	-1.66607	-1.37282	0.153792	-2.13067	-1.87962	0.185296	-1.60872	0.59302	1.07874	0.695485	1.16832	0.445565	0.561182	0.812695	0.42873	1.0299	0.550917	0.737014	0.653372	0.465315	0.667315	0.832655	0.524352	15.9714	17.7134	15.6725	17.6778	16.2607	16.871	17.7499	14.0777	12.9568	13.4993	14.0693	17.0364	12.5963	13.0843
Up-regulate in tumor tissues	Q9BXW9	Fanconi anemia group D2 protein	FANCD2	-0.517511	-0.038638	-0.294212	0.0346264	-0.563864	-0.308502	0.171104	-2.51253	-0.967166	-0.88428	-2.02314	0.461512	-1.73197	-1.63342	0.0490915	-1.17234	0.16595	1.02647	0.881664	1.63471	0.239278	0.837338	0.554718	0.661536	1.14674	0.60124	0.7785	0.511016	0.456219	0.760885	0.998134	0.676848	15.5444	16.3227	15.9073	16.4417	15.4691	15.8841	16.6635	12.3022	14.8137	14.9484	13.0975	17.1355	13.5707	13.7309
Up-regulate in tumor tissues	Q9Y448	Small kinetochore-associated protein	KNSTRN	-1.23154	0.716396	-0.884258	0.726518	-1.45017	-1.64082	0.518297	-1.63316	-1.08853	-0.728111	-1.41149	-1.13861	-0.970192	-0.973763	0.249281	-1.55085	0.951898	0.732221	1.0472	0.839554	0.413464	0.342497	0.937491	0.817687	0.954023	0.923115	0.821372	0.546555	0.735956	0.518893	0.70922	1.19985	14.1917	18.6125	14.9798	18.6355	13.6955	13.2628	18.1629	13.2802	14.5162	15.3342	13.7833	14.4026	14.7848	14.7767
Up-regulate in tumor tissues	P49454	Centromere protein F	CENPF	-1.0574	0.458272	-1.41336	0.433115	-1.82913	-0.125258	0.479189	-1.26241	-1.38451	-0.934405	-1.88593	-1.1494	-1.20626	-0.951068	0.569942	-1.31036	0.667464	0.740151	0.728059	0.903065	0.698698	0.721266	0.675177	0.826692	1.16531	0.817884	1.00852	0.687995	0.708025	0.975613	0.63926	0.605802	14.289	17.243	13.5953	17.194	12.7849	16.1057	17.2838	13.8894	13.6515	14.5287	12.6742	14.1097	13.9989	14.4962
Up-regulate in tumor tissues	Q53HL2	Borealin	CDCA8	-1.55891	0.518981	-1.07967	0.442516	-1.22178	-1.31547	0.711514	-0.85233	-1.52358	-1.40274	-1.6877	-0.968911	-1.27114	-1.16738	0.400929	-0.88495	0.623881	0.785869	0.885967	0.873244	0.659256	0.723532	0.73992	0.718584	0.899578	0.832267	0.833923	0.808961	0.723725	0.971315	0.934468	0.846142	12.8293	17.407	13.8851	17.2386	13.5721	13.3657	17.8312	14.386	12.9072	13.1734	12.5456	14.1291	13.4633	13.6919
Up-regulate in tumor tissues	O00762	Ubiquitin-conjugating enzyme E2 C	UBE2C	0.0276627	0.501204	-1.46803	0.345965	-1.4127	0.217248	0.455862	-1.47934	-1.26348	-1.36318	-1.2151	-1.19666	-1.8689	-1.3373	0.134103	-1.48808	1.15169	0.729556	1.07398	0.82494	0.568278	0.682543	0.614439	0.431278	0.794115	0.782866	0.7578	0.989295	0.712609	0.817732	0.589917	0.88968	17.7372	19.1089	13.4046	18.6592	13.5649	18.2864	18.9776	13.3718	13.9971	13.7083	14.1372	14.1906	12.2434	13.7833
Up-regulate in tumor tissues	Q96GD4	Aurora kinase B	AURKB	-0.4593	0.310031	-0.684897	-0.312238	-1.00756	-0.412752	0.524127	-1.17536	-1.746	-1.51567	-1.57914	-1.30971	-1.4248	-1.04791	-0.165283	-1.54743	0.644053	1.01908	1.00139	1.10406	0.603254	0.620286	0.54836	0.709884	1.11323	0.773388	1.12598	0.766605	0.605593	1.13998	0.961126	0.81761	15.6204	16.9445	15.2322	15.8735	14.6768	15.7005	17.313	14.388	13.4059	13.8023	13.6931	14.1568	13.9587	14.6074
Up-regulate in tumor tissues	Q9ULW0	Targeting protein for Xklp2	TPX2	-0.464777	0.0175374	-1.4578	-0.127699	-1.31936	-0.685686	0.118498	-1.28405	-1.60255	-1.48935	-1.15873	-0.723684	-1.51718	-0.748276	-0.0264772	-1.44997	0.956473	0.872058	1.32175	1.18521	0.586717	0.54872	0.709258	0.513251	1.18418	0.859054	1.01652	1.08245	0.628831	1.01893	0.492391	0.943765	16.0204	17.1473	13.7003	16.808	14.0238	15.5043	17.3832	14.1062	13.3621	13.6266	14.3991	15.4155	13.5616	15.358
Up-regulate in tumor tissues	Q15398	Disks large-associated protein 5	DLGAP5	-1.27781	0.227044	-1.00665	-0.5296	-1.32218	-0.996901	0.595884	-1.11965	-1.2917	-1.24711	-1.09405	-1.52406	-1.25402	-0.937205	-0.256771	-1.13575	1.01114	0.824633	0.785694	0.981904	0.803179	0.785781	0.856813	0.738253	1.25031	0.859808	1.01739	0.54421	0.732556	1.18623	1.13192	0.660713	13.4948	16.0898	13.9624	14.785	13.4183	13.9792	16.7259	13.7675	13.4709	13.5478	13.8117	13.0702	13.5358	14.0822
Up-regulate in tumor tissues	Q9H8V3	Protein ECT2	ECT2	-1.45466	0.336864	-1.52818	-0.204385	0.0175166	-0.659614	0.221865	-1.49775	-1.13497	-1.24816	-1.49572	-1.09883	-1.32327	-1.47157	-0.0707245	-0.989626	0.812483	0.939518	0.999578	1.31017	0.513412	0.653971	0.623052	0.942729	1.0757	0.932079	0.741238	0.649433	0.425615	1.25772	0.858813	0.86572	13.5478	17.1084	13.4017	16.0327	16.4737	15.1279	16.8798	13.4622	14.1832	13.9582	13.4662	14.255	13.8089	13.5142
Up-regulate in tumor tissues	P06493	Cyclin-dependent kinase 1	CDK1	-0.722953	0.119954	-1.19887	-0.201619	-0.786516	-0.726638	0.1311	-1.72678	-1.451	-1.00151	-0.922383	-0.992525	-2.03664	-1.08832	-0.318321	-1.14069	0.937914	0.628169	1.13099	1.44689	0.616934	0.55778	0.778	0.781056	0.713727	1.03797	0.907334	0.920958	0.659511	1.0231	1.05304	0.870348	18.2272	19.3703	17.5818	18.9342	18.141	18.2222	19.3854	16.8658	17.2398	17.8494	17.9567	17.8616	16.4456	17.7317
Up-regulate in tumor tissues	Q99661	Kinesin-like protein KIF2C	KIF2C	-0.827164	0.0820925	-0.887532	0.023953	-0.847425	-0.659588	0.387586	-2.2061	-2.0178	-0.808957	-0.416452	-0.452926	-1.95781	-0.987204	-0.30649	-1.2607	0.593734	0.65113	1.0024	1.05436	0.514287	0.680501	0.841415	0.844998	1.25569	0.905487	0.985425	0.575384	0.363505	1.10017	1.10802	0.666002	15.7711	17.2786	15.6711	17.1822	15.7375	16.049	17.7851	13.4849	13.7971	15.8013	16.4521	16.3916	13.8966	15.5058
Up-regulate in tumor tissues	Q9BW19	Kinesin-like protein KIFC1	KIFC1	-0.383406	-0.00912743	-0.765812	-0.259578	-1.23674	-0.731164	0.454249	-2.40212	-1.0603	-0.972714	-0.819888	-0.990318	-1.81058	-1.14086	-0.217252	-1.14372	0.686368	0.824421	0.91359	1.35774	0.322329	0.805694	0.548333	0.80645	1.39916	0.848029	1.04577	0.958251	0.610298	0.957137	0.732026	0.673749	16.0913	16.6145	15.5568	16.2644	14.8985	15.6052	17.2622	13.2696	15.1452	15.2676	15.4812	15.243	14.0964	15.0326
Up-regulate in tumor tissues	Q9NS91	E3 ubiquitin-protein ligase RAD18	RAD18	0.100488	0.210554	-0.106686	0.407218	-1.4612	-1.45674	0.43219	-1.87299	-1.59506	-1.1917	0.0714464	-1.08268	-1.38367	-1.4483	-0.905972	-1.30668	0.506852	0.874705	1.29722	1.50506	0.561162	0.576906	0.611855	0.688525	0.90422	0.788053	0.537971	0.861628	0.500067	0.647284	0.731441	0.99683	16.5563	16.7758	16.1431	17.1681	13.4415	13.4504	17.2179	12.6201	13.1745	13.979	16.4984	14.1964	13.5961	13.4672
Up-regulate in tumor tissues	Q9BZD4	Kinetochore protein Nuf2	NUF2	0.0856806	0.341792	-1.31768	-0.0677425	-1.16804	-0.408492	0.572768	-1.5513	-2.39147	-0.823152	-1.08571	-0.718251	-1.55022	-1.16148	-0.169348	-1.3684	0.960007	0.811157	0.669943	1.19779	0.558863	0.611596	0.878526	0.580495	1.05559	0.812731	1.15537	0.516545	0.579146	0.713329	1.18222	0.497741	15.8444	16.2432	13.6592	15.6055	13.8922	15.0749	16.6028	13.2954	11.9872	14.4292	14.0204	14.5926	13.2971	13.9024
Up-regulate in tumor tissues	P54132	RecQ-like DNA helicase BLM	BLM	-0.532307	0.0598619	-0.99135	0.336795	-1.09172	-1.34581	0.650641	-1.73783	-1.72481	-1.40515	-1.14647	-0.635862	-1.1781	-0.811283	-0.0957194	-1.43842	0.81136	1.28517	0.658634	1.57239	0.295148	0.392449	1.04899	0.828572	1.09185	0.747878	0.959731	0.513256	0.526701	0.971676	0.789032	0.594694	15.042	15.9868	14.3096	16.4286	14.1495	13.7441	16.9293	13.1186	13.1394	13.6494	14.0621	14.8768	14.0116	14.5969
Up-regulate in tumor tissues	Q9NQS7	Inner centromere protein	INCENP	-0.0214959	0.115038	-1.55758	0.20765	-1.54387	-1.3387	0.551484	-1.09716	-1.90813	-1.50536	-0.931524	-0.324699	-0.992777	-1.44492	-0.284876	-1.18746	0.636119	0.909688	0.903621	0.921723	0.561813	0.4998	0.765858	0.915495	0.958648	0.898534	0.940846	0.816841	0.68512	1.10373	0.939405	0.807137	16.1746	16.4551	13.0184	16.6454	13.0466	13.4681	17.3519	13.9644	12.2981	13.1257	14.3048	15.5516	14.1789	13.2499
Up-regulate in tumor tissues	P14635	G2/mitotic-specific cyclin-B1	CCNB1	0.182185	0.510989	-1.64281	-0.242193	-0.9607	-1.62125	0.628505	-1.60325	-1.59953	-0.740436	-0.635951	-0.942304	-1.02809	-1.23791	-1.36725	-0.971743	0.958474	0.894612	1.15053	0.968991	0.470259	0.636254	0.744026	0.680831	0.960546	1.08902	0.984647	0.526503	0.626822	0.99592	0.723761	0.860545	16.5458	17.1576	13.15	15.7561	14.4192	13.1901	17.3763	13.2236	13.2305	14.8291	15.0235	14.4534	14.2938	13.9034
Up-regulate in tumor tissues	Q9NXF7	DDB1- and CUL4-associated factor 16	DCAF16	-1.18008	0.581161	-1.09191	-0.504684	0.159155	-1.34201	0.580162	-0.780113	-1.57597	-1.29346	-1.50803	-0.997788	-1.43322	-1.00425	-1.35558	-0.902824	0.831192	0.708798	0.724166	1.00552	0.865263	0.899054	1.12992	1.04686	0.654416	0.96134	0.819614	0.887267	0.79906	0.737408	0.860069	0.719484	13.5033	17.7592	13.7164	15.1353	16.7395	13.112	17.7568	14.4698	12.5467	13.2293	12.7108	13.9438	12.8916	13.9282
Up-regulate in tumor tissues	Q02388	Collagen alpha-1(VII) chain	COL7A1	0.298632	-0.00201856	-0.119675	-0.251017	-0.645121	0.00473037	-0.102244	-0.431969	-2.10247	-0.284433	-1.76862	0.382226	-2.44692	0.283207	-0.225405	-2.60245	1.15416	0.332438	0.473918	-0.354646	0.814331	0.859824	0.525608	0.844942	1.39759	1.02628	0.566817	-0.21158	0.980812	0.855221	0.48004	0.267776	18.4304	17.8187	17.5794	17.3121	16.5103	17.8325	17.6148	16.944	13.5453	17.2442	14.2245	18.6005	12.8445	18.399
Up-regulate in tumor tissues	Q16763	Ubiquitin-conjugating enzyme E2 S	UBE2S	-0.532807	0.0376207	-0.685532	-0.335389	-0.497613	-0.79265	0.229382	-1.2317	-1.74827	-1.07773	-2.24302	-0.373091	-1.81027	-1.12996	-0.364667	-1.08862	0.958868	0.776014	0.985046	0.891037	0.950417	1.10807	0.294494	1.21182	0.818627	0.801414	1.0872	0.622114	0.597086	0.988282	0.649781	0.90405	15.7198	16.7248	15.4508	16.0676	15.7818	15.262	17.0626	14.4886	13.5785	14.7598	12.7069	16.0012	13.4693	14.6678
Up-regulate in tumor tissues	Q96T88	E3 ubiquitin-protein ligase UHRF1	UHRF1	-0.59951	0.294034	-0.76019	-0.171399	-0.737849	-0.670272	0.418208	-0.714651	-2.63241	-1.04735	-0.745105	-0.339508	-2.5379	-0.990404	-0.143265	-1.05407	0.747616	1.0394	1.0526	1.07102	0.34254	0.821515	0.747219	0.714839	1.14366	0.841877	0.957923	0.263985	0.326942	0.802554	1.16149	0.396464	16.886	18.2579	16.6393	17.5433	16.6736	16.7773	18.4486	16.7092	13.7647	16.1984	16.6624	17.2852	13.9098	16.2858
Up-regulate in tumor tissues	P46013	Proliferation marker protein Ki-67	MKI67	-0.46557	0.243207	-0.759552	0.0483754	-0.650058	-0.612372	0.442173	-1.41536	-1.32345	-0.825404	-0.62327	-0.502227	-3.58154	-0.749318	-0.111211	-0.940578	0.540982	0.806029	0.852283	1.18352	0.516925	0.507088	0.637722	0.713163	0.943897	0.819378	1.08827	0.869157	0.601781	0.992154	0.648189	0.105623	19.4987	20.7395	18.984	20.3985	19.1757	19.2417	21.0879	17.8358	17.9967	18.8687	19.2226	19.4345	14.0434	19.0019
Up-regulate in tumor tissues	P11388	DNA topoisomerase 2-alpha	TOP2A	-0.635841	0.108055	-0.746464	-0.230637	-0.733742	-0.564308	0.32618	-1.77396	-1.42948	-1.08402	-0.353956	-0.464609	-2.79417	-0.854188	-0.370716	-1.0799	0.588401	0.773005	0.910112	1.57769	0.259373	0.505921	0.592039	0.277667	1.21605	0.596573	1.30244	0.595232	0.579299	1.4748	0.597702	0.835452	17.7608	18.8643	17.5968	18.3619	17.6156	17.867	19.1879	16.0726	16.5836	17.096	18.179	18.0148	14.5592	17.437
Up-regulate in tumor tissues	Q6P4F7	Rho GTPase-activating protein 11A	ARHGAP11A	-0.725721	1.15736	-1.52333	-1.276	-1.37088	-0.963542	-0.943136	-0.512029	-1.16915	-0.492756	-0.841027	-1.13141	-0.526823	-1.61223	-0.271004	-1.20849	0.674583	1.19119	0.764925	0.902929	0.537315	0.62512	0.837966	-0.0493141	0.757231	1.10739	0.971237	0.553519	1.10535	1.0669	1.60387	0.759951	14.3068	17.7928	12.8302	13.2881	13.1124	13.8665	13.9043	14.7024	13.4859	14.738	14.0933	13.5557	14.675	12.6656
Up-regulate in tumor tissues	Q9Y5N6	Origin recognition complex subunit 6	ORC6	-0.976464	0.948188	-1.02463	-1.02839	-0.910626	-1.18057	-0.769249	-0.731934	-0.842308	-0.923622	-1.54665	-0.886457	-0.871681	-1.18281	-0.808287	-1.01278	1.05618	1.32091	0.874789	1.35891	-0.71461	0.569688	1.01201	0.801859	0.787263	1.0335	1.1108	0.73032	0.771444	1.05101	1.0732	0.911012	13.593	16.7338	13.5144	13.5083	13.7004	13.2599	13.9311	13.992	13.8119	13.6792	12.6625	13.7399	13.764	13.2562
Up-regulate in tumor tissues	Q9NZJ0	Denticleless protein homolog	DTL	-0.706565	0.545538	-0.937723	-0.933091	-1.30947	-0.869197	-0.972678	0.162794	-0.646226	-0.62897	-1.6504	-0.850401	-1.18071	-0.430592	-0.867258	-1.58227	0.608302	1.50053	0.872364	1.47148	-0.929725	1.09001	0.792131	0.882481	0.833467	0.963884	1.21956	1.07176	0.456192	1.01711	1.17401	-0.166324	14.2625	16.1868	13.9072	13.9143	13.3358	14.0125	13.8535	15.5986	14.3552	14.3817	12.8118	14.0414	13.5337	14.6866
Up-regulate in tumor tissues	Q8N3Z6	Zinc finger CCHC domain-containing protein 7	ZCCHC7	-0.0712755	0.531658	-1.13257	-1.26798	-0.713186	-0.837393	0.875408	-1.24412	-1.0017	-1.27825	-1.59344	-0.846238	-1.55115	-1.53348	1.08927	-1.64823	0.447771	0.914633	0.85188	0.96226	0.638907	0.522507	0.901067	0.988875	0.825348	0.863565	0.803843	0.768404	0.487799	0.740228	0.784048	0.721528	15.7563	16.8106	13.9004	13.6637	14.6338	14.4166	17.4117	13.7054	14.1293	13.6457	13.0946	14.4011	13.1685	13.1994
Up-regulate in tumor tissues	Q15361	Transcription termination factor 1	TTF1	0.668617	0.34196	0.398671	-2.03351	-0.85956	-1.66266	0.567892	-1.18242	-0.804651	-1.17646	-1.20346	-0.667826	-1.00414	-1.68337	0.890675	-1.92943	0.624105	0.972928	0.435646	0.87293	0.787735	0.384441	0.493225	0.913099	0.735464	0.734318	0.733216	0.706791	0.540435	0.866206	1.04951	0.489631	17.0958	16.4998	16.6033	12.1652	14.3074	12.8419	16.912	13.7182	14.4075	13.7291	13.6798	14.6572	14.0435	12.8041
Up-regulate in tumor tissues	Q96F44	E3 ubiquitin-protein ligase TRIM11	TRIM11	0.573927	0.812243	-0.476802	-1.69396	-0.435389	-1.466	0.673896	-0.950823	-0.255722	-1.24401	-1.53671	-1.40739	-1.75442	-1.37454	-0.308427	-1.52794	0.734954	0.911017	0.765986	0.834372	0.653371	0.713764	0.451454	0.635723	0.699793	0.640062	0.794923	1.02602	0.908225	0.892845	0.863961	0.845599	16.713	17.1154	14.939	12.884	15.0089	13.2688	16.8818	14.1387	15.3122	13.6436	13.1495	13.3678	12.7819	13.4233
Up-regulate in tumor tissues	O75419	Cell division control protein 45 homolog	CDC45	-1.04906	0.534779	-0.373273	-1.00684	-0.627927	-1.56352	0.57626	-0.348285	-0.989329	-0.89346	-1.37383	-0.844518	-0.580965	-2.19253	-0.594056	-1.78652	0.496315	0.932142	0.555217	1.49313	0.863355	0.790637	0.609065	1.12367	0.281733	0.624484	0.986987	0.7422	0.580029	1.11944	1.07413	0.840533	13.963	16.7408	15.1482	14.037	14.7016	13.0607	16.8135	15.192	14.0678	14.2359	13.3934	14.3217	14.784	11.9575
Up-regulate in tumor tissues	Q9H714	Protein associated with UVRAG as autophagy enhancer	RUBCNL	0.734728	-0.750811	-1.40315	-0.991389	-0.773079	-0.557778	0.752913	-1.13497	-0.915868	-0.680501	-0.196448	-0.925497	-0.902268	-0.69719	-1.72281	-1.09152	0.942377	0.716136	1.38825	1.03602	1.016	0.945675	1.01815	-0.0363604	-1.05752	1.2693	0.821052	1.14522	0.931038	1.04617	-1.07628	1.15042	16.8015	13.7843	12.4594	13.2957	13.7391	14.1764	16.8384	13.0041	13.4491	13.9271	14.9103	13.4295	13.4767	13.8932
Up-regulate in tumor tissues	Q16842	CMP-N-acetylneuraminate-beta-galactosamide-alpha-2,3-sialyltransferase 2	ST3GAL2	-0.470187	-0.837668	-1.19155	-1.40892	-0.608451	-0.757863	0.991303	-1.20201	-1.08429	-0.81182	-0.856649	-1.04189	-1.31715	-1.38254	-0.499327	-1.54235	1.2784	0.148082	0.836519	0.921281	1.07958	0.980155	0.888524	1.08851	0.997651	0.824473	0.642287	1.01758	0.769169	1.19932	0.640534	0.70929	14.4753	13.8346	13.2176	12.8386	14.2343	13.9738	17.0236	13.1994	13.4046	13.8797	13.8015	13.4785	12.9986	12.8846
Up-regulate in tumor tissues	O43683	Mitotic checkpoint serine/threonine-protein kinase BUB1	BUB1	-0.752914	-1.1406	-1.54169	-1.30629	-1.60375	-0.596407	0.936669	-1.2794	-1.20395	-0.452812	-1.28979	-0.488182	-1.06841	-0.577991	-0.0580258	-1.22502	0.592533	0.783287	0.748264	1.16663	0.76233	0.735035	0.875521	1.14913	1.67592	0.902422	1.01058	0.413618	0.384445	0.774218	0.759374	0.915255	13.978	13.4342	12.8717	13.2018	12.7847	14.1975	16.3476	13.2396	13.3454	14.3989	13.225	14.3492	13.5355	14.2233
Up-regulate in tumor tissues	O77932	Decapping and exoribonuclease protein	DXO	0.628284	-1.05453	-0.91583	-1.52118	-1.01958	-0.862093	0.898561	-1.14144	-1.31822	-1.34666	-1.05322	1.13439	-1.16505	1.22385	-0.76973	-0.986822	0.76915	0.577515	1.0092	0.810925	1.01399	1.01945	0.655804	-1.37151	-0.730294	1.02899	0.679669	0.766509	0.449946	0.965496	0.852762	0.771673	17.2136	13.6951	13.9851	12.7194	13.7682	14.0975	17.7786	13.5134	13.1438	13.0843	13.6978	18.2717	13.464	18.4588
Up-regulate in tumor tissues	O94761	ATP-dependent DNA helicase Q4	RECQL4	-1.77138	-1.88805	-1.09392	0.0980029	-0.164933	-0.970662	0.491522	-0.834576	-0.778125	-0.375284	-1.24473	-1.26959	-1.80888	-0.788437	0.337074	-1.01996	0.573892	0.857159	0.601394	1.47149	0.686658	0.887413	1.10528	0.629342	0.208245	0.613317	0.653481	0.896606	0.875399	1.33515	1.1065	0.580598	12.5839	12.3985	13.6604	15.5543	15.1365	13.8562	16.1796	14.0725	14.1622	14.8023	13.4207	13.3813	12.5243	14.1458
Up-regulate in tumor tissues	Q13415	Origin recognition complex subunit 1	ORC1	-1.02272	-1.12986	-0.984087	-1.44811	-1.15875	-0.937126	0.869705	-1.11665	-1.1254	-1.23638	-0.82287	-0.853683	-1.45469	-0.465311	-0.656419	-0.938402	0.777138	1.25981	0.922485	0.957097	0.710883	1.0187	0.953202	1.04851	0.725586	0.859709	0.806795	1.04357	0.555646	0.981678	1.04379	0.816143	13.3972	13.1525	13.4854	12.4258	13.0866	13.5926	17.7184	13.1827	13.1627	12.9093	13.8535	13.7832	12.4108	14.67
Up-regulate in tumor tissues	Q5SXH7	Pleckstrin homology domain-containing family S member 1	PLEKHS1	-1.59624	-2.10956	-1.38848	0.211623	-0.764646	0.177746	0.00396068	0.742594	-1.26616	-1.14938	-1.01563	0.424139	-1.132	-1.01678	-0.905359	-1.60833	0.18987	0.858535	0.813947	0.776835	0.744	1.03432	0.558867	1.27744	0.659193	0.687589	0.153833	0.895435	0.877355	1.27261	0.855547	0.73713	12.9563	11.9004	13.3837	16.6751	14.6669	16.6055	16.248	17.7674	13.6353	13.8755	14.1506	17.1123	13.9113	14.1483
Up-regulate in tumor tissues	Q96EA4	Protein Spindly	SPDL1	-0.915203	0.685855	-0.825803	-0.911322	-1.57034	-1.1882	0.443854	-2.06263	-1.49923	-0.63056	-0.954059	-0.85206	-1.93009	-0.957502	0.212521	0.316865	1.21856	0.718339	0.784174	0.932392	0.194275	0.790058	0.765703	0.78618	0.951592	0.870902	0.815165	0.536149	0.58649	0.782512	1.09779	0.807625	14.2901	16.9984	14.4413	14.2967	13.1819	13.8283	16.5891	12.3491	13.3022	14.7716	14.2244	14.3969	12.5733	14.2185
Up-regulate in tumor tissues	Q9NQW6	Anillin	ANLN	-1.23679	0.144054	-0.947775	-1.22602	-1.33178	-1.43258	0.0672407	-0.910349	-0.903282	-0.8499	-1.70074	-1.61589	-1.23542	0.243846	-0.51206	-0.6833	0.891476	1.13669	0.77628	1.25556	0.609434	0.696338	0.601829	0.81954	1.11313	0.806478	0.998287	0.854873	0.744834	1.11035	0.849989	0.865651	13.7191	17.0149	14.4089	13.7448	13.4924	13.2518	16.8315	14.4982	14.5151	14.6425	12.6117	12.8143	13.7224	17.2531
Up-regulate in tumor tissues	Q9NSV4	Protein diaphanous homolog 3	DIAPH3	-1.02458	0.412266	-1.21684	-0.802395	-1.30733	-1.11903	0.444105	-1.35094	-1.51633	-0.636478	-1.49003	-1.38437	-1.20255	0.633687	-1.05204	-0.81695	0.915423	0.689682	0.861989	1.37789	0.592319	0.899246	0.871743	0.680493	0.330061	1.04195	1.17797	1.0145	0.664716	0.921226	0.731231	0.659376	14.1358	17.1157	13.7371	14.5966	13.5494	13.9399	17.1817	13.4589	13.116	14.9407	13.1705	13.3896	13.7667	17.5749
Up-regulate in tumor tissues	Q9NYZ3	G2 and S phase-expressed protein 1	GTSE1	-1.64566	0.148386	-0.894015	-1.546	-0.588161	-1.05931	-0.500975	-0.708304	-1.19454	-1.82846	-1.11015	-0.135328	-1.31448	-0.811529	-0.645335	-0.528298	1.03658	0.892035	0.793817	1.25267	0.841735	0.303184	1.10891	0.937834	1.02394	0.908483	1.02136	1.02139	0.58939	0.568576	0.930527	1.13171	12.3393	15.5483	13.6838	12.5176	14.2308	13.3881	14.3868	14.0159	13.1462	12.0124	13.2972	15.0408	12.9317	13.8313
Up-regulate in tumor tissues	Q9Y620	DNA repair and recombination protein RAD54B	RAD54B	-1.15478	-0.744927	-0.763058	-1.2565	-0.296932	-0.646708	-0.463388	-0.784133	-1.66734	-1.54552	-1.45893	-0.798939	-1.69782	0.412954	-0.564219	-0.737879	0.833991	1.27369	0.598471	1.42585	0.644138	0.276837	1.03872	0.723361	1.06321	0.812571	0.851199	0.599628	0.90152	1.1432	1.02525	0.956472	13.0507	13.7404	13.7099	12.8796	14.4943	13.9057	14.2142	13.6745	12.1882	12.3932	12.5389	13.6496	12.1369	15.6889
Up-regulate in tumor tissues	Q96B01	RAD51-associated protein 1	RAD51AP1	-1.42543	0.44925	0.336007	-1.89385	-1.00216	-1.17797	0.807076	-1.08961	-0.899737	-0.761141	-0.867151	-1.44651	-1.6191	-1.28705	-0.469164	-0.609302	0.730139	1.27841	1.11445	1.1118	0.455342	0.471275	0.593172	0.892996	1.24654	0.543797	1.04767	0.873739	0.376774	0.709945	0.835738	0.67406	13.445	16.2478	16.0785	12.7448	14.0779	13.815	16.7827	13.9471	14.231	14.4382	14.2797	13.4135	13.1555	13.6519
Up-regulate in tumor tissues	Q8WWK9	Cytoskeleton-associated protein 2	CKAP2	-0.877828	0.0123979	-1.68967	-1.24655	-0.0504668	-1.47839	0.109551	-1.00142	-1.06144	-1.6406	-0.649996	-1.35343	-1.04226	-0.886378	0.163082	-0.968794	0.742561	0.707667	1.08223	1.33824	0.534896	0.415042	0.664165	0.575667	1.85371	1.07726	1.07382	0.871743	0.577804	0.947378	0.573266	0.626739	14.1422	15.8557	12.5796	13.4325	15.7347	12.9863	16.0427	13.9043	13.7888	12.674	14.5807	13.2268	13.8257	14.1258
Up-regulate in tumor tissues	Q53EZ4	Centrosomal protein of 55 kDa	CEP55	-1.52485	0.568592	-1.84966	-1.02569	-1.19354	-0.933799	0.531917	-1.12971	-1.19488	-1.02859	-0.920798	0.0905724	-1.21736	-1.41955	-0.13678	-1.04077	0.926765	0.724493	1.00305	1.23103	0.795879	0.507964	0.312544	0.732739	0.865352	0.946394	0.973284	0.57952	0.796572	0.895203	1.13653	0.997574	12.9499	17.315	12.2726	13.9907	13.6407	14.1823	17.2385	13.7738	13.6379	13.9846	14.2094	16.3183	13.591	13.1694
Up-regulate in tumor tissues	P38398	Breast cancer type 1 susceptibility protein	BRCA1	-1.55211	0.573499	-1.1214	-1.40469	-1.35742	-0.90871	0.297716	-1.17506	-1.31345	-1.36843	-0.430447	-0.922443	-0.679115	-1.1061	0.0439391	-1.31488	0.701139	1.2192	0.800555	1.32483	0.258746	0.752988	0.756259	0.697571	0.958677	0.665705	1.11433	1.00021	0.822133	1.17944	0.753	0.73432	13.2016	16.8096	13.9326	13.4518	13.532	14.2937	16.3414	13.8416	13.6067	13.5133	15.1055	14.2703	14.6834	13.9586
Up-regulate in tumor tissues	P0DPD7	EEF1A lysine methyltransferase 4	EEF1AKMT4	-1.00474	0.71456	-1.07852	-1.03075	-1.31194	-1.04506	1.15305	-1.52712	-1.22313	-0.657702	-1.41246	-0.86785	-0.158316	-0.47961	-0.512389	-1.4885	1.42795	0.710453	1.12093	1.04513	-0.177091	0.436999	1.19626	1.32605	1.01712	1.07035	0.971645	0.287761	-0.545732	0.387213	0.686729	0.968719	13.8685	16.928	13.7372	13.8222	13.3218	13.7967	17.7083	12.9389	13.4798	14.486	13.1429	14.1121	15.3747	14.803
Up-regulate in tumor tissues	P53350	Serine/threonine-protein kinase PLK1	PLK1	-0.991518	0.515228	-0.859569	-0.975298	-1.30009	-1.22816	0.576622	-1.24126	-0.977423	-0.959993	-1.64465	-0.986971	-1.17199	-0.863862	-0.829347	-1.2711	0.810204	1.16507	0.977956	1.05956	0.878946	0.611069	0.852649	0.841402	1.13449	1.03213	0.913455	0.692843	0.687829	0.954581	0.868599	0.728605	13.8567	17.3566	14.1632	13.8944	13.1399	13.307	17.4992	13.2766	13.8894	13.9299	12.3396	13.8672	13.4375	14.1532
Up-regulate in tumor tissues	Q96FF9	Sororin	CDCA5	-1.02306	0.307583	-1.16603	-0.813754	-1.08842	-0.694699	0.455479	-1.24308	-1.31886	-1.18534	-1.12647	-0.1924	-1.03015	-1.28476	-1.05609	-1.66845	0.910251	1.07627	0.86044	0.973683	0.231267	0.637403	0.736567	0.850175	1.08465	0.926864	0.888622	0.872729	1.02235	1.38508	0.894311	0.777824	13.7409	16.064	13.4913	14.1063	13.6268	14.3142	16.3222	13.3568	13.2245	13.4576	13.5604	15.1911	13.7285	13.284
Up-regulate in tumor tissues	Q8IYA6	Cytoskeleton-associated protein 2-like	CKAP2L	-0.333211	-0.655882	-0.496788	-1.55842	-1.74392	-0.452608	-0.798466	-0.791251	-1.26152	-0.698805	0.152999	-1.28936	-1.51649	-1.30296	-0.91732	-0.944402	0.864094	0.747558	0.878397	1.16572	0.803486	0.840965	1.02075	0.683558	1.28264	0.914175	1.11244	0.833487	0.657088	0.955979	1.00372	0.844359	14.5702	13.8985	14.2297	12.0196	11.6334	14.3217	13.6016	13.6167	12.6376	13.8091	15.5824	12.5797	12.1068	12.5514
Up-regulate in tumor tissues	Q06609	DNA repair protein RAD51 homolog 1	RAD51	0.107359	0.406295	-0.499396	-1.5074	-1.45228	-1.57682	0.585114	-0.680408	-1.05588	-1.18222	-0.634141	-1.14073	-1.08629	-1.42396	-1.47194	-1.02048	0.52423	1.26271	0.656775	1.17588	0.826553	0.642803	0.820693	0.869084	1.21493	0.908283	0.830744	0.799579	0.721058	0.673355	0.874545	0.831965	16.3162	16.848	15.2369	13.4437	13.5418	13.3202	17.1661	14.9149	14.2469	14.0222	14.9972	14.096	14.1928	13.5922
Up-regulate in tumor tissues	Q15058	Kinesin-like protein KIF14	KIF14	-1.21544	0.129496	-0.696128	-1.25249	-1.1073	-0.508189	0.545165	-0.697904	-0.930349	-0.991965	-1.05123	-1.33602	-1.35341	-1.57552	-1.1394	-1.06947	0.953911	0.471147	0.768907	1.08239	0.737932	0.758678	0.825267	0.921066	0.956954	0.776381	1.56549	0.942316	0.650614	1.04417	1.18245	0.612475	13.5485	16.4501	14.6689	13.4686	13.7818	15.0744	17.3468	14.6651	14.1636	14.0307	13.9028	13.2884	13.2509	12.7717
Up-regulate in tumor tissues	O14965	Aurora kinase A	AURKA	-0.543821	0.11674	-1.72013	-1.25196	-1.2863	-0.161391	0.453958	-1.24445	-0.855516	-0.201199	-1.2316	-1.17365	-0.77609	-1.43418	-1.61899	-0.959292	1.2697	0.71681	1.03689	0.953358	0.565447	0.601887	0.660969	0.620686	1.05362	0.723281	0.95859	0.838026	0.696962	1.32502	0.863637	1.00298	14.639	15.7955	12.5794	13.3991	13.339	15.3086	16.386	13.4123	14.0932	15.2389	13.4348	13.5362	14.2323	13.0801
Up-regulate in tumor tissues	O95067	G2/mitotic-specific cyclin-B2	CCNB2	-1.0755	0.403748	-0.629658	-1.11169	-1.31282	-1.04371	0.655155	-0.567051	-1.05766	-1.16987	-0.0862978	-1.03108	-1.53957	-1.24555	-0.517525	-2.02491	1.02135	1.08478	0.968194	1.14091	0.455126	0.503959	0.852182	0.544749	1.30581	0.892226	1.23862	0.174558	0.77139	1.06898	0.620274	0.710888	14.0964	16.2356	14.7411	14.044	13.7532	14.1423	16.5992	14.8317	14.1222	13.9599	15.5269	14.1606	13.4252	13.8505
Up-regulate in tumor tissues	Q96HE9	Proline-rich protein 11	PRR11	-0.562227	-0.650256	-0.782721	-1.06769	-0.77885	-0.940448	0.464324	-0.706868	-1.39224	-0.380032	-0.738798	-0.223783	-1.88714	-1.27975	-0.936982	-1.33586	1.23953	0.769508	0.777435	1.63823	-0.0213336	0.994377	0.730263	0.312588	1.48407	0.539956	1.53449	0.556912	1.15509	1.22229	-0.459729	0.725632	14.1763	14.0312	13.813	13.3434	13.8193	13.5531	15.8676	13.9379	12.8087	14.4764	13.8853	14.7339	11.9933	12.994
Up-regulate in tumor tissues	Q9NR33	DNA polymerase epsilon subunit 4	POLE4	-1.22995	0.85844	-0.987055	0.775922	-0.971235	-0.989683	-1.07	-1.51904	-1.36643	-1.57425	-0.846535	0.594947	-2.00698	-1.25536	0.772726	0.758525	0.613668	1.06382	0.641822	0.412351	0.701443	0.830998	0.806631	-1.04608	0.761397	0.708351	0.731003	0.812652	0.64563	0.819157	0.872831	0.680272	13.6289	20.1149	14.3833	19.8587	14.4324	14.3751	14.1257	12.731	13.205	12.5596	14.8197	19.2966	11.2156	13.55
Up-regulate in tumor tissues	Q6K0P9	Pyrin and HIN domain-containing protein 1	PYHIN1	0.757437	0.284967	0.856005	0.506044	-1.75502	-1.91952	0.702519	-1.80685	-1.93094	-1.68492	-1.48555	0.810916	-2.15902	0.599733	0.424957	0.506388	0.865101	0.189078	0.305285	0.387511	0.329954	0.422303	0.640094	0.67097	0.387562	0.309775	0.723112	0.138806	0.674084	0.463652	0.42802	0.357547	20.623	19.3491	20.8888	19.9452	13.8486	13.405	20.4749	13.7089	13.3743	14.0376	14.5752	20.7672	12.7593	20.1978
Up-regulate in tumor tissues	Q9NQ11	Polyamine-transporting ATPase 13A2	ATP13A2	0.579762	0.500702	-0.230546	0.461993	-2.18495	-1.78213	0.394645	-1.5177	-1.41559	-1.593	-1.71001	0.252952	-1.17269	-1.72122	0.14091	0.170449	0.42428	0.588553	0.556202	0.66128	0.952249	0.810954	0.532603	0.708811	0.506023	0.666535	0.822568	0.52556	0.945455	0.515529	1.01582	0.593993	17.389	17.2489	15.9534	17.1804	12.4907	13.2044	17.061	13.6729	13.8538	13.5395	13.3322	16.81	14.2842	13.3123
Up-regulate in tumor tissues	O14777	Kinetochore protein NDC80 homolog	NDC80	0.0081702	0.27404	0.218798	0.218196	-2.45031	-0.0931449	0.262297	-2.28151	-2.25324	0.167507	0.190134	0.371274	-2.36277	0.404581	0.41241	-1.81748	0.611924	0.577678	0.565485	0.762887	0.382848	0.54149	0.553707	0.365809	0.623739	0.639581	0.704007	0.345873	0.400225	0.507999	0.751762	0.396036	18.5306	19.1693	19.0366	19.0351	12.6247	18.2872	19.1411	13.0302	13.0981	18.9134	18.9677	19.4029	12.835	19.4829
Up-regulate in tumor tissues	Q96EU6	Ribosomal RNA processing protein 36 homolog	RRP36	0.108583	0.275716	0.128945	0.197595	-2.63116	-0.0822398	0.423298	-1.924	-1.70776	0.670669	-1.35858	-1.48451	-1.9799	-1.19698	0.19664	0.409992	0.519989	0.541504	0.718751	1.34157	0.370699	0.610657	0.847655	0.699222	0.590019	0.290713	0.683111	0.471544	0.60697	0.423754	0.75547	0.482068	16.9162	17.247	16.9565	17.0924	11.4929	16.5385	17.5392	12.8927	13.3207	18.0289	14.0119	13.7627	12.782	14.3318
[truncated: 20 more columns]

## Sheet: Down-regulate proteins
				Z score																																Log2(protein intensity)
Cluster No.	Accession Number	Protein Name	Gene Symbol	CRC01-N	CRC02-N	CRC03-N	CRC04-N	CRC05-N	CRC06-N	CRC07-N	CRC08-N	CRC09-N	CRC10-N	CRC11-N	CRC12-N	CRC13-N	CRC14-N	CRC15-N	CRC16-N	CRC01-T	CRC02-T	CRC03-T	CRC04-T	CRC05-T	CRC06-T	CRC07-T	CRC08-T	CRC09-T	CRC10-T	CRC11-T	CRC12-T	CRC13-T	CRC14-T	CRC15-T	CRC16-T	CRC01-N_1	CRC02-N_1	CRC03-N_1	CRC04-N_1	CRC05-N_1	CRC06-N_1	CRC07-N_1	CRC08-N_1	CRC09-N_1	CRC10-N_1	CRC11-N_1	CRC12-N_1	CRC13-N_1	CRC14-N_1
Down-regulate in tumor tissues	P36382	Gap junction alpha-5 protein	GJA5	0.868334	-0.882161	-1.23227	0.698792	1.15667	1.09666	1.06143	1.1389	0.992001	0.916128	1.38188	1.30942	-1.0951	0.916277	-1.24258	0.918513	0.70102	0.300029	-0.244466	-1.52063	-1.40958	-0.951523	-0.702431	-1.02754	-1.06809	0.189954	-0.0286475	-1.05389	0.388509	0.575043	-0.806063	-1.34456	19.5353	14.029	12.9277	19.002	20.4423	20.2536	20.1427	20.3864	19.9244	19.6857	21.1508	20.9228	13.3592	19.6862
Down-regulate in tumor tissues	P48539	Calmodulin regulator protein PCP4	PCP4	-0.44258	-0.888973	0.758153	-1.23679	1.20339	0.79447	-1.59498	0.875833	1.50597	0.787677	1.09809	0.59677	0.688985	1.07793	0.553674	1.44519	0.200052	-1.56567	0.0220179	-1.43275	-1.33062	-0.762523	-0.930149	0.45449	0.859715	-1.07983	0.0383604	-0.0845232	-1.37018	-0.137467	-1.11327	1.00954	16.4844	15.0121	20.4449	13.8648	21.9135	20.5647	12.6834	20.833	22.9115	20.5423	21.5661	19.9126	20.2168	21.4996
Down-regulate in tumor tissues	P25713	Metallothionein-3	MT3	1.16216	1.22445	0.404695	0.654352	0.672052	0.710321	0.781848	0.160382	0.575357	0.670565	0.833732	0.527156	0.346469	0.618549	1.01348	0.691574	-0.916059	1.56588	-1.9629	-1.53767	0.228075	-0.907776	0.299573	-1.48875	-1.75195	-1.02557	-1.1179	0.418802	-1.37969	0.0723372	-1.42987	-0.113687	19.9888	20.1455	18.084	18.7118	18.7563	18.8526	19.0325	17.4696	18.5132	18.7526	19.1629	18.392	17.9376	18.6218
Down-regulate in tumor tissues	P61278	Somatostatin	SST	2.45636	1.69992	0.798297	0.313002	1.17346	-0.104253	0.0144548	-1.32787	1.40772	1.44288	0.182057	-0.137432	-0.0448925	0.491702	0.890196	1.21048	0.289345	-0.280901	-0.982336	-1.0073	-1.14395	-0.662955	-1.01219	-1.15596	-1.3883	0.172782	-0.528875	-0.887496	-0.00740483	-0.214976	-1.49127	-0.164299	23.0575	20.9815	18.5072	17.1754	19.5368	16.0303	16.3561	12.6723	20.1796	20.2761	16.816	15.9392	16.1932	17.6658
Down-regulate in tumor tissues	P01275	Pro-glucagon	GCG	1.51114	1.48806	0.859242	0.686679	1.32377	-0.0664885	0.0704341	-0.296025	0.991375	1.17237	0.0195866	-0.0140887	0.136628	0.938938	0.647203	1.31874	-0.192808	0.163735	-1.45991	-1.72592	-0.266927	-1.85699	-0.0370441	-1.51744	-1.44834	0.487685	-1.54664	-1.48967	0.206224	0.115149	-0.146008	-0.0726558	21.4276	21.3664	19.6991	19.2415	20.9308	17.2444	17.6074	16.6357	20.0494	20.5293	17.4726	17.3833	17.783	19.9104
Down-regulate in tumor tissues	P23946	Chymase	CMA1	1.12356	0.993573	0.627062	0.482623	0.673755	0.57246	1.18702	0.84855	0.761304	0.606606	0.435568	0.377118	1.00009	0.416839	-2.31155	0.809791	0.336799	0.206604	-1.26211	-1.00081	-1.15207	-0.406843	0.505349	-0.380643	-0.440335	-0.00108368	-0.801735	-1.65973	0.295166	-0.0178533	-2.90386	0.0787724	24.7377	24.349	23.2532	22.8213	23.3928	23.0899	24.9274	23.9154	23.6545	23.192	22.6806	22.5059	24.3685	22.6246
Down-regulate in tumor tissues	P15088	Mast cell carboxypeptidase A	CPA3	1.0767	0.97827	0.641313	0.614312	0.626064	0.594809	1.41987	0.878386	0.736206	0.751086	0.551339	0.490407	0.885537	0.560634	-1.88688	0.645135	0.291461	-0.0598111	-1.36761	-1.29498	-1.27271	-0.192839	0.63298	-0.42876	-0.445752	-0.133021	-0.900396	-1.66209	0.103797	0.145001	-2.84969	-0.128761	26.7069	26.4504	25.5725	25.5022	25.5328	25.4513	27.601	26.1902	25.8198	25.8585	25.3381	25.1793	26.2088	25.3623
Down-regulate in tumor tissues	P55822	SH3 domain-binding glutamic acid-rich protein	SH3BGR	0.573323	-1.63746	0.861868	-1.01061	1.00847	1.05748	0.885032	0.787491	1.15505	0.735901	1.14878	0.74201	0.909657	1.14573	0.57616	0.914826	-1.43316	-1.40908	-0.772202	-1.16389	0.658131	0.650887	-0.519243	0.659383	0.615238	-0.700969	-1.18981	-1.4023	-0.754516	-1.21602	-1.03973	-0.836426	18.0362	11.9644	18.8286	13.686	19.2312	19.3659	18.8922	18.6244	19.6338	18.4827	19.6166	18.4994	18.9599	19.6082
Down-regulate in tumor tissues	P20648	Potassium-transporting ATPase alpha chain 1	ATP4A	0.468661	-0.875829	-0.574677	0.642968	1.25965	1.16	0.834286	1.5266	-0.527443	1.28541	-0.280913	1.33037	1.44504	1.53244	1.23607	1.70505	-0.943343	-0.941681	-0.639162	-0.835897	-0.862237	-0.0779069	-0.619203	-0.689706	-1.29805	-0.42724	-1.06432	-0.786666	-1.19262	-0.778125	-0.438917	-0.572601	16.5724	13.2217	13.9723	17.0068	18.5437	18.2954	17.4836	19.209	14.09	18.6079	14.7044	18.72	19.0058	19.2236
Down-regulate in tumor tissues	Q9H239	Matrix metalloproteinase-28	MMP28	0.602357	0.784387	0.727651	0.539022	0.912308	0.921912	0.986155	0.763081	0.76858	-0.686497	1.42069	1.05683	1.09297	1.20533	0.884035	1.02559	-1.15892	0.183172	-1.0297	-0.993607	-1.92542	-1.28423	-0.635062	-1.23792	-1.17135	-0.910185	-1.20559	-1.28757	0.24372	-1.02169	0.392453	0.0375028	17.403	17.8108	17.6837	17.2611	18.0974	18.1189	18.2628	17.7631	17.7754	14.5155	19.2364	18.4212	18.5021	18.7539
Down-regulate in tumor tissues	P15259	Phosphoglycerate mutase 2	PGAM2	1.03363	0.420195	0.949012	1.13469	1.15778	1.29014	1.08847	0.898694	1.01805	-1.28571	1.15252	0.882619	1.23482	0.715003	0.868276	0.720538	-1.06956	-0.196827	-0.646461	-1.034	-0.794064	-0.483349	0.524413	-1.0488	-1.39565	-0.996572	-0.530393	-1.20597	-1.12659	-1.21258	-0.953843	-1.10847	18.5029	16.9954	18.2949	18.7512	18.808	19.1332	18.6376	18.1713	18.4646	12.8031	18.795	18.1318	18.9973	17.7198
Down-regulate in tumor tissues	Q8IWW8	Hydroxyacid-oxoacid transhydrogenase, mitochondrial	ADHFE1	0.855395	0.287632	0.896915	0.588573	1.08752	0.7314	0.229188	0.506271	0.491214	0.768205	1.14347	0.691108	1.02412	1.32258	1.26285	0.723674	-0.529417	-1.70678	-1.13124	-1.44421	-1.62943	-1.6054	0.621201	-0.67996	-1.48093	0.24058	-1.50741	-0.699793	-0.67752	0.757573	-0.83595	-0.301414	17.6602	16.5196	17.7436	17.1242	18.1265	17.4111	16.4022	16.9588	16.9286	17.485	18.2389	17.3302	17.9991	18.5987
Down-regulate in tumor tissues	A8K7I4	Calcium-activated chloride channel regulator 1	CLCA1	0.923508	0.791843	0.797986	0.915435	0.40688	0.847581	0.550341	0.13889	0.165889	0.815762	0.502074	0.803155	0.572478	0.617369	1.08201	0.450026	-0.329083	0.843727	-1.79706	-0.945257	-1.02126	0.934169	0.43815	-2.06123	-2.22671	-1.08297	-1.18221	-2.07012	0.188277	0.00962351	0.0463509	-0.125627	26.3573	26.0079	26.0242	26.3359	24.9861	26.1558	25.3669	24.2749	24.3465	26.0713	25.2388	26.0379	25.4257	25.5448
Down-regulate in tumor tissues	Q9HAW9	UDP-glucuronosyltransferase 1A8	UGT1A8	0.681934	1.16039	0.588152	1.353	0.619724	1.37229	0.493849	-0.0543336	0.493126	0.605021	0.718018	1.23465	0.0664293	0.707017	0.975437	0.31682	-1.15013	0.412768	-1.67048	-1.32513	-1.98068	0.15097	0.239208	-1.53684	-1.45946	0.0442993	-1.20895	-2.031	0.102504	0.346853	-0.174119	-0.0913318	18.4665	19.4888	18.2661	19.9004	18.3336	19.9416	18.0646	16.8933	18.0631	18.3022	18.5436	19.6475	17.1514	18.5201
Down-regulate in tumor tissues	Q9H720	PGAP2-interacting protein	CWH43	1.08328	0.889326	0.794961	1.27069	0.709379	0.953584	0.81679	-0.0846638	0.808754	0.713453	0.613576	0.684215	-0.0863123	0.520606	1.0825	0.750142	-0.541885	0.454839	-1.44007	-1.49176	-0.00410406	-0.0808723	0.359218	-1.53475	-1.726	-0.101053	-2.10397	-1.67733	-0.0619736	0.146136	-1.7701	0.0533945	19.7313	19.2796	19.0598	20.1678	18.8605	19.4293	19.1106	17.011	19.0919	18.87	18.6373	18.8019	17.0072	18.4208
Down-regulate in tumor tissues	O60844	Zymogen granule membrane protein 16	ZG16	0.498942	1.34192	1.13363	1.11617	1.16076	0.927835	0.660874	-0.367815	0.676965	0.943218	0.490617	0.900599	-0.459371	0.110327	0.672622	0.171159	-1.0281	0.706567	-1.16323	-1.43035	-0.0598933	-0.444199	0.981966	-2.13105	-1.44781	0.431943	-1.52225	-2.09878	-0.381595	0.19496	-0.799329	0.212699	24.9409	27.2849	26.7057	26.6572	26.7812	26.1335	25.3911	22.5306	25.4359	26.1763	24.9177	26.0578	22.2761	23.8602
Down-regulate in tumor tissues	P05060	Secretogranin-1	CHGB	1.11039	0.680116	0.713908	0.713399	0.764397	0.667725	0.156517	0.505554	0.755834	0.667172	0.61248	0.7975	0.570864	0.534591	0.718112	0.984923	-0.13347	0.345106	-1.86478	-1.90909	-0.0388207	-0.122638	0.07493	-2.06589	-1.50373	0.312029	-1.74493	-2.36587	0.113485	0.311236	-0.431538	0.070488	20.1927	19.193	19.2715	19.2703	19.3888	19.1642	17.9764	18.7874	19.3689	19.1629	19.0359	19.4657	18.9392	18.8549
Down-regulate in tumor tissues	P10645	Chromogranin-A	CHGA	1.26857	1.14535	0.879959	0.941753	0.781612	0.273226	0.201477	-0.00473667	0.709873	0.851192	0.376316	0.427833	0.388402	0.792054	0.762113	0.861473	-0.0286813	0.264739	-1.02423	-2.51678	-0.249365	-0.0900115	0.0973542	-1.72024	-1.72242	0.309984	-1.51717	-2.42159	0.0646991	0.233291	-0.48452	0.148456	24.4462	24.0779	23.2846	23.4693	22.9907	21.4711	21.2567	20.6403	22.7763	23.1987	21.7793	21.9333	21.8154	23.0219
Down-regulate in tumor tissues	Q9Y6R1	Electrogenic sodium bicarbonate cotransporter 1	SLC4A4	0.993083	1.07806	0.79299	1.07274	0.720823	0.877223	0.745045	0.006808	0.657158	0.613384	0.356966	0.708322	0.0140771	0.377698	0.767062	0.587549	-0.710495	0.257927	-1.17967	-1.11882	-0.540764	0.0152502	0.545173	-2.27344	-2.82971	0.469272	-1.16559	-2.03319	-0.0255029	0.096721	0.0211446	0.102704	21.5183	21.7249	21.0319	21.712	20.8565	21.2367	20.9154	19.1209	20.7018	20.5954	19.9721	20.8261	19.1386	20.0224
Down-regulate in tumor tissues	Q6UWR7	Glycerophosphocholine cholinephosphodiesterase ENPP6	ENPP6	0.34629	0.696621	0.581652	0.920217	0.809377	0.878591	0.648104	0.888356	0.575254	0.251131	0.777472	0.698074	0.728256	0.646554	1.06095	0.461779	-1.77406	-0.0871085	-0.685862	-2.12847	0.378263	0.193708	0.549178	-1.8326	-1.85617	0.292648	-2.06174	-1.65253	-0.365593	0.342481	-0.116798	-0.164024	19.0104	19.8391	19.5671	20.368	20.1058	20.2695	19.7243	20.2926	19.552	18.7853	20.0303	19.8425	19.9139	19.7207
Down-regulate in tumor tissues	Q9NY47	Voltage-dependent calcium channel subunit alpha-2/delta-2	CACNA2D2	0.517961	0.296453	0.922433	0.643255	1.15921	0.946325	0.806999	0.792633	1.00887	0.895271	0.947758	0.747036	0.693721	0.641103	0.77714	1.07039	-1.51367	0.253013	-1.78025	-1.45204	-1.27703	0.29048	0.317506	-1.48339	-1.81157	-0.0437649	-1.57698	-0.649902	-0.238108	-0.446902	-1.35429	-0.0996671	17.5605	17.1011	18.3994	17.8204	18.8905	18.4489	18.16	18.1302	18.5787	18.3431	18.4519	18.0356	17.925	17.8159
Down-regulate in tumor tissues	P00325	All-trans-retinol dehydrogenase [NAD(+)] ADH1B	ADH1B	1.06356	0.747481	0.795954	0.828867	0.681162	0.879829	0.886022	0.741629	0.762441	0.866593	1.1152	0.776607	0.75191	0.370194	1.02267	0.85303	-0.355066	0.0158341	-1.28468	-1.62215	-1.19532	-0.373199	0.161272	-2.0562	-1.27886	-0.256686	-1.04514	-2.4419	-0.300316	-0.154425	-0.797094	-0.159237	26.3803	25.6869	25.7932	25.8654	25.5414	25.9772	25.9908	25.674	25.7197	25.9482	26.4936	25.7508	25.6966	24.8592
Down-regulate in tumor tissues	P45381	Aspartoacylase	ASPA	0.78292	0.67945	0.740956	0.641341	0.957075	0.96697	0.991003	0.817763	0.878447	0.789761	0.951389	0.978981	0.696303	0.668287	1.00369	0.765835	0.0707903	-0.191396	-2.19637	-1.75269	-1.24046	-0.407506	0.170747	-1.84923	-0.786196	-0.854264	-1.44587	-1.64781	-0.165755	-0.200234	-0.539612	-0.274315	19.0524	18.8152	18.9562	18.7278	19.4517	19.4744	19.5295	19.1323	19.2714	19.0681	19.4387	19.5019	18.8538	18.7896
Down-regulate in tumor tissues	Q8N474	Secreted frizzled-related protein 1	SFRP1	0.670841	0.463601	1.03873	0.519297	0.703922	0.643069	1.07512	0.746185	0.958545	0.782169	0.797708	0.674415	0.829381	0.678741	0.679823	0.959889	-0.0668562	0.361672	-1.79593	-1.69072	-2.0451	-0.245238	0.419485	-2.036	-0.126724	-0.400062	-1.5023	-1.73166	-0.361488	-0.541957	-0.712324	0.253761	20.1011	19.5472	21.0843	19.696	20.1895	20.0268	21.1816	20.3024	20.87	20.3986	20.4401	20.1106	20.5248	20.1222
Down-regulate in tumor tissues	P08138	Tumor necrosis factor receptor superfamily member 16	NGFR	0.535813	0.374218	0.652904	0.702656	0.888625	0.790508	0.90936	0.610714	0.922594	0.67802	0.186541	1.18852	1.12103	0.825821	0.884353	1.1235	-0.271596	-0.389144	-2.09817	-1.5179	-2.02853	-0.601908	0.0888172	-2.15733	0.0750768	-0.600885	-0.554957	-1.84104	-0.23602	-0.147114	-0.255234	0.14075	18.4667	18.136	18.7063	18.8081	19.1887	18.9879	19.2311	18.62	19.2582	18.7577	17.7519	19.8024	19.6643	19.0602
Down-regulate in tumor tissues	O95622	Adenylate cyclase type 5	ADCY5	0.561873	0.302337	0.708955	0.361421	1.03751	1.04435	0.588999	1.01638	0.854503	0.880974	1.09035	1.02867	1.27739	0.981106	0.765265	1.01758	-1.69871	-0.353728	-1.93265	-1.77077	-1.12073	-0.814395	0.0491277	-1.59354	-0.125523	-0.325869	-0.982097	-1.44205	-0.158358	-0.117769	-0.923974	-0.206615	17.4088	16.8971	17.6989	17.0136	18.3467	18.3602	17.4623	18.3051	17.9859	18.0381	18.4509	18.3293	18.8198	18.2355
Down-regulate in tumor tissues	O94911	ABC-type organic anion transporter ABCA8	ABCA8	1.26193	1.00202	1.01424	0.929843	0.957991	0.905967	0.726215	0.598702	1.09399	0.889918	1.01675	0.461015	0.860385	0.726241	0.491537	1.05473	-0.573128	-0.298819	-1.02983	-0.664235	-1.22764	-1.02123	-0.249077	-2.58319	-0.812053	-0.390072	-0.690493	-1.42037	-0.760676	-0.34972	-1.6579	-0.263036	22.3016	21.7534	21.7792	21.6012	21.6606	21.5508	21.1717	20.9028	21.9474	21.517	21.7845	20.6124	21.4547	21.1718
Down-regulate in tumor tissues	P43166	Carbonic anhydrase 7	CA7	1.23118	1.22941	0.800299	0.752972	0.790887	1.10171	0.824934	-0.238998	1.05527	1.0691	0.632795	0.571763	0.240775	0.547579	0.981637	0.895512	-1.40202	0.171542	-1.50959	-0.714127	0.154338	-1.20226	0.305184	-1.11384	-1.17507	-0.0910954	-1.45321	-1.35947	0.279856	0.0989118	-1.64921	-1.82677	20.855	20.8499	19.6201	19.4844	19.5931	20.4839	19.6907	16.6415	20.3508	20.3904	19.14	18.9651	18.0165	18.8958
Down-regulate in tumor tissues	Q8NFU0	Bestrophin-4	BEST4	1.12926	1.21553	0.813801	1.08176	0.877074	1.32814	0.792866	-0.0884913	1.08389	1.13454	0.598375	0.915332	0.12736	0.561914	0.910445	0.840826	-1.04249	-0.361123	-1.79973	-1.47361	-1.37516	-0.172844	0.246741	-1.02635	-1.18513	0.0443637	-1.09851	-1.64038	-0.0274477	-0.0694159	-1.11914	-1.22241	20.1015	20.3356	19.2455	19.9726	19.4172	20.6412	19.1887	16.7971	19.9784	20.1159	18.6609	19.521	17.3828	18.562
Down-regulate in tumor tissues	Q9UHG2	ProSAAS	PCSK1N	1.38045	0.925913	0.923462	0.636774	1.29284	0.820444	0.491678	0.307973	1.24195	0.996488	0.68405	0.796182	0.520344	0.63511	0.838151	1.31256	-0.792774	-0.189886	-1.41676	-0.980017	-1.18135	-0.799164	0.177649	-1.35787	-0.616537	-0.304506	-1.67963	-1.96454	-0.19791	-0.596183	-1.5255	-0.379391	20.3408	19.3715	19.3663	18.7549	20.154	19.1466	18.4455	18.0537	20.0455	19.522	18.8557	19.0949	18.5066	18.7514
Down-regulate in tumor tissues	P54646	5'-AMP-activated protein kinase catalytic subunit alpha-2	PRKAA2	-0.0140263	-0.0729249	0.963704	-0.517861	1.01693	0.661734	0.0127161	1.14973	1.00949	1.07252	0.969081	0.970601	1.20122	1.36747	0.466507	1.0879	-0.533824	-0.598216	-1.94292	-0.0426732	-0.371125	-1.85469	-0.122247	-0.126601	-0.287567	0.00340588	-1.81198	-2.1898	-1.42235	0.0957954	-0.00890724	-0.131101	17.7491	17.6126	20.0139	16.582	20.1372	19.3144	17.811	20.4448	20.12	20.266	20.0264	20.0299	20.5641	20.9492
Down-regulate in tumor tissues	O60741	Potassium/sodium hyperpolarization-activated cyclic nucleotide-gated channel 1	HCN1	0.554986	0.263729	0.229281	-0.130482	1.09154	1.50006	-0.237885	1.86469	1.22676	0.54782	0.83777	0.902483	1.40864	0.772391	-0.214715	1.24711	0.341535	0.0963953	-1.0095	-1.51674	-1.29831	-1.77824	-0.538176	-1.37811	-0.72533	0.433473	-1.29658	-1.04108	-0.120636	-1.06006	-0.987093	0.0142946	17.4196	16.8029	16.7299	15.9681	18.5557	19.4207	15.7407	20.1928	18.842	17.4044	18.0184	18.1554	19.2272	17.8799
Down-regulate in tumor tissues	Q9Y586	Protein mab-21-like 2	MAB21L2	0.267124	-0.0432784	0.834993	0.205193	0.923125	0.949472	0.407075	1.01733	1.04036	0.788613	1.10429	0.949574	1.09285	0.858152	0.506646	1.1614	0.0648267	-0.538974	-1.73767	-1.78251	-0.520694	-2.42597	-0.173366	-1.64814	0.235208	-0.0128738	-1.33963	-1.46273	0.047372	0.124937	-0.634743	-0.257953	17.7564	17.0017	19.137	17.6058	19.3513	19.4153	18.0966	19.5803	19.6363	19.0242	19.7917	19.4156	19.7639	19.1933
Down-regulate in tumor tissues	Q14714	Sarcospan	SSPN	0.723164	0.764696	0.658193	0.0437863	0.887582	0.936115	-0.241569	1.30307	1.13386	0.579658	0.510691	1.05263	1.29139	1.14893	0.662417	1.27415	0.403428	0.232906	-1.38192	-1.13565	-1.26906	-0.811381	-1.83	-1.527	0.0644134	-0.224217	-1.31785	-1.16244	-0.152041	-1.39029	-1.23765	0.00998217	17.5667	17.6582	17.4237	16.0711	17.9287	18.0355	15.4429	18.8434	18.4709	17.2508	17.099	18.292	18.8177	18.504
Down-regulate in tumor tissues	Q86VW2	Rho guanine nucleotide exchange factor 25	ARHGEF25	0.59203	0.714709	0.81667	0.724952	0.920192	0.86787	-1.19522	0.843295	1.06981	0.911919	1.06283	0.921395	0.997096	0.815181	0.914583	1.09986	0.654352	0.429247	-1.13622	-1.00202	-0.97882	-1.26226	-1.23899	-1.67756	0.613889	-0.992721	-1.40679	-0.940918	0.0914528	-1.14752	-0.943767	-1.13851	18.3901	18.7389	19.0287	18.768	19.323	19.1743	13.3096	19.1044	19.7483	19.2995	19.7285	19.3264	19.5416	19.0245
Down-regulate in tumor tissues	Q8NDA2	Hemicentin-2	HMCN2	0.284944	0.502882	0.830282	-0.00552476	0.605675	0.574206	0.366662	1.14449	0.775789	0.822425	0.718391	0.952308	0.975016	1.37609	0.411921	0.861025	-0.00359691	-0.173531	-0.472418	-1.95523	-1.68696	0.162874	0.0427624	0.0471495	0.219809	-0.402698	-2.15234	-1.91545	-0.209075	-0.185357	-2.41386	-0.0986797	19.1385	19.7329	20.626	18.3462	20.0133	19.9275	19.3614	21.4831	20.4773	20.6046	20.3208	20.9588	21.0208	22.1148
Down-regulate in tumor tissues	Q9BX67	Junctional adhesion molecule C	JAM3	0.11192	0.137575	0.880037	0.110185	0.660784	0.831873	0.40915	1.05546	0.883869	0.869229	1.24498	0.934059	0.991445	0.822735	0.684108	0.91151	0.0494509	-0.354873	-2.18005	-0.498261	-2.41383	-0.430107	-0.151492	-0.059163	0.190136	-0.0920948	-1.99189	-0.813329	-0.109476	-0.249575	-2.21105	-0.223318	19.6946	19.7626	21.7302	19.69	21.1491	21.6025	20.4823	22.1951	21.7403	21.7015	22.6973	21.8733	22.0254	21.5783
Down-regulate in tumor tissues	P22466	Galanin peptides	GAL	0.476619	0.462098	0.72701	0.732218	0.596612	0.641405	0.412436	0.757312	0.775912	0.774464	0.843976	0.838609	0.807152	0.640676	0.727716	0.935449	-0.0205471	0.0987344	-2.44549	-1.31725	-0.77913	-0.0874853	0.0613392	-0.241858	-0.0765456	-0.489742	-2.56258	-0.542434	0.0290642	-0.0856793	-2.71686	0.0267923	20.4406	20.4059	21.0404	21.0529	20.7281	20.8353	20.2869	21.113	21.1575	21.1541	21.3206	21.3077	21.2324	20.8336
Down-regulate in tumor tissues	Q6ZV70	LanC-like protein 3	LANCL3	-0.150893	-0.174805	1.03898	-0.0131376	1.22663	1.0534	-1.37364	1.24456	1.27098	0.940836	1.38998	0.953461	1.15016	0.840527	0.819336	1.3105	-1.03662	-0.154999	-0.589926	-0.984476	0.647522	-1.11149	-0.903706	-1.09058	0.0547763	-1.26336	-1.33849	-1.31085	-1.14951	0.223918	-0.343387	-1.17568	15.9937	15.9392	18.7023	16.3072	19.1294	18.7351	13.2102	19.1703	19.2304	18.4789	19.5013	18.5076	18.9554	18.2505
Down-regulate in tumor tissues	Q96DR7	Rho guanine nucleotide exchange factor 26	ARHGEF26	-0.441561	0.932084	1.03383	-0.908925	1.12259	1.0548	-0.580198	1.21152	1.0853	0.949841	1.25006	1.14166	1.23582	0.914736	0.639827	1.26192	-0.932723	0.0571403	-0.905216	-1.34671	-0.655378	-0.575949	-1.04078	-0.958581	0.369215	-2.25683	-0.856578	-0.402107	-0.693666	-0.188919	-1.25368	-0.262521	14.736	17.8397	18.0695	13.6801	18.2701	18.1169	14.4228	18.471	18.1858	17.8798	18.5581	18.3132	18.5259	17.8005
Down-regulate in tumor tissues	Q9UPR5	Sodium/calcium exchanger 2	SLC8A2	-0.838534	-0.512404	1.18164	-0.785832	1.21324	1.06496	-0.611816	1.1459	1.26923	1.06143	1.13837	1.16218	1.21125	1.01481	0.681079	1.34654	-1.22596	-0.887543	-0.627707	-0.880913	-1.14739	0.926385	-0.743685	-0.782327	-1.07401	-0.641486	-1.02304	-1.04721	-0.488453	0.868755	-1.23998	-0.727458	13.5573	14.3794	18.6498	13.6902	18.7295	18.3557	14.1288	18.5597	18.8706	18.3468	18.5407	18.6007	18.7244	18.2292
Down-regulate in tumor tissues	A6NKN8	Purkinje cell protein 4-like protein 1	PCP4L1	-0.543101	-0.224493	0.846322	-0.376401	1.39403	1.25924	-0.243017	1.50131	1.23985	0.0798305	1.56116	1.33711	1.38817	0.965692	0.961235	1.27536	-1.27134	-0.761243	-1.61899	-0.799455	-0.298215	0.15498	-1.28371	-0.178343	-0.318486	-1.04606	-0.680152	-1.05271	-0.593198	-0.84514	-1.01451	-0.81572	14.1116	14.8775	17.4515	14.5123	18.7681	18.4441	14.833	19.026	18.3975	15.609	19.1698	18.6313	18.754	17.7385
Down-regulate in tumor tissues	O95841	Angiopoietin-related protein 1	ANGPTL1	-1.39778	-1.45779	1.15383	-1.03861	1.13353	0.912705	0.690089	1.1079	1.20813	1.32166	1.19082	1.06061	1.21798	1.43457	0.736011	1.13425	-0.725564	-0.771388	-0.788542	-1.07466	-0.89977	-0.504785	-1.20509	0.439045	0.283164	-0.652829	-0.640931	-0.794158	-0.803491	-0.592675	-0.756469	-0.919756	11.808	11.6317	19.3045	12.8632	19.2449	18.5961	17.9421	19.1696	19.4641	19.7976	19.4132	19.0306	19.493	20.1293
Down-regulate in tumor tissues	P51674	Neuronal membrane glycoprotein M6-a	GPM6A	-1.06854	-0.438667	1.2801	-0.676222	1.49061	1.08583	-0.834766	0.864639	1.41565	1.06634	1.24429	1.33054	1.74498	1.04258	0.683617	1.54639	-0.935838	-0.989774	-0.719088	-0.553018	-0.726308	-0.424619	-0.565164	-0.812706	-1.11195	-0.717434	-0.757997	-0.840999	-0.489828	-0.533348	-0.989159	-0.610135	12.7902	14.5309	19.2808	13.8744	19.8626	18.7439	13.4363	18.1327	19.6554	18.6901	19.1818	19.4202	20.5655	18.6244
Down-regulate in tumor tissues	Q9HBU9	Popeye domain-containing protein 2	POPDC2	-0.669897	-0.216976	1.32	-1.22984	1.30211	1.03768	-0.971328	1.35976	1.55083	1.22261	1.23182	1.28181	1.23561	1.26589	0.346288	1.51026	-0.743887	-0.651416	-1.1171	-0.584584	-0.972146	-0.441803	-0.366529	-0.743251	-0.751676	-0.918787	-0.558642	-0.876382	-0.581753	-0.507889	-1.05924	-0.701559	13.4048	14.5225	18.3152	12.023	18.2711	17.6185	12.661	18.4133	18.8848	18.0749	18.0976	18.221	18.107	18.1817
Down-regulate in tumor tissues	O14958	Calsequestrin-2	CASQ2	-0.711281	-0.547835	1.32518	-0.630694	1.34406	1.25288	-0.53621	1.3055	1.13939	1.19739	1.15485	1.27574	1.10477	1.42319	0.746473	1.2143	-0.580956	-1.06761	-1.05374	-1.54414	-1.05047	-0.450955	-0.669157	-0.98137	0.377122	-0.653986	-0.416672	-0.623625	-0.634571	-0.911275	-0.770507	-1.02577	13.548	14.0418	19.7007	13.7915	19.7578	19.4823	14.0769	19.6413	19.1394	19.3146	19.1861	19.5514	19.0348	19.9969
Down-regulate in tumor tissues	Q8NE79	Blood vessel epicardial substance	BVES	-0.980505	-0.831194	1.30426	-1.03198	1.44837	1.00194	-0.682638	1.15172	1.43689	1.17659	1.12779	1.32319	1.30884	1.14239	0.761896	1.33027	-1.16054	-0.798235	-0.64653	-0.742068	-0.774361	-0.521713	-0.635362	0.0856113	0.238068	-1.11799	-0.563345	-1.22404	-0.877629	-0.635379	-0.727055	-0.887279	13.0931	13.4997	19.314	12.953	19.7064	18.4909	13.9041	18.8987	19.6752	18.9664	18.8335	19.3656	19.3265	18.8733
Down-regulate in tumor tissues	Q6P050	F-box and leucine-rich protein 22	FBXL22	-0.372995	-0.388207	1.28624	-0.700953	1.35179	1.11824	-0.32769	1.2735	1.38924	1.14866	1.07646	1.31629	1.12818	1.29557	0.592059	1.30666	-0.741902	-1.00932	-0.530961	-0.795127	-1.2308	-0.675192	-0.589155	-0.262518	0.414496	-0.811305	-1.30771	-1.28483	-1.05559	-0.606729	-1.16333	-0.843069	14.8773	14.8367	19.3101	14.0012	19.4852	18.8612	14.9984	19.276	19.5852	18.9425	18.7496	19.3903	18.8878	19.335
Down-regulate in tumor tissues	P29475	Nitric oxide synthase, brain	NOS1	0.140988	0.326213	1.19193	-0.90621	1.48582	1.10192	-0.923257	0.884905	1.28973	1.05913	1.23233	1.0988	1.02709	1.20535	0.837685	1.31917	-1.02172	-1.15898	-0.684456	-0.548931	-0.966918	-0.578241	-0.809403	0.263112	0.335863	-1.45431	-0.655672	-1.21825	-1.04318	-1.1347	-0.786681	-0.90911	16.5295	17.0368	19.4079	13.6614	20.2128	19.1614	13.6147	18.567	19.6758	19.0442	19.5186	19.1528	18.9564	19.4447
Down-regulate in tumor tissues	Q6QEF8	Coronin-6	CORO6	-0.711554	-1.03154	1.4986	-0.328488	0.747877	0.91567	-0.0732281	1.3168	1.16396	1.45322	1.18622	1.11507	1.24788	1.62317	0.567504	1.4414	-0.513833	-0.993283	-0.772503	-0.938476	-0.562737	-0.552709	-0.775028	-0.812934	0.345766	-1.16232	-1.01241	-1.02855	-1.23565	-0.8048	-0.775272	-0.537803	13.6259	12.8424	19.0376	14.5639	17.1994	17.6102	15.1889	18.5924	18.2182	18.9265	18.2727	18.0985	18.4237	19.3426
Down-regulate in tumor tissues	Q16568	Cocaine- and amphetamine-regulated transcript protein	CARTPT	-0.656945	-0.520164	1.05331	-0.644682	1.50126	0.859817	-0.773541	0.964523	1.27555	1.47074	0.965148	1.3843	1.15704	1.27129	0.911778	1.55439	-0.967359	-1.14999	-1.10205	-1.00989	-1.14658	-0.826763	-0.87789	-0.161661	0.502782	-0.964612	-0.874617	-0.703855	-0.731956	-0.408045	-0.496532	-0.854794	13.6719	14.0504	18.4035	13.7059	19.6427	17.8681	13.3494	18.1578	19.0183	19.5583	18.1595	19.3191	18.6904	19.0065
Down-regulate in tumor tissues	Q9UHP9	Small muscular protein	SMPX	-1.0338	-1.1396	1.32645	-0.79094	1.19476	0.716523	-0.808786	1.26297	1.3026	1.36951	1.17746	1.07932	1.02579	1.75257	0.780894	1.49331	-0.859829	-0.621771	-0.230408	-0.510119	-0.960261	-1.06412	-0.783392	-0.194026	0.129943	-0.631285	-0.628129	-0.848337	-1.28278	-0.751922	-0.722128	-0.750469	13.1039	12.8285	19.2475	13.7361	18.9047	17.6599	13.6896	19.0822	19.1854	19.3596	18.8597	18.6042	18.4649	20.3566
Down-regulate in tumor tissues	P56159	GDNF family receptor alpha-1	GFRA1	0.583	0.512218	0.899513	0.428907	0.960237	0.904202	0.727733	1.12422	0.929177	0.809857	0.863469	0.988717	1.18312	0.689022	0.961791	1.19435	-0.965009	-1.47418	-0.980223	-1.63307	-1.03527	-0.868055	-0.503373	-1.39495	-0.769333	-0.887553	-1.09766	-1.2974	0.805069	-1.20816	-0.98986	0.539485	17.355	17.1838	18.1207	16.9823	18.2676	18.1321	17.7052	18.6643	18.1925	17.9038	18.0335	18.3365	18.8068	17.6115
Down-regulate in tumor tissues	Q6PUV4	Complexin-2	CPLX2	0.621186	0.480919	1.04502	0.349026	1.3628	0.725218	0.701924	0.705707	1.03935	0.824411	0.783665	0.669765	0.890325	1.12911	0.835979	1.20955	-1.63256	-1.10656	0.0682731	-1.026	-1.16156	-1.32558	0.0745685	-0.683188	-0.364114	-1.70035	-1.21871	-1.20413	-0.789614	-1.09351	-1.20474	0.993808	17.7125	17.396	18.6688	17.0984	19.3858	17.9472	17.8946	17.9032	18.656	18.171	18.0791	17.8221	18.3197	18.8585
Down-regulate in tumor tissues	P42658	Dipeptidyl aminopeptidase-like protein 6	DPP6	-0.135436	0.176513	1.13439	0.210557	1.15497	0.97052	-0.961986	1.05502	1.25128	0.718226	0.947166	1.10332	1.25707	0.522855	0.622546	1.35748	-1.08652	-1.36384	0.300252	0.454654	-1.41923	-0.0698593	-0.934379	-1.03788	0.417728	-1.65735	-0.25199	-1.39787	-1.10512	-1.40054	-1.20685	0.374305	16.6652	17.4888	20.018	17.5787	20.0724	19.5854	14.4827	19.8085	20.3267	18.9192	19.5237	19.936	20.342	18.4033
Down-regulate in tumor tissues	Q8N6Y2	Leucine-rich repeat-containing protein 17	LRRC17	0.49515	0.617205	0.989421	0.646584	0.80917	0.572927	0.860654	1.03275	0.944225	0.762262	1.2101	1.06135	0.871515	0.575339	0.771194	0.787549	0.254322	-1.31582	0.377814	-0.579499	-1.30015	-0.549757	-1.80748	-0.937952	0.274667	-1.24484	-0.907281	-1.64924	-0.895201	-1.49635	-1.71933	0.488704	17.688	17.9867	18.8975	18.0586	18.4564	17.8784	18.5824	19.0035	18.7869	18.3417	19.4375	19.0735	18.609	17.8843
Down-regulate in tumor tissues	O60641	Clathrin coat assembly protein AP180	SNAP91	0.644013	0.378686	1.15078	0.731252	1.31558	1.09615	0.66832	0.838477	1.16983	0.850837	1.09122	1.10745	0.836784	0.998416	0.942843	1.01014	-1.32402	-1.07118	-0.546647	-0.491978	-1.51358	-0.665086	-1.647	-0.769303	-0.747244	-1.40782	-0.0272823	-1.02842	-0.908942	-1.12112	-0.831962	-0.729208	16.925	16.4187	17.8921	17.0915	18.2066	17.7879	16.9714	17.2961	17.9285	17.3197	17.7785	17.8094	17.2929	17.6014
Down-regulate in tumor tissues	O60240	Perilipin-1	PLIN1	0.963189	-0.733707	0.582754	1.0532	0.284714	1.00425	0.358344	0.380968	1.03877	1.58929	1.51711	1.36151	1.04629	0.641312	1.69116	0.830106	0.0382077	-0.903994	-1.38125	-0.972758	-1.23979	0.0883516	-0.701998	-0.836902	-0.944996	-1.03966	-1.04064	-1.051	-0.738883	-0.867635	-0.970176	-1.04613	20.2964	14.0913	18.9053	20.6256	17.8154	20.4466	18.0847	18.1674	20.5728	22.5859	22.322	21.753	20.6003	19.1194
Down-regulate in tumor tissues	P15090	Fatty acid-binding protein, adipocyte	FABP4	0.618657	-0.295273	0.764266	0.905584	0.164158	0.69936	0.57832	0.603083	0.816407	1.68768	1.88838	1.27167	1.26064	0.292599	1.77638	0.821065	-0.190075	-1.10615	-1.38515	-1.30587	-1.27027	-0.38699	-0.524769	-0.863171	-0.565887	-1.09338	-0.842824	-0.911256	-0.740802	-0.697493	-1.06136	-0.907527	23.4867	21.2159	23.8485	24.1997	22.3574	23.6873	23.3865	23.448	23.9781	26.143	26.6416	25.1093	25.0819	22.6766
Down-regulate in tumor tissues	Q6ZMJ2	Scavenger receptor class A member 5	SCARA5	0.796342	0.756432	0.908313	1.09252	0.856104	1.04703	0.82417	0.843661	1.01142	0.872083	1.08642	0.856371	0.936453	0.872438	0.989815	0.865372	-1.47846	0.0853566	-0.625968	-1.33691	-0.74862	-0.828388	0.287624	-1.1076	-1.20491	-1.42422	-0.838102	-1.6587	-1.23005	-0.8395	-0.727893	-0.938603	17.9542	17.8609	18.216	18.6465	18.0939	18.5402	18.0193	18.0648	18.457	18.1313	18.6323	18.0945	18.2817	18.1321
Down-regulate in tumor tissues	Q92781	Retinol dehydrogenase 5	RDH5	0.921498	0.50929	0.435641	1.35804	-0.338172	0.731376	0.504808	0.213167	0.496583	1.35647	1.42799	1.41118	0.649074	0.765168	2.04285	0.933319	-1.00725	-0.28729	-0.934111	-1.0806	-0.738009	-1.11871	-1.28483	-0.817397	-1.08586	-0.976925	-0.331294	-1.72667	-1.22514	-0.700714	-0.415878	0.312385	17.3341	16.4908	16.3401	18.2272	14.757	16.9451	16.4816	15.8849	16.4648	18.224	18.3703	18.3359	16.7768	17.0143
Down-regulate in tumor tissues	P20366	Protachykinin-1	TAC1	1.20657	0.836108	-0.403859	0.563166	0.895128	1.12702	0.468642	0.581548	1.06726	0.708368	0.840401	1.37454	1.19972	0.848131	1.60615	1.14961	-0.976356	-0.815437	-0.854678	-0.810219	-1.49305	-1.39147	-1.04282	-0.303956	-1.01976	-1.00557	-1.02377	-1.4912	0.0676411	-0.0377581	-0.859948	-1.01016	17.9724	17.2454	14.8118	16.7097	17.3612	17.8163	16.5242	16.7458	17.699	16.9947	17.2538	18.3021	17.959	17.269
Down-regulate in tumor tissues	Q16849	Receptor-type tyrosine-protein phosphatase-like N	PTPRN	0.561984	0.52781	0.752001	0.946116	1.09471	1.29514	0.341873	0.921288	1.10743	1.04032	1.1518	1.00397	0.947085	1.5333	-0.294785	1.1629	-1.35602	-0.518984	-0.365671	-0.829422	-1.28775	-0.15001	-0.363182	-1.0704	-1.55499	-0.384064	-1.16125	-1.18581	-0.762331	-0.812787	-0.553449	-1.73683	15.9348	15.8767	16.258	16.5882	16.841	17.1819	15.5604	16.546	16.8626	16.7485	16.9381	16.6866	16.5899	17.587
Down-regulate in tumor tissues	Q9UQM7	Calcium/calmodulin-dependent protein kinase type II subunit alpha	CAMK2A	0.670245	-0.798555	1.09156	0.669554	1.09367	1.06071	0.694129	1.11221	1.20928	1.00972	1.15877	1.02972	0.934408	0.883362	0.777374	1.14958	-0.937606	-0.797588	-0.838609	-1.57094	-1.48714	-0.933331	-1.00913	-0.577263	-0.962828	-0.856437	-0.969281	-1.36786	-0.412728	0.704071	-0.774155	-0.954917	18.5908	13.9258	19.9289	18.5886	19.9356	19.8309	18.6666	19.9944	20.3028	19.6689	20.1423	19.7325	19.4297	19.2676
Down-regulate in tumor tissues	Q9BRC7	1-phosphatidylinositol 4,5-bisphosphate phosphodiesterase delta-4	PLCD4	0.0605331	0.389096	1.12204	-0.12302	1.50978	0.929732	-0.0127286	1.05	1.25901	0.794168	1.08428	1.14137	1.48816	0.89588	0.934454	1.17446	-0.692032	-1.20228	-1.01441	-0.488446	-1.60515	-0.727908	-0.483875	-0.735609	-1.24137	-0.712488	-0.998706	-0.84245	-1.1941	0.509227	-0.763147	-1.50447	15.9392	16.654	18.2485	15.5399	19.0921	17.8302	15.7798	18.0918	18.5465	17.5352	18.1664	18.2906	19.045	17.7565
Down-regulate in tumor tissues	Q9Y3Q0	N-acetylated-alpha-linked acidic dipeptidase 2	NAALAD2	0.88214	0.303301	0.942726	0.712264	0.831675	1.06079	1.05511	0.949533	0.734067	1.12292	1.02618	0.750266	0.870711	0.749189	0.696433	0.68171	-1.60069	-1.35155	-1.54389	-0.898606	-1.37449	0.582623	-0.669528	-0.979785	-0.974284	-0.84809	-0.674649	-1.16825	-0.594113	1.00121	-0.604246	-1.67068	17.8757	16.542	18.0153	17.4843	17.7594	18.2873	18.2743	18.031	17.5345	18.4305	18.2076	17.5719	17.8494	17.5694
Down-regulate in tumor tissues	P82987	ADAMTS-like protein 3	ADAMTSL3	-0.216969	-0.117366	1.02117	-0.181706	1.09537	1.03139	0.0553206	1.26379	1.06972	0.900864	1.28187	0.829943	1.03214	1.25081	0.475473	1.07299	-0.382812	-0.541444	0.345991	-0.48957	-2.41428	-1.80344	-0.174563	-0.389091	-0.0482847	-0.241135	-1.72388	-1.56347	-0.104405	-1.10225	-0.916615	-0.315569	16.6112	16.8252	19.2705	16.687	19.4299	19.2925	17.1961	19.7916	19.3748	19.0121	19.8305	18.8598	19.2941	19.7637
Down-regulate in tumor tissues	Q9ULB1	Neurexin-1	NRXN1	0.595095	0.575645	1.05327	0.692772	1.03931	0.89055	0.634505	0.929304	1.18449	1.02193	1.02465	0.882844	0.734936	0.687605	0.803983	1.05101	-0.840761	-0.792348	-0.814048	-1.4394	-1.05883	-0.800381	0.496009	-1.35463	0.470841	-1.43579	-1.21606	0.120518	-1.18329	-0.919292	-1.57809	-1.45634	18.0091	17.9574	19.2268	18.2687	19.1897	18.7943	18.1138	18.8974	19.5756	19.1435	19.1508	18.7739	18.3808	18.255
Down-regulate in tumor tissues	Q01118	Sodium channel protein type 7 subunit alpha	SCN7A	0.701327	0.43477	0.998308	0.692533	1.04142	1.03067	0.689241	0.809575	1.20183	0.937659	0.935564	0.748308	0.871094	0.618014	0.768547	0.981104	-0.493693	-0.233936	-1.7656	-1.92741	-1.3089	-0.157711	0.0920126	-1.28597	-0.416477	-2.1655	-0.877761	-0.163175	-0.401524	-0.438356	-1.56338	-0.352567	19.7084	19.0326	20.4613	19.6861	20.5706	20.5433	19.6777	19.9828	20.9772	20.3075	20.3022	19.8275	20.1388	19.4971
Down-regulate in tumor tissues	P13637	Sodium/potassium-transporting ATPase subunit alpha-3	ATP1A3	0.403323	0.306349	1.03295	0.300853	1.25037	0.819836	0.335831	0.907691	1.13075	0.770854	1.07636	0.804099	0.994789	0.690675	0.755138	1.26741	-0.370178	-0.238165	-1.47481	-1.70325	-1.73408	-0.214782	-0.206385	0.195668	-0.0918843	-1.76809	-1.70291	0.187345	-0.534696	-0.357899	-1.10694	-1.72622	18.0479	17.8415	19.3881	17.8298	19.8509	18.9345	17.9043	19.1215	19.5963	18.8303	19.4805	18.901	19.3069	18.6596
Down-regulate in tumor tissues	P09172	Dopamine beta-hydroxylase	DBH	0.828732	0.652928	0.80964	0.63733	1.14458	0.998282	0.826827	0.894334	0.932314	0.852489	0.983199	0.630365	0.758116	0.84523	1.09476	0.788078	-0.125964	0.104378	-1.40458	-0.320246	-1.84713	0.407858	-0.443524	-1.18735	-0.494691	-1.41338	-1.7112	-0.933251	-1.03284	-1.18917	-1.74345	-0.342667	17.8644	17.4979	17.8246	17.4654	18.5228	18.2179	17.8605	18.0012	18.0803	17.9139	18.1864	17.4509	17.7172	17.8988
Down-regulate in tumor tissues	Q5GH76	XK-related protein 4	XKR4	0.570768	0.723118	1.11913	0.823349	0.92498	0.762242	0.859606	0.802802	1.18691	1.07739	0.945383	0.914178	0.505881	0.828781	0.747209	0.652312	-1.25235	0.737291	-1.04482	-0.897519	-1.21302	-0.431801	0.949543	-1.31684	-1.11767	-1.61184	-1.17551	-1.00896	-1.39929	-0.517977	-0.845339	-1.29793	18.0764	18.5017	19.6072	18.7815	19.0652	18.6109	18.8827	18.7241	19.7964	19.4907	19.1222	19.035	17.8953	18.7967
Down-regulate in tumor tissues	P49619	Diacylglycerol kinase gamma	DGKG	0.383834	0.71583	0.969767	-1.44307	1.2806	1.0418	0.636251	1.25493	1.24239	1.03308	1.01577	0.935023	0.927158	1.09025	0.898082	0.913525	-0.820415	-0.957158	-1.05022	-1.13642	-1.03686	-1.01223	-1.17863	0.859004	-1.08479	-1.03109	-0.910949	-1.08473	-0.389824	-0.25968	-1.13282	-0.668387	16.2694	16.9688	17.5037	12.4208	18.1585	17.6554	16.8011	18.1044	18.078	17.6371	17.6006	17.4305	17.4139	17.7575
Down-regulate in tumor tissues	P23297	Protein S100-A1	S100A1	-0.0903399	-0.328016	0.738607	1.03823	0.812757	0.962548	0.549248	0.605024	1.13267	1.31502	1.64812	0.853806	1.26907	0.565723	0.638498	1.52205	-1.24659	-1.4727	-1.3501	-1.5954	-0.882308	-0.572329	-0.0552189	-0.976624	0.223214	-1.23221	0.197446	-1.32099	-0.409135	-0.654288	-1.02675	-0.859038	15.8262	15.3618	17.4459	18.0313	17.5907	17.8834	17.0759	17.1848	18.2158	18.5721	19.223	17.6709	18.4823	17.1081
Down-regulate in tumor tissues	P12645	Bone morphogenetic protein 3	BMP3	-0.715441	-0.637495	1.22953	0.410926	1.42588	1.23801	-0.784441	0.212641	1.01207	1.28768	1.1991	1.27584	1.20375	1.33388	0.809161	1.40772	-0.856686	-1.31927	-1.57605	-1.16191	-0.799664	-0.351413	0.392045	-1.21218	-0.0394803	-0.878474	-0.521346	-0.747969	-0.966371	-0.416549	-0.949807	-0.503679	13.7977	13.9817	18.3911	16.4578	18.8548	18.4111	13.6347	15.9895	17.8775	18.5285	18.3192	18.5005	18.3302	18.6376
Down-regulate in tumor tissues	Q9UI47	Catenin alpha-3	CTNNA3	0.200753	-0.142229	0.798117	0.473284	0.782285	0.861575	0.285528	1.10909	0.794712	1.47266	0.926201	1.30854	1.20549	1.75167	0.772676	0.854928	-1.3961	0.551462	-0.851861	-1.02601	-1.05703	-0.979941	-0.862392	-1.35709	0.0904964	-0.00591517	-0.929514	-1.43634	-1.33781	-0.768155	-1.06612	-1.02295	15.5103	14.8664	16.6319	16.022	16.6022	16.751	15.6695	17.2158	16.6255	17.8984	16.8724	17.5903	17.3968	18.4222
Down-regulate in tumor tissues	Q16558	Calcium-activated potassium channel subunit beta-1	KCNMB1	-0.290144	-1.21791	1.22976	-0.379568	1.24992	1.16786	0.226672	1.54916	1.16235	1.08531	1.24891	0.577783	1.32691	1.08951	0.727674	1.15298	-1.4189	0.0686395	-0.679867	-0.943156	-1.11794	-1.08954	-0.0354054	-1.00374	0.185023	-0.586756	-0.140803	-0.952016	-0.640218	-0.748799	-1.67436	-1.12933	14.6353	12.7268	17.7618	14.4513	17.8032	17.6344	15.6984	18.4188	17.6231	17.4646	17.8011	16.4206	17.9616	17.4732
Down-regulate in tumor tissues	P08247	Synaptophysin	SYP	0.720515	0.475683	0.993415	0.315758	1.3606	0.766717	0.331468	0.971871	1.2465	0.759912	0.812086	0.839161	0.77905	0.694129	0.274206	1.09781	0.0440581	0.00460322	-2.29057	-2.25748	-0.285611	-0.312002	-0.11477	-1.48137	-0.495818	-0.384058	-2.17866	-1.02491	-0.301647	-0.253998	-0.799203	-0.307457	18.9283	18.4078	19.5086	18.0677	20.2893	19.0266	18.1011	19.4628	20.0467	19.0121	19.123	19.1806	19.0528	18.8722
Down-regulate in tumor tissues	Q7Z3B1	Neuronal growth regulator 1	NEGR1	0.449562	0.312021	0.972917	0.295546	1.21269	0.833497	0.24136	1.03105	0.974283	0.717165	0.811564	1.23893	1.17992	1.04301	0.612308	1.23612	-0.68171	-0.375686	-1.20387	-2.90093	-0.740518	-0.28372	-0.341933	-0.629153	-0.435905	-0.693558	-2.1228	-0.640612	-0.574198	-0.443189	-0.634439	-0.45972	20.0955	19.8138	21.1673	19.7801	21.6583	20.8818	19.6691	21.2863	21.1701	20.6435	20.8368	21.7121	21.5912	21.3108
Down-regulate in tumor tissues	P01282	VIP peptides	VIP	0.853553	0.936042	0.666908	0.466836	0.782025	0.438366	0.294627	0.607493	0.926444	1.00851	0.642851	0.94685	0.743467	0.761906	0.834171	1.36139	-0.400529	0.270582	-1.2546	-2.45682	-1.96552	-0.690195	-0.0636497	-0.700977	-0.137708	-0.601325	-2.47353	-0.852516	0.201215	-0.239086	-0.763392	-0.143403	20.8165	21.0026	20.3955	19.9442	20.6552	19.8799	19.5557	20.2615	20.981	21.1661	20.3412	21.027	20.5682	20.6098
Down-regulate in tumor tissues	P10636	Microtubule-associated protein tau	MAPT	0.169915	0.0210034	0.810116	0.182218	1.25525	0.918249	0.296235	0.941013	1.19254	0.848824	1.16556	1.22523	0.772415	0.956545	0.887955	1.16137	-0.610407	-0.859801	-1.4213	-2.63269	-1.98894	-0.60367	-0.392084	0.108068	-0.114164	-0.727006	-0.764433	-1.17382	-0.540238	-0.374147	0.14593	-0.855741	18.5863	18.2673	19.9578	18.6127	20.9114	20.1895	18.8569	20.2383	20.7771	20.0408	20.7193	20.8471	19.8771	20.2715
Down-regulate in tumor tissues	O75781	Paralemmin-1	PALM	0.423538	0.202443	0.80491	0.182468	0.898152	0.708523	0.507814	0.726497	0.96849	0.814836	1.12748	0.815997	0.725346	0.810907	0.749311	0.938715	0.185991	-0.596643	-0.877493	-3.87854	-1.11291	-0.795403	0.0156367	-0.28869	0.224629	-0.560985	-0.772429	-1.25964	-0.259514	-0.12203	-0.965865	-0.341539	22.2813	21.8149	23.0857	21.7728	23.2824	22.8824	22.459	22.9203	23.4308	23.1067	23.7662	23.1091	22.9179	23.0984
Down-regulate in tumor tissues	Q8TBB6	Probable cationic amino acid transporter	SLC7A14	0.799991	0.50722	1.16218	-0.450453	1.31463	1.18703	-0.530826	1.0581	1.17743	1.02144	1.19926	1.10091	1.08921	1.07774	1.19067	1.23067	-0.464645	-0.577291	-0.933876	-1.04839	-1.11748	-0.383574	-0.710195	-0.955754	-1.09924	-1.03221	-1.14164	-0.621561	-0.778559	-0.807164	-1.40567	-1.05797	17.5582	16.8876	18.3877	14.6942	18.7369	18.4446	14.5102	18.1493	18.4227	18.0654	18.4727	18.2474	18.2206	18.1943
Down-regulate in tumor tissues	Q99972	Myocilin	MYOC	0.629681	0.385106	0.587084	-0.937896	1.31473	0.932196	-1.04891	1.10919	1.80065	1.47286	1.58352	0.779926	1.1535	0.309972	0.983425	1.62142	-0.869344	-0.663825	-0.801619	-0.510906	-0.880474	-0.447044	-0.760861	-1.19834	-0.55296	-0.578521	-1.23028	-0.850382	-0.850082	-0.861145	-0.747767	-0.872923	16.5912	16.0986	16.5054	13.4342	17.9709	17.2004	13.2106	17.5569	18.9495	18.2893	18.5122	16.8938	17.6461	15.9473
Down-regulate in tumor tissues	Q92736	Ryanodine receptor 2	RYR2	0.486224	0.268902	0.863385	-0.539286	1.06163	1.06603	0.493603	1.58116	0.813363	0.795548	1.31503	1.41005	1.23425	1.03122	0.417628	1.08983	-1.43698	-0.865893	-0.609323	-1.28526	-0.643276	-0.387372	-1.23	-0.283783	0.41439	-1.3126	-1.59584	-1.08237	-1.33654	-0.852738	-0.738207	-0.142776	16.4187	16.0015	17.1426	14.4502	17.5231	17.5316	16.4328	18.5204	17.0466	17.0124	18.0095	18.1919	17.8545	17.4648
Down-regulate in tumor tissues	P11217	Glycogen phosphorylase, muscle form	PYGM	-0.0112544	-0.104895	0.873527	-0.0254472	1.15207	1.04558	0.10886	1.49731	1.05284	1.19526	1.35039	1.36988	1.26592	1.04341	0.637981	1.10199	-0.738515	-0.73667	-1.34551	-1.22902	-0.918505	-0.786924	-0.638989	-1.18917	-0.498972	-1.05269	-1.71994	0.314597	-1.06243	-0.987297	-0.0786586	-0.884717	20.1785	19.9831	22.0246	20.1488	22.6058	22.3836	20.4291	23.3261	22.3987	22.6959	23.0196	23.0602	22.8433	22.379
Down-regulate in tumor tissues	O95631	Netrin-1	NTN1	0.487433	0.680629	0.91685	0.0260804	0.998499	1.42135	0.830144	0.797144	1.31662	1.01543	1.0511	1.41672	0.590743	1.03908	0.729307	1.35069	-0.975979	-0.675992	-1.82019	-1.03996	-0.83194	-0.59697	-0.920299	-0.743582	-0.842616	-0.550471	-1.25929	-0.692752	-0.759719	-1.63166	-0.617184	-0.709224	15.9081	16.2409	16.6478	15.1134	16.7884	17.5168	16.4984	16.4416	17.3364	16.8176	16.879	17.5088	16.086	16.8583
Down-regulate in tumor tissues	O43761	Synaptogyrin-3	SYNGR3	0.541667	0.281693	0.986484	0.245905	1.43462	0.94791	0.482114	0.807892	1.32199	0.843892	0.955065	0.959977	0.819231	0.686655	0.773407	1.1395	-0.343697	-0.27436	-1.52953	-1.57306	0.533962	-0.562066	-0.404147	-2.22452	-0.310725	-0.877773	-0.714574	-1.48188	-1.64511	-0.449122	-1.05768	-0.313717	18.1167	17.5874	19.0224	17.5146	19.9348	18.9438	17.9955	18.6588	19.7055	18.7321	18.9584	18.9684	18.6818	18.4119
Down-regulate in tumor tissues	P07197	Neurofilament medium polypeptide	NEFM	-0.0756646	-1.04304	1.1117	0.460608	1.24253	0.769351	0.434726	1.01241	1.11326	1.11412	1.20666	1.22976	1.14246	0.667733	0.729459	1.03179	-1.59706	-0.962429	-1.86548	-0.860999	-1.17017	-0.101745	-1.32817	-0.942479	0.536595	-1.20512	-1.10379	0.201952	-1.00853	-0.0563486	0.0629071	-0.747007	15.8682	13.7531	18.4642	17.0407	18.7503	17.7157	16.9841	18.2471	18.4676	18.4695	18.6719	18.7224	18.5315	17.4935
Down-regulate in tumor tissues	O95741	Copine-6	CPNE6	0.505991	-1.1267	1.0879	0.557019	1.19616	1.05689	0.541725	1.05178	1.4217	1.05662	1.0086	1.09506	1.14366	0.869034	0.646866	1.47245	-0.970539	-0.255334	-1.65828	-0.911401	-0.0185466	-0.408685	-0.927402	-1.2338	-0.54145	-1.08991	-0.747133	-0.805369	-1.30558	-0.734791	-0.932276	-1.04427	16.6266	13.0789	17.891	16.7375	18.1263	17.8236	16.7042	17.8125	18.6163	17.823	17.7187	17.9066	18.0122	17.4154
Down-regulate in tumor tissues	Q7Z304	MAM domain-containing protein 2	MAMDC2	0.102384	0.201462	1.0077	0.213529	0.90451	0.922053	0.56306	1.17966	1.04989	0.748675	1.02849	0.981214	0.989617	0.918854	0.454858	1.09691	-1.98013	-0.217051	-0.957949	-1.72011	-1.83992	-0.382611	0.000341901	0.0658947	0.0509358	0.0488401	-1.86626	-2.00426	-0.350171	-0.321884	-0.653336	-0.235207	18.4853	18.7374	20.7883	18.7681	20.5258	20.5705	19.6572	21.2258	20.8957	20.1294	20.8412	20.721	20.7423	20.5623
Down-regulate in tumor tissues	Q9BPU6	Dihydropyrimidinase-related protein 5	DPYSL5	0.336689	0.286433	0.978466	0.450185	1.14131	1.02398	0.45751	0.768687	1.1783	0.774574	1.02406	0.891192	0.809543	0.897667	0.918644	1.18345	-1.47936	-0.573723	-1.61075	-1.02209	-1.322	-1.1293	-1.59726	0.26375	0.39549	-0.018472	-0.988917	-2.13533	-0.590883	-0.115714	-1.03591	-0.160219	17.6706	17.5541	19.1572	17.9335	19.5345	19.2627	17.9504	18.6713	19.6202	18.6849	19.2629	18.9551	18.7659	18.9701
Down-regulate in tumor tissues	Q13424	Alpha-1-syntrophin	SNTA1	0.34048	0.0964607	1.10793	0.485387	0.85765	0.76748	0.678292	0.989295	0.993174	1.15384	1.05232	0.934133	0.876997	0.897501	0.758143	1.00616	-0.267786	-0.107343	-1.24168	-1.57605	-1.85585	-1.66975	0.223177	-1.35882	0.162212	-1.12209	-1.42151	-1.56691	0.00989597	-0.815696	-0.667725	0.280692	17.0587	16.5374	18.6984	17.3683	18.1637	17.971	17.7805	18.4449	18.4532	18.7965	18.5796	18.3271	18.205	18.2488
Down-regulate in tumor tissues	O00451	GDNF family receptor alpha-2	GFRA2	0.386611	1.01069	0.536269	0.179508	0.96807	0.97133	1.19179	0.793466	1.21969	1.48117	0.911167	0.754999	0.363691	0.771194	1.35085	0.908133	-0.795958	0.0366317	-1.46069	-0.669774	-1.32595	-1.69529	0.251675	-1.30468	-0.526878	-1.48688	-1.44722	-1.22799	-0.20216	-0.684763	-0.866837	-0.391866	16.1708	17.2524	16.4302	15.8119	17.1785	17.1842	17.5662	16.8759	17.6146	18.0677	17.0799	16.8092	16.1311	16.8373
Down-regulate in tumor tissues	P32004	Neural cell adhesion molecule L1	L1CAM	0.561555	0.373789	1.15305	0.589756	1.22123	0.951092	0.771324	0.866522	1.22738	0.924764	1.00783	0.893902	0.745261	0.730747	0.964649	1.12376	-0.754085	-0.462997	-0.602524	-0.754461	-2.48284	-0.689	-0.167271	-0.598402	-0.429785	-0.889456	-1.12407	-1.87137	-0.705737	-0.441075	-1.39545	-0.73809	20.8092	20.3865	22.1407	20.8727	22.2942	21.6861	21.2814	21.4957	22.308	21.6268	21.8138	21.5573	21.2227	21.1901
Down-regulate in tumor tissues	Q9H159	Cadherin-19	CDH19	0.520501	0.40739	0.953513	0.440973	1.06685	0.926163	0.636283	0.903152	1.15738	0.942276	0.916132	0.83071	0.771413	0.654856	0.827255	1.07621	-0.536871	-0.347757	-0.72192	-1.84103	-2.108	0.0247509	-0.201971	-0.34744	-0.224183	-0.249731	-0.269191	-2.16905	-1.6752	-0.230802	-1.64541	-0.487256	19.641	19.3646	20.6991	19.4466	20.9761	20.6323	19.9239	20.5761	21.1973	20.6717	20.6078	20.399	20.2541	19.9693
Down-regulate in tumor tissues	Q8N3J6	Cell adhesion molecule 2	CADM2	0.56544	0.445446	1.08164	0.751067	1.22659	0.950896	0.782487	0.979049	1.31309	1.02028	1.21745	0.922325	0.94019	0.727259	0.800641	1.17994	-1.39927	-0.158621	-1.03335	-0.709894	-1.01936	-1.39602	-0.00490929	-1.01082	-1.07057	-1.03403	-0.757817	-1.04568	-0.854248	-0.797671	-1.29291	-1.31861	17.4642	17.1655	18.7493	17.9263	19.1101	18.4238	18.0046	18.4939	19.3255	18.5965	19.0874	18.3527	18.3972	17.8671
Down-regulate in tumor tissues	Q9ULP0	Protein NDRG4	NDRG4	0.483564	0.488488	0.975454	0.486442	1.2029	0.969903	0.708039	0.823421	1.22822	0.800885	1.12268	0.910974	0.912938	0.633243	0.94057	1.10584	-1.33557	-0.623143	-0.682649	-0.159866	0.418999	-1.11994	-0.146615	-1.09364	-0.133659	-1.59733	-0.972805	-2.01809	-1.25297	-0.41755	-1.40718	-1.25155	17.7292	17.7415	18.9585	17.7364	19.5269	18.9446	18.2902	18.5785	19.5902	18.5222	19.3264	18.7973	18.8022	18.1032
Down-regulate in tumor tissues	P07101	Tyrosine 3-monooxygenase	TH	0.791626	0.542624	1.0361	0.253908	1.2439	1.04273	1.12287	1.044	1.26116	1.22772	1.15338	0.891953	1.00596	0.462437	0.894029	1.10033	-0.896861	-0.277263	-1.44255	-1.13567	-0.857175	-0.745357	-0.708723	-1.04886	-0.71658	-0.840227	-1.05193	-1.21425	-0.637043	-1.03371	-1.35637	-1.11215	17.0644	16.5405	17.5788	15.933	18.016	17.5927	17.7613	17.5954	18.0523	17.9819	17.8255	17.2755	17.5154	16.3718
Down-regulate in tumor tissues	P04271	Protein S100-B	S100B	0.0642363	-0.0862776	1.06437	0.612397	1.23054	1.21182	0.510992	1.42925	1.19121	1.07697	1.09052	1.21819	1.01	0.348937	0.984403	1.24887	-0.395619	-0.702745	-1.43133	-0.858283	-1.17281	-0.422864	-0.299634	-0.831867	-0.709159	-0.946955	-0.566581	-1.94048	-1.06131	-1.13919	-0.643727	-1.08389	19.8671	19.5567	21.93	20.9978	22.2728	22.2342	20.7886	22.6827	22.1917	21.956	21.984	22.2473	21.8179	20.4543
Down-regulate in tumor tissues	P06276	Cholinesterase	BCHE	0.565675	0.244137	0.880102	0.651732	1.20217	1.30404	0.645188	0.932221	1.14173	0.780189	1.2877	1.45963	0.839758	0.551584	0.879305	1.19962	-0.429474	-0.895353	-1.18929	-1.05281	-0.836568	-0.217435	-0.28676	-0.640691	-0.532094	-1.03517	-1.30375	-1.67489	-1.35682	-0.89883	-1.53008	-0.684789	19.2717	18.7307	19.8007	19.4165	20.3426	20.514	19.4055	19.8884	20.2409	19.6326	20.4865	20.7758	19.7328	19.248
Down-regulate in tumor tissues	P60201	Myelin proteolipid protein	PLP1	0.749619	0.555828	1.09921	0.643441	1.18008	1.00023	0.663888	0.949705	1.23869	0.780824	0.987818	0.948884	0.929048	0.487987	0.889448	1.29427	-0.640141	-0.232672	-1.79646	-1.16812	-1.4361	-0.494185	0.0083182	-1.30006	-0.598738	-1.21036	-0.829447	-1.42666	-0.64286	-0.592575	-1.62818	-0.410742	20.1143	19.555	21.1233	19.8078	21.3567	20.8376	19.8669	20.6918	21.5259	20.2044	20.8018	20.6894	20.6322	19.3592
Down-regulate in tumor tissues	Q9BXJ5	Complement C1q tumor necrosis factor-related protein 2	C1QTNF2	0.846832	0.713072	0.896103	0.652507	0.948775	1.05641	0.953205	1.12106	1.23746	0.431701	1.40973	0.808953	0.790511	0.918216	0.299122	1.12788	-0.381185	-0.333206	-1.552	-1.32489	-1.41769	-0.161206	-0.035559	-0.974097	-1.28914	-1.26182	-0.972555	-1.16325	-1.33319	-0.603183	-1.43995	0.0313847	17.5846	17.3185	17.6826	17.198	17.7874	18.0015	17.7962	18.1301	18.3616	16.7588	18.7043	17.5092	17.4725	17.7266
Down-regulate in tumor tissues	O75355	Ectonucleoside triphosphate diphosphohydrolase 3	ENTPD3	0.735637	0.449836	1.06993	0.679063	1.33562	1.01211	0.874438	0.565458	1.04132	0.748043	0.983367	0.832199	0.858511	0.898155	0.935397	1.17303	-1.19031	-0.264745	-2.10383	-1.4908	-0.950672	0.0042439	-0.0016692	-1.26896	-1.0368	-1.08091	-0.911664	-1.32309	-1.03598	-0.119001	-0.924068	-0.493854	18.0312	17.3585	18.8182	17.8981	19.4437	18.6821	18.358	17.6306	18.7508	18.0605	18.6144	18.2586	18.3205	18.4138
Down-regulate in tumor tissues	Q9BXJ2	Complement C1q tumor necrosis factor-related protein 7	C1QTNF7	0.745931	0.713723	0.946791	0.788355	0.99651	0.900959	1.09813	0.987105	1.08371	0.802576	1.26622	0.657059	0.879548	0.835641	0.625703	0.930802	-1.34883	0.0207149	-1.24332	-1.29965	-1.21307	-0.456961	0.319603	-1.24481	-1.50092	-0.939733	-1.368	-1.07138	-1.42602	-0.263479	-1.08855	-0.134357	18.3695	18.292	18.8526	18.4715	18.9721	18.7423	19.2165	18.9495	19.1819	18.5057	19.6208	18.1557	18.6908	18.5852
Down-regulate in tumor tissues	P04350	Tubulin beta-4A chain	TUBB4A	0.58072	0.513556	1.04266	0.519531	1.02867	0.844944	0.646771	1.04755	1.32188	0.960436	1.17843	0.716734	1.02806	0.736415	1.18815	1.05768	-0.685232	-0.612369	-2.05809	-0.654873	-1.48413	-0.854222	-0.0292378	-0.821447	-0.491451	-0.892136	-0.845868	-1.69651	-0.502886	-0.997187	-1.37343	-0.413136	19.3818	19.2464	20.3129	19.2584	20.2847	19.9144	19.5149	20.3228	20.8757	20.1472	20.5866	19.6559	20.2835	19.6956
Down-regulate in tumor tissues	Q13491	Neuronal membrane glycoprotein M6-b	GPM6B	0.551078	0.206081	1.12844	0.445564	1.38358	1.18701	0.540942	1.24502	1.30498	0.745439	0.978589	0.94889	0.827201	0.703515	0.534255	1.10964	-0.2569	-0.525859	-2.03602	-0.63506	-1.58581	-0.63355	-0.173409	-1.20723	-0.550906	-0.706616	-1.01977	-1.20657	-0.823168	-0.517247	-1.91376	-0.048357	18.14	17.312	19.5257	17.8868	20.1381	19.6663	18.1157	19.8055	19.9494	18.6065	19.1661	19.0948	18.8027	18.5059
Down-regulate in tumor tissues	Q92633	Lysophosphatidic acid receptor 1	LPAR1	0.919061	0.604685	0.818949	0.680257	1.13845	1.17728	0.754238	1.25533	1.39663	0.537483	0.935465	0.884061	0.43952	0.362251	0.752264	0.793683	-0.0993551	-0.297738	-1.7657	-1.65147	-1.37732	-1.11195	0.19791	-0.886356	-0.474917	-0.246826	-0.86284	-1.98873	-0.478932	-0.319825	-1.75651	-0.329049	18.9332	18.3566	18.7496	18.4953	19.3356	19.4068	18.6309	19.55	19.8091	18.2334	18.9633	18.869	18.0537	17.912
Down-regulate in tumor tissues	Q12860	Contactin-1	CNTN1	0.600072	0.806309	1.04371	0.492003	1.28253	0.851545	0.967469	0.980983	1.03534	0.656677	1.09351	0.607536	0.726116	0.643093	0.632387	0.972268	-0.508644	-0.133075	-1.26711	-2.03636	-0.657851	-0.734699	0.149293	-0.740343	0.0777933	-0.702694	-0.867364	-1.99426	-0.702608	-0.345606	-2.28112	-0.646886	19.2109	19.6765	20.2126	18.9669	20.7518	19.7787	20.0404	20.0709	20.1937	19.3387	20.325	19.2277	19.4955	19.308
Down-regulate in tumor tissues	Q2UY09	Collagen alpha-1(XXVIII) chain	COL28A1	0.486303	0.293822	1.21939	0.593307	1.03923	0.74346	0.677667	1.01091	1.13857	1.22863	0.939995	0.687793	0.832922	0.497892	0.661313	1.2351	-0.475993	-0.152606	-1.53565	-2.10807	-2.23257	-0.536533	-0.0654378	-0.439111	-0.103886	-0.467671	-0.972998	-1.73608	-0.493309	-0.932269	-0.903447	-0.130688	20.482	19.9575	22.4797	20.7736	21.9888	21.1828	21.0035	21.9116	22.2595	22.5049	21.7184	21.0311	21.4266	20.5136
Down-regulate in tumor tissues	P17677	Neuromodulin	GAP43	0.717441	0.444557	0.931449	0.610536	1.12965	0.996251	0.741076	0.711444	1.1287	0.901329	0.878225	1.05565	0.751872	0.830492	1.01977	0.996532	-0.565409	-0.367275	-1.3452	-2.02739	-1.92586	-0.443183	-0.0427278	-0.554959	-0.0418765	-0.973425	-1.24939	-1.85308	-0.484305	-0.300798	-1.15897	-0.511131	20.559	19.8859	21.0869	20.2953	21.5759	21.2468	20.6173	20.5442	21.5735	21.0126	20.9556	21.3933	20.644	20.8379
Down-regulate in tumor tissues	Q8N126	Cell adhesion molecule 3	CADM3	0.766092	0.703526	1.05462	0.631534	1.00527	0.927109	0.778154	0.881116	1.06572	0.793206	0.936762	0.742319	0.775893	0.641582	0.844785	1.03892	-0.543284	-0.0135841	-1.87509	-1.96839	-1.44115	-0.476713	-0.106166	-0.683718	-0.308241	-0.589441	-0.804937	-2.17559	-0.468565	-0.349064	-1.57407	-0.208584	20.7619	20.5788	21.6065	20.3681	21.462	21.2333	20.7973	21.0986	21.639	20.8413	21.2615	20.6924	20.7906	20.3975
Down-regulate in tumor tissues	P13521	Secretogranin-2	SCG2	0.88764	0.729663	0.836883	0.641821	1.04985	0.787251	0.498198	0.7151	1.12456	1.01594	0.732344	1.05333	0.638669	0.705005	0.879155	1.14146	-0.928602	-0.229658	-1.30883	-2.32653	-1.80578	-0.506807	0.0537175	-0.684404	-0.235006	-0.104691	-1.17428	-1.95458	-0.294989	-0.293885	-1.23649	-0.406063	20.8415	20.5204	20.7383	20.3418	21.1713	20.6374	20.0498	20.4908	21.3231	21.1023	20.5258	21.1783	20.3354	20.4702
Down-regulate in tumor tissues	O76038	Secretagogin	SCGN	1.02564	0.818248	0.925942	0.57505	1.02505	0.869172	0.766868	0.576585	1.02947	0.86256	0.760976	0.758478	0.555429	0.673404	0.941747	0.990676	-0.456038	-0.0403036	-1.13955	-2.5539	-1.15927	-0.470518	0.0700569	-0.943518	-0.751529	-0.311152	-1.06068	-2.49807	-0.273501	-0.238697	-1.01277	-0.315857	22.379	21.8299	22.115	21.1859	22.3775	21.9647	21.6938	21.1899	22.3892	21.9472	21.6782	21.6716	21.1339	21.4463
Down-regulate in tumor tissues	Q13361	Microfibrillar-associated protein 5	MFAP5	0.602762	1.01722	0.779092	0.261979	0.852486	0.628676	0.807149	1.3918	0.909241	0.261595	1.18807	0.907929	1.73369	0.595772	0.568248	1.24381	-0.406911	0.0592412	-1.06103	-2.00506	-1.6072	-0.907638	-0.240903	-0.429113	-0.4745	-1.20136	-1.3767	-1.20894	-0.416962	-0.959763	-1.31561	-0.197064	21.2646	22.1008	21.6204	20.5771	21.7685	21.3169	21.677	22.8565	21.883	20.5763	22.4455	21.8803	23.5463	21.2505
Down-regulate in tumor tissues	Q07507	Dermatopontin	DPT	0.714929	0.824677	1.05559	0.478016	0.675733	0.209268	0.182889	1.46159	1.29261	1.0694	1.31844	0.911426	1.5332	0.523101	0.666619	1.20827	-0.424913	-0.186949	-1.07284	-1.72274	-1.55617	-0.763374	-0.334671	-0.564043	-0.710078	-0.687581	-1.11495	-1.67158	-0.6439	-0.848119	-1.30152	-0.522332	23.9346	24.1455	24.5894	23.4791	23.8592	22.9625	22.9118	25.3699	25.0451	24.616	25.0948	24.3123	25.5076	23.5658
Down-regulate in tumor tissues	Q6UWY5	Olfactomedin-like protein 1	OLFML1	1.02615	0.384269	0.91121	0.586303	1.02391	1.08586	0.955516	1.1821	1.18838	0.744899	1.63086	0.718471	0.777015	0.28996	0.442189	0.974653	0.440271	-0.887528	-1.29037	-1.67276	-1.43995	-0.381669	-0.256462	-0.905279	-0.370156	-1.31789	-0.68642	-1.63699	-0.781587	-0.808984	-1.41968	-0.50629	21.9226	20.7515	21.7129	21.1201	21.9186	22.0316	21.7938	22.2072	22.2186	21.4095	23.0259	21.3613	21.4681	20.5794
Down-regulate in tumor tissues	Q7Z7G0	Target of Nesh-SH3	ABI3BP	0.57935	0.863928	1.40455	0.3745	1.02422	0.693655	0.826724	0.929418	1.28691	1.22325	1.08025	1.02202	0.877868	0.515661	0.570854	0.975702	-0.089963	-0.116718	-0.928274	-1.69937	-1.68668	-1.05252	-0.191043	-1.10154	-0.508045	-1.21874	-0.808013	-1.53064	-0.586016	-0.965716	-1.38351	-0.382072	21.4867	22.0699	23.1779	21.0668	22.3984	21.7209	21.9937	22.2041	22.9368	22.8064	22.5133	22.3939	22.0985	21.3561
Down-regulate in tumor tissues	Q6UXB8	Peptidase inhibitor 16	PI16	0.39256	0.515623	1.02523	0.489113	1.03601	0.453236	0.872507	1.19435	1.35346	0.904223	1.32113	1.38329	1.03435	0.132245	0.45713	1.13594	-0.0380627	-0.085857	-1.01339	-1.48726	-1.79937	-0.422108	-0.152315	-1.52238	-0.688347	-0.806354	-0.604218	-1.07543	-1.01555	-0.868272	-1.84893	-0.272554	16.9139	17.1412	18.0823	17.0922	18.1022	17.026	17.8003	18.3947	18.6885	17.8589	18.6288	18.7436	18.0992	16.4332
Down-regulate in tumor tissues	P51884	Lumican	LUM	0.500915	0.365479	1.12495	0.511941	0.683498	0.942722	0.851984	1.35231	1.25039	1.0809	1.4893	0.844032	1.04049	0.603527	0.755905	0.813552	-0.0059774	-0.643561	-1.1631	-1.78534	-1.5358	-0.735752	-0.274664	-0.387378	-0.109159	-0.880585	-1.13423	-1.55106	-0.750941	-1.03117	-1.4091	-0.81408	26.0783	25.8104	27.3131	26.1002	26.4396	26.9525	26.773	27.763	27.5613	27.2259	28.034	26.7573	27.146	26.2814
Down-regulate in tumor tissues	P07585	Decorin	DCN	0.66438	0.439371	1.10623	0.749599	0.796208	0.936608	0.879074	1.2952	1.10015	0.96189	1.38715	0.956344	0.922603	0.619435	0.997576	0.793699	-0.252724	-0.597449	-1.28458	-1.84431	-1.50961	-0.690498	-0.271732	-0.517916	-0.243708	-0.957255	-1.21503	-1.36523	-0.905728	-0.902538	-1.31297	-0.734245	27.6696	27.1866	28.6182	27.8526	27.9526	28.2541	28.1305	29.0239	28.6052	28.3083	29.2213	28.2964	28.224	27.5732
Down-regulate in tumor tissues	Q05707	Collagen alpha-1(XIV) chain	COL14A1	0.787666	0.289514	0.986895	0.833562	0.543662	0.80038	1.02496	1.24108	1.17997	0.822297	1.21848	0.820143	0.801585	0.455683	0.769256	0.812102	0.167052	-0.264152	-1.61489	-2.17007	-1.41509	-0.401243	0.0957903	-0.619848	-0.175171	-0.894804	-0.914839	-1.63583	-0.826763	-0.687526	-1.80247	-0.227369	26.3946	25.4088	26.7888	26.4854	25.9117	26.4197	26.8642	27.2918	27.1709	26.4631	27.2471	26.4589	26.4221	25.7376
Down-regulate in tumor tissues	P51888	Prolargin	PRELP	0.557064	0.518308	0.982952	0.540613	0.925984	0.940716	0.775596	1.2874	1.0943	0.958765	1.40885	0.968427	0.917722	0.705255	0.766364	0.857823	-0.314532	-0.402968	-1.25037	-1.98989	-1.78425	-0.547476	-0.278949	-0.46579	0.0300146	-1.32723	-1.03845	-1.02508	-0.716557	-0.899245	-1.46719	-0.728175	25.7223	25.6164	26.8858	25.6774	26.7301	26.7704	26.3193	27.7175	27.1899	26.8197	28.0493	26.8461	26.7076	26.1271
Down-regulate in tumor tissues	P20774	Mimecan	OGN	0.664049	0.587559	1.09605	0.692393	0.83639	0.856592	0.885801	1.2866	1.14048	1.03207	1.26074	1.07836	0.921729	0.573655	0.630611	0.946943	-0.299256	-0.250932	-1.45575	-1.58145	-1.66369	-0.606259	-0.185548	-0.507199	-0.34721	-1.2138	-0.981414	-1.25703	-1.02652	-0.982566	-1.53529	-0.596098	26.5576	26.3332	27.8247	26.6407	27.0631	27.1223	27.208	28.3837	27.955	27.6371	28.3078	27.7728	27.3134	26.2924
Down-regulate in tumor tissues	P25189	Myelin protein P0	MPZ	0.800135	0.470283	0.900077	0.764916	1.06347	1.06897	0.718417	1.08156	1.17664	0.904712	0.99818	0.942257	0.614809	0.542402	1.02576	0.9484	-0.653264	-0.216895	-1.50772	-1.67565	-0.868115	-1.0059	0.161142	-1.16854	-0.535313	-1.40345	-1.05908	-2.01835	-0.150181	-0.320138	-1.30234	-0.297199	19.3058	18.371	19.5891	19.206	20.0521	20.0677	19.0742	20.1034	20.3728	19.6022	19.8671	19.7086	18.7806	18.5754
Down-regulate in tumor tissues	O76070	Gamma-synuclein	SNCG	0.668544	0.286459	0.957329	0.59205	1.1132	1.00838	0.803603	0.766531	0.880834	0.904236	1.35244	0.9434	0.961506	0.794317	1.14631	1.18582	-0.436521	-0.251882	-1.20147	-1.96889	-0.699053	-0.494388	-0.370533	-0.939713	-0.448298	-0.9588	-1.22536	-1.85886	-0.536129	-0.678181	-1.55861	-0.738271	22.0992	21.3216	22.687	21.9436	23.0043	22.7909	22.3741	22.2987	22.5313	22.5789	23.4912	22.6587	22.6955	22.3552
Down-regulate in tumor tissues	P22105	Tenascin-X	TNXB	0.589575	0.643772	1.28087	0.280153	1.03238	0.902041	0.5067	1.3305	1.33907	1.19911	1.46161	0.814246	0.843768	0.858432	0.731727	0.976904	-0.598211	-0.470009	-0.926699	-1.56103	-1.39414	-0.763028	-0.527012	-0.981759	-0.64652	-1.11612	-1.07989	-1.65914	-0.699464	-0.826062	-0.942543	-0.599228	22.9889	23.1009	24.4178	22.3493	23.9042	23.6347	22.8176	24.5204	24.5381	24.2488	24.7914	23.4533	23.5143	23.5446
Down-regulate in tumor tissues	P27338	Amine oxidase [flavin-containing] B	MAOB	0.377076	0.150901	1.12816	0.136121	0.979882	0.883216	0.530744	1.43989	0.895173	1.15668	1.21456	1.11482	1.0918	1.06467	0.774543	1.15755	-0.616412	-0.402589	-1.10015	-1.86872	-0.971634	-0.75567	-0.212047	-0.776872	-0.46465	-0.811361	-1.53752	-2.00179	-0.626053	-0.663293	-0.722341	-0.564672	21.2333	20.8248	22.5899	20.7981	22.3221	22.1475	21.5109	23.1529	22.1691	22.6414	22.746	22.5658	22.5242	22.4752
Down-regulate in tumor tissues	Q96P44	Collagen alpha-1(XXI) chain	COL21A1	0.553574	0.481875	0.959729	-0.0560376	1.16853	1.04203	0.105592	1.17369	0.804794	1.06659	0.830089	0.857199	1.52428	0.673761	0.739904	1.20612	-0.317573	-0.256162	-0.403297	-1.87053	-0.94699	-0.188118	-0.214143	-1.65002	0.193714	-1.60033	-1.66376	-1.76427	-0.430299	-0.620489	-0.974623	-0.424827	20.2015	19.9957	21.367	18.4521	21.9662	21.6032	18.9159	21.981	20.9224	21.6737	20.995	21.0728	22.9871	20.5464
Down-regulate in tumor tissues	Q6ZU52	Uncharacterized protein KIAA0408	KIAA0408	0.488992	0.320144	0.90616	0.197941	1.12053	1.09146	0.481337	0.845104	1.21603	0.925741	1.08147	0.803736	1.27511	1.08483	0.885985	1.26702	-0.395935	-0.476948	-1.14589	-1.57821	-1.1552	-0.90806	-0.183495	-1.22233	-0.244662	-0.520576	-1.58723	-1.76579	-1.38024	-0.310345	-1.10286	-0.0137982	17.5935	17.2016	18.5618	16.918	19.0594	18.992	17.5758	18.4201	19.2811	18.6073	18.9688	18.3241	19.4182	18.9766
Down-regulate in tumor tissues	P13591	Neural cell adhesion molecule 1	NCAM1	0.506712	0.315783	1.01414	0.530375	1.15463	0.952256	0.647418	1.11594	1.30413	1.02004	1.11844	1.03007	0.9349	0.863367	0.93037	1.27037	-0.650542	-0.660353	-0.990603	-1.48252	-1.28327	-0.861656	-0.256882	-1.2684	-0.58037	-0.848538	-1.46114	-1.78471	-0.482242	-0.657792	-0.938869	-0.501065	20.7917	20.4423	21.7203	20.835	21.9774	21.607	21.0492	21.9066	22.2509	21.7311	21.9111	21.7494	21.5753	21.4444
Down-regulate in tumor tissues	P35443	Thrombospondin-4	THBS4	-0.5722	-0.543819	1.37179	-0.31639	0.810926	0.262726	-0.414126	1.25972	1.23988	1.56061	0.809299	1.11418	0.966407	1.95997	0.230102	1.41561	-0.295257	-1.33447	-0.983466	-1.49461	-1.32215	-0.646589	-0.534768	0.583345	0.587425	-0.859647	-1.11803	-0.930758	-0.604563	-0.734255	-1.02162	-0.445267	18.248	18.3194	23.1402	18.8917	21.7288	20.3491	18.6458	22.8582	22.8083	23.6154	21.7247	22.4919	22.12	24.6205
Down-regulate in tumor tissues	O75953	DnaJ homolog subfamily B member 5	DNAJB5	-0.742525	0.00325194	1.14574	-0.816612	0.960467	0.899912	0.197888	1.35889	1.0849	1.16758	1.10192	1.06624	0.954757	1.1692	0.79294	1.19869	-0.122322	-1.46387	-1.73718	-0.806599	-1.34637	-1.04607	-0.144271	0.132541	0.344649	0.0457436	-0.869804	-1.53311	-1.28791	-0.153517	-1.37941	-0.17576	14.9429	17.2916	20.8897	14.7095	20.3062	20.1155	17.9046	21.561	20.6981	20.9585	20.7517	20.6393	20.2882	20.9636
Down-regulate in tumor tissues	Q96JB6	Lysyl oxidase homolog 4	LOXL4	0.242271	0.28389	1.12585	0.373402	0.962108	0.749795	0.123542	1.36607	0.692454	1.31498	1.06967	0.680024	1.01913	1.34955	0.786315	0.861931	0.17017	-1.0074	-2.02064	-1.59989	-0.972447	-0.906919	-0.686911	0.450423	0.15508	-0.18057	-1.14116	-1.38918	-1.02728	-1.04528	-1.55675	-0.242229	16.6509	16.749	18.7338	16.96	18.3478	17.8473	16.371	19.3001	17.7121	19.1796	18.6014	17.6828	18.4822	19.2611
Down-regulate in tumor tissues	Q96AM1	Mas-related G-protein coupled receptor member F	MRGPRF	-0.361259	-0.132724	1.3753	0.0402162	1.17571	0.815132	0.131732	1.37451	1.21516	0.810874	1.18185	1.10066	1.37505	1.07848	-0.180409	1.4294	-0.440194	-0.447278	-0.834083	-1.20928	-1.11422	-2.55305	-0.367197	-0.00569161	-0.0943349	-0.637493	-1.07275	-1.21472	-0.42096	-0.612097	-0.932078	-0.47425	18.6924	19.2399	22.8521	19.6541	22.374	21.5103	19.8733	22.8502	22.4685	21.5001	22.3887	22.1942	22.8515	22.1411
Down-regulate in tumor tissues	P14672	Solute carrier family 2, facilitated glucose transporter member 4	SLC2A4	-0.618297	-0.209288	1.1645	0.145745	1.0352	0.690226	-0.0346102	1.48025	1.46296	0.946043	1.17752	1.09675	1.20454	0.925113	0.112758	1.49548	-0.810641	-0.0261002	-1.55314	-0.920528	-1.45359	-1.24234	-0.00291181	-0.0684729	0.309139	-0.174259	-1.39797	-0.988607	-0.947968	-1.37799	-1.35572	-0.0637826	14.8966	15.8687	19.1341	16.7126	18.8268	18.0068	16.2839	19.8846	19.8435	18.6148	19.165	18.9731	19.2293	18.5651
Down-regulate in tumor tissues	P07196	Neurofilament light polypeptide	NEFL	0.135313	-0.166646	0.96382	0.180853	1.15707	0.965635	0.354433	1.00105	1.19231	0.925017	1.20645	1.24043	1.24696	0.927313	0.845128	1.22345	-0.591844	-0.510815	-1.81596	-1.30757	-1.12498	-1.37772	-1.5559	-0.0197921	0.163484	-1.21293	-1.47212	-0.770025	-0.59192	-0.108955	-0.915104	-0.186414	17.0209	16.2842	19.042	17.132	19.5135	19.0465	17.5554	19.1329	19.5994	18.9474	19.6339	19.7168	19.7328	18.953
Down-regulate in tumor tissues	Q9UI15	Transgelin-3	TAGLN3	0.343828	0.275661	1.08347	0.179177	1.3443	0.928364	0.265272	0.884634	1.24563	0.978875	1.06265	0.971557	1.04712	1.06729	0.874529	1.27807	-1.00222	-0.16043	-1.53906	-1.47372	-0.903391	-1.47783	-0.760628	-0.0056362	-0.0866283	-1.36342	-1.1066	-1.26201	-1.28052	-0.116763	-1.16567	-0.12591	18.1883	17.9821	20.4262	17.6902	21.2153	19.9569	17.9506	19.8246	20.9168	20.1097	20.3631	20.0876	20.3162	20.3772
Down-regulate in tumor tissues	P61266	Syntaxin-1B	STX1B	0.625323	0.480622	0.946215	0.558137	1.17371	0.986082	0.761855	0.789656	1.1003	0.89178	1.03291	0.914542	0.895036	1.00024	1.01205	1.04254	-1.46112	-1.21194	-1.09058	-1.48358	-1.10501	-1.08916	0.0978959	0.0385076	0.232923	-1.14401	-1.33369	-1.1773	-1.21177	-0.118503	-1.24043	-0.913232	18.5719	18.1818	19.4369	18.3908	20.0501	19.5443	18.9399	19.0148	19.8522	19.2901	19.6706	19.3515	19.2989	19.5825
Down-regulate in tumor tissues	P17600	Synapsin-1	SYN1	0.496518	0.303944	1.14979	0.337486	1.37262	1.03987	0.500304	0.914749	1.3248	0.996241	1.07446	0.920588	0.957118	0.864797	0.922475	1.25123	-1.5375	-0.384709	-1.74088	-1.09995	-1.28181	-1.04369	-0.272838	-0.357487	-0.135891	-1.03284	-1.23563	-1.23101	-0.696269	-0.579	-1.11411	-0.683397	17.7043	17.2163	19.3595	17.3013	19.9241	19.081	17.7139	18.7639	19.8029	18.9704	19.1686	18.7787	18.8713	18.6374
Down-regulate in tumor tissues	Q93045	Stathmin-2	STMN2	0.344945	0.485452	0.946982	0.727754	1.27336	0.958878	0.65184	0.985641	1.02	0.957995	0.959155	1.00925	0.910984	0.844771	1.0103	0.978256	-1.32151	-0.428769	-0.977683	-1.37025	-1.26129	-1.27844	-0.128479	-0.422473	0.172841	-0.78391	-0.896117	-1.74959	-0.0717154	-1.71329	-1.44059	-0.394285	16.5139	16.7671	17.5985	17.2036	18.1865	17.62	17.0668	17.6682	17.7301	17.6184	17.6205	17.7107	17.5337	17.4144
Down-regulate in tumor tissues	P50993	Sodium/potassium-transporting ATPase subunit alpha-2	ATP1A2	0.407231	0.280786	1.02499	0.381848	1.14485	1.01336	0.377891	1.11534	1.06424	0.879383	1.10809	0.984231	1.1475	0.912736	0.827324	1.18964	-0.660604	-0.0913514	-1.48181	-1.49447	-1.62154	-1.53024	-0.243998	0.0766133	-0.20323	-0.991245	-1.31469	-1.4512	-0.145087	-1.11902	-1.09415	-0.493419	19.3945	18.9659	21.4886	19.3085	21.8949	21.4492	19.2951	21.7949	21.6216	20.995	21.7703	21.3504	21.9039	21.1081
Down-regulate in tumor tissues	O95670	V-type proton ATPase subunit G 2	ATP6V1G2	0.199662	0.0783683	1.02495	0.472782	1.33986	1.05983	0.699822	0.864891	0.957769	0.882995	1.12366	0.913956	0.907193	0.941205	0.994878	0.98864	-0.578977	-0.588923	-1.45964	-1.58302	-1.38479	-1.97658	0.166728	-0.00510902	-0.185994	-1.19766	-1.53273	-1.44904	-0.18648	-0.149968	-0.743749	-0.59452	16.7444	16.5057	18.3688	17.282	18.9886	18.4374	17.7289	18.0538	18.2366	18.0894	18.5631	18.1503	18.137	18.204
Down-regulate in tumor tissues	Q92777	Synapsin-2	SYN2	0.408902	0.0944633	1.26069	0.104318	1.53694	1.12872	0.437532	1.0669	1.34263	0.992846	1.11336	0.957198	0.971102	0.93738	0.914825	1.27972	-1.26963	-0.997657	-0.818533	-1.24588	-1.23201	-0.872093	-0.654211	-0.502288	-0.225149	-1.38964	-1.14744	-1.03655	-0.349153	-0.756918	-0.852856	-1.19752	17.2157	16.457	19.2711	16.4808	19.9376	18.9526	17.2848	18.8034	19.4688	18.6248	18.9156	18.5387	18.5723	18.4909
Down-regulate in tumor tissues	Q9BXN1	Asporin	ASPN	0.232599	0.832687	1.05222	0.336177	0.622106	0.773773	0.823855	1.20408	0.957695	1.17226	1.45444	0.823575	1.06215	1.15908	0.693879	0.674252	-1.02795	-0.27501	-1.23265	-1.681	-1.59882	-0.745258	-0.17123	0.305945	0.138263	-1.06906	-1.28903	-1.48372	-0.702979	-0.822911	-1.274	-0.945423	22.5775	24.0821	24.6325	22.8372	23.5541	23.9343	24.0599	25.0132	24.3955	24.9334	25.6409	24.0592	24.6574	24.9004
Down-regulate in tumor tissues	O14576	Cytoplasmic dynein 1 intermediate chain 1	DYNC1I1	0.000743945	-0.363599	1.05031	-0.297075	1.40298	0.888677	0.0550078	1.22637	1.2874	1.13227	1.08428	0.793996	1.1791	1.38084	0.57681	1.3872	-0.332483	-1.08946	-2.1689	-1.05399	-0.617752	-0.324823	-0.320778	-0.71825	0.271408	-0.78188	-0.993158	-1.72258	-0.565486	-0.652333	-0.717686	-0.99715	16.4069	15.5847	18.7756	15.7348	19.5715	18.4108	16.5294	19.1729	19.3107	18.9606	18.8522	18.1971	19.0662	19.5215
Down-regulate in tumor tissues	Q96Q06	Perilipin-4	PLIN4	0.337062	-0.049109	0.892456	0.497548	0.946722	0.837182	0.135588	0.989319	0.962775	1.07154	1.07155	1.05405	1.06436	1.11882	1.0761	1.01479	-0.242723	-0.283132	-1.73682	-1.54377	-1.70732	-0.325999	-0.433478	0.229064	0.274507	-1.57987	-1.59146	-1.67526	-0.963651	-0.514362	-0.515624	-0.410851	21.8048	20.1198	24.2282	22.5051	24.465	23.987	20.9257	24.6509	24.535	25.0096	25.0097	24.9333	24.9783	25.2159
Down-regulate in tumor tissues	P55268	Laminin subunit beta-2	LAMB2	0.0741523	-0.0717437	0.885338	-0.129273	1.08789	0.830052	-0.000720639	1.44736	0.974082	1.03688	1.24235	1.31045	1.50645	1.1935	0.537882	1.26745	-0.546261	-0.547392	-1.28204	-1.71549	-1.45879	-0.655999	-0.402527	-0.103977	-0.03391	-0.845819	-0.894481	-1.85421	-0.48736	-0.712379	-1.25471	-0.396758	22.0987	21.8111	23.6974	21.6978	24.0966	23.5884	21.9511	24.805	23.8723	23.996	24.401	24.5352	24.9215	24.3047
Down-regulate in tumor tissues	Q12791	Calcium-activated potassium channel subunit alpha-1	KCNMA1	0.223645	0.236392	1.00228	0.146795	1.00234	0.78431	0.278304	1.19535	1.07729	0.933372	1.09651	1.07401	1.17075	0.930644	0.574815	1.13865	-0.407462	-0.116885	-1.5076	-2.15194	-1.51874	-1.23073	-0.0441014	-0.131659	0.204625	-1.74989	-0.489205	-1.46352	-0.294224	-0.346787	-1.341	-0.276331	18.6602	18.6984	20.9939	18.4298	20.9941	20.3406	18.824	21.5726	21.2187	20.7874	21.2763	21.2089	21.4989	20.7792
Down-regulate in tumor tissues	P41219	Peripherin	PRPH	0.306215	0.169441	1.01939	0.143073	1.29134	0.924596	0.488902	0.741743	1.20849	0.768035	1.17292	0.903626	0.971294	0.929974	0.76305	1.14429	-0.395248	-0.513791	-1.40593	-2.56378	-1.68737	-0.49127	-0.331063	-0.00359013	0.00737027	-0.638331	-1.03799	-1.67943	-0.107625	-0.253755	-1.31797	-0.526598	22.9818	22.6257	24.8386	22.5571	25.5466	24.5918	23.4574	24.1157	25.3309	24.1842	25.2383	24.5372	24.7134	24.6058
Down-regulate in tumor tissues	Q9BR39	Junctophilin-2	JPH2	-0.0718207	-0.145752	1.0826	-0.127197	1.00281	0.853009	0.0426979	1.15175	1.10112	0.987913	1.1282	1.06234	1.05661	1.10154	0.50611	1.12437	-0.307499	-0.480306	-1.04938	-2.29511	-1.6635	0.20224	-0.270074	0.285033	0.326361	-0.463453	-1.47388	-1.64139	-0.533276	-0.291338	-1.66991	-0.530832	18.3126	18.118	21.3515	18.1668	21.1415	20.7471	18.614	21.5336	21.4003	21.1023	21.4716	21.2982	21.2831	21.4014
Down-regulate in tumor tissues	P78539	Sushi repeat-containing protein SRPX	SRPX	0.447897	0.169719	0.881555	0.354231	0.851601	1.0522	0.588502	1.23002	0.876536	0.927532	1.10324	1.12604	1.12625	0.963855	0.59801	0.984	-0.00952295	-0.406987	-1.64177	-1.91276	-1.51724	-0.388541	-0.402916	-0.0674257	0.0624865	-0.449944	-1.62831	-1.25871	-0.637674	-0.418971	-2.00422	-0.598688	19.1986	18.4734	20.329	18.9544	20.2509	20.7738	19.5651	21.2373	20.3159	20.4488	20.9068	20.9663	20.9668	20.5435
Down-regulate in tumor tissues	P08493	Matrix Gla protein	MGP	-0.0200011	-0.0476733	0.668798	0.395314	0.997431	0.586809	0.482099	1.22628	1.05765	1.1457	1.50682	1.039	1.01409	1.31032	0.706897	0.974208	-0.124896	-0.628793	-1.4635	-1.74133	-1.71133	-0.292409	-0.397084	-0.0265739	0.221698	-1.00838	-1.34028	-1.59979	-0.271099	-0.465965	-1.57985	-0.61418	19.2702	19.2185	20.5564	20.0457	21.1701	20.4033	20.2078	21.5974	21.2825	21.4469	22.1213	21.2477	21.2012	21.7543
Down-regulate in tumor tissues	P09936	Ubiquitin carboxyl-terminal hydrolase isozyme L1	UCHL1	0.59232	0.178691	1.01054	0.384404	1.22184	1.03209	0.526165	0.994746	1.19339	0.818772	0.92369	0.999164	1.19713	0.882636	0.605676	1.36982	-0.323717	-0.724967	-1.77143	-1.1812	-1.65255	-0.68325	-0.543805	-0.463246	0.0363169	-0.698473	-1.47648	-1.48452	-0.428072	-0.270953	-1.7053	-0.559422	22.124	21.3155	22.9414	21.7176	23.3544	22.9835	21.9947	22.9106	23.2988	22.5666	22.7717	22.9192	23.3061	22.6914
Down-regulate in tumor tissues	Q96JE9	Microtubule-associated protein 6	MAP6	0.47026	0.307198	1.00803	0.261473	1.2365	0.961266	0.412345	0.871174	1.13351	0.863672	1.06486	0.902469	0.892785	1.0746	0.885931	1.11756	-0.361819	-0.358206	-1.95243	-1.24416	-1.37992	-0.506914	-0.170499	-0.0892069	-0.0591455	-1.50745	-1.8838	-1.4548	-0.404326	-0.243488	-1.45551	-0.391977	19.4148	18.9189	21.0501	18.7798	21.7449	20.9079	19.2386	20.634	21.4317	20.6111	21.223	20.7291	20.6997	21.2526
Down-regulate in tumor tissues	P60880	Synaptosomal-associated protein 25	SNAP25	0.555208	0.339821	0.91583	0.401356	1.10383	0.98383	0.556403	0.804065	0.93513	0.73021	0.886468	1.0458	0.744068	1.01758	0.921858	1.01897	-0.459363	-0.198897	-1.3898	-1.2699	-1.78012	-0.385459	0.0718271	-0.0105155	-0.120086	-0.601589	-1.79028	-2.09273	-0.839935	0.202857	-1.9253	-0.371136	19.1805	18.6029	20.1476	18.7679	20.6518	20.33	19.1837	19.8479	20.1994	19.6498	20.0689	20.4962	19.687	20.4205
Down-regulate in tumor tissues	Q53FP2	Novel acetylcholine receptor chaperone	TMEM35A	0.215151	0.171527	1.0412	-0.00536815	1.35091	1.11933	0.228205	1.03144	1.30224	0.974595	1.06277	1.13758	1.01304	0.982429	0.697427	1.24067	-0.59536	-0.373645	-1.06142	-1.0029	-1.41253	-0.46849	-0.332214	-0.691971	-0.144232	-0.490653	-1.91412	-1.89946	-0.57954	-0.563531	-1.67843	-0.354647	19.4613	19.3387	21.7834	18.8414	22.654	22.003	19.498	21.7559	22.5172	21.5961	21.844	22.0543	21.7042	21.6182
Down-regulate in tumor tissues	Q16352	Alpha-internexin	INA	0.0564594	-0.106398	1.09092	-0.447735	1.41714	0.997806	0.224624	0.806078	1.28217	0.908897	1.22578	1.14764	1.1251	1.2163	0.770033	1.18737	-0.421628	-1.02364	-1.0776	-1.59479	-1.18619	-0.792435	-0.627954	0.200158	0.209331	-0.607523	-1.28757	-0.998459	-0.608941	-0.239202	-2.09692	-0.748829	18.5423	18.1234	21.203	17.2454	22.042	20.9635	18.9748	20.4703	21.6949	20.7348	21.5498	21.3489	21.2909	21.5255
Down-regulate in tumor tissues	Q15772	Striated muscle preferentially expressed protein kinase	SPEG	0.0520633	-0.053929	1.12609	0.0176193	1.09602	0.938111	0.246648	1.14473	1.19369	1.11587	1.11094	1.12578	1.19209	1.18982	0.506999	1.25245	-1.11213	-0.530001	-1.20356	-0.883726	-1.03219	-1.31556	-0.0995013	0.119567	0.293858	-1.29051	-0.645521	-1.42674	-1.7492	-1.02176	-1.24557	-0.112436	16.9225	16.6406	19.7785	16.8309	19.6986	19.2787	17.4399	19.8281	19.9583	19.7514	19.7382	19.7777	19.954	19.948
Down-regulate in tumor tissues	Q09013	Myotonin-protein kinase	DMPK	-0.0259963	-0.297988	1.086	-0.106013	1.10544	0.962892	0.0991855	1.25639	1.18267	1.14903	1.09698	1.17754	1.23822	1.30136	0.671686	1.19439	-1.34232	-0.275331	-1.30212	-0.828438	-1.45474	-0.853156	-0.116315	0.125331	0.3706	-1.12559	-1.40994	-1.2382	-1.20556	-0.97821	-0.866615	-0.591175	16.6198	15.7673	20.1053	16.369	20.1663	19.7195	17.0122	20.6394	20.4083	20.3029	20.1397	20.3923	20.5825	20.7804
Down-regulate in tumor tissues	Q6ZRY4	RNA-binding protein with multiple splicing 2	RBPMS2	0.00130376	-0.0658854	0.851391	-0.244533	1.12849	0.899331	-0.204526	1.50175	1.27669	0.86504	1.12497	0.954052	1.36075	1.10435	0.507065	1.32947	-0.0882941	-0.695208	-0.887643	-1.30262	-2.11405	-1.3783	-0.201816	-0.187174	0.149751	-0.443826	-1.96736	-1.18492	-0.263783	-0.416377	-0.832555	-0.575528	16.3203	16.1884	17.9899	15.8375	18.5341	18.084	15.9161	19.2672	18.8252	18.0167	18.5272	18.1915	18.9903	18.4867
Down-regulate in tumor tissues	O94875	Sorbin and SH3 domain-containing protein 2	SORBS2	0.0291734	-0.137775	1.25795	0.268047	1.36806	0.735355	0.312381	1.03013	1.54309	1.32987	0.941029	0.637581	1.02866	1.42505	0.440086	1.56045	-0.755464	-0.463547	-1.18407	-1.28561	-1.43984	-0.457491	-0.669601	-0.670727	0.092076	-0.790259	-1.12189	-1.5784	-0.91348	-0.825935	-1.1852	-0.519704	21.9622	21.613	24.533	22.462	24.7634	23.4397	22.5547	24.0564	25.1295	24.6835	23.8699	23.2351	24.0533	24.8826
Down-regulate in tumor tissues	Q03135	Caveolin-1	CAV1	0.134961	-0.0569151	0.972021	-0.163341	0.955826	0.615792	0.174363	1.51869	1.49395	1.10793	0.974964	0.939497	1.54779	0.883056	0.474928	1.59664	-0.332268	-0.515224	-0.984386	-1.21865	-1.31219	-1.27517	-0.375035	-0.626067	-0.22485	-0.3138	-1.40613	-2.00577	-0.373165	-0.573453	-1.30262	-0.331377	22.2771	21.9159	23.8531	21.7155	23.8226	23.1824	22.3513	24.8823	24.8358	24.109	23.8587	23.7919	24.9371	23.6856
Down-regulate in tumor tissues	Q69YW2	Protein stum homolog	STUM	0.299301	0.123151	1.18837	0.20291	0.569939	0.722214	0.364569	0.779443	1.17331	1.13614	0.980585	0.873486	1.21077	1.16517	0.670542	1.22572	-0.207505	-0.124863	-1.04087	-1.88158	-1.01089	-1.44235	-0.0813536	0.252821	0.45673	-1.18179	-1.64957	-1.49664	-1.20565	-0.36613	-1.63504	-0.0709414	17.9558	17.4883	20.3155	17.7	18.6741	19.0783	18.129	19.2302	20.2756	20.1769	19.764	19.4798	20.375	20.254
Down-regulate in tumor tissues	Q13642	Four and a half LIM domains protein 1	FHL1	0.235489	0.272819	1.27915	-0.158908	1.07492	0.49139	0.0783959	1.27246	1.08578	0.802033	1.00501	1.05144	1.47507	1.45018	0.312716	1.6255	-0.489413	-0.112894	-0.927386	-1.52513	-1.20571	-0.974718	-0.554328	-0.412086	-0.157498	-0.877448	-1.48881	-1.81264	-0.459377	-0.876713	-1.25916	-0.220146	25.5877	25.672	27.944	24.6973	27.4829	26.1654	25.233	27.9289	27.5074	26.8668	27.3251	27.4299	28.3863	28.3301
Down-regulate in tumor tissues	O14558	Heat shock protein beta-6	HSPB6	0.28798	0.180735	1.02998	-0.0143843	0.786683	0.781555	0.144086	1.33231	0.957953	1.08143	1.22681	1.10678	1.44335	1.19719	0.701636	1.43879	-0.350021	-0.246228	-1.22013	-1.66612	-1.50514	-0.943437	-0.473349	-0.30737	-0.0478293	-0.939513	-1.47717	-1.40007	-0.704787	-0.589058	-1.38906	-0.423607	22.0262	21.6654	24.5222	21.0091	23.7038	23.6865	21.5422	25.5392	24.2799	24.6952	25.1843	24.7805	25.9127	25.0846
Down-regulate in tumor tissues	Q13683	Integrin alpha-7	ITGA7	-0.173961	-0.303763	0.976096	-0.131558	1.0755	1.04065	0.101025	1.43879	1.08897	1.14322	1.32871	1.18894	1.17237	1.18785	0.689585	1.13666	-0.605941	-0.542729	-1.26896	-1.62108	-1.48319	-0.527177	-0.211682	0.0815572	0.114478	-0.838068	-1.41228	-1.641	-0.815899	-0.529161	-1.15339	-0.504569	19.8581	19.5346	22.7243	19.9637	22.972	22.8851	20.5434	23.8774	23.0056	23.1408	23.6031	23.2547	23.2134	23.252
Down-regulate in tumor tissues	P02511	Alpha-crystallin B chain	CRYAB	0.174494	-0.202842	1.04481	0.0733892	0.958591	0.822254	0.337421	1.23053	1.0412	1.16982	1.14383	1.27804	1.07583	1.42166	0.90254	1.13356	-0.50953	-0.810036	-1.13004	-1.55575	-1.28873	-0.808008	-0.378752	-0.0427501	0.0643299	-0.712283	-1.29806	-1.94384	-0.920641	-0.603786	-1.21236	-0.454882	22.0793	21.1488	24.2254	21.83	24.0128	23.6766	22.4811	24.6833	24.2165	24.5336	24.4695	24.8005	24.3018	25.1546
Down-regulate in tumor tissues	P09471	Guanine nucleotide-binding protein G(o) subunit alpha	GNAO1	0.255231	0.0249478	1.10587	0.0188774	1.18375	1.06629	0.123036	1.26567	1.33698	0.896976	1.09195	1.13601	1.17876	1.12381	0.605038	1.42132	-0.882781	-0.623431	-1.22792	-1.45087	-1.36748	-0.833515	-0.351209	-0.156489	-0.0508364	-0.665951	-1.28283	-1.77081	-0.785234	-0.594994	-1.16731	-0.622863	21.4107	20.8931	23.3225	20.8795	23.4976	23.2336	21.1136	23.6817	23.8419	22.853	23.2912	23.3903	23.4863	23.3628
Down-regulate in tumor tissues	Q15124	Phosphoglucomutase-like protein 5	PGM5	-0.0109922	-0.0376296	1.14906	-0.209064	1.06203	0.849106	0.0464826	1.35954	1.1926	1.12671	1.17057	1.1648	1.33312	1.28672	0.392272	1.30968	-0.773867	-0.382784	-1.1188	-1.51546	-1.33405	-0.851768	-0.4282	0.00655864	0.178518	-0.762008	-1.24661	-1.80708	-0.78476	-0.62712	-1.24367	-0.493919	22.6375	22.5655	25.7747	22.1019	25.5393	24.9635	22.793	26.3438	25.8924	25.7142	25.8328	25.8172	26.2724	26.1469
Down-regulate in tumor tissues	Q16853	Membrane primary amine oxidase	AOC3	0.292996	0.10654	1.08807	0.164808	1.00342	0.931218	0.29884	1.22504	1.07689	1.00972	1.31087	1.10601	1.19405	0.939682	0.779667	1.13531	-0.779687	-0.424672	-1.16517	-1.53876	-1.24581	-0.975831	-0.236958	-0.0560894	0.0329249	-0.583412	-1.56254	-2.1323	-0.668126	-0.548381	-1.17724	-0.601067	25.0314	24.5845	26.9372	24.7242	26.7343	26.5612	25.0454	27.2655	26.9104	26.7494	27.4712	26.9802	27.1912	26.5815
Down-regulate in tumor tissues	O75112	LIM domain-binding protein 3	LDB3	-0.0238128	-0.101003	1.17809	-0.0504634	1.04348	0.867436	0.0434917	1.16531	1.2473	1.12849	1.05087	1.00713	1.27211	1.3014	0.655754	1.40298	-0.59838	-0.252199	-1.19586	-1.66517	-1.26128	-0.653254	-0.587803	-0.0797659	0.203626	-0.829325	-1.70632	-1.62659	-0.662795	-0.875343	-1.0706	-0.327514	19.9505	19.7287	23.404	19.8739	23.0172	22.5114	20.1439	23.3673	23.6029	23.2615	23.0385	22.9128	23.6742	23.7583
Down-regulate in tumor tissues	P11532	Dystrophin	DMD	0.0724991	0.00209434	1.18099	0.000354851	0.965767	0.916161	0.206676	1.33501	1.03795	1.15658	1.19879	1.19946	1.34074	1.31181	0.508328	1.28967	-1.00463	-0.496062	-1.36637	-1.51689	-1.28324	-0.902708	-0.261844	-0.125748	-0.156789	-0.689428	-1.62404	-1.2537	-0.65094	-0.683362	-1.2042	-0.502927	20.3898	20.2542	22.5241	20.2509	22.1097	22.0142	20.6481	22.8207	22.2487	22.4771	22.5584	22.5597	22.8317	22.776
Down-regulate in tumor tissues	Q9UKA9	Polypyrimidine tract-binding protein 2	PTBP2	0.187005	-0.136197	1.11391	-0.0435858	1.20802	1.02486	-0.120796	1.30389	1.26994	1.08765	1.36655	1.13568	1.24368	0.971676	0.474967	1.40811	-0.60974	-0.46592	-1.2228	-1.58937	-1.71659	-0.587314	-0.604957	-0.500346	0.0289369	-1.10714	-1.58571	-0.707135	-0.660028	-0.539383	-0.904348	-0.723525	17.1564	16.5271	18.9614	16.7074	19.1447	18.788	16.557	19.3313	19.2652	18.9103	19.4534	19.0038	19.2141	18.6844
Down-regulate in tumor tissues	P40123	Adenylyl cyclase-associated protein 2	CAP2	-0.0495432	-0.245416	1.25694	-0.310943	1.09342	0.934663	0.0558398	1.31592	1.32155	1.18035	1.20623	0.846357	1.33522	1.38909	0.399001	1.48218	-0.141351	-0.760144	-1.10832	-1.46673	-1.4157	-0.780176	-0.44781	-0.424898	0.0783498	-0.748772	-1.23062	-1.2481	-0.816089	-0.768296	-1.38081	-0.551382	20.3137	19.9301	22.8729	19.8017	22.5526	22.2416	20.5202	22.9884	22.9994	22.7229	22.7735	22.0686	23.0262	23.1317
Down-regulate in tumor tissues	Q7Z4I7	LIM and senescent cell antigen-like-containing domain protein 2	LIMS2	0.170944	0.192621	1.17123	-0.266426	1.21161	0.701424	-0.0890566	1.22163	1.10493	0.808947	1.00383	1.13754	1.58415	0.968105	0.263437	1.7215	-0.110992	-0.288348	-1.12585	-1.46532	-1.45555	-0.890034	-0.643377	-0.122752	0.0965961	-0.905279	-1.37898	-1.75264	-0.567046	-0.662744	-1.37646	-0.257613	19.2505	19.3001	21.5372	18.2506	21.6295	20.4632	18.6561	21.6524	21.3857	20.709	21.1545	21.4602	22.4812	21.0729
Down-regulate in tumor tissues	Q15746	Myosin light chain kinase, smooth muscle	MYLK	-0.078785	-0.267111	1.09874	-0.443521	1.20436	0.915876	-0.253119	1.39337	1.21299	1.02946	1.25304	1.13723	1.42023	1.283	0.542714	1.34505	-0.164048	-0.629583	-1.11492	-1.46124	-1.29334	-0.845304	-0.524356	-0.212912	0.106356	-0.646381	-1.27728	-1.68865	-0.626878	-0.712466	-1.2328	-0.469731	24.2872	23.925	26.5521	23.5857	26.7553	26.2004	23.9519	27.1189	26.7719	26.4189	26.8489	26.6262	27.1705	26.9066
Down-regulate in tumor tissues	Q9Y281	Cofilin-2	CFL2	-0.0825625	-0.0850146	1.19479	-0.327808	0.913564	0.592568	-0.47918	1.4496	1.23632	1.37546	1.27282	0.989651	1.52694	1.2384	0.427103	1.58446	-0.285557	-0.591874	-1.17756	-1.08728	-1.3434	-0.876455	-0.574481	-0.299278	0.0530877	-0.6829	-1.09372	-1.70247	-0.5418	-0.806411	-1.22843	-0.588579	20.9265	20.9213	23.624	20.4086	23.0301	22.3522	20.0889	24.1621	23.7117	24.0055	23.7888	23.1908	24.3254	23.7161
Down-regulate in tumor tissues	Q8IXL7	Methionine-R-sulfoxide reductase B3	MSRB3	-0.0535646	-0.0639041	1.1806	-0.2885	1.03472	0.771945	0.0510322	1.32386	1.15416	1.03898	1.31236	1.19605	1.22138	1.2057	0.836355	1.26322	-0.158963	-0.568739	-1.20785	-1.21959	-1.41969	-0.732864	-0.486804	-0.157785	0.145517	-0.86784	-1.46326	-1.80226	-0.663519	-0.539688	-1.33794	-0.703131	19.289	19.266	22.0319	18.7668	21.7077	21.1237	19.5215	22.3503	21.9732	21.7172	22.3248	22.0663	22.1226	22.0877
Down-regulate in tumor tissues	Q6NZI2	Caveolae-associated protein 1	CAVIN1	-0.0585669	-0.133528	1.20405	-0.0811894	1.04439	0.961244	0.245578	1.27326	1.25919	1.25294	1.34569	0.988041	1.20637	1.08448	0.693622	1.37433	-0.351764	-0.66241	-1.05347	-1.26813	-1.21948	-1.06593	-0.538385	-0.506097	-0.0767838	-0.523666	-1.54432	-1.75432	-0.518526	-0.682507	-1.23104	-0.663062	24.0999	23.9652	26.3689	24.0592	26.082	25.9326	24.6465	26.4933	26.468	26.4568	26.6235	25.9808	26.3731	26.1541
Down-regulate in tumor tissues	Q9NZN4	EH domain-containing protein 2	EHD2	-0.0368919	-0.120301	1.18381	0.0247664	1.07805	1.01323	0.165558	1.30184	1.29436	1.11531	1.30576	1.18719	1.24991	1.09625	0.523256	1.31338	-0.559896	-0.573291	-1.12055	-1.27286	-1.14185	-1.02505	-0.448878	-0.291572	-0.133237	-0.566654	-1.49998	-1.84983	-0.616084	-0.736048	-1.09472	-0.764974	23.0646	22.8973	25.5136	23.1883	25.3014	25.1714	23.4708	25.7504	25.7354	25.3762	25.7582	25.5204	25.6462	25.3379
Down-regulate in tumor tissues	O95810	Caveolae-associated protein 2	CAVIN2	0.0876187	-0.0945195	1.09721	-0.0357341	1.06913	1.05651	0.294533	1.40513	1.31172	1.07153	1.31146	1.22679	1.35547	0.84987	0.533656	1.36269	-0.567834	-0.522445	-1.01979	-1.18567	-1.25345	-1.20154	-0.376144	-0.623311	-0.243083	-0.476806	-1.408	-1.6822	-0.622698	-0.751845	-1.19404	-0.774204	22.4278	22.0613	24.4592	22.1796	24.4027	24.3773	22.8441	25.0788	24.8909	24.4076	24.8903	24.72	24.9789	23.9616
Down-regulate in tumor tissues	O00423	Echinoderm microtubule-associated protein-like 1	EML1	0.0593217	0.120359	1.39463	-0.233933	1.42973	1.09892	0.170364	1.11738	1.42727	1.05764	1.19544	0.764691	1.33289	1.02998	0.495401	1.38462	-0.217343	-0.564593	-1.11368	-1.18356	-1.32029	-0.750754	-0.524601	-0.698182	-0.24748	-0.772977	-1.30109	-1.51722	-0.747245	-0.715504	-1.33811	-0.832108	21.1875	21.3001	23.6495	20.6468	23.7142	23.1042	21.3922	23.1383	23.7096	23.0281	23.2822	22.488	23.5356	22.9771
Down-regulate in tumor tissues	Q9UBY9	Heat shock protein beta-7	HSPB7	-0.580045	-0.489002	1.16047	-0.688514	0.768411	0.7004	-0.337869	1.36267	1.0569	1.42244	1.05669	1.09417	1.39305	1.50115	0.602214	1.25052	-0.612914	-0.43008	-0.930081	-1.37688	-1.34302	-0.642429	-0.383646	0.438812	0.470001	-0.666854	-1.7086	-1.69233	-0.776754	-0.471635	-0.862179	-0.285085	17.549	17.841	23.1323	17.201	21.8746	21.6565	18.3258	23.7809	22.8001	23.9727	22.7994	22.9196	23.8784	24.2252
Down-regulate in tumor tissues	P24844	Myosin regulatory light polypeptide 9	MYL9	-0.272587	-0.408581	1.11222	-0.464988	1.06098	1.04941	-0.373002	1.53236	1.44504	1.28544	1.16021	1.09427	1.49663	1.05175	-0.0104636	1.47333	-0.319346	-0.542026	-1.0957	-1.07853	-1.2003	-0.978809	-0.532584	-0.166099	0.228354	-0.616593	-1.15987	-1.74036	-0.602478	-0.719013	-1.1498	-0.558883	26.5025	26.2162	29.4174	26.0975	29.3095	29.2852	26.2911	30.3017	30.1179	29.782	29.5184	29.3796	30.2265	29.2901
Down-regulate in tumor tissues	Q01995	Transgelin	TAGLN	-0.379436	-0.537614	1.16083	-0.682483	1.00621	0.962214	-0.463444	1.35328	1.21248	1.17459	1.22868	1.14303	1.29296	1.42886	0.531607	1.3004	-0.222403	-0.796988	-1.1203	-1.38046	-1.32881	-0.757206	-0.510237	0.250363	0.484211	-0.656248	-1.38547	-1.4285	-0.772387	-0.502007	-1.07277	-0.532945	27.5035	27.0774	31.653	26.6871	31.2364	31.1179	27.2772	32.1714	31.7921	31.69	31.8358	31.605	32.0089	32.375
Down-regulate in tumor tissues	P51911	Calponin-1	CNN1	-0.515222	-0.479029	1.03208	-0.73288	1.04694	0.864578	-0.522941	1.56605	1.08298	1.126	1.2202	1.2399	1.40466	1.36938	0.553682	1.33398	-0.373127	-0.630896	-0.993995	-1.3816	-1.13009	-0.923478	-0.518897	0.34161	0.436081	-0.724361	-1.51565	-1.30182	-0.816829	-0.575603	-1.03995	-0.441753	23.5286	23.6334	28.0083	22.8984	28.0513	27.5234	23.5062	29.5542	28.1557	28.2802	28.553	28.61	29.087	28.9848
Down-regulate in tumor tissues	Q9UJY1	Heat shock protein beta-8	HSPB8	-0.401389	-0.46137	1.21644	-0.528652	1.12913	0.841811	-0.136429	1.41274	1.24089	1.32361	1.14601	1.17489	1.14798	1.35061	0.520383	1.42724	-0.317503	-0.857847	-1.16739	-1.39863	-1.32042	-0.853654	-0.485331	0.100483	0.255773	-0.78102	-1.09262	-1.45783	-0.658865	-0.623508	-1.20374	-0.541804	19.3189	19.1761	23.1698	19.016	22.962	22.2781	19.9496	23.6371	23.228	23.4249	23.0022	23.0709	23.0069	23.4892
Down-regulate in tumor tissues	P21291	Cysteine and glycine-rich protein 1	CSRP1	-0.386807	-0.325225	1.16892	-0.737146	1.19883	0.782055	-0.511734	1.27067	1.20942	1.10469	1.2014	1.25371	1.52713	1.3537	0.208855	1.59939	-0.272012	-0.608494	-1.00366	-1.46202	-0.981147	-1.03547	-0.64597	0.127638	0.284544	-0.827308	-1.22487	-1.27768	-0.605766	-0.682603	-1.17272	-0.530315	25.113	25.2474	28.5084	24.3483	28.5737	27.6641	24.8403	28.7305	28.5968	28.3683	28.5793	28.6935	29.2903	28.9117
Down-regulate in tumor tissues	P21333	Filamin-A	FLNA	-0.321352	-0.414813	1.18378	-0.491976	1.1121	0.876902	-0.202917	1.28722	1.14464	1.23624	1.311	1.18477	1.33056	1.3536	0.510366	1.35656	-0.0669681	-0.861311	-1.14848	-1.45094	-1.38644	-0.82898	-0.578851	-0.169536	0.317228	-0.663233	-1.10483	-1.548	-0.633595	-0.537966	-1.13239	-0.662391	26.3538	26.1675	29.3532	26.0138	29.2103	28.7416	26.5898	29.5593	29.2752	29.4577	29.6067	29.3551	29.6457	29.6916
Down-regulate in tumor tissues	Q9NR12	PDZ and LIM domain protein 7	PDLIM7	-0.460687	-0.476247	1.24466	-0.651205	1.14046	0.715047	-0.326291	1.39321	1.17498	1.12951	1.16067	1.14451	1.39209	1.35628	0.284909	1.48394	-0.0574731	-0.767639	-1.08642	-1.40601	-1.34028	-0.838889	-0.568687	0.113349	0.441365	-0.621425	-1.33766	-1.41171	-0.556457	-0.472398	-1.25842	-0.537061	23.7597	23.7264	27.4105	23.3518	27.1874	26.2767	24.0474	27.7285	27.2613	27.164	27.2307	27.1961	27.7261	27.6495
Down-regulate in tumor tissues	O15061	Synemin	SYNM	-0.342368	-0.463599	1.24075	-0.521263	1.15875	0.990743	-0.271371	1.28233	1.25163	1.26365	1.20775	1.16977	1.23207	1.30733	0.721301	1.31716	-0.638685	-0.658567	-1.04472	-1.17367	-1.1815	-0.797835	-0.650184	0.181584	0.37246	-0.940325	-1.11367	-1.48364	-0.925178	-0.709585	-1.14832	-0.632814	21.4108	20.9989	26.7901	20.803	26.5115	25.9406	21.6521	26.9314	26.8271	26.8679	26.6779	26.5489	26.7606	27.0163
Down-regulate in tumor tissues	Q14BN4	Sarcolemmal membrane-associated protein	SLMAP	-0.354367	-0.350534	1.16946	-0.505971	1.28157	0.98635	-0.409884	1.58775	1.21169	1.15696	1.08931	1.33481	1.36334	1.39662	0.484872	1.36484	-0.803725	-0.539777	-1.07648	-1.11661	-0.963488	-0.883548	-0.731511	-0.025987	-0.157527	-0.697829	-1.38319	-1.17319	-0.79624	-0.835531	-1.03968	-0.582522	21.1281	21.1354	24.039	20.8385	24.2532	23.6892	21.022	24.8381	24.1197	24.0152	23.8859	24.3549	24.4094	24.473
Down-regulate in tumor tissues	P09493	Tropomyosin alpha-1 chain	TPM1	-0.363545	-0.421355	1.19265	-0.560095	1.08394	1.07801	-0.449222	1.57043	1.2838	1.1154	1.09537	1.12631	1.33375	1.24005	0.350257	1.50327	-0.360167	-0.586376	-1.19401	-1.33099	-1.1443	-0.773673	-0.687763	0.0186287	0.199447	-0.466968	-1.2839	-1.60009	-0.776728	-0.618174	-1.05764	-0.516322	27.3393	27.2017	31.0435	26.8715	30.7848	30.7706	27.1354	31.9427	31.2605	30.8596	30.812	30.8856	31.3794	31.1563
Down-regulate in tumor tissues	Q9UMS6	Synaptopodin-2	SYNPO2	-0.263264	-0.338955	1.16371	-0.425687	1.11288	0.889712	-0.172879	1.32367	1.23778	1.21371	1.24626	1.14605	1.30855	1.37747	0.559324	1.38192	-0.737326	-0.635916	-1.02194	-1.36763	-1.21167	-0.891603	-0.452718	0.0385677	0.109234	-0.640759	-1.28251	-1.70929	-0.603683	-0.684552	-1.16429	-0.504184	24.1209	23.9363	27.6017	23.7247	27.4777	26.9333	24.3414	27.9918	27.7823	27.7236	27.803	27.5586	27.955	28.1231
Down-regulate in tumor tissues	P29536	Leiomodin-1	LMOD1	-0.223556	-0.336801	1.2035	-0.303983	1.02927	0.876885	-0.135507	1.38925	1.28492	1.29164	1.27703	1.13908	1.32229	1.27826	0.437199	1.32161	-0.52761	-0.650374	-1.08704	-1.33969	-1.21051	-0.903736	-0.536445	-0.0620456	0.243191	-0.608717	-1.43476	-1.62113	-0.718326	-0.666235	-1.11991	-0.607755	22.2443	21.9907	25.4398	22.0642	25.0497	24.7085	22.4415	25.8558	25.6222	25.6372	25.6045	25.2956	25.7058	25.6072
Down-regulate in tumor tissues	Q14315	Filamin-C	FLNC	-0.390107	-0.366368	1.20289	-0.589545	0.974654	0.801658	-0.204594	1.51822	1.08051	1.30093	1.17256	1.17446	1.3144	1.34151	0.512173	1.31711	-0.434258	-0.539073	-1.00787	-1.44548	-1.22807	-0.964804	-0.488494	0.333327	0.302307	-0.741673	-1.45924	-1.39844	-0.881102	-0.677603	-1.17461	-0.355357	22.2412	22.3078	26.7159	21.6809	26.0748	25.5889	22.7623	27.6017	26.3721	26.9913	26.6307	26.6361	27.0292	27.1053
Down-regulate in tumor tissues	Q9BX66	Sorbin and SH3 domain-containing protein 1	SORBS1	-0.136853	-0.220304	1.11954	-0.404816	1.13848	0.915897	-0.0700232	1.27767	1.18528	1.21718	1.15002	1.22533	1.29553	1.29897	0.476743	1.3556	-0.569864	-0.632327	-1.00104	-1.54981	-1.40122	-0.973928	-0.445686	0.0853517	0.226895	-0.68539	-1.47007	-1.51945	-0.792631	-0.552722	-1.11856	-0.423806	22.2638	22.0866	24.9329	21.6946	24.9731	24.5003	22.4058	25.2688	25.0725	25.1403	24.9976	25.1576	25.3067	25.3141
Down-regulate in tumor tissues	P35749	Myosin-11	MYH11	-0.13731	-0.24712	1.1518	-0.32748	1.13887	0.976458	-0.100409	1.24753	1.26106	1.21054	1.21161	1.115	1.26445	1.24262	0.613098	1.30873	-0.602234	-0.569919	-1.08473	-1.34599	-1.20031	-0.822833	-0.464052	0.0163474	0.294945	-0.711158	-1.48702	-1.73781	-0.83531	-0.683308	-1.19052	-0.505553	26.1611	25.8629	29.6617	25.6447	29.6266	29.1856	26.2613	29.9217	29.9584	29.8213	29.8242	29.5618	29.9677	29.9084
Down-regulate in tumor tissues	P17661	Desmin	DES	-0.177079	-0.231673	1.12324	-0.485898	1.07071	0.838419	-0.156526	1.31598	1.06629	1.30611	1.14585	1.25127	1.2084	1.39815	0.672267	1.22901	-0.805809	-0.455677	-1.10623	-1.51892	-1.06576	-0.843038	-0.411651	0.268459	0.363285	-0.789419	-1.419	-1.66947	-0.844641	-0.719835	-1.12286	-0.433944	25.5191	25.3332	29.9447	24.468	29.7659	28.9753	25.589	30.6007	29.7509	30.5671	30.0217	30.3804	30.2345	30.8804
[truncated: 20 more columns]
