# Supplementary material for: Identification of Cancer-Associated Proteins in Colorectal Cancer Using Mass Spectrometry
Source: Proteomes. 2025 Aug 12;13(3):38. doi: 10.3390/proteomes13030038 (PMC12372073; doi:10.3390/proteomes13030038)
Supplement: Supplementary file 1 [file proteomes-13-00038-s001.zip › Supplementary Table S8 All Clusters 130.xlsx]

## Sheet: Cluster 1
Number	# of Grouped proteins	Accession number	Master accession number	Master protein name	Master Gene Symbol	Species	MW(kDa)	PSMs	Peptides	ANOVA Significant	Cluster	CRC01-N	CRC02-N	CRC03-N	CRC04-N	CRC05-N	CRC06-N	CRC07-N	CRC08-N	CRC09-N	CRC10-N	CRC11-N	CRC12-N	CRC13-N	CRC14-N	CRC15-N	CRC16-N	CRC01-T	CRC02-T	CRC03-T	CRC04-T	CRC05-T	CRC06-T	CRC07-T	CRC08-T	CRC09-T	CRC10-T	CRC11-T	CRC12-T	CRC13-T	CRC14-T	CRC15-T	CRC16-T	Median N Zscore	Median S1 Zscore	Median S2A Zscore	Median S3 Zscore	Median S4A Zscore	-Log q-value
9917	1	Q8TEB7	Q8TEB7	E3 ubiquitin-protein ligase RNF128	RNF128	Homo sapiens	46.522	3	3	+	Cluster 1	15.2954	15.9788	14.8663	15.4109	15.9739	15.2865	13.9188	14.5282	15.3504	14.8452	15.3122	14.5489	15.8357	14.5685	16.4601	15.4267	15.3956	16.208	15.1901	16.0753	16.622	15.4316	15.8346	16.9013	15.1852	15.9018	15.5279	16.8214	16.8503	16.325	16.0026	16.4484	-1.11862	-0.928894	0.475625	0.325394	1.24649	3.0821
9747	1	Q1HG44	Q1HG44	Dual oxidase maturation factor 2	DUOXA2	Homo sapiens	34.785	5	4	+	Cluster 1	15.4024	13.7494	15.3659	15.4	15.1403	14.9685	16.0007	13.2279	15.3143	15.8663	14.1759	15.85	15.0483	15.6072	15.132	16.609	14.7457	15.4294	17.3076	18.6639	20.7255	17.913	19.8335	15.3619	16.3196	19.2463	17.8971	18.1518	15.7531	17.9296	14.8761	18.8748	-1.09664	-1.04509	0.82082	0.378473	0.942436	3.96959
8643	1	O00421	O00421	C-C chemokine receptor-like 2	CCRL2	Homo sapiens	39.513	4	4	+	Cluster 1	16.852	16.9629	16.4063	17.382	16.7906	16.5579	17.2541	13.7073	16.5907	16.8052	16.2698	16.5477	15.633	16.1098	17.278	15.75	16.6114	16.3458	17.1212	16.6866	17.2304	17.6719	17.6367	17.2868	16.895	16.9518	17.4654	17.5401	16.9806	16.6491	17.2911	17.7513	-1.0379	-0.963322	0.280382	0.393774	1.32707	2.11604
5847	1	Q86UD0	Q86UD0	Suppressor APC domain-containing protein 2	SAPCD2	Homo sapiens	42.635	11	9	+	Cluster 1	14.9622	15.9997	16.3148	13.8895	13.9274	16.0281	15.9537	15.1403	13.5164	15.7213	14.3118	14.3448	16.1144	15.7074	14.5722	15.5645	14.3381	17.6269	15.4028	17.3055	16.6925	16.4714	13.9571	13.9332	16.4911	16.3184	17.1478	15.7817	15.1167	17.2617	17.8889	16.8725	-1.08656	-1.0159	0.791517	0.267185	1.04376	1.86631
4401	1	Q14435	Q14435	Polypeptide N-acetylgalactosaminyltransferase 3	GALNT3	Homo sapiens	72.611	19	13	+	Cluster 1	21.1953	21.8272	20.5808	21.0497	20.8386	20.5211	20.8794	18.5118	20.1922	20.7111	19.6253	20.5864	18.0839	19.6466	20.3437	20.6263	19.8054	21.7954	20.4382	21.0067	22.0029	21.5232	21.5578	21.1803	20.4942	21.6932	21.0649	21.1824	21.1946	21.0173	21.3934	21.5785	-0.905785	-1.18156	0.876265	0.229867	0.981216	2.35703
4267	1	O00425	O00425	Insulin-like growth factor 2 mRNA-binding protein 3	IGF2BP3	Homo sapiens	63.705	16	14	+	Cluster 1	20.841	15.4153	18.3013	16.5301	16.1219	15.7382	17.2959	13.3081	14.7171	16.5703	15.8213	15.6909	16.6152	15.4516	16.7642	14.0659	14.1179	15.713	18.3934	20.1451	18.8123	18.7	20.0044	21.2793	16.1521	21.1798	19.0906	22.3579	18.1164	16.8241	17.4835	20.5718	-0.976567	-1.09915	0.369931	0.501831	1.20395	2.8356
3561	1	A6NEL2	A6NEL2	Ankyrin repeat domain-containing protein SOWAHB	SOWAHB	Homo sapiens	85.743	15	14	+	Cluster 1	17.2679	17.4026	16.7307	17.5208	16.5712	16.7648	16.8958	15.3739	15.737	16.2497	15.6215	16.3694	15.1421	14.4053	17.207	16.6785	16.46	17.9348	16.635	16.51	17.5358	17.3271	17.2133	16.9291	16.1972	17.3625	17.0161	16.4543	17.2635	17.2596	17.2312	17.4234	-1.08798	-1.06177	0.731766	0.436817	0.981158	1.92147
355	1	P82094	P82094	TATA element modulatory factor	TMF1	Homo sapiens	122.842	53	45	+	Cluster 1	19.6716	20.1294	19.4351	19.7205	19.5298	19.5253	19.9035	18.2448	19.0231	19.4166	18.8566	19.4287	18.415	19.2513	19.615	19.2667	19.5184	19.788	19.366	19.8961	20.1719	19.8889	20.1908	19.7708	19.4099	19.9831	19.4647	20.0258	19.6471	19.8616	19.8197	19.9723	-1.23913	-0.876518	0.705291	0.385588	1.02477	2.55931
3032	1	Q9Y2T3	Q9Y2T3	Guanine deaminase	GDA	Homo sapiens	51.001	23	17	+	Cluster 1	19.0487	19.3684	19.0447	18.7934	18.725	19.5585	18.8761	17.9459	18.4201	18.6852	18.6448	18.4667	18.1017	18.2526	19.0255	18.1997	17.4945	20.8311	18.7566	19.472	20.2847	20.3803	20.3106	19.7931	20.0511	19.6587	21.018	19.6768	19.009	19.5315	21.2543	20.6157	-1.06127	-1.00218	0.74912	0.18575	1.12857	4.06143
10875	1	Q96CG8	Q96CG8	Collagen triple helix repeat-containing protein 1	CTHRC1	Homo sapiens	26.222	3	2	+	Cluster 1	15.2492	15.0084	17.3535	16.2034	16.2197	15.1982	17.2829	17.5514	16.7973	19.2806	16.8252	13.9735	17.2544	17.8541	15.5497	17.3205	20.0936	13.6434	16.4168	17.593	17.5413	18.4493	17.7443	18.9863	19.6393	19.0773	17.0655	17.441	18.1555	18.547	17.0257	18.1698	-0.780212	-1.27824	0.206703	0.916886	0.934862	1.83144
8719	1	O95772	O95772	STARD3 N-terminal-like protein	STARD3NL	Homo sapiens	26.657	4	4	+	Cluster 1	15.1578	17.7995	17.7045	18.0307	15.0057	17.9401	19.4149	13.8123	17.9736	17.6369	14.3541	17.9196	17.0676	13.2781	14.4153	17.4721	18.2156	17.2503	16.7098	17.6913	17.3453	17.8672	17.8897	17.7436	17.9965	17.9967	17.704	17.5766	17.7785	17.7948	17.534	17.8412	-0.292775	-1.58968	0.290571	0.662302	0.929582	1.58208
7704	1	Q92623	Q92623	Tetratricopeptide repeat protein 9A	TTC9	Homo sapiens	24.379	7	6	+	Cluster 1	17.3362	17.4099	15.3399	17.9282	16.9453	18.0073	17.8963	16.8589	14.2494	17.5248	17.6049	17.6366	14.5599	17.4657	17.1704	16.1168	18.2058	17.4326	17.1937	17.6633	18.2211	17.5964	17.567	18.0623	18.597	18.015	18.1687	17.237	16.261	16.6404	18.1299	18.1137	-1.03515	-0.857094	-0.167938	0.882666	1.17752	1.67445
4711	1	O95833	O95833	Chloride intracellular channel protein 3	CLIC3	Homo sapiens	26.648	14	11	+	Cluster 1	17.8478	17.3839	17.5006	16.9667	17.9545	17.9948	17.1521	15.3322	17.938	17.296	17.9652	15.3601	15.6958	15.6671	17.3071	17.782	18.3096	16.8369	17.1818	17.1454	18.6706	17.5313	17.2951	18.3038	18.0968	17.6792	18.8126	16.9682	17.7372	17.8699	19.7496	18.4336	-0.658511	-0.988194	-0.284298	0.397776	1.53323	1.92879
4075	1	Q5W0U4	Q5W0U4	B box and SPRY domain-containing protein	BSPRY	Homo sapiens	44.38	15	13	+	Cluster 1	18.6055	18.505	18.0806	18.2937	17.8245	18.0051	18.0126	16.1724	17.4585	17.7285	16.7207	17.257	15.811	16.4632	17.8483	17.8997	16.8258	19.1354	17.3226	17.4926	17.8498	18.4853	19.0849	18.4962	18.1598	18.7957	18.0339	18.6787	18.1433	18.8157	18.77	19.5707	-0.470211	-1.05202	-0.455064	0.483572	1.49373	2.18955
825	1	Q9HBR0	Q9HBR0	Putative sodium-coupled neutral amino acid transporter 10	SLC38A10	Homo sapiens	119.764	42	33	+	Cluster 1	20.0259	19.8216	19.1307	20.0129	19.585	19.4102	20.0646	19.2915	19.036	19.667	19.2371	19.6511	18.7159	19.9231	19.8059	19.5488	20.2617	19.6805	19.0702	19.7824	20.5295	19.9722	20.6469	20.1943	19.9609	20.6953	19.6846	19.6073	20.1495	20.429	20.8258	20.3596	-1.08395	-0.888718	0.02264	0.716728	1.2333	2.97155
3711	1	Q53ET0	Q53ET0	CREB-regulated transcription coactivator 2	CRTC2	Homo sapiens	73.304	19	14	+	Cluster 1	19.1391	18.8165	18.2864	18.6714	18.8829	18.2047	18.4249	18.1089	18.6837	18.4362	18.6093	18.8562	18.7907	18.8864	19.0888	18.8359	19.3496	18.7132	18.6455	18.9115	19.005	18.8806	19.1518	19.0416	19.3795	19.3852	19.2352	19.2823	19.3182	19.2453	19.1332	19.4185	-0.853329	-0.929877	-0.29821	0.764953	1.31646	4.31689
[truncated: 1 more columns]

## Sheet: Cluster 2
Number	# of Grouped proteins	Accession number	Master accession number	Master protein name	Master Gene Symbol	Species	MW(kDa)	PSMs	Peptides	ANOVA Significant	Cluster	CRC01-N	CRC02-N	CRC03-N	CRC04-N	CRC05-N	CRC06-N	CRC07-N	CRC08-N	CRC09-N	CRC10-N	CRC11-N	CRC12-N	CRC13-N	CRC14-N	CRC15-N	CRC16-N	CRC01-T	CRC02-T	CRC03-T	CRC04-T	CRC05-T	CRC06-T	CRC07-T	CRC08-T	CRC09-T	CRC10-T	CRC11-T	CRC12-T	CRC13-T	CRC14-T	CRC15-T	CRC16-T	Median N Zscore	Median S1 Zscore	Median S2A Zscore	Median S3 Zscore	Median S4A Zscore	-Log q-value
11349	1	P21462	P21462	fMet-Leu-Phe receptor	FPR1	Homo sapiens	38.444	1	1	+	Cluster 2	14.5869	15.4657	14.9683	16.1252	15.5186	15.3711	16.661	16.0342	15.0689	15.7388	15.4402	17.3756	16.4558	17.2322	14.9991	14.309	17.6488	14.7827	15.6588	16.2651	16.7363	17.2676	16.7678	19.6296	17.04	16.7375	16.4996	13.5901	17.6442	17.1444	17.0281	15.9725	-1.0171	-0.769784	0.829144	1.26208	-0.30433	1.60578
10809	1	Q8NI22	Q8NI22	Multiple coagulation factor deficiency protein 2	MCFD2	Homo sapiens	16.392	3	2	+	Cluster 2	20.142	20.1726	19.972	20.633	19.9136	19.7057	20.5225	19.6413	19.3903	19.6923	20.0339	20.4056	20.0003	20.1024	20.387	20.0305	21.1142	19.9981	20.0386	20.4884	20.299	20.4747	20.9502	19.8823	20.8402	20.3913	20.6259	20.6839	20.6655	20.9229	20.4255	20.3841	-1.03127	-1.00814	0.559798	1.24584	0.23377	3.19347
10121	1	Q9NRX3	Q9NRX3	NADH dehydrogenase [ubiquinone] 1 alpha subcomplex subunit 4-like 2	NDUFA4L2	Homo sapiens	9.965	3	3	+	Cluster 2	18.0004	15.8337	17.5623	18.408	18.0348	18.1985	18.2143	17.4767	17.5777	17.8156	18.4821	18.0888	15.6082	17.9388	18.7705	17.3915	19.4713	17.2538	17.6103	19.7671	18.5124	17.7008	18.6441	17.5454	19.2647	18.7077	19.1749	17.8874	18.6584	18.5247	17.8887	18.2448	-0.542755	-1.40307	0.757075	1.07243	0.116326	1.75131
9314	1	Q9UBU7	Q9UBU7	Protein DBF4 homolog A	DBF4	Homo sapiens	76.858	4	4	+	Cluster 2	15.1259	14.9982	14.1516	15.5512	15.4348	15.1355	18.3806	13.996	14.0702	15.7665	15.5365	14.3	15.1598	14.1774	14.7064	15.1263	14.0577	14.6364	17.3219	17.8045	15.2217	17.9365	17.5084	14.2762	17.8843	17.1808	18.692	16.5183	17.5011	17.8622	16.9342	15.9715	-0.768935	-1.11702	1.13483	0.919189	-0.168062	2.94159
8549	1	Q9NUU6	Q9NUU6	Inactive ubiquitin thioesterase OTULINL	OTULINL	Homo sapiens	42.195	5	5	+	Cluster 2	19.435	19.708	19.6	19.9116	19.7187	19.685	20.0666	17.9528	19.0426	18.8232	18.4035	19.0982	17.9503	19.4247	19.9472	18.7741	19.1674	19.2474	20.3736	20.0177	19.807	19.9203	19.8011	19.8671	19.9481	20.224	19.4085	20.2455	19.3667	19.6548	20.1474	19.5421	-0.596612	-1.2312	1.10952	0.924471	-0.206183	2.23446
8544	1	Q9NS93	Q9NS93	Transmembrane 7 superfamily member 3	TM7SF3	Homo sapiens	64.167	7	5	+	Cluster 2	17.4108	17.2094	16.7548	18.2334	16.9093	16.8056	18.4649	16.3159	16.5165	16.9963	13.6107	17.2875	17.2735	17.0877	17.223	16.141	18.0159	17.0349	16.936	17.2016	17.7367	17.6653	17.895	18.7254	17.4536	17.6242	18.3831	17.3204	18.0048	17.9208	18.3469	17.1638	-0.800374	-0.817984	0.742436	1.37484	-0.498915	2.04405
7984	1	O60704	O60704	Protein-tyrosine sulfotransferase 2	TPST2	Homo sapiens	41.913	6	5	+	Cluster 2	17.8142	17.7813	16.7986	17.8858	17.712	17.0339	18.4864	16.3243	16.4653	18.0178	16.7432	17.2922	16.8147	18.0567	18.2572	16.6961	18.4044	16.9807	17.0992	17.4536	18.7918	17.873	18.6318	18.1883	18.0889	18.2227	17.6787	18.6561	18.2377	18.4583	17.5584	17.5458	-0.346758	-1.30041	0.531378	1.35909	-0.243304	1.97651
7881	1	Q9UGN4	Q9UGN4	CMRF35-like molecule 8	CD300A	Homo sapiens	33.202	7	6	+	Cluster 2	16.9344	16.7383	15.5837	16.5125	16.7244	16.7022	17.5611	18.0563	16.2444	16.3362	15.727	16.5252	16.5594	17.1929	17.3687	16.2479	18.2988	16.0301	16.5504	16.915	17.2908	17.471	18.2464	18.726	17.4086	17.6818	17.657	16.156	18.2648	17.9793	17.1736	17.0805	-0.885374	-1.05647	0.519152	1.35105	0.0716333	2.22461
7291	1	O60337	O60337	E3 ubiquitin-protein ligase MARCHF6	MARCHF6	Homo sapiens	102.546	8	6	+	Cluster 2	16.6894	16.4513	16.791	16.6666	16.5324	16.9166	16.6659	16.7184	17.1626	16.0374	15.3355	16.2845	14.2648	14.2521	14.1426	16.8932	16.5451	17.0597	16.4412	17.2578	16.6573	16.939	17.2488	16.2826	17.1502	17.6243	16.659	16.3111	16.9614	17.5684	16.8069	16.7936	-0.883343	-1.16702	0.898423	1.01593	0.136014	2.08181
6598	1	Q9NX62	Q9NX62	Golgi-resident adenosine 3',5'-bisphosphate 3'-phosphatase	BPNT2	Homo sapiens	38.681	8	8	+	Cluster 2	20.3404	20.5622	20.1843	20.4247	19.8632	19.9774	20.2869	19.5593	19.6325	19.589	18.9343	20.152	19.0162	19.7792	20.054	19.9534	20.6023	19.9908	19.5005	20.2888	20.7758	20.5195	20.6314	20.9163	20.4323	20.8924	19.7857	19.9306	20.6988	20.6286	20.6479	20.0835	-0.869696	-0.788814	0.897282	1.25427	-0.493042	2.48533
5950	1	Q96QA5	Q96QA5	Gasdermin-A	GSDMA	Homo sapiens	49.365	12	9	+	Cluster 2	14.3597	15.8664	14.3007	14.5146	13.8177	15.4386	16.5419	15.3447	15.3763	15.6762	16.0007	16.4635	16.1567	14.0918	15.2996	14.069	14.6459	16.2972	15.185	16.1558	16.8042	15.6877	15.6645	17.475	16.4301	16.4734	16.5203	17.3514	15.3092	17.0592	15.4008	15.8497	-0.827402	-1.15418	0.653326	1.24477	0.0834884	2.37694
5357	1	Q6K0P9	Q6K0P9	Pyrin and HIN domain-containing protein 1	PYHIN1	Homo sapiens	55.065	11	10	+	Cluster 2	20.623	19.3491	20.8888	19.9452	16.2383	14.7493	20.4749	15.2533	14.4108	15.6436	15.5385	20.7672	15.7076	20.1978	19.7265	19.9461	20.9133	19.0905	19.4039	19.6256	19.4704	19.7194	20.3066	20.3899	19.6257	19.416	20.5305	18.955	20.3983	19.8309	19.7348	19.5448	-0.323229	-1.17596	0.235501	1.54254	-0.278847	1.88708
4021	1	Q02742	Q02742	Beta-1,3-galactosyl-O-glycosyl-glycoprotein beta-1,6-N-acetylglucosaminyltransferase	GCNT1	Homo sapiens	49.8	15	13	+	Cluster 2	17.2828	17.7065	17.27	17.3722	16.1958	17.6055	17.2644	15.9834	16.4371	17.7901	16.7572	17.9716	14.2807	14.5556	17.3732	16.7665	16.7072	18.8568	17.2074	17.0039	18.0944	18.8786	18.6053	17.4462	18.5013	18.6035	16.1524	17.6125	18.1547	18.3822	18.6332	17.7666	-0.93162	-1.04856	0.686138	1.24892	0.0451208	2.60302
3082	1	P09769	P09769	Tyrosine-protein kinase Fgr	FGR	Homo sapiens	59.478	19	16	+	Cluster 2	16.8158	15.6808	16.3504	17.0864	17.1982	16.2917	18.5165	18.4214	16.7599	16.6287	16.7475	18.9324	16.9833	17.3732	17.6374	16.2957	18.4566	16.5016	16.8961	17.6507	17.7767	18.3604	18.1736	21.0995	18.253	18.2242	18.1661	16.8967	18.4189	18.5275	17.617	17.3163	-0.907027	-0.913011	0.614143	1.39017	-0.184279	1.92347
2657	1	Q13488	Q13488	V-type proton ATPase 116 kDa subunit a 3	TCIRG1	Homo sapiens	92.969	23	18	+	Cluster 2	18.7737	18.6944	18.1483	19.6075	18.1114	18.3979	19.3879	18.3839	18.3906	18.4844	17.9802	18.8012	18.2376	18.3158	18.264	18.0007	19.6955	18.4033	18.2068	18.889	18.9109	18.8655	19.6372	20.3999	19.2357	19.4864	19.3124	18.7952	19.614	19.067	18.4584	18.6366	-0.875863	-0.834298	0.42259	1.51823	-0.230659	2.56419
1751	1	Q08380	Q08380	Galectin-3-binding protein	LGALS3BP	Homo sapiens	65.332	29	23	+	Cluster 2	22.8068	23.0222	22.8499	23.5837	22.462	22.8386	22.4994	21.6314	22.3151	23.0103	22.4578	22.5543	22.2704	22.8603	22.9879	21.9383	22.7371	22.5936	22.3428	23.1493	24.7497	23.1754	22.4302	24.2598	22.7409	23.0256	25.3657	22.8108	23.2028	23.2751	23.7288	22.9691	-0.87356	-1.18522	0.899978	0.998198	0.160601	1.95273
2040	1	P13674	P13674	Prolyl 4-hydroxylase subunit alpha-1	P4HA1	Homo sapiens	61.052	30	21	+	Cluster 2	21.1199	21.188	21.4812	22.0723	21.0808	21.2395	22.0963	21.1998	21.066	21.412	21.4406	21.7051	21.1895	21.8469	21.5065	21.118	23.3801	21.0156	21.4194	23.3042	22.2996	22.1233	21.9318	23.2499	23.1529	22.6153	22.8283	22.1804	22.467	23.2543	22.4731	21.778	-1.0066	-0.838905	0.73802	1.30376	-0.196283	4.98967
11669	1	Q969L2	Q969L2	Protein MAL2	MAL2	Homo sapiens	19.126	1	1	+	Cluster 2	21.939	21.7263	20.9923	21.696	20.812	21.4006	20.0822	18.5762	19.9096	20.6363	20.0944	20.8095	19.3661	20.4895	20.716	20.3138	19.913	22.4281	19.5419	21.708	22.0813	21.3335	21.0895	20.2795	21.2853	21.2338	21.9535	21.524	22.1542	21.6358	21.585	21.2918	-0.473121	-1.51527	0.935989	0.684709	0.367697	1.64295
9960	1	Q96AP4	Q96AP4	Zinc finger-containing ubiquitin peptidase 1	ZUP1	Homo sapiens	65.959	4	3	+	Cluster 2	16.326	14.4882	15.4591	14.8225	14.7097	15.6627	15.5419	15.2168	16.4371	15.4996	16.0331	14.3225	15.9296	15.5443	17.8067	16.4777	14.8042	15.3373	18.3133	18.1454	18.6575	18.7756	17.8692	15.0134	16.0223	17.5011	17.8741	17.9775	17.1183	18.3461	17.9553	17.9078	-1.00249	-1.13824	1.05172	0.531769	0.557241	3.81853
7972	1	O43609	O43609	Protein sprouty homolog 1	SPRY1	Homo sapiens	35.122	6	5	+	Cluster 2	15.1094	15.0152	16.324	14.2694	16.3731	15.2601	16.2308	13.6326	15.1893	14.5814	14.5568	15.4759	13.8329	15.3158	15.6042	14.1263	15.1583	14.8861	15.6423	16.6546	15.8837	15.8712	16.1557	15.9426	15.8242	15.4574	15.1513	15.0751	15.2739	16.5924	15.8073	15.6595	-1.07933	-1.05398	0.993992	0.778378	0.360941	1.79739
7756	1	Q96SL4	Q96SL4	Glutathione peroxidase 7	GPX7	Homo sapiens	20.997	7	6	+	Cluster 2	16.2463	15.7952	17.0309	16.6791	16.8116	16.5634	16.6031	17.7585	16.8863	16.5895	16.9668	17.8844	17.3294	17.1756	15.9409	17.2248	19.8101	15.8517	16.6978	17.7741	17.7244	17.5706	17.8616	17.9627	19.1302	18.0585	17.3207	16.4505	18.3663	17.8846	16.3434	17.7211	-0.946717	-1.21844	0.627696	0.915743	0.621721	2.06884
6365	1	Q5W111	Q5W111	SPRY domain-containing protein 7	SPRYD7	Homo sapiens	21.664	10	8	+	Cluster 2	20.9022	21.016	20.7742	20.7494	20.5259	20.0555	20.7536	19.7617	20.6161	20.8888	20.2583	20.1599	19.6535	20.057	20.529	20.706	20.583	20.5196	21.0864	21.3282	21.2468	20.8426	21.1555	20.6743	20.2952	21.2613	21.242	21.6142	21.1707	20.3845	20.8655	21.0423	-1.08334	-1.05083	1.01865	0.734234	0.381292	2.83131
4616	1	Q9NYT0	Q9NYT0	Pleckstrin-2	PLEK2	Homo sapiens	39.969	17	12	+	Cluster 2	18.2299	19.6877	17.7665	19.2497	18.0473	18.5847	19.1933	17.1021	17.2571	17.7805	17.7759	18.9377	15.5671	17.6468	19.1377	17.4599	17.7359	19.8431	15.9013	19.3716	19.2722	19.8175	19.1471	19.6847	18.943	19.0306	19.2161	18.7723	18.9234	19.5957	20.319	18.6713	-0.900121	-1.14509	1.10594	0.796995	0.142281	1.79083
3994	1	P35670	P35670	Copper-transporting ATPase 2	ATP7B	Homo sapiens	157.262	16	13	+	Cluster 2	16.6458	16.9159	15.9591	16.7016	16.7655	17.4731	16.3292	13.7005	17.1572	15.0559	14.4069	16.5628	15.3985	17.5485	17.2042	15.995	15.9476	16.3769	17.2428	17.6176	17.8092	17.3445	16.8692	17.4188	17.7167	16.8732	16.834	18.1204	16.8612	17.4911	17.4484	17.2595	-0.840019	-1.26346	1.04681	0.676589	0.380084	2.40032
3986	1	P30533	P30533	Alpha-2-macroglobulin receptor-associated protein	LRPAP1	Homo sapiens	41.465	16	13	+	Cluster 2	21.2908	21.0674	21.2377	21.5971	21.3344	21.3775	21.4794	21.2925	21.3735	21.2759	21.1444	21.3581	21.1893	21.1959	21.1229	21.4069	22.0262	20.8468	21.2145	21.9997	22.0132	21.6518	22.1577	21.5184	21.8914	21.9388	22.0503	21.6066	21.7614	21.5806	21.9595	21.9197	-0.984284	-1.1887	0.890544	0.603835	0.678602	4.57074
3216	1	Q8WVQ1	Q8WVQ1	Soluble calcium-activated nucleotidase 1	CANT1	Homo sapiens	44.839	23	16	+	Cluster 2	20.4637	21.0156	20.3168	20.5899	19.9857	20.1317	20.1372	18.4811	19.8342	20.2193	19.0472	19.7614	18.243	19.2752	20.0984	19.9593	19.2366	20.6202	19.7319	20.3006	20.8642	20.6708	21.0303	20.4097	19.3095	21.5086	19.9616	20.4414	20.5149	20.693	21.6701	20.6081	-0.664919	-1.42442	0.874898	0.493142	0.7213	1.73185
3871	1	Q9UBS9	Q9UBS9	SUN domain-containing ossification factor	SUCO	Homo sapiens	139.432	18	14	+	Cluster 2	16.1076	16.6449	16.4018	16.6913	15.4756	16.9121	17.1443	15.7762	14.9683	16.803	16.2599	17.2423	15.8787	15.2046	16.7124	17.1269	16.4009	16.3896	16.5873	17.1083	17.3651	16.7575	17.2568	16.7807	16.8854	16.6895	17.2797	17.1813	16.5693	16.9272	16.7751	16.926	-0.830561	-1.24532	1.1491	0.394628	0.532156	2.02012
7543	1	Q5JU69	Q5JU69	Torsin-2A	TOR2A	Homo sapiens	35.711	7	6	+	Cluster 2	17.4104	18.2803	16.9316	17.9457	17.4507	17.187	17.7385	16.0912	16.8869	17.694	17.0354	17.5808	16.3555	17.1388	17.4484	17.2938	16.7678	18.9484	16.2396	17.7158	18.4778	18.4292	18.2819	17.3226	18.3401	18.543	17.7108	17.2579	17.9482	17.8258	19.0214	17.8682	-0.506238	-1.42786	1.19245	0.433932	0.307714	1.97445
7193	1	Q9P2M4	Q9P2M4	TBC1 domain family member 14	TBC1D14	Homo sapiens	78.138	9	8	+	Cluster 2	17.6161	17.8838	17.5948	18.427	17.7718	17.5924	18.2362	17.0607	16.7773	16.9688	17.3208	17.4451	16.5196	17.0177	18.1948	17.2742	17.2022	18.0217	17.2921	18.3751	18.6015	18.4378	19.1963	17.9533	17.1204	18.0851	18.1354	18.951	17.746	17.9379	18.4956	17.9634	-0.746004	-1.24231	1.26654	0.494216	0.227561	2.35061
6948	1	Q7Z403	Q7Z403	Transmembrane channel-like protein 6	TMC6	Homo sapiens	90.047	8	7	+	Cluster 2	17.7666	17.4872	16.8125	17.1938	17.0336	16.5402	17.5081	14.2978	16.0752	17.0121	16.3271	16.6367	15.3847	16.54	17.3881	16.8026	16.6525	17.0751	16.6578	17.3407	18.3328	17.8966	17.3203	16.939	17.3598	17.666	17.6707	16.1763	17.2207	17.5394	17.9872	17.2439	-0.786868	-1.09245	1.4356	0.340182	0.103539	1.73287
705	1	Q8N1P7	Q8N1P7	Beta/gamma crystallin domain-containing protein 2	CRYBG2	Homo sapiens	177.916	46	35	+	Cluster 2	17.2538	17.0115	17.2893	17.2696	17.4988	17.2861	17.4368	14.6509	16.8166	17.8583	15.9994	16.4352	15.6453	15.6069	17.294	16.5928	16.071	15.785	18.8328	19.0604	19.321	16.6593	17.1334	17.9223	18.2391	18.5049	19.7492	17.3705	15.5978	17.4098	18.8067	18.4262	-0.507646	-1.42133	1.15142	0.171941	0.605618	1.97513
4136	1	Q8TBB1	Q8TBB1	E3 ubiquitin-protein ligase LNX	LNX1	Homo sapiens	80.629	17	13	+	Cluster 2	17.3474	17.6817	16.7355	17.3426	15.092	18.0475	17.7256	14.7338	15.1997	17.6891	16.9989	15.9211	13.9048	15.762	17.7256	17.2019	15.168	17.9428	16.7917	17.8585	18.2853	18.332	17.9199	16.7539	18.3809	17.7231	17.4545	17.61	17.2953	16.9204	17.8598	17.6145	-0.666128	-1.20739	1.41123	0.227193	0.235095	1.68407
[truncated: 1 more columns]

## Sheet: Cluster 3
Number	# of Grouped proteins	Accession number	Master accession number	Master protein name	Master Gene Symbol	Species	MW(kDa)	PSMs	Peptides	ANOVA Significant	Cluster	CRC01-N	CRC02-N	CRC03-N	CRC04-N	CRC05-N	CRC06-N	CRC07-N	CRC08-N	CRC09-N	CRC10-N	CRC11-N	CRC12-N	CRC13-N	CRC14-N	CRC15-N	CRC16-N	CRC01-T	CRC02-T	CRC03-T	CRC04-T	CRC05-T	CRC06-T	CRC07-T	CRC08-T	CRC09-T	CRC10-T	CRC11-T	CRC12-T	CRC13-T	CRC14-T	CRC15-T	CRC16-T	Median N Zscore	Median S1 Zscore	Median S2A Zscore	Median S3 Zscore	Median S4A Zscore	-Log q-value
11260	1	P01037	P01037	Cystatin-SN	CST1	Homo sapiens	16.388	4	3	+	Cluster 3	15.2502	14.3055	15.5825	15.7211	15.352	14.7738	14.4056	14.1759	15.6639	14.4905	15.8502	16.4795	16.0188	16.0588	15.0932	14.9711	17.669	14.276	15.7613	15.1383	15.461	16.1326	15.223	17.4238	17.7501	17.1324	15.7743	16.9224	17.5544	15.4579	16.7126	16.7557	-0.985629	-0.372056	-0.77245	1.17618	0.953952	2.64586
9635	1	P49810	P49810	Presenilin-2	PSEN2	Homo sapiens	50.14	3	3	+	Cluster 3	14.2163	14.4443	15.0021	14.3688	16.4111	16.006	16.3656	14.2281	14.7492	15.0876	14.9503	13.811	15.0049	15.4607	14.7592	15.5293	15.9459	14.6696	15.3359	16.2845	15.0283	14.9636	16.5074	16.5103	15.7679	16.6151	16.2993	14.7952	16.7603	15.8401	14.7561	16.1952	-0.927283	-0.362755	-0.845517	1.14951	0.986043	2.04745
9474	1	O75379	O75379	Vesicle-associated membrane protein 4	VAMP4	Homo sapiens	16.394	3	3	+	Cluster 3	17.5932	17.8435	17.1004	17.5979	16.9072	16.5225	17.6883	16.112	17.2772	17.418	16.9964	16.1442	16.2634	15.035	16.9193	17.5676	18.2927	17.2841	17.4506	17.0066	17.8274	17.3608	18.0959	17.8999	18.2761	17.745	17.7886	17.5315	17.9778	18.2196	17.1882	17.9055	-1.31345	-0.22338	-0.466681	0.994161	1.00935	3.13399
8667	1	O43524	O43524	Forkhead box protein O3	FOXO3	Homo sapiens	71.277	8	6	+	Cluster 3	15.16	15.5717	15.6425	16.0923	15.8905	15.9141	16.3323	15.2869	15.7279	16.0396	16.0647	16.3982	15.2166	15.8353	15.9159	15.7819	15.9395	15.9406	16.8453	15.8633	15.9065	16.5024	16.3524	15.9116	16.5101	16.5764	16.3023	16.1553	16.3774	16.5663	15.3923	16.3677	-0.88639	-0.577818	-0.71303	1.05823	1.11901	2.49416
6929	1	Q6FHJ7	Q6FHJ7	Secreted frizzled-related protein 4	SFRP4	Homo sapiens	39.827	7	7	+	Cluster 3	14.98	16.439	14.8552	16.3316	16.2234	14.2594	15.3286	15.4413	15.7086	14.9422	16.6744	16.1556	15.0974	14.6659	15.4455	14.3955	18.9527	14.4654	15.6445	14.3253	15.1695	15.7582	15.5042	17.9153	19.8829	16.4262	14.9529	16.8354	18.4405	17.0346	15.1044	17.3865	-0.719336	-0.452324	-0.941022	0.772862	1.33982	1.5472
6420	1	Q8N6G5	Q8N6G5	Chondroitin sulfate N-acetylgalactosaminyltransferase 2	CSGALNACT2	Homo sapiens	62.572	9	9	+	Cluster 3	16.3538	16.5007	16.3146	16.2693	14.1279	15.209	16.2528	15.8315	14.8903	15.2868	16.4043	14.9719	16.0436	15.8446	14.2133	14.9567	17.7882	16.0615	16.0891	15.6922	16.1083	16.388	16.9892	17.6563	17.5213	16.5741	16.2828	15.6633	16.9455	16.5865	16.2139	16.6509	-1.19067	-0.472933	-0.418158	0.948885	1.13287	3.22055
5673	1	P0C671	P0C671	Protein BNIP5	BNIP5	Homo sapiens	71.932	11	9	+	Cluster 3	17.1422	16.8706	16.105	15.2559	16.5243	17.1249	16.5498	14.4093	15.0113	16.1305	15.4827	14.8436	15.4156	15.1825	15.7791	15.6065	15.6411	16.5695	17.6409	16.2825	16.5466	16.0959	17.7358	17.9759	16.7322	16.5547	17.5553	17.7594	16.5409	16.6363	17.4959	17.2883	-1.31813	-0.130544	-0.519233	1.12458	0.843326	3.49065
3425	1	Q7L5N7	Q7L5N7	Lysophosphatidylcholine acyltransferase 2	LPCAT2	Homo sapiens	60.21	19	15	+	Cluster 3	19.8174	20.2609	19.8273	19.9641	19.8118	20.0248	20.7168	19.6599	19.7429	19.6409	19.729	20.3705	19.7124	20.1599	20.0376	20.016	20.148	20.6748	20.1615	20.0346	20.0976	20.5662	20.4137	20.6242	20.3275	20.3083	19.8565	19.9891	20.784	20.4751	20.4755	20.5433	-1.26766	-0.23626	-0.484178	0.74255	1.24555	3.11207
2971	1	Q8WXI9	Q8WXI9	Transcriptional repressor p66-beta	GATAD2B	Homo sapiens	65.262	25	17	+	Cluster 3	19.6603	19.6303	19.4797	19.5326	19.3173	19.1377	19.7347	18.8821	19.3051	19.412	19.602	19.1333	18.9577	19.1445	19.5876	19.4369	19.871	19.5996	19.5692	19.9019	19.1731	19.5261	19.8953	19.2531	19.8729	19.7758	20.0866	19.7221	19.8206	19.8804	19.5797	19.7915	-1.21955	-0.19271	-0.623535	1.10311	0.932686	3.13878
985	1	O15417	O15417	Trinucleotide repeat-containing gene 18 protein	TNRC18	Homo sapiens	314.523	35	30	+	Cluster 3	17.4618	18.278	17.832	17.6646	17.8897	17.615	17.761	17.1458	17.7795	18.0553	17.7313	18.0093	15.0628	17.6224	17.7631	17.9788	17.9099	18.078	17.9852	17.8966	17.8923	18.2859	18.3613	17.9187	18.4307	18.0024	18.3216	18.449	18.255	18.4987	18.2585	18.163	-1.19647	-0.183608	-0.585914	1.34277	0.623228	2.26135
2003	1	Q9Y2X7	Q9Y2X7	ARF GTPase-activating protein GIT1	GIT1	Homo sapiens	84.339	31	22	+	Cluster 3	19.1083	18.9336	19.07	19.2283	18.5951	18.7689	19.2281	18.5879	18.9348	18.6668	18.891	18.9629	18.5367	18.4494	18.6975	18.9292	19.4967	19.1142	19.1627	19.2543	19.0474	18.7608	19.4166	19.4163	19.1952	19.0957	19.6105	19.2511	19.7437	18.9591	19.6256	19.6302	-1.11688	-0.244247	-0.642387	0.632159	1.37136	4.46941
10746	1	Q86WC4	Q86WC4	Osteopetrosis-associated transmembrane protein 1	OSTM1	Homo sapiens	37.256	2	2	+	Cluster 3	19.1607	18.7179	18.4244	19.5116	15.5029	14.7496	19.342	18.6058	18.2748	18.6009	18.672	14.7983	18.7338	15.6578	16.6146	18.1421	19.6295	18.1927	18.6908	18.8954	18.8425	14.8685	19.4961	19.7708	19.3719	19.1189	18.9796	18.493	19.4533	19.1236	18.7458	19.1999	-1.25085	-0.633942	-0.10861	0.864627	1.12877	1.41401
9320	1	Q9UHX3	Q9UHX3	Adhesion G protein-coupled receptor E2	ADGRE2	Homo sapiens	90.472	6	5	+	Cluster 3	16.3147	17.7112	16.4317	18.9433	17.4119	16.709	18.7872	16.4299	16.2732	16.4705	15.7195	16.4414	16.8476	14.1729	17.2887	16.2826	18.58	17.1092	17.032	17.3031	17.4686	16.8634	18.6956	18.7376	18.0159	18.644	18.4693	16.5046	19.4147	18.0449	17.9604	18.091	-1.28485	-0.469793	-0.227849	1.22724	0.755251	2.6527
9028	1	Q86SQ9	Q86SQ9	Dehydrodolichyl diphosphate synthase complex subunit DHDDS	DHDDS	Homo sapiens	38.656	4	4	+	Cluster 3	16.6229	16.9222	16.7358	16.891	13.7769	14.7214	14.9917	15.1875	16.6232	17.267	14.4317	14.9178	15.2476	15.2647	15.5478	16.1684	15.1937	16.0644	17.2064	17.1957	16.1414	15.7287	17.2295	17.2144	16.9736	16.9088	17.3336	16.3525	17.0986	15.5258	16.0901	16.7902	-1.38678	-0.336399	-0.213438	1.11471	0.821906	1.98173
8072	1	P19532	P19532	Transcription factor E3	TFE3	Homo sapiens	61.522	6	5	+	Cluster 3	16.6182	15.8744	14.6316	16.6586	16.6175	16.1991	16.5939	15.8696	14.4182	16.6244	14.9836	17.562	14.9079	16.8671	16.2023	14.3783	17.4173	15.5873	16.4664	16.4833	16.755	16.6804	14.7713	17.1007	16.6068	17.0658	16.9611	16.4954	17.4518	17.3069	16.5358	17.0073	-1.36363	-0.580221	0.0507183	0.878399	1.01474	1.68519
5672	1	P09486	P09486	SPARC	SPARC	Homo sapiens	34.634	12	9	+	Cluster 3	18.4026	18.1115	19.3105	18.4138	18.5977	18.4474	19.0939	19.4378	19.3179	19.6549	18.8121	19.2129	19.5821	20.0284	18.0722	19.3177	22.3243	18.9171	19.3198	19.437	19.5189	20.119	19.9221	20.3076	21.6517	20.7582	19.1778	19.0594	20.7083	20.3271	18.6435	20.1378	-1.0494	-0.722453	-0.331225	1.21835	0.884729	2.89313
5540	1	Q9NY97	Q9NY97	N-acetyllactosaminide beta-1,3-N-acetylglucosaminyltransferase 2	B3GNT2	Homo sapiens	46.022	16	10	+	Cluster 3	17.6134	18.0529	17.7273	18.26	17.8552	17.8932	17.6689	16.8037	17.7344	17.4953	17.2895	17.6366	16.5617	17.3604	17.9457	16.9197	17.8244	17.368	17.8249	17.8095	18.9955	17.9556	18.2902	18.2453	17.2675	18.1918	17.7181	18.3397	17.6795	17.868	18.9228	18.2526	-1.28822	-0.602991	-0.0791631	0.863856	1.10652	2.15935
4052	1	Q15051	Q15051	IQ calmodulin-binding motif-containing protein 1	IQCB1	Homo sapiens	68.929	14	13	+	Cluster 3	16.2509	16.14	15.3938	16.6463	16.0168	16.0848	16.5291	14.9688	16.1643	15.7593	15.9788	15.5731	16.4767	15.764	16.9876	16.2715	15.9644	16.4059	16.9903	16.9351	16.282	16.4491	16.1317	17.0263	16.7085	16.5113	16.5638	17.0171	16.1312	16.7414	16.9108	16.8507	-1.37207	-0.347323	-0.196268	0.709441	1.20622	2.86604
3912	1	O00154	O00154	Cytosolic acyl coenzyme A thioester hydrolase	ACOT7	Homo sapiens	41.792	16	13	+	Cluster 3	22.4267	22.9857	22.6914	22.7261	22.9563	22.6898	22.8744	22.1385	22.7636	22.7111	22.7202	22.8038	22.2696	23.3161	22.6558	22.8471	23.0029	22.6056	23.5067	22.9994	23.8853	22.9355	22.9046	23.4258	23.3881	23.4001	23.1106	22.5944	23.2111	22.8236	23.6117	23.2608	-1.48514	-0.171718	-0.188268	0.805966	1.03916	3.28634
3253	1	Q9HCK4	Q9HCK4	Roundabout homolog 2	ROBO2	Homo sapiens	151.203	18	16	+	Cluster 3	15.289	14.5601	15.1259	14.3262	14.5864	15.05	15.0618	14.5964	14.6576	14.9733	15.3686	15.3559	14.1041	15.5315	15.7068	15.1347	17.6177	15.0299	15.673	15.4374	15.8261	17.3957	16.0545	15.6228	17.2536	17.1811	14.9472	16.3272	16.6866	17.4211	15.9144	16.343	-1.48268	-0.323212	-0.0355689	0.905833	0.935627	5.13149
3250	1	Q9HB58	Q9HB58	Sp110 nuclear body protein	SP110	Homo sapiens	78.397	19	16	+	Cluster 3	18.1234	17.8137	17.3887	17.9397	17.4153	17.2535	18.4541	17.034	16.9692	16.8963	17.8023	17.3186	16.9416	17.9659	17.6521	17.3525	18.5145	17.6081	17.4694	17.6083	17.6587	17.753	17.9211	19.1344	17.8176	17.8269	18.8591	17.6308	18.4166	18.3344	17.6377	17.8698	-1.38088	-0.39927	-0.158325	1.09136	0.847118	2.10473
2725	1	Q8TAG9	Q8TAG9	Exocyst complex component 6	EXOC6	Homo sapiens	93.723	23	18	+	Cluster 3	18.6449	18.5765	18.3449	18.3832	18.303	18.162	18.6249	17.5459	18.1017	18.2334	17.9883	18.1412	17.6184	18.0547	18.1609	18.109	18.3493	18.4367	18.2616	18.3826	18.7462	18.3438	18.775	18.7958	18.1926	18.8722	18.7512	18.4775	18.5912	18.601	18.9808	18.5869	-1.25121	-0.425813	-0.279727	1.33925	0.6175	3.37497
1564	1	Q9Y2G3	Q9Y2G3	Phospholipid-transporting ATPase IF	ATP11B	Homo sapiens	134.189	33	26	+	Cluster 3	19.0202	18.6591	18.4058	18.6824	18.4496	18.4006	18.8909	17.6248	18.2579	18.3411	17.8512	18.9303	17.5401	18.1572	18.4165	18.2598	18.6104	18.4012	18.644	18.6715	18.9809	18.6689	18.8996	19.8475	18.6603	19.0197	18.6551	18.9546	18.5137	19.1462	18.7453	18.8832	-1.40803	-0.403164	-0.107274	0.999029	0.919433	2.70423
1214	1	Q86WJ1	Q86WJ1	Chromodomain-helicase-DNA-binding protein 1-like	CHD1L	Homo sapiens	100.999	35	28	+	Cluster 3	18.9677	19.2604	18.4593	17.7105	18.6011	18.6094	19.149	18.1561	18.4547	18.5166	18.1721	18.4689	17.2479	18.1728	19.042	18.5373	18.8164	19.0914	18.6593	17.8214	18.967	19.007	19.3907	18.9165	18.588	19.1372	19.3395	19.5081	18.9578	19.3322	19.3881	19.2866	-1.40015	-0.468141	-0.0346688	1.0171	0.885857	2.55322
474	1	Q92888	Q92888	Rho guanine nucleotide exchange factor 1	ARHGEF1	Homo sapiens	102.435	55	41	+	Cluster 3	20.9403	20.5365	20.3119	20.6602	20.1168	20.1528	21.099	19.8412	20.0481	20.0022	20.0166	20.3005	19.7266	20.0703	20.2043	20.2557	21.0787	20.4174	20.4897	20.5556	19.9075	21.2104	20.6205	21.082	20.9271	20.7291	21.1612	20.059	20.9102	20.9091	20.491	20.7791	-1.43275	-0.328806	-0.0952088	1.15887	0.697896	2.61175
620	1	Q9HCE1	Q9HCE1	Helicase MOV-10	MOV10	Homo sapiens	113.672	51	37	+	Cluster 3	18.8932	19.1255	18.8464	19.2121	18.7501	18.9938	19.0658	18.4288	18.5756	18.7447	18.7747	19.0512	18.1396	18.5456	18.9226	18.879	19.6164	19.0778	18.8169	19.1825	19.1871	19.4522	19.4775	19.3746	19.1748	19.5605	19.5001	18.85	19.2473	19.0656	19.745	19.4957	-1.3562	-0.490456	-0.050075	0.704559	1.19217	4.71741
9017	1	Q71RG4	Q71RG4	Transmembrane and ubiquitin-like domain-containing protein 2	TMUB2	Homo sapiens	33.785	5	4	+	Cluster 3	18.5575	19.0073	18.1147	18.7192	18.4615	18.4206	18.769	18.2241	18.5341	18.2177	18.1962	18.2872	18.2807	18.79	18.7284	18.1373	18.8212	19.174	18.7285	19.0614	18.55	18.1586	19.0699	19.7646	19.262	18.5745	18.9212	19.0339	19.1772	19.0402	18.7037	18.9213	-1.24497	0.263659	-0.81255	1.13288	0.660981	3.59028
8743	1	P09429	P09429	High mobility group protein B1	HMGB1	Homo sapiens	24.895	17	11	+	Cluster 3	25.701	25.5875	25.588	25.6038	25.2981	25.4703	25.7468	24.6262	25.5077	24.9867	25.3534	24.9799	24.577	24.8647	24.9256	25.46	25.7551	25.6736	26.2369	25.8839	24.8303	25.2417	25.6892	25.3812	27.3372	26.1987	26.1594	25.8932	26.0076	25.5093	24.9419	25.7584	-0.745722	0.526	-1.34804	1.02993	0.537829	2.19136
6516	1	Q9BQ13	Q9BQ13	BTB/POZ domain-containing protein KCTD14	KCTD14	Homo sapiens	29.592	10	8	+	Cluster 3	18.6714	19.3991	18.0711	18.2437	18.6566	15.5869	18.7683	17.3547	17.8506	18.874	15.8951	17.984	17.6559	16.7885	18.3059	18.1602	18.9932	19.3861	18.3298	18.0677	18.9474	17.9992	19.5793	19.2183	18.2049	20.3543	16.5169	19.5758	18.8063	19.6146	20.0021	19.4077	-1.0111	0.227553	-1.07874	1.04978	0.812513	2.23376
6122	1	O43581	O43581	Synaptotagmin-7	SYT7	Homo sapiens	45.502	9	8	+	Cluster 3	17.4216	17.8678	18.5582	16.3855	18.4487	17.3973	17.325	15.904	16.8606	17.3656	15.3477	14.7334	14.1901	15.1019	17.5142	16.955	17.4384	18.2261	16.9648	17.1547	17.6267	17.1916	17.277	16.6658	17.7114	17.9092	18.9365	18.985	18.2935	18.1593	16.149	17.7105	-1.0215	-0.119397	-0.865487	1.30355	0.702838	1.71475
5811	1	Q68DK7	Q68DK7	Male-specific lethal 1 homolog	MSL1	Homo sapiens	67.127	11	9	+	Cluster 3	17.1092	16.8825	17.2114	17.0428	17.116	16.9733	17.0982	16.1705	16.5863	16.7361	16.837	16.1299	16.2922	16.3679	17.0237	16.7541	17.0638	17.2782	17.5321	17.4367	16.8368	16.8708	16.8314	17.0185	17.7721	17.0533	17.4292	17.5034	17.6633	17.5602	17.3426	17.362	-1.09452	0.430953	-1.05411	0.981205	0.736472	3.88059
4537	1	Q96S86	Q96S86	Hyaluronan and proteoglycan link protein 3	HAPLN3	Homo sapiens	40.896	15	13	+	Cluster 3	18.1899	17.3726	17.8902	17.2742	15.2057	15.5879	18.6127	18.5047	16.2324	18.2753	18.2022	18.4792	19.3029	20.0391	15.9547	18.0298	21.3797	16.9484	18.8503	18.2365	18.2424	19.1332	18.7821	20.6315	21.1973	19.0566	19.3264	17.8869	20.3881	19.4927	18.1513	19.0382	-1.15835	0.262683	-0.903891	1.17636	0.623196	2.53621
1187	1	Q12884	Q12884	Prolyl endopeptidase FAP	FAP	Homo sapiens	87.714	38	28	+	Cluster 3	14.256	18.0558	18.2776	17.6892	17.3612	17.3776	17.5455	18.8886	18.4367	19.1011	18.4696	18.5909	18.5428	18.9859	16.8421	18.1265	21.9038	16.636	18.2418	17.2396	17.1402	19.787	19.0761	20.5954	21.757	20.0889	19.0814	19.0899	20.2334	20.5246	18.0371	18.8096	-0.300964	-0.262918	-1.2225	1.50565	0.280722	2.02742
1449	1	Q9UKX5	Q9UKX5	Integrin alpha-11	ITGA11	Homo sapiens	133.471	29	26	+	Cluster 3	16.7461	17.1215	17.1769	17.5257	17.5643	17.1262	17.5512	17.3776	17.7904	17.8098	16.4137	17.8016	17.0492	17.0441	17.5831	17.0538	20.1486	16.8032	17.5707	17.0077	17.0802	18.371	18.0846	18.4219	20.5476	18.7203	17.0381	17.3211	19.1175	18.7796	16.9394	18.0081	-0.722531	-0.184964	-1.08361	1.37456	0.616544	1.9852
[truncated: 1 more columns]

## Sheet: Cluster 4
Number	# of Grouped proteins	Accession number	Master accession number	Master protein name	Master Gene Symbol	Species	MW(kDa)	PSMs	Peptides	ANOVA Significant	Cluster	CRC01-N	CRC02-N	CRC03-N	CRC04-N	CRC05-N	CRC06-N	CRC07-N	CRC08-N	CRC09-N	CRC10-N	CRC11-N	CRC12-N	CRC13-N	CRC14-N	CRC15-N	CRC16-N	CRC01-T	CRC02-T	CRC03-T	CRC04-T	CRC05-T	CRC06-T	CRC07-T	CRC08-T	CRC09-T	CRC10-T	CRC11-T	CRC12-T	CRC13-T	CRC14-T	CRC15-T	CRC16-T	Median N Zscore	Median S1 Zscore	Median S2A Zscore	Median S3 Zscore	Median S4A Zscore	-Log q-value
11587	1	Q86YL7	Q86YL7	Podoplanin	PDPN	Homo sapiens	16.696	1	1	+	Cluster 4	17.8297	17.2515	17.7015	18.1828	18.3731	17.9156	19.5189	18.0816	17.582	18.7269	18.1564	18.822	17.8972	18.8834	18.2184	17.0007	21.5598	17.7229	17.9525	18.0209	17.8681	19.972	19.4723	19.6314	19.6383	19.7238	19.242	18.3213	20.3089	19.484	18.3324	18.2481	-0.387005	-0.648994	-0.541411	1.76128	-0.183868	2.34366
8924	1	Q15434	Q15434	RNA-binding motif, single-stranded-interacting protein 2	RBMS2	Homo sapiens	43.957	7	4	+	Cluster 4	17.2786	17.713	17.4172	17.6665	17.6531	17.1924	17.6069	17.7045	16.2584	17.5559	17.2744	17.4734	16.8602	17.3426	17.4478	17.2081	19.2608	17.5559	17.5557	17.7167	17.369	18.0634	17.8679	18.2249	18.5179	18.2932	17.9925	17.4213	18.4117	18.3433	18.4765	17.9411	-1.04347	-0.681096	-0.208953	1.48366	0.449862	4.12593
8874	1	P78383	P78383	Solute carrier family 35 member B1	SLC35B1	Homo sapiens	35.76	4	4	+	Cluster 4	18.4559	17.987	16.8079	18.2222	17.5433	17.8053	17.5805	17.349	17.4264	17.2957	16.9713	17.7105	16.3957	17.0462	17.4421	17.0885	17.6767	18.1858	17.5168	17.6449	17.7261	17.6573	18.5317	18.1755	17.5432	18.8638	18.3139	17.2332	18.263	18.501	17.9856	17.8237	-1.0924	-0.305761	-0.368885	1.59622	0.170822	2.35097
6303	1	Q03405	Q03405	Urokinase plasminogen activator surface receptor	PLAUR	Homo sapiens	36.979	11	8	+	Cluster 4	16.7163	16.6954	16.4226	16.37	17.3121	17.9417	17.389	17.143	16.231	14.7519	15.9411	17.0902	16.4783	16.7226	16.2128	16.5329	19.2269	16.7995	16.9414	17.3845	17.3568	17.9555	17.7467	19.8395	18.5651	17.4643	18.3102	16.9137	18.3244	18.3284	17.4412	17.4829	-1.14078	-0.631075	0.0589367	1.50061	0.212304	4.06148
5852	1	Q86X52	Q86X52	Chondroitin sulfate synthase 1	CHSY1	Homo sapiens	91.787	12	10	+	Cluster 4	17.0785	17.412	17.1224	17.345	17.6564	16.6768	17.5951	14.9247	16.6095	16.685	17.3662	15.3314	15.4156	14.9941	17.3261	17.1187	18.4059	17.1517	17.2205	17.2598	17.3706	17.8012	17.8563	17.9717	18.0038	17.6549	17.4683	16.7054	17.8702	17.9575	17.242	17.2567	-0.892196	-0.476799	0.0342255	1.68833	-0.353564	2.80643
4938	1	Q8N8Z6	Q8N8Z6	Discoidin, CUB and LCCL domain-containing protein 1	DCBLD1	Homo sapiens	77.921	13	11	+	Cluster 4	18.8677	18.9267	19.2027	19.1367	18.5848	18.7212	18.9065	18.0369	18.752	18.7666	18.8403	18.5741	17.69	18.5402	18.7628	18.4708	19.9107	18.8344	18.7237	18.8735	18.7729	19.3174	19.3982	19.1988	19.2595	19.1785	19.0659	18.6464	18.8988	19.02	19.4736	18.9733	-1.02204	-0.548268	-0.307083	1.57045	0.306938	2.68749
4019	1	Q01201	Q01201	Transcription factor RelB	RELB	Homo sapiens	62.134	17	13	+	Cluster 4	17.8643	17.452	17.5044	17.7022	16.9094	17.4134	18.2801	16.8476	17.1588	17.3083	17.2531	17.4597	16.3216	17.5017	17.4236	17.2462	18.8492	17.3537	17.3999	17.5511	17.6425	17.7201	18.1173	18.4894	18.247	18.054	18.4222	16.8298	18.1873	18.0811	18.5617	17.5965	-0.721711	-0.780014	-0.020136	1.68621	-0.164346	2.74744
3294	1	O43353	O43353	Receptor-interacting serine/threonine-protein kinase 2	RIPK2	Homo sapiens	61.197	20	15	+	Cluster 4	17.2784	17.0706	17.2014	17.4729	17.1854	17.355	17.6731	16.907	17.1326	17.8731	17.7373	17.332	17.5024	17.7486	17.4174	17.5235	18.4875	17.494	17.3275	18.3055	17.5101	17.2682	18.0477	18.4073	18.3144	17.901	17.9615	17.214	18.5295	18.4205	17.6943	17.6551	-0.900032	-0.482399	-0.420318	1.66151	0.14124	3.15324
3180	1	Q6IN85	Q6IN85	Serine/threonine-protein phosphatase 4 regulatory subunit 3A	PPP4R3A	Homo sapiens	95.37	24	22	+	Cluster 4	20.0673	20.1555	19.5932	20.2233	19.7963	19.7527	20.0905	18.8003	19.3507	19.2056	19.2787	19.7172	18.5993	19.4211	19.8552	19.3308	19.8301	20.1387	19.8194	19.8537	19.8828	20.3181	20.1918	20.2864	20.2406	20.0371	20.2382	19.662	20.1075	20.3904	20.3236	20.0047	-1.23166	-0.424994	-0.181521	1.4576	0.380574	3.27142
2109	1	Q8IY33	Q8IY33	MICAL-like protein 2	MICALL2	Homo sapiens	97.503	28	21	+	Cluster 4	18.8149	18.9165	18.9179	18.764	18.4073	18.5394	18.88	18.4032	18.5835	19.2132	18.612	18.6688	18.3845	19.0845	18.843	18.6668	19.852	18.7765	18.9142	18.0685	19.1807	18.9813	19.2476	19.5069	19.748	19.4398	18.3668	19.0212	19.3123	19.4387	19.4753	19.1206	-1.18192	-0.44635	-0.196792	1.504	0.321064	2.48028
2880	1	P50281	P50281	Matrix metalloproteinase-14	MMP14	Homo sapiens	65.896	18	17	+	Cluster 4	19.0341	19.0378	19.2302	19.4954	19.3702	19.3045	19.6188	19.0236	19.5013	19.5897	19.7066	19.6072	19.1046	19.7178	19.4708	19.2036	21.4231	18.8804	19.3693	19.5715	19.2336	20.1581	20.0548	20.6266	21.5434	20.2526	19.7015	18.8095	20.0594	20.5333	19.2125	19.495	-0.587163	-0.771919	-0.0420933	1.7194	-0.318226	1.86676
9150	1	Q96D15	Q96D15	Reticulocalbin-3	RCN3	Homo sapiens	37.492	16	13	+	Cluster 4	19.8389	19.4873	19.9727	20.2727	19.4549	20.0074	21.1341	20.6483	20.2927	20.6056	20.3469	20.7847	20.2495	21.1249	20.1682	19.8242	23.9305	18.9444	19.6703	20.3468	20.0805	21.4514	21.3828	21.898	23.0896	22.5477	20.4371	20.3225	21.7526	22.2129	20.0857	20.8865	-0.411658	-1.16619	-0.302291	1.49311	0.387023	1.83495
4814	1	P83110	P83110	Serine protease HTRA3	HTRA3	Homo sapiens	48.606	12	11	+	Cluster 4	15.7368	15.7928	17.1767	14.9276	17.1344	17.0911	16.7051	16.5244	14.9698	17.0568	17.5307	17.3604	16.7706	18.4401	16.6671	17.5854	20.6911	15.3913	16.728	16.4115	16.7016	18.2992	17.8299	19.8536	19.826	17.8847	17.0162	17.4701	18.7998	18.722	17.484	17.6596	-0.475618	-0.810409	-0.858021	1.27495	0.869098	2.10487
4538	1	Q96SM3	Q96SM3	Probable carboxypeptidase X1	CPXM1	Homo sapiens	81.669	19	12	+	Cluster 4	14.2747	14.4245	14.6039	16.7273	16.3008	16.8191	16.691	17.2001	16.2057	16.5206	17.0961	18.4065	17.3627	16.7645	16.9155	16.5917	19.0767	15.7473	16.6021	16.813	16.7972	17.1808	17.6952	18.3287	18.6111	17.3244	16.7573	16.9489	17.5468	17.4751	16.7335	17.0226	-0.624314	-0.934651	-0.323149	1.5972	0.284912	1.71636
3318	1	P05362	P05362	Intercellular adhesion molecule 1	ICAM1	Homo sapiens	57.825	18	15	+	Cluster 4	21.0861	20.0396	20.0038	21.0952	19.432	20.2836	21.6012	20.7737	19.973	20.035	19.9513	20.2384	20.2371	20.2783	20.24	20.1222	22.3779	20.0506	20.1141	20.4313	19.6114	20.7927	21.3174	22.1201	21.462	20.7569	21.2767	20.4388	21.8782	21.3711	20.3267	20.7843	-0.699073	-0.95403	-0.300167	1.5259	0.427366	1.78925
2432	1	P58397	P58397	A disintegrin and metalloproteinase with thrombospondin motifs 12	ADAMTS12	Homo sapiens	177.676	20	19	+	Cluster 4	15.7887	16.2774	14.5042	15.2203	15.631	15.6256	13.999	14.2237	14.7504	15.5931	15.7297	15.1853	14.2616	15.3727	15.1596	13.7307	17.9386	14.1787	15.0917	15.3239	14.6879	16.2075	15.9072	16.4377	16.953	15.8844	15.9169	15.5653	16.9162	17.0479	15.5497	15.6233	-0.681147	-1.01183	-0.320808	1.44373	0.570049	2.19869
636	1	P35442	P35442	Thrombospondin-2	THBS2	Homo sapiens	129.993	44	36	+	Cluster 4	17.4387	15.2717	17.9813	16.9786	17.7623	18.397	17.9043	18.7884	18.4289	17.9981	18.4453	18.8043	19.1369	18.5369	17.6394	18.0732	22.4382	16.9043	17.9925	19.049	17.5907	20.1009	18.5696	21.2384	23.0938	20.3666	18.9196	19.1669	20.7165	21.3123	18.1297	19.3631	-0.932832	-0.976283	0.0883058	1.41599	0.404822	2.79475
2297	1	Q8IVL6	Q8IVL6	Prolyl 3-hydroxylase 3	P3H3	Homo sapiens	81.838	30	20	+	Cluster 4	16.9744	17.5369	17.8422	17.6407	17.623	17.567	18.0709	17.9002	17.8064	17.9662	17.9271	18.1538	17.5762	18.5034	17.8578	17.6309	20.449	17.3219	17.7636	17.9001	18.3158	18.8246	18.6069	19.2497	20.1741	19.5328	17.8361	17.5834	18.799	19.4829	17.6765	18.5799	-0.947558	-1.08075	0.129926	1.18932	0.709061	2.67918
[truncated: 1 more columns]

## Sheet: Cluster 5
Number	# of Grouped proteins	Accession number	Master accession number	Master protein name	Master Gene Symbol	Species	MW(kDa)	PSMs	Peptides	ANOVA Significant	Cluster	CRC01-N	CRC02-N	CRC03-N	CRC04-N	CRC05-N	CRC06-N	CRC07-N	CRC08-N	CRC09-N	CRC10-N	CRC11-N	CRC12-N	CRC13-N	CRC14-N	CRC15-N	CRC16-N	CRC01-T	CRC02-T	CRC03-T	CRC04-T	CRC05-T	CRC06-T	CRC07-T	CRC08-T	CRC09-T	CRC10-T	CRC11-T	CRC12-T	CRC13-T	CRC14-T	CRC15-T	CRC16-T	Median N Zscore	Median S1 Zscore	Median S2A Zscore	Median S3 Zscore	Median S4A Zscore	-Log q-value
10057	1	Q9BWW8	Q9BWW8	Apolipoprotein L6	APOL6	Homo sapiens	38.125	5	3	+	Cluster 5	16.8225	17.118	16.7071	17.0595	16.4935	16.5694	16.9901	16.177	16.0422	16.6267	17.1029	15.4346	15.5214	16.8102	16.2812	16.9253	17.6947	16.7442	16.7513	17.199	17.9298	17.6018	17.8167	18.6931	17.409	17.3223	18.1663	16.206	17.9687	17.3867	16.8454	16.576	-0.711456	-0.5317	1.27942	0.868874	-0.905136	3.472
8536	1	Q9NRM2	Q9NRM2	Zinc finger protein 277	ZNF277	Homo sapiens	52.79	5	5	+	Cluster 5	14.6509	15.1484	13.0586	14.9096	14.9991	14.4923	15.925	15.576	14.2438	15.5118	15.868	15.3704	14.6707	15.3553	15.6477	15.5342	15.3726	15.0211	16.2814	16.6574	15.4705	15.9784	16.1378	15.7777	16.0661	16.2302	15.5341	15.9506	16.2517	15.9316	16.0171	15.4368	-1.0009	-0.66464	1.02201	1.12951	-0.485972	3.30734
8168	1	P85299	P85299	Proline-rich protein 5	PRR5	Homo sapiens	42.752	6	5	+	Cluster 5	16.5806	16.7052	15.3119	16.2456	15.9723	16.5336	16.3526	16.5068	13.9505	15.8594	14.2096	16.6729	15.2865	16.7136	16.5072	15.1419	16.3637	16.2916	16.4331	17.1853	16.2835	16.8334	16.2065	16.91	16.7886	16.7018	16.5402	16.7168	16.4354	16.1658	17.2536	16.3781	-0.912402	-0.639389	1.34287	0.787677	-0.578759	2.14363
7990	1	O75486	O75486	Transcription initiation protein SPT3 homolog	SUPT3H	Homo sapiens	35.794	6	5	+	Cluster 5	16.5182	16.4817	15.9355	16.3757	14.7783	15.1429	16.6212	14.6647	14.8306	16.4942	14.9402	16.5038	16.7017	14.685	16.559	16.3844	16.2315	16.3607	16.3811	16.7296	16.4853	16.8753	16.7154	16.6957	16.7239	16.4756	16.3785	17.0852	16.0478	16.4291	16.8552	16.4543	-0.817896	-0.928078	1.16722	0.974882	-0.396129	2.53189
7513	1	Q15390	Q15390	Mitochondrial fission regulator 1	MTFR1	Homo sapiens	37.001	7	6	+	Cluster 5	16.4718	16.9769	16.9429	16.3619	16.0819	15.5778	16.1966	15.1978	15.7353	16.8256	16.6247	15.545	15.7766	15.8909	16.7035	16.4116	16.5536	17.2834	16.3029	17.117	17.9067	17.3685	16.9329	16.6138	17.0699	16.5368	16.7685	17.0854	17.5185	17.5986	17.1417	16.5488	-1.0946	-0.475083	1.3649	0.690701	-0.485915	4.1634
6313	1	Q12766	Q12766	HMG domain-containing protein 3	HMGXB3	Homo sapiens	141.106	10	8	+	Cluster 5	16.4966	16.661	14.7329	16.7312	16.2767	16.4964	16.9474	15.5743	15.2186	14.822	15.2194	17.2988	14.4135	17.1809	17.1753	16.5587	16.7249	16.3276	16.6435	17.0134	18.3131	17.2949	16.6059	17.1925	17.0853	16.911	17.1882	17.33	17.2753	17.4083	17.2619	16.723	-1.05989	-0.64293	1.20523	0.91471	-0.417124	2.98884
5519	1	Q9HDC5	Q9HDC5	Junctophilin-1	JPH1	Homo sapiens	71.685	11	10	+	Cluster 5	18.2381	18.4595	17.876	18.5134	18.5419	15.267	18.334	15.3167	15.8982	14.7987	15.8181	17.57	22.3204	19.6056	18.2668	18.1866	17.855	19.1611	18.1993	19.2	19.6013	19.1433	19.0458	18.3144	19.0201	18.8634	17.7561	18.9694	18.7686	19.4222	19.6475	18.4775	-0.881212	-0.909977	1.29799	0.789277	-0.296081	1.54836
5209	1	P17213	P17213	Bactericidal permeability-increasing protein	BPI	Homo sapiens	53.901	12	10	+	Cluster 5	16.4972	16.2683	15.7933	18.2635	20.358	18.1631	20.39	19.276	17.435	18.427	18.6709	20.7263	20.3977	19.3862	18.6417	17.7541	20.4725	17.6797	18.2823	20.6433	20.4642	21.0431	20.0235	21.0227	19.5499	20.0195	20.4242	16.9966	20.4535	20.4391	19.0167	18.5568	-0.638045	-0.876715	1.35924	0.772257	-0.616734	1.61504
3007	1	Q9HB21	Q9HB21	Pleckstrin homology domain-containing family A member 1	PLEKHA1	Homo sapiens	45.554	21	17	+	Cluster 5	18.2848	18.3961	18.9731	18.4629	18.8161	18.8422	17.892	18.8481	18.9897	18.8626	18.7277	19.0541	18.6621	19.0356	18.546	18.928	18.9054	18.7181	19.2752	19.9926	19.2707	18.7576	18.7673	19.2569	19.3263	19.0197	18.8796	19.3624	18.5783	19.1542	19.6017	18.8721	-0.910703	-0.518881	1.35915	0.760342	-0.689909	2.58634
2053	1	P30740	P30740	Leukocyte elastase inhibitor	SERPINB1	Homo sapiens	42.741	30	22	+	Cluster 5	24.6041	24.9076	24.4653	24.7219	24.514	24.5206	25.243	24.0789	24.0383	24.3633	24.0382	25.1761	23.9051	24.4164	24.7441	24.2377	24.5011	24.6711	24.5102	24.6615	25.6028	25.3795	25.2863	26.4357	24.5567	25.2286	25.2612	24.8299	24.688	25.0117	25.503	24.4367	-0.700416	-0.655169	1.2515	0.920516	-0.816434	2.50295
1869	1	P07948	P07948	Tyrosine-protein kinase Lyn	LYN	Homo sapiens	58.575	34	24	+	Cluster 5	20.8782	20.4458	20.4878	20.83	20.2436	20.2923	21.4178	20.2424	20.1168	20.1566	20.17	20.7804	20.2489	20.5113	20.6226	20.1864	21.0601	20.4103	20.1429	20.899	21.1668	20.8645	21.411	22.4155	20.7625	20.8455	20.9971	20.4042	21.3053	20.8792	21.3343	20.4491	-0.857481	-0.719338	0.918649	1.24745	-0.589275	2.28505
437	1	Q7Z7G8	Q7Z7G8	Intermembrane lipid transfer protein VPS13B	VPS13B	Homo sapiens	448.673	46	42	+	Cluster 5	17.2636	17.3309	16.9214	17.2371	16.9093	16.9134	17.4756	15.9142	16.7403	16.7716	16.6296	16.9608	16.4105	16.8582	17.3313	16.8359	16.9722	17.3508	16.8585	17.6536	17.6179	17.4854	17.4573	16.9564	16.9399	17.4449	17.1621	17.1504	17.5981	17.6781	17.4368	17.0471	-0.915867	-0.72098	1.34901	0.768474	-0.480633	2.56096
1733	1	P29317	P29317	Ephrin type-A receptor 2	EPHA2	Homo sapiens	108.268	28	23	+	Cluster 5	18.183	18.8984	18.1791	17.9124	18.3978	18.0578	18.7513	17.1237	17.824	18.3436	17.5707	17.9489	16.63	17.9665	18.1938	17.8686	18.1796	18.2362	18.7411	18.7102	19.6627	19.156	18.8709	20.3523	18.9578	19.1486	18.5371	18.688	18.1771	19.325	20.2213	18.3963	-1.11014	-0.649107	1.24335	0.835552	-0.319657	3.98041
11846	1	Q9Y5U4	Q9Y5U4	Insulin-induced gene 2 protein	INSIG2	Homo sapiens	24.779	1	1	+	Cluster 5	14.76	16.4867	16.6145	16.798	16.6736	15.8965	16.1769	14.1502	15.7426	16.7015	16.2464	14.6828	14.3756	16.5992	16.9796	15.2131	16.8063	15.6492	16.2439	17.0021	16.4347	16.9803	16.517	16.5377	16.6527	16.1609	16.6662	16.6024	16.594	16.9287	16.5829	16.0733	-0.569378	-0.481563	1.52487	0.472391	-0.94632	1.79859
11166	1	A0A2R8YFR7	A0A2R8YFR7	DH domain-containing protein	zzzz	Homo sapiens	164.061	1	1	+	Cluster 5	15.3704	15.2572	13.7529	15.2306	14.2367	15.9161	14.7741	13.3267	14.4292	15.3196	15.1729	17.0544	14.9644	13.47	14.9672	13.3813	15.0799	14.8457	15.9107	16.5539	16.7449	16.5865	15.1327	15.9096	16.2806	15.7219	16.2937	16.3382	14.4512	15.1828	15.6666	15.0604	-0.753643	-0.587255	1.60832	0.348324	-0.615743	2.36981
9980	1	Q96E22	Q96E22	Dehydrodolichyl diphosphate synthase complex subunit NUS1	NUS1	Homo sapiens	33.226	3	3	+	Cluster 5	21.5065	21.6358	21.4085	21.1469	15.0963	21.6374	21.216	15.1404	20.8914	21.5344	15.0604	21.1671	20.5835	21.2252	21.3851	21.1235	20.9467	21.93	21.332	20.9438	21.8574	21.8836	21.3948	21.1035	21.0163	21.9852	21.3582	21.5428	21.1443	21.7174	21.881	21.1066	-0.633711	-0.152257	1.64796	0.0629255	-0.924922	1.36656
8586	1	Q9UK58	Q9UK58	Cyclin-L1	CCNL1	Homo sapiens	59.633	7	5	+	Cluster 5	16.5753	16.3851	16.6446	16.7999	16.9058	16.9698	17.0824	16.9847	16.9154	16.3163	16.6856	17.4409	14.6992	17.1957	17.9129	17.407	17.2438	16.8732	17.5407	17.788	17.892	17.7819	17.1147	17.4144	17.3556	16.9113	16.9949	18.3396	16.9783	17.7277	17.5525	16.7891	-0.777425	0.0669031	1.4458	0.350163	-1.08544	2.10473
4594	1	Q9HD23	Q9HD23	Magnesium transporter MRS2 homolog, mitochondrial	MRS2	Homo sapiens	50.317	16	12	+	Cluster 5	17.7691	17.9415	17.597	18.0971	18.002	17.8119	17.6075	14.8093	15.6278	16.9949	17.3029	18.2051	17.2789	17.1329	14.8648	17.6633	17.4589	17.2707	19.0625	18.8788	18.6121	18.2424	17.465	18.1776	18.7568	17.9737	17.5882	17.7249	17.6355	18.0172	17.86	17.0997	-0.219668	-0.472828	1.56413	0.235674	-1.10731	1.88261
4059	1	Q15904	Q15904	V-type proton ATPase subunit S1	ATP6AP1	Homo sapiens	52.024	15	13	+	Cluster 5	19.6441	19.6818	19.2035	19.8716	19.4595	19.7059	19.6403	19.6047	19.7425	19.7959	19.2396	19.5796	19.0806	19.3789	19.524	19.6881	19.7132	19.4119	19.6741	20.2446	20.4612	19.5394	19.9791	20.0966	19.8906	20.0124	20.0568	20.0925	20.0177	19.8694	20.2354	19.4491	-0.555729	-0.395682	1.37445	0.670526	-1.09356	3.36572
3380	1	Q05932	Q05932	Folylpolyglutamate synthase, mitochondrial	FPGS	Homo sapiens	64.608	18	15	+	Cluster 5	18.5763	19.0841	18.4746	18.8009	19.0273	18.8021	19.2473	17.3518	18.8405	19.6822	18.8418	19.2275	19.4002	18.3599	19.0925	19.2126	19.2942	19.1361	19.0275	19.0346	19.8948	19.9417	19.5421	19.0691	19.7737	19.4998	18.9738	19.4248	18.9059	19.3244	20.0028	19.0029	-0.876978	-0.363222	1.57048	0.372451	-0.702736	2.27073
523	1	P33527	P33527	Multidrug resistance-associated protein 1	ABCC1	Homo sapiens	171.593	46	39	+	Cluster 5	20.2632	20.2536	20.9298	20.7592	20.8382	20.5001	20.9006	20.6952	20.9307	20.9544	20.8021	20.8927	20.5104	20.824	20.5884	21.0376	21.2324	20.8259	20.9071	21.4444	21.4185	20.9886	20.9885	21.5232	21.5394	21.0135	21.0183	20.9729	21.3017	20.7034	21.1858	20.7371	-0.619865	-0.268213	1.64454	0.147707	-0.904165	3.66366
758	1	Q8TDY2	Q8TDY2	RB1-inducible coiled-coil protein 1	RB1CC1	Homo sapiens	183.094	40	34	+	Cluster 5	17.8191	17.5395	17.8826	18.0129	17.9128	18.001	18.1479	17.5608	17.882	17.7867	17.7033	18.0362	17.2616	18.0655	17.956	17.8272	18.4612	17.7252	18.0454	18.5617	18.8523	18.4371	18.2889	18.2684	18.8102	18.3104	17.9248	17.8169	18.3751	18.427	17.5859	17.7439	-0.680797	-0.180871	1.4012	0.565366	-1.1049	2.82207
11332	1	P15692	P15692	Vascular endothelial growth factor A	VEGFA	Homo sapiens	27.045	1	1	+	Cluster 5	14.8726	15.7574	13.9839	14.3428	13.4077	14.259	14.8526	14.6031	14.8178	15.4071	15.3599	14.9456	14.1854	13.6608	14.9894	15.592	15.5369	14.433	15.0432	15.8724	15.4432	15.6077	16.8648	15.5854	15.7312	15.0977	15.1447	15.9826	16.1658	15.64	15.2189	14.2292	-0.402049	-0.0474779	0.914717	0.969735	-1.43493	2.68332
10514	1	P56749	P56749	Claudin-12	CLDN12	Homo sapiens	27.109	2	2	+	Cluster 5	15.1063	13.9869	15.0436	14.982	14.608	15.4763	15.1186	14.9911	15.5567	15.8612	14.9469	15.8809	14.06	14.8012	14.4758	15.1678	14.3553	15.1681	15.4142	15.8103	17.2541	15.9504	16.4231	16.5788	15.8936	14.6363	16.2236	17.0465	15.1165	15.805	16.4603	14.6391	-0.576391	-0.349124	0.830095	1.24192	-1.1465	2.39583
10388	1	P08637	P08637	Low affinity immunoglobulin gamma Fc region receptor III-A	FCGR3A	Homo sapiens	29.089	4	3	+	Cluster 5	16.5462	17.188	16.8414	18.2884	17.8228	17.9748	19.0142	17.9506	16.6675	17.5481	16.9037	19.0521	18.3501	17.6673	17.9469	16.961	18.7819	17.1277	18.2899	18.3118	18.617	18.6941	19.0552	20.1706	18.5929	18.1446	19.1011	17.4153	19.8359	18.5529	18.0229	17.6374	-0.931974	0.245053	0.951777	0.899662	-1.16452	2.321
9216	1	Q9BVG8	Q9BVG8	Kinesin-like protein KIFC3	KIFC3	Homo sapiens	92.777	4	4	+	Cluster 5	14.4425	14.3023	15.4887	15.7792	14.4666	13.9442	16.6556	15.3957	14.3972	17.6524	14.8082	15.7276	16.1434	14.5447	16.4734	15.1077	17.5975	15.1815	15.9802	17.2308	14.8921	16.7122	17.0046	17.6162	17.0812	16.8239	17.4412	13.5001	16.5681	15.3162	17.2008	15.0381	-0.860723	-0.0198455	0.825191	1.16265	-1.10728	1.74653
8954	1	Q5BJD5	Q5BJD5	Transmembrane protein 41B	TMEM41B	Homo sapiens	32.513	4	4	+	Cluster 5	18.6879	18.7532	18.3108	19.4686	18.1872	19.2888	19.0498	17.5682	18.0909	18.6675	18.5809	18.747	15.0834	18.1495	19.3211	18.1313	18.8514	18.826	19.3147	18.4791	19.9654	19.5571	19.4279	19.3414	18.1662	19.3058	19.3793	19.6212	19.432	19.3974	19.4638	18.5394	-0.805026	-0.310261	1.22635	0.878696	-0.989761	2.13664
8250	1	Q5EB52	Q5EB52	Mesoderm-specific transcript homolog protein	MEST	Homo sapiens	38.829	8	5	+	Cluster 5	16.6839	16.6196	16.5184	17.5921	16.6841	17.2832	17.0758	17.9928	16.5242	17.3992	17.7625	17.8102	16.8104	17.1392	17.2986	15.455	17.6005	17.2561	18.5413	17.4992	18.1834	18.0463	18.5121	17.6534	18.5866	18.0816	18.3583	18.1646	17.2403	17.7665	16.9712	16.9564	-0.868164	0.0809642	0.939157	1.00711	-1.15907	3.16268
6846	1	P78329	P78329	Cytochrome P450 4F2	CYP4F2	Homo sapiens	59.853	16	12	+	Cluster 5	18.2373	19.0911	18.8767	19.4022	18.8287	19.6125	18.3552	19.5523	14.9141	15.2902	19.4603	20.1611	15.2145	18.1023	19.2114	15.4651	18.7273	18.78	21.1764	19.3146	20.9307	18.9843	18.5339	22.2573	19.0934	19.8889	19.143	19.3708	19.7111	19.0613	19.3321	18.4585	-0.253811	-0.448292	0.981816	1.0288	-1.30852	1.99978
5427	1	Q92600	Q92600	CCR4-NOT transcription complex subunit 9	CNOT9	Homo sapiens	33.631	11	10	+	Cluster 5	19.2966	19.2337	18.8409	19.5182	19.2542	19.3115	19.2884	18.5397	18.9381	18.9535	18.8407	19.2771	18.0422	19.0048	19.3562	18.5009	19.211	19.3048	19.2175	19.5809	19.6535	19.5854	19.3985	19.0253	19.6724	19.6706	19.5402	19.3831	19.197	19.869	19.6004	18.9639	-0.616032	-0.251358	1.11374	0.946066	-1.19242	2.90676
5252	1	P49721	P49721	Proteasome subunit beta type-2	PSMB2	Homo sapiens	22.835	11	10	+	Cluster 5	23.0639	22.9828	22.9686	23.0889	22.9753	22.995	22.6467	22.8108	22.9283	22.783	22.7749	22.9554	22.7066	22.9545	22.8182	22.7969	23.179	23.0683	22.8406	22.9742	23.5368	23.4406	23.3269	23.4186	23.3576	23.5903	23.7268	22.9358	23.1827	23.2467	23.2281	22.8903	-0.7977	-0.270673	1.27506	0.803103	-1.00979	4.49376
5246	1	P48651	P48651	Phosphatidylserine synthase 1	PTDSS1	Homo sapiens	55.529	15	10	+	Cluster 5	18.9821	19.1095	19.3088	19.3362	19.3131	18.8611	19.3056	19.0445	18.9196	18.7783	18.6197	19.059	18.2716	18.7808	18.9947	19.0439	19.8367	19.3137	19.2903	19.7597	19.8894	18.8977	19.7785	19.8676	19.7471	19.7876	18.9084	18.8254	19.7552	19.8578	19.1856	18.8811	-0.802237	-0.0788959	1.01701	1.00599	-1.14187	3.29248
4909	1	Q86UL3	Q86UL3	Glycerol-3-phosphate acyltransferase 4	GPAT4	Homo sapiens	52.07	16	12	+	Cluster 5	17.9326	18.0635	18.1393	18.3948	17.8375	17.9551	18.297	17.4671	18.0404	18.0526	18.0974	18.1093	17.5103	18.2645	18.1089	17.7309	18.8106	18.2834	17.7199	18.8791	18.5865	18.1979	18.7626	18.8414	18.9048	18.4463	18.6168	18.2946	18.2685	18.1985	18.6709	17.8068	-0.612693	0.0378326	0.912713	1.00006	-1.33791	3.48261
4125	1	Q8N531	Q8N531	F-box/LRR-repeat protein 6	FBXL6	Homo sapiens	58.56	16	13	+	Cluster 5	17.4849	17.9799	17.6366	18.0492	17.6091	17.9998	17.8512	15.1769	18.1513	18.3442	16.0887	17.5239	15.0655	16.7858	17.8359	17.7472	17.2203	18.171	17.8202	18.3184	18.3844	17.9946	18.1126	18.625	18.0112	18.2232	18.727	17.5643	17.9304	18.5889	19.11	16.9077	-0.179084	0.0497777	0.938972	0.76905	-1.57872	1.90528
2972	1	Q8WZ64	Q8WZ64	Arf-GAP with Rho-GAP domain, ANK repeat and PH domain-containing protein 2	ARAP2	Homo sapiens	193.456	20	17	+	Cluster 5	16.6977	16.7196	16.5825	16.7653	16.1368	16.6221	16.9603	14.6602	16.2831	16.2746	14.2807	16.9951	14.752	16.5555	16.7319	16.1774	16.8304	16.602	16.1139	17.3039	17.0925	16.9287	17.5551	17.5292	16.4209	16.5854	17.3248	17.0507	16.8446	16.772	17.2513	16.2638	-0.417687	-0.323551	1.07368	0.954675	-1.28711	2.20549
1773	1	Q6UB99	Q6UB99	Ankyrin repeat domain-containing protein 11	ANKRD11	Homo sapiens	297.92	25	24	+	Cluster 5	15.9658	16.417	16.5849	16.4467	16.4895	16.5838	16.6778	15.3517	16.4331	14.9693	16.3677	16.0251	14.7987	16.1287	16.9261	16.2511	16.625	16.6155	17.2565	17.17	16.7286	16.9636	16.5206	17.0794	16.7536	16.8348	16.9272	16.9846	16.4776	16.8154	16.9383	16.3309	-0.866456	-0.0156834	1.22216	0.751274	-1.09129	3.42526
2778	1	Q9UL46	Q9UL46	Proteasome activator complex subunit 2	PSME2	Homo sapiens	27.399	22	18	+	Cluster 5	24.4007	24.1789	23.6936	24.3132	23.4943	24.1687	24.57	23.3105	23.7758	23.7514	23.631	23.9825	23.1877	23.8346	23.9911	23.4919	24.4262	24.0055	24.1308	23.5114	24.5545	24.6043	24.6798	25.4107	24.2319	24.6312	24.7146	23.9877	24.6831	24.5658	24.3873	23.7383	-0.888582	-0.099785	0.926629	1.11252	-1.05078	2.86045
11454	1	Q13571	Q13571	Lysosomal-associated transmembrane protein 5	LAPTM5	Homo sapiens	29.935	2	1	+	Cluster 5	16.8579	16.2886	14.3803	17.0794	17.1596	13.8648	17.6123	14.7723	16.1671	15.1862	16.4741	17.6408	14.865	16.9779	16.2139	15.0668	18.305	15.8315	16.3331	16.5254	16.9267	17.1569	17.3584	18.6878	17.4114	17.3321	17.89	16.278	17.5458	17.216	17.0995	15.8815	-0.509143	-0.369787	0.641326	1.37668	-1.13907	2.24761
11020	1	Q9HC97	Q9HC97	G-protein coupled receptor 35	GPR35	Homo sapiens	34.073	4	2	+	Cluster 5	15.5446	15.6738	15.3319	16.575	15.0448	16.2992	14.6147	14.4363	14.8387	15.669	14.7587	16.0659	15.4541	15.829	16.9184	15.3249	15.5832	15.1075	15.6904	16.0277	15.8677	16.9519	16.3973	15.5629	17.9384	16.3713	17.1973	16.4387	15.2297	16.7841	17.1449	15.7162	-0.920768	-0.702531	0.454789	1.52476	-0.35625	1.98764
6411	1	Q8IX07	Q8IX07	Zinc finger protein ZFPM1	ZFPM1	Homo sapiens	104.888	10	8	+	Cluster 5	14.9764	15.2301	15.4624	15.1265	15.0671	15.8745	16.038	14.7549	15.4139	15.0369	15.6335	15.4719	15.5621	15.7419	14.4148	15.4763	15.6153	15.9683	15.1624	15.9525	15.4131	16.0812	16.3057	16.3174	16.3987	16.287	16.345	15.7915	16.0125	15.8349	15.7953	15.6324	-1.03155	-0.504806	0.497864	1.49238	-0.453889	3.8306
5745	1	P61421	P61421	V-type proton ATPase subunit d 1	ATP6V0D1	Homo sapiens	40.329	12	9	+	Cluster 5	20.9644	21.0046	20.9739	21.4533	20.7958	20.5254	21.3832	20.5483	20.8604	21.0827	21.129	20.9636	20.4101	20.3907	21.037	20.8752	21.4307	20.9608	20.9613	21.3017	21.8796	20.8601	21.492	21.8692	21.2318	21.2304	21.2114	21.4938	21.4183	21.0014	21.4833	20.9452	-0.685596	-0.697705	0.816763	1.33579	-0.769248	2.97398
5484	1	Q9BXS4	Q9BXS4	Transmembrane protein 59	TMEM59	Homo sapiens	36.223	12	10	+	Cluster 5	17.7742	17.7052	16.8623	17.255	17.3146	17.4443	16.6884	15.908	16.9204	17.1662	15.9821	16.8569	16.1314	16.5625	16.2818	17.2205	16.8375	18.7726	17.1106	16.9225	17.935	17.3185	17.2776	18.4013	17.3081	17.6143	17.1994	18.8724	17.8481	18.4237	17.5745	16.9981	-1.02966	-0.26504	0.460192	1.49186	-0.657357	2.83068
3995	1	P36222	P36222	Chitinase-3-like protein 1	CHI3L1	Homo sapiens	42.624	18	13	+	Cluster 5	17.0006	13.9696	17.4388	17.8827	18.1757	17.1785	18.6867	19.4449	18.4784	18.6961	18.4714	19.6508	19.0277	18.4846	17.9371	17.5931	20.2202	16.9531	18.4799	19.2516	18.3648	19.1128	19.2916	20.991	19.496	19.5079	19.5777	18.287	19.358	19.4888	17.8716	18.3409	-0.811744	-0.51367	0.693544	1.4106	-0.77873	1.76988
3887	1	Q9UM07	Q9UM07	Protein-arginine deiminase type-4	PADI4	Homo sapiens	74.082	19	15	+	Cluster 5	15.5201	15.3903	16.1004	16.4272	19.3143	17.5479	19.8961	20.2616	18.2694	18.4481	18.3385	20.6115	19.7827	18.3425	17.8464	17.6512	19.8369	16.8076	18.5937	19.0138	19.3216	19.5791	19.2266	23.1681	20.0326	19.9354	19.5107	17.3074	19.4183	19.779	18.7131	18.271	-0.855607	-0.356028	0.898942	1.22504	-0.912343	1.43816
3693	1	Q14739	Q14739	Delta(14)-sterol reductase LBR	LBR	Homo sapiens	70.702	17	14	+	Cluster 5	21.6645	21.5009	21.3228	21.8169	21.5506	21.4057	21.4357	21.0877	21.5069	21.0292	21.2171	21.415	20.8273	20.8193	21.4856	21.5022	21.5798	21.5749	22.3792	21.9211	21.139	21.7199	21.9355	22.6138	21.7461	22.0864	21.9833	22.1979	21.9891	21.975	21.8194	21.3722	-0.774316	-0.147264	0.421107	1.49043	-0.989961	4.09866
3648	1	P48595	P48595	Serpin B10	SERPINB10	Homo sapiens	45.403	20	14	+	Cluster 5	17.149	17.1565	14.6653	17.553	18.5569	18.4323	21.1756	19.8982	18.3886	18.3888	17.8222	21.0586	19.4112	18.1289	17.6148	16.8812	20.8993	18.0571	18.4122	19.0323	18.9279	20.6086	20.2289	22.7382	19.573	20.3893	20.1854	18.1294	20.0332	19.5228	18.552	18.1472	-0.662989	-0.466555	0.327061	1.60827	-0.805782	1.8254
3644	1	P39900	P39900	Macrophage metalloelastase	MMP12	Homo sapiens	54.002	17	14	+	Cluster 5	16.4014	16.0037	14.6304	17.6872	17.0261	18.1017	18.7662	19.7107	16.937	16.7521	19.7045	18.0769	19.6008	18.054	17.8851	17.6511	19.6329	17.8832	18.0428	19.0099	17.6627	18.6957	19.2104	20.6405	19.5812	18.6179	19.2716	19.6547	17.9229	19.9799	18.9928	18.1531	-1.01608	-0.584155	0.514714	1.4841	-0.398577	2.32455
3092	1	P17948	P17948	Vascular endothelial growth factor receptor 1	FLT1	Homo sapiens	150.772	19	17	+	Cluster 5	16.5353	16.8552	16.9075	17.3511	17.4621	17.4317	17.5345	17.0065	16.9509	16.8771	16.7432	17.5848	16.7522	17.7726	17.593	16.7578	17.7786	17.0299	17.0112	17.608	17.7768	17.7926	18.9537	18.8348	18.6343	18.056	17.2927	18.1712	17.8709	18.6438	17.4827	17.0094	-0.75566	-0.662333	0.699299	1.41836	-0.699665	3.34993
1727	1	P19971	P19971	Thymidine phosphorylase	TYMP	Homo sapiens	49.954	28	23	+	Cluster 5	22.787	22.3032	21.765	22.646	21.176	21.8905	22.969	21.6191	21.63	21.7508	21.8104	21.7799	21.7646	22.3442	22.0998	21.1034	24.2059	21.8401	22.0032	21.7734	22.2565	22.5407	22.6777	24.0562	23.4354	22.805	23.4629	21.182	23.823	22.8278	22.4127	21.5073	-0.564198	-0.149186	0.356002	1.49566	-1.13828	1.93018
1492	1	P52630	P52630	Signal transducer and activator of transcription 2	STAT2	Homo sapiens	97.918	31	25	+	Cluster 5	19.5561	19.4411	19.4465	19.8737	19.113	19.4618	19.8284	18.7751	19.1007	19.1732	19.2545	19.6764	19.1706	19.9963	19.4756	19.2277	20.9689	19.2487	19.6684	18.9966	19.7889	20.1426	19.7643	20.8307	20.6279	20.046	20.5242	19.0148	20.5534	20.1534	19.766	19.3264	-0.719807	-0.0239747	0.349158	1.47823	-1.08361	2.41458
1173	1	P28838	P28838	Cytosol aminopeptidase	LAP3	Homo sapiens	56.168	39	28	+	Cluster 5	23.8616	23.9231	23.5966	24.1128	23.4171	23.8179	24.3011	23.2015	23.3004	23.4032	23.7353	23.7607	23.3656	24.2462	23.6055	23.3289	24.6795	23.6963	23.6845	23.2765	24.1879	24.1989	24.5683	25.0748	24.5535	23.8519	25.1759	23.8783	25.0571	24.0143	23.8707	23.5428	-0.609266	-0.548461	0.60449	1.46185	-0.908612	2.35187
1370	1	P23469	P23469	Receptor-type tyrosine-protein phosphatase epsilon	PTPRE	Homo sapiens	80.641	39	27	+	Cluster 5	20.5388	20.4479	20.3048	20.7313	20.1921	20.0939	21.0111	19.5709	19.9007	20.0068	19.805	20.183	19.2901	20.1101	20.2742	19.7608	21.1793	20.2037	20.1315	20.0985	20.8767	20.4024	20.8131	21.473	20.5352	20.5668	21.0223	20.1697	20.886	20.716	21.0495	20.0395	-0.572052	-0.384616	0.266688	1.61299	-0.923014	2.53242
[truncated: 1 more columns]

## Sheet: Cluster 6
Number	# of Grouped proteins	Accession number	Master accession number	Master protein name	Master Gene Symbol	Species	MW(kDa)	PSMs	Peptides	ANOVA Significant	Cluster	CRC01-N	CRC02-N	CRC03-N	CRC04-N	CRC05-N	CRC06-N	CRC07-N	CRC08-N	CRC09-N	CRC10-N	CRC11-N	CRC12-N	CRC13-N	CRC14-N	CRC15-N	CRC16-N	CRC01-T	CRC02-T	CRC03-T	CRC04-T	CRC05-T	CRC06-T	CRC07-T	CRC08-T	CRC09-T	CRC10-T	CRC11-T	CRC12-T	CRC13-T	CRC14-T	CRC15-T	CRC16-T	Median N Zscore	Median S1 Zscore	Median S2A Zscore	Median S3 Zscore	Median S4A Zscore	-Log q-value
11045	1	Q9NVA4	Q9NVA4	Transmembrane protein 184C	TMEM184C	Homo sapiens	50.142	2	2	+	Cluster 6	18.0496	17.9447	17.4203	17.7792	17.4671	16.8791	17.644	16.3338	17.8379	17.6616	16.7773	16.891	16.8719	17.374	17.5908	15.1517	18.053	17.421	17.7043	18.0518	17.6397	17.5469	17.7892	18.1093	18.2723	18.0972	17.6616	17.406	17.817	18.003	17.9734	17.8319	-1.37548	-0.0715324	-0.394928	1.27495	0.566992	2.38467
10044	1	Q9BT23	Q9BT23	LIM domain-containing protein 2	LIMD2	Homo sapiens	14.068	3	3	+	Cluster 6	17.5665	16.0487	17.1009	17.5825	15.9623	14.5207	17.9952	16.4248	15.9532	16.0919	16.2026	16.7559	15.7994	15.2918	16.9729	16.7453	18.4252	15.6793	16.9853	17.2519	15.54	16.9754	17.6941	18.0135	17.5618	17.4804	18.5924	15.4379	17.6859	17.6752	17.0736	17.1646	-1.45343	-0.077022	-0.0971703	1.33706	0.290563	1.58972
7647	1	Q8IY92	Q8IY92	Structure-specific endonuclease subunit SLX4	SLX4	Homo sapiens	200.014	7	6	+	Cluster 6	14.6411	14.0015	14.1565	15.2082	13.9888	14.9834	15.722	15.2517	14.2054	14.9263	15.1067	15.0076	15.1465	15.8256	15.553	15.1891	15.4958	15.3909	16.1044	15.5811	15.6124	15.9952	15.639	16.8628	16.2276	16.1316	16.1918	15.9477	15.589	16.2089	16.4128	15.6386	-1.33698	-0.254859	0.0327246	1.46185	0.0972667	5.48457
7083	1	Q99638	Q99638	Cell cycle checkpoint control protein RAD9A	RAD9A	Homo sapiens	42.547	9	7	+	Cluster 6	16.2803	15.595	15.5209	16.8237	15.6457	16.0695	16.2649	14.9781	14.8697	15.2314	16.1673	15.5577	14.7538	15.959	16.6754	15.1187	16.2111	16.2478	16.4816	15.992	15.9187	16.7697	17.2245	16.9816	15.6749	16.6312	16.3128	17.3501	16.7818	17.1444	16.8761	16.3076	-1.27658	0.0845824	-0.470232	1.44778	0.214447	3.62375
7062	1	Q96MW1	Q96MW1	Coiled-coil domain-containing protein 43	CCDC43	Homo sapiens	25.25	8	7	+	Cluster 6	18.8886	19.056	18.8177	19.1188	18.8658	18.7668	18.7171	18.5486	18.7808	18.7873	18.5331	19.1147	17.9598	19.7841	19.4996	19.0856	19.443	19.1617	19.8694	19.8194	18.8836	19.3211	19.2327	19.46	19.5348	18.942	19.9499	19.8375	19.8425	19.9519	19.7675	19.4067	-1.54153	0.260764	-0.104693	1.23355	0.151905	4.23006
7026	1	Q92611	Q92611	ER degradation-enhancing alpha-mannosidase-like protein 1	EDEM1	Homo sapiens	73.767	7	7	+	Cluster 6	17.1374	17.2681	14.2024	15.3182	16.8292	16.7619	17.4386	14.7162	15.1697	15.2544	16.443	16.876	17.4441	15.1257	17.0313	14.5683	16.9314	16.806	17.5225	16.8876	17.4183	16.806	17.6862	17.4728	17.3278	17.6642	17.1513	17.0541	17.206	17.0124	17.0667	17.0394	-1.49044	-0.00882953	-0.206347	1.2279	0.477714	3.06541
5382	1	Q86U90	Q86U90	Threonylcarbamoyl-AMP synthase	YRDC	Homo sapiens	29.326	12	10	+	Cluster 6	18.3519	18.8039	18.1425	18.2598	18.2871	18.2776	18.46	17.9547	18.1483	18.2565	18.0865	17.9883	18.0078	18.4349	18.2132	18.2112	18.3853	18.7159	19.055	18.6933	19.5668	18.6596	18.7092	19.4579	18.7957	19.1561	18.5704	19.123	18.8027	19.3111	19.5841	18.7107	-1.46488	0.0646555	-0.0071617	1.35925	0.0481401	6.66041
4032	1	Q13094	Q13094	Lymphocyte cytosolic protein 2	LCP2	Homo sapiens	60.188	16	13	+	Cluster 6	19.6004	18.9083	18.8276	19.184	18.3948	18.5031	19.7532	18.5236	18.384	18.4058	18.5544	18.9151	18.4938	19.0806	19.1711	18.8877	20.8629	18.49	19.273	19.1931	19.0798	19.3901	19.8618	20.8737	19.6128	19.4526	20.5095	18.4775	20.2721	19.7811	19.3808	19.2441	-1.24564	0.00961639	-0.231889	1.54548	-0.0775664	2.96985
3751	1	Q8IZD2	Q8IZD2	Inactive histone-lysine N-methyltransferase 2E	KMT2E	Homo sapiens	204.966	18	15	+	Cluster 6	16.3297	16.2736	15.9302	16.1638	14.8257	15.8273	16.2165	14.2327	15.1172	15.4795	15.0458	16.0558	14.6713	14.8346	16.5131	14.9892	15.6325	16.1485	15.9544	15.9247	15.9898	16.3609	16.2069	16.4173	16.415	15.9336	15.8751	16.3385	16.055	16.372	15.9858	16.0542	-1.57187	-0.0857061	0.0892066	1.16103	0.407347	2.32437
3552	1	Q9Y487	Q9Y487	V-type proton ATPase 116 kDa subunit a 2	ATP6V0A2	Homo sapiens	98.085	18	15	+	Cluster 6	18.6085	18.7276	18.066	18.6605	18.2913	18.302	18.8625	16.8746	18.0938	18.3649	17.853	18.0992	17.4671	17.9048	18.099	17.8916	18.6459	18.4393	18.309	18.4204	19.2358	18.3213	18.9684	18.5329	18.7363	19.1331	18.4675	18.5688	18.586	18.8193	18.8159	18.4678	-1.47356	0.0298806	-0.0539358	1.34184	0.155778	2.99364
3336	1	P25098	P25098	Beta-adrenergic receptor kinase 1	GRK2	Homo sapiens	79.574	27	25	+	Cluster 6	20.9444	20.7451	20.4032	20.7859	20.4741	20.3937	21.1684	20.038	20.3487	20.0102	20.2965	20.6597	19.6548	20.1064	20.5904	20.2207	21.1205	20.5159	20.7292	20.4883	20.6995	20.889	21.2069	21.2175	20.5977	20.979	21.1186	20.7138	20.9094	20.8387	21.0788	20.7132	-1.48275	0.123104	-0.0210968	1.3356	0.045142	3.2371
3329	1	P19525	P19525	Interferon-induced, double-stranded RNA-activated protein kinase	EIF2AK2	Homo sapiens	62.095	23	15	+	Cluster 6	20.68	21.2729	20.9422	21.2727	20.6698	21.051	21.049	20.5993	20.853	20.6937	20.8284	21.1438	20.7763	21.6815	20.9513	20.9417	21.7066	21.0992	21.337	21.887	21.283	21.2451	21.1847	22.4033	21.8688	21.5079	21.7105	21.104	21.6357	21.7342	21.1724	21.3974	-1.5075	0.0718768	-0.144039	1.26621	0.313447	4.46035
1499	1	Q02790	Q02790	Peptidyl-prolyl cis-trans isomerase FKBP4	FKBP4	Homo sapiens	51.805	37	25	+	Cluster 6	22.7603	23.0897	22.3809	22.7481	22.3289	22.1864	22.7517	21.5481	21.9733	22.1083	22.4132	22.4534	21.6857	22.1098	22.7034	22.3361	22.7057	23.5387	22.7639	22.6472	23.5713	22.5241	22.7096	23.3409	24.1847	22.6241	22.8769	23.3389	23.1441	22.8894	23.1173	22.7376	-1.34697	0.14322	-0.285622	1.44271	0.0466678	4.08337
1272	1	P35251	P35251	Replication factor C subunit 1	RFC1	Homo sapiens	128.257	29	27	+	Cluster 6	18.9668	19.1313	18.5976	19.1835	18.9567	18.8826	19.3959	17.9398	18.299	18.1598	18.5398	18.6016	17.9705	18.4011	18.9602	18.5684	19.029	19.4551	18.8685	19.6499	18.5379	19.0191	19.7438	19.3852	19.6323	19.0405	19.4617	19.3705	19.5007	19.3819	19.2088	19.0791	-1.50992	0.0236761	-0.011836	1.29554	0.20253	4.05402
142	1	Q9NR99	Q9NR99	Matrix-remodeling-associated protein 5	MXRA5	Homo sapiens	312.157	76	64	+	Cluster 6	18.9088	19.1346	19.6752	18.9692	18.9185	19.0197	19.6208	19.0807	19.1775	19.4554	18.9372	19.0913	17.8907	19.7716	18.8925	18.9609	22.137	18.6451	19.7606	19.6072	19.4	20.0415	20.1805	20.5155	21.8379	20.4665	20.1399	19.9042	21.1692	20.8496	19.2766	19.7365	-1.33443	0.0720974	-0.231594	1.46966	0.0242671	3.96898
553	1	Q9Y4C1	Q9Y4C1	Lysine-specific demethylase 3A	KDM3A	Homo sapiens	147.343	47	39	+	Cluster 6	16.9955	16.7917	16.9611	17.2498	16.8481	16.6263	17.2775	15.8522	16.2837	17.0338	16.8941	16.1179	16.1567	16.6562	16.8838	16.6456	17.5286	17.3466	17.7961	18.3648	17.2555	17.4859	17.4156	17.9366	17.7424	17.4832	18.298	18.5662	17.4082	18.7317	18.1177	17.6161	-1.61254	0.12555	0.0208938	1.12599	0.34011	7.25166
7962	1	O15525	O15525	Transcription factor MafG	MAFG	Homo sapiens	17.848	7	6	+	Cluster 6	18.3264	18.2657	18.3478	18.4744	18.1437	18.0027	18.6816	18.2351	17.437	18.5439	18.0048	18.9375	17.2389	17.8675	18.746	18.2669	18.8316	18.573	18.5751	18.9826	18.6884	18.6857	18.7705	19.2331	19.0717	18.7212	19.067	19.0352	19.0326	19.2059	18.783	18.7075	-1.40388	-0.287036	0.122552	1.37657	0.191794	4.94328
7347	1	P06729	P06729	T-cell surface antigen CD2	CD2	Homo sapiens	39.447	8	6	+	Cluster 6	18.2721	16.3862	17.2904	17.7195	16.0084	15.8963	17.8876	15.0278	15.374	15.7269	16.6552	16.7966	14.1286	17.2792	17.3231	16.8302	18.8999	16.1294	16.9544	17.3147	16.8221	17.6045	17.6097	17.5901	17.0165	16.6084	18.4581	16.6669	17.7775	17.9037	17.7676	17.2129	-1.29102	-0.616954	0.446028	1.31623	0.145723	1.82877
7157	1	Q9NQ29	Q9NQ29	Putative RNA-binding protein Luc7-like 1	LUC7L	Homo sapiens	43.728	10	7	+	Cluster 6	18.5269	19.0452	18.7013	19.6082	18.5715	18.7894	19.2395	17.821	18.2091	18.4939	18.6105	18.8921	17.8038	18.7501	18.9366	18.5625	20.0136	18.6311	18.9535	20.1696	19.0937	18.8731	19.4699	19.8769	19.5809	19.2242	19.4799	18.8196	19.1262	20.0275	19.3339	19.1804	-1.38706	-0.391738	0.0769797	1.33495	0.366859	3.75754
6786	1	P26583	P26583	High mobility group protein B2	HMGB2	Homo sapiens	24.032	9	7	+	Cluster 6	24.3467	24.1573	23.9505	24.67	23.9398	23.7983	25.0164	24.1427	23.8232	23.6274	23.9042	24.0988	22.6793	23.7194	24.2692	23.9245	24.5073	24.2003	24.2142	24.6924	23.9446	24.4624	24.6759	25.3313	24.4542	24.6443	24.849	24.0405	24.2912	25.0921	24.2121	24.3613	-1.44084	-0.421451	0.518858	1.20779	0.135644	2.44199
4973	1	Q92791	Q92791	Endoplasmic reticulum protein SC65	P3H4	Homo sapiens	50.381	13	11	+	Cluster 6	17.9623	18.6481	18.678	18.4879	18.3621	18.3503	18.9486	18.7315	18.3273	18.7412	18.51	18.5044	18.3137	18.6143	18.4033	17.8079	21.1973	18.2896	18.7634	18.8757	19.2196	19.5565	19.3987	20.1236	20.916	20.2388	18.9629	18.2537	19.5642	20.1379	18.7867	19.1477	-1.30422	-0.661234	0.436362	1.26569	0.263406	3.90945
4825	1	Q13077	Q13077	TNF receptor-associated factor 1	TRAF1	Homo sapiens	46.164	13	11	+	Cluster 6	17.4451	16.8358	17.0916	16.5619	15.7585	16.6258	18.0237	16.8705	16.7108	16.5036	16.6686	16.9026	16.4943	17.4597	16.6326	16.8179	18.4705	16.8375	17.1414	17.4279	16.7692	17.3896	17.5944	17.7187	17.8053	16.8822	18.2053	16.7156	17.8347	17.2806	17.1067	17.2436	-1.4939	-0.275619	0.526386	1.18837	0.0547597	2.41641
4283	1	O75718	O75718	Cartilage-associated protein	CRTAP	Homo sapiens	46.562	14	12	+	Cluster 6	18.9791	19.0362	19.1655	18.9614	19.1812	18.8659	19.5157	19.1376	18.887	19.2177	19.1048	19.3822	18.9783	19.8339	19.1587	18.8557	22.0533	18.8544	19.6469	19.8342	19.8918	20.4553	20.2709	20.4749	21.3398	20.7194	19.8102	19.5884	20.5228	20.7368	19.705	20.0088	-1.42388	-0.365964	0.127026	1.30045	0.362372	5.24162
3981	1	P26572	P26572	Alpha-1,3-mannosyl-glycoprotein 2-beta-N-acetylglucosaminyltransferase	MGAT1	Homo sapiens	50.878	19	13	+	Cluster 6	20.6124	20.9683	20.0955	20.9331	19.904	20.2148	21.0382	19.4509	19.8768	20.0574	19.8231	20.3727	19.4229	20.0549	20.137	19.9939	21.3657	20.3813	20.2263	20.4429	21.4241	20.792	21.3792	21.0783	20.2208	21.5981	20.667	20.0313	21.1153	20.9834	21.1296	20.6228	-1.34024	-0.545015	0.526537	1.27367	0.0850489	3.16659
3611	1	P13497	P13497	Bone morphogenetic protein 1	BMP1	Homo sapiens	111.25	20	15	+	Cluster 6	18.6805	18.8116	18.555	18.8127	18.4513	14.7255	19.0658	17.9749	17.8833	18.1866	15.398	18.846	14.2305	20.3491	15.0731	17.9275	20.9388	18.8444	18.7843	19.315	19.2596	19.9587	19.4128	21.3331	20.8534	19.8031	18.8965	19.5271	19.567	20.3966	19.4673	19.1565	-1.50011	-0.407504	0.571094	1.09507	0.241452	3.6028
3553	1	Q9Y4K0	Q9Y4K0	Lysyl oxidase homolog 2	LOXL2	Homo sapiens	86.728	17	15	+	Cluster 6	15.6322	15.7443	17.4557	16.4885	16.7391	15.9258	16.6976	18.5083	17.0436	18.0007	16.6885	17.938	18.2388	19.4043	16.285	17.6146	19.5631	17.0883	17.4415	18.2357	17.678	18.0739	18.1807	19.9365	19.2392	18.5726	17.279	17.742	18.663	18.8376	17.7529	17.9742	-1.39778	-0.542675	0.440039	1.21522	0.285194	2.60613
3362	1	P50452	P50452	Serpin B8	SERPINB8	Homo sapiens	42.767	20	15	+	Cluster 6	19.0032	19.143	19.0052	19.0608	18.6225	18.9388	19.7689	18.4755	18.8299	18.8097	18.2563	19.1135	18.4444	19.1571	18.5344	18.4357	19.8512	18.5879	19.1842	19.4426	19.2692	19.7951	19.4734	20.0334	19.773	19.7342	19.9774	18.5934	19.7794	19.2748	19.4769	19.5176	-1.4305	-0.514467	0.274958	1.16585	0.50416	3.92021
1620	1	Q32P28	Q32P28	Prolyl 3-hydroxylase 1	P3H1	Homo sapiens	83.395	29	24	+	Cluster 6	18.1299	18.263	18.5422	18.5917	18.3461	18.2708	19.1455	18.5114	18.4583	18.7406	18.6171	19.0457	18.2801	19.1175	18.7425	18.34	21.5811	18.0307	19.2129	19.4174	19.3776	20.0149	19.7982	19.9602	20.8941	20.3477	19.2771	19.0925	20.0195	20.2385	19.0911	19.5058	-1.52527	-0.213633	0.177424	1.2151	0.346378	5.02937
1575	1	O95573	O95573	Fatty acid CoA ligase Acsl3	ACSL3	Homo sapiens	80.422	32	24	+	Cluster 6	21.1277	21.4368	20.9164	21.1165	21.0405	20.9861	20.9123	20.5837	20.789	20.7759	20.868	20.9683	20.4726	20.8417	20.7076	20.9049	21.2026	21.0697	21.1032	21.2155	22.1739	21.1494	21.3934	21.7091	21.4117	21.5918	20.7367	21.0749	21.2357	21.5737	21.6982	21.274	-1.4477	-0.419357	0.173882	1.21036	0.482807	3.88048
75	1	Q14008	Q14008	Cytoskeleton-associated protein 5	CKAP5	Homo sapiens	225.499	97	82	+	Cluster 6	20.8812	21.0559	20.9788	20.9689	20.9862	20.9304	21.1383	20.6787	20.8272	20.9035	20.8906	21.0356	20.3848	21.0157	20.9477	20.8471	21.3051	21.0209	21.0276	21.0614	21.4174	21.1023	21.1078	21.2539	21.4297	21.3029	21.0602	21.2209	21.0549	21.3106	21.3969	21.1195	-1.27962	-0.521109	0.118546	1.41646	0.265724	4.85204
1278	1	P52790	P52790	Hexokinase-3	HK3	Homo sapiens	99.028	32	27	+	Cluster 6	17.9253	17.9959	17.5208	19.1751	18.3619	18.2439	20.245	19.2979	18.2286	18.1625	17.925	20.4498	19.4326	19.0064	18.3327	17.9078	20.5792	18.1835	18.6714	18.9904	19.0011	19.5847	19.478	21.7448	19.4404	19.7624	19.5814	18.1111	20.2616	19.9796	18.9131	19.0145	-1.30381	-0.502094	0.187846	1.40217	0.21589	1.84142
10886	1	Q96GI7	Q96GI7	Protein FAM89A	FAM89A	Homo sapiens	19.568	3	2	+	Cluster 6	17.1875	17.3357	14.5041	16.5858	16.393	15.4612	16.479	13.7261	14.3215	14.4126	16.2746	15.9768	15.0284	14.2859	16.6458	13.6009	16.8664	13.8125	16.0504	16.2991	15.9153	16.9077	16.8211	16.6358	16.9727	16.5124	16.7672	16.6444	16.9177	16.6624	16.7728	15.971	-1.11435	-0.279551	0.346994	1.52636	-0.479457	1.68086
9237	1	Q9H2H9	Q9H2H9	Sodium-coupled neutral amino acid symporter 1	SLC38A1	Homo sapiens	54.049	4	4	+	Cluster 6	17.373	17.474	17.1389	17.8991	17.3904	17.2644	17.7082	17.1586	17.4417	17.082	17.2303	17.8653	14.947	16.8179	14.9893	18.9671	17.7196	17.6059	18.7529	17.9393	18.7466	18.016	18.2543	18.5767	18.3309	18.4111	17.6596	18.45	17.7423	18.2079	18.3314	17.7352	-1.34125	-0.277235	0.509384	1.34501	-0.235913	3.07031
8757	1	P12314	P12314	High affinity immunoglobulin gamma Fc receptor I	FCGR1A	Homo sapiens	42.63	10	9	+	Cluster 6	17.0012	15.6194	14.678	17.3094	14.4935	16.6743	18.1522	17.5951	16.6942	16.6674	16.6478	14.7011	16.7705	18.7924	16.4477	16.7362	19.458	16.0111	17.4556	16.5972	17.5938	18.2347	18.3712	19.6704	18.986	18.3176	19.0459	17.647	19.8025	18.6003	17.3299	17.2147	-1.17689	-0.0771556	0.11987	1.55487	-0.420699	3.29147
6779	1	P20963	P20963	T-cell surface glycoprotein CD3 zeta chain	CD247	Homo sapiens	18.696	9	7	+	Cluster 6	17.2764	15.7817	16.7648	16.6793	16.1943	14.9722	17.1276	14.6358	14.8493	15.1405	14.5985	14.8355	15.0822	15.5882	17.6152	15.9988	17.9443	15.1806	16.3215	16.515	16.5767	16.7205	16.9347	17.182	16.0922	16.1757	17.9483	15.3557	16.7043	17.2989	17.2702	16.3859	-1.52475	-0.129902	0.429364	1.214	0.0112825	1.8763
6628	1	Q9UHR6	Q9UHR6	Zinc finger HIT domain-containing protein 2	ZNHIT2	Homo sapiens	42.883	10	8	+	Cluster 6	17.3929	17.9278	17.8517	17.9154	17.7005	17.6915	18.0075	17.7826	17.5805	17.6291	17.5101	17.9655	17.8204	17.9591	17.6064	17.4185	17.8927	17.9828	18.4919	18.0989	17.9755	18.2117	17.9906	18.3921	17.9683	18.017	18.5534	17.814	18.2706	18.5336	19.2118	17.9807	-1.41478	-0.165998	0.434571	1.32314	-0.176936	4.21943
5626	1	O75197	O75197	Low-density lipoprotein receptor-related protein 5	LRP5	Homo sapiens	179.147	13	10	+	Cluster 6	17.2932	17.187	17.4417	17.4711	13.528	14.8107	17.2748	16.4384	16.8863	17.1601	17.2261	15.7463	16.0124	17.9444	14.9247	16.9658	17.2627	17.3871	17.6929	17.5544	17.4949	17.874	17.9681	17.9265	17.0951	17.6517	17.3745	18.375	17.3684	18.049	18.1508	17.4409	-1.31956	-0.280005	0.256694	1.45016	-0.107296	2.99309
3805	1	Q96PP8	Q96PP8	Guanylate-binding protein 5	GBP5	Homo sapiens	66.618	17	15	+	Cluster 6	18.1491	16.934	16.1158	17.6968	13.7235	17.2175	18.7942	17.3844	14.7654	16.8819	17.1129	15.6682	16.9598	18.6056	16.9669	17.3366	20.2524	16.809	17.9901	17.9659	18.2081	18.4703	18.7556	21.2663	19.8169	18.529	20.5963	17.2493	21.2335	19.5481	18.3222	18.0343	-1.2514	-0.193655	0.0489726	1.54053	-0.144455	3.80728
3705	1	Q16719	Q16719	Kynureninase	KYNU	Homo sapiens	52.351	19	14	+	Cluster 6	19.019	18.6501	18.3427	18.3842	18.2609	17.9879	19.8978	17.7716	17.5811	18.3556	17.6591	17.4056	17.5816	18.5133	17.889	17.9806	20.3924	18.0017	18.4867	17.8464	18.7298	20.0417	19.1893	19.8989	19.2288	19.3047	19.4746	17.5175	19.4254	18.7476	18.4415	18.4865	-1.19535	-0.305704	0.291039	1.5163	-0.30629	2.15933
3221	1	Q96C10	Q96C10	ATP-dependent RNA helicase DHX58	DHX58	Homo sapiens	76.613	21	16	+	Cluster 6	18.644	19.1541	19.1452	19.6215	18.9825	18.0884	19.7904	18.2123	18.3482	18.9395	18.6656	18.4924	17.0985	19.6007	18.6439	18.6548	19.7083	19.0548	19.2366	19.4397	19.6066	19.6023	19.6312	20.8458	20.2072	19.3935	19.9739	19.287	20.1383	19.9933	19.8207	19.3388	-1.44767	-0.25936	0.494734	1.2609	-0.0486103	4.28015
2666	1	Q14164	Q14164	Inhibitor of nuclear factor kappa-B kinase subunit epsilon	IKBKE	Homo sapiens	80.464	21	18	+	Cluster 6	18.4428	18.184	17.6883	18.3353	18.0514	14.2804	18.7135	14.825	14.2075	19.0934	18.363	17.6984	16.3762	17.8053	18.0242	17.566	19.3964	18.2781	17.5027	18.3799	18.4502	18.5481	19.0251	19.13	18.4435	18.7622	19.7532	18.5658	18.7625	18.7855	19.2365	18.349	-1.40406	-0.246621	0.301642	1.36981	-0.0207729	2.58185
1887	1	P50454	P50454	Serpin H1	SERPINH1	Homo sapiens	46.441	29	22	+	Cluster 6	21.4609	21.8121	22.2811	22.1508	22.1241	22.0819	22.5823	22.424	22.1098	22.4577	22.3391	22.3609	21.6982	22.848	22.3065	22.0225	25.2016	22.1011	22.8404	22.8016	23.1374	23.5338	23.7287	23.7007	24.6862	23.9253	22.5509	22.4986	23.3729	23.5	22.7359	22.9227	-1.50323	-0.176208	0.455063	1.22563	-0.00125901	4.81038
560	1	P05164	P05164	Myeloperoxidase	MPO	Homo sapiens	83.872	55	43	+	Cluster 6	21.0181	19.7758	20.5657	21.7745	24.393	21.6265	25.3616	25.1983	22.6302	22.899	22.3784	26.2488	24.9622	23.8976	22.1706	22.8177	25.2151	21.6316	23.633	24.2695	24.2571	25.2261	24.903	27.6998	24.8025	24.8028	25.8164	23.8434	24.8577	24.8968	23.33	23.648	-1.38226	-0.242532	0.555535	1.293	-0.223748	2.00984
800	1	Q02809	Q02809	Procollagen-lysine,2-oxoglutarate 5-dioxygenase 1	PLOD1	Homo sapiens	83.553	40	33	+	Cluster 6	18.9687	19.405	19.4769	19.8536	19.2623	19.1111	19.9287	19.5537	19.3392	19.6713	19.4765	19.9866	19.371	20.5104	19.5431	19.3828	22.0344	19.3014	19.9893	20.5613	20.1561	20.232	20.4307	21.2412	21.7804	21.0514	19.8253	19.6936	20.6464	20.9525	20.3652	20.0312	-1.41209	-0.202606	0.370217	1.34803	-0.10355	4.18539
10799	1	Q8NCN2	Q8NCN2	Zinc finger and BTB domain-containing protein 34	ZBTB34	Homo sapiens	55.536	3	2	+	Cluster 6	14.1707	15.2447	14.3706	14.7703	14.1722	15.6595	16.2658	14.1605	14.8463	14.8112	15.8195	15.2444	15.064	14.2796	15.6305	14.9351	17.0131	15.5132	15.6232	15.837	15.8365	16.0689	16.961	16.6232	16.3172	16.0977	16.1146	15.3071	15.8545	16.3065	15.6894	15.4277	-1.49058	0.0965564	0.559782	1.16127	-0.327034	4.87084
10411	1	P13498	P13498	Cytochrome b-245 light chain	CYBA	Homo sapiens	21.011	3	2	+	Cluster 6	22.0675	21.4927	21.556	22.7699	21.4769	21.854	23.6113	22.1017	21.515	21.407	21.9424	23.2314	21.8588	22.1673	21.9054	21.3664	23.3779	22.2472	22.4546	22.7251	22.1158	23.1126	22.9065	24.9127	22.6621	23.1468	23.2993	22.4874	23.3455	22.94	22.5487	22.3132	-1.43419	-0.0206636	0.647144	1.1777	-0.369999	3.18163
9344	1	Q9UPZ9	Q9UPZ9	Serine/threonine-protein kinase ICK	CILK1	Homo sapiens	71.425	4	4	+	Cluster 6	16.6459	15.8734	14.6794	14.3355	15.8197	15.3767	15.1608	15.6882	15.9154	14.0674	15.2722	15.6983	15.1785	14.8735	15.2465	15.0358	15.7937	15.8738	16.2752	16.4911	15.6981	16.3124	16.375	14.02	16.6841	16.3966	16.0986	16.5571	15.7411	16.2458	15.8856	15.771	-1.49522	-0.0441249	0.991784	0.834503	-0.286941	2.46108
9280	1	Q9NU23	Q9NU23	LYR motif-containing protein 2	LYRM2	Homo sapiens	10.447	4	4	+	Cluster 6	19.2421	19.0185	18.8472	18.56	19.1638	18.6375	18.849	17.9022	18.8335	18.7026	18.1327	18.723	17.6668	18.3861	18.8171	18.4023	18.3913	18.9718	19.3671	18.6809	19.3347	19.1078	19.343	19.387	18.6801	19.1126	19.1197	19.0847	19.112	19.4843	19.5201	18.8853	-1.46001	0.0729808	0.878011	0.948267	-0.439253	2.92815
9147	1	Q96C12	Q96C12	Armadillo repeat-containing protein 5	ARMC5	Homo sapiens	97.681	4	4	+	Cluster 6	15.7969	15.1835	15.0939	15.0994	14.9809	16.4025	15.9827	14.9769	15.3008	14.3483	15.3252	14.2936	13.8273	14.3335	16.1931	15.3115	15.657	15.66	15.1573	16.0229	15.3038	15.7427	15.5977	15.8285	15.9475	15.803	15.967	15.69	15.7591	15.8456	15.3628	15.4669	-1.5745	0.354706	0.675319	0.901064	-0.356586	2.00793
8140	1	P57088	P57088	Transmembrane protein 33	TMEM33	Homo sapiens	27.978	6	5	+	Cluster 6	21.042	21.0281	20.2761	21.2255	21.0269	20.1459	20.0419	20.1517	20.6453	20.6892	20.553	20.7806	19.6977	20.6827	21.217	20.161	21.125	21.1336	21.5341	21.6694	21.439	21.3631	21.3285	21.6473	21.5462	21.8012	21.8052	21.7626	21.4694	21.553	21.4443	21.0223	-1.41249	-0.0816138	0.783992	1.1072	-0.397093	6.87721
7964	1	O43167	O43167	Zinc finger and BTB domain-containing protein 24	ZBTB24	Homo sapiens	78.283	5	5	+	Cluster 6	16.1383	15.7155	15.0518	16.0942	15.307	15.5592	15.9045	15.5704	14.7484	14.773	15.7442	16.0241	15.1024	14.9729	16.6024	15.7881	15.8704	16.0063	16.2207	16.1867	16.1489	15.9947	15.5408	16.3177	16.2173	16.029	16.4455	16.1855	15.8087	16.7297	16.1033	15.9078	-1.5377	0.1283	0.782239	0.950156	-0.322996	2.92567
7458	1	P61619	P61619	Protein transport protein Sec61 subunit alpha isoform 1	SEC61A1	Homo sapiens	52.264	9	8	+	Cluster 6	22.2411	22.3235	21.8073	22.5099	21.4674	21.8657	22.287	20.711	21.4144	21.7834	21.5719	21.4561	20.1044	21.1992	22.1543	21.2286	22.6381	21.9481	22.194	22.2299	22.8061	22.5112	22.7554	22.5852	22.6925	22.7233	22.4114	22.2011	22.2739	22.4416	22.5881	22.11	-1.48498	-0.0596053	0.815879	1.02014	-0.29143	4.2975
7342	1	P05109	P05109	Protein S100-A8	S100A8	Homo sapiens	10.832	8	6	+	Cluster 6	22.127	20.9954	21.6114	23.0511	25.0264	21.7273	25.9386	25.5775	23.7817	23.6329	23.2422	27.4116	25.9827	24.4286	23.4092	23.4879	26.7207	22.3032	25.0713	25.73	25.5105	26.4388	25.8029	29.1858	26.3373	25.3699	26.8267	25.0971	26.3312	26.0084	24.5369	24.724	-1.51603	0.0545433	0.739342	1.02864	-0.306492	2.63689
7073	1	Q96RY5	Q96RY5	Protein cramped-like	CRAMP1	Homo sapiens	134.722	9	7	+	Cluster 6	14.2593	14.1289	14.9339	15.7975	16.4281	13.8614	16.423	14.5898	15.7621	16.0262	15.7196	16.6056	14.0892	15.8512	16.3656	14.5724	14.8207	16.0704	16.4861	16.6524	16.255	15.7672	16.4934	17.5909	16.4682	16.0899	16.385	16.5723	16.0233	16.1015	15.2421	16.0222	-1.44143	-0.0990796	0.652961	1.18277	-0.295225	2.24366
6995	1	Q8NC42	Q8NC42	E3 ubiquitin-protein ligase RNF149	RNF149	Homo sapiens	43.163	8	7	+	Cluster 6	17.73	17.7891	17.2718	17.7006	16.6361	16.6504	17.9148	17.2561	17.169	17.0714	17.2555	16.8915	16.7275	16.494	17.0963	17.0081	18.228	18.0961	18.0602	18.6842	19.2646	17.912	18.1843	20.0793	18.3333	17.9169	18.8308	18.6443	18.5493	19.2299	18.1335	17.874	-1.51382	0.0467683	0.999253	0.780815	-0.313015	7.19461
6793	1	P31997	P31997	Carcinoembryonic antigen-related cell adhesion molecule 8	CEACAM8	Homo sapiens	38.155	11	7	+	Cluster 6	15.4878	16.2743	14.0301	16.7778	18.3964	16.371	19.9603	18.6716	16.3338	15.7686	15.0327	20.2033	18.2883	17.5891	17.2033	16.4774	19.1215	16.5604	18.07	18.2661	18.6138	19.2933	19.0964	22.4679	19.136	18.4912	18.9582	17.9192	18.5665	18.9304	17.7591	17.7873	-1.54675	0.0720122	0.682347	1.03762	-0.245233	2.38133
6334	1	Q14680	Q14680	Maternal embryonic leucine zipper kinase	MELK	Homo sapiens	74.644	11	8	+	Cluster 6	16.467	16.7312	15.4215	16.7815	14.956	15.904	17.0014	14.513	16.7304	15.5614	16.003	15.0583	16.3298	14.9796	17.5433	16.5237	17.3234	16.9662	16.7625	18.533	17.0151	17.2738	17.3488	16.9763	17.6472	17.3695	17.4134	17.4677	17.0316	17.857	17.7397	16.8879	-1.60124	0.0508915	0.686378	0.974713	-0.110743	5.1071
5351	1	Q68D10	Q68D10	Protein SPT2 homolog	SPTY2D1	Homo sapiens	75.599	12	10	+	Cluster 6	17.683	18.102	16.8995	18.0416	17.3903	16.9626	17.8425	16.0029	17.0741	17.3854	17.0011	17.1542	14.3165	17.3803	18.7561	16.9669	18.5173	18.3263	18.4289	18.6999	19.076	18.0749	18.3905	19.7539	19.7244	18.3473	18.5946	19.0797	18.3867	18.9546	19.1347	18.2027	-1.60982	0.182487	0.600458	0.993419	-0.166541	5.31162
5319	1	Q15776	Q15776	Zinc finger protein with KRAB and SCAN domains 8	ZKSCAN8	Homo sapiens	65.817	11	10	+	Cluster 6	16.8686	16.5265	16.5038	16.9315	16.5234	14.7123	16.8567	15.775	14.7099	15.0253	17.4734	15.8599	15.5432	14.7	15.4864	16.7778	16.9494	16.8606	16.8246	17.1728	16.201	17.1095	16.5139	17.2237	17.3575	16.869	17.3623	16.5518	17.2288	17.456	16.6787	16.6611	-1.51694	0.129211	0.732761	1.00968	-0.354711	3.14421
4904	1	Q7Z5L2	Q7Z5L2	Coiled-coil domain-containing protein R3HCC1L	R3HCC1L	Homo sapiens	87.883	14	11	+	Cluster 6	16.0277	16.0549	15.2492	16.0844	16.0406	15.5285	15.9139	15.4549	15.0629	15.6954	16.6993	15.6358	15.9235	15.6701	15.2149	15.8451	16.5366	15.7163	16.1061	16.4459	16.2505	15.9699	16.2255	16.87	16.2718	16.0202	16.3243	16.64	16.4724	16.4991	16.2874	16.0667	-1.55919	0.0116794	0.687379	1.03272	-0.172585	3.80265
4712	1	O95835	O95835	Serine/threonine-protein kinase LATS1	LATS1	Homo sapiens	126.87	15	14	+	Cluster 6	18.0615	18.2076	18.1774	18.0609	17.8943	17.9245	18.2399	18.1051	18.1986	17.9521	18.1334	18.0951	17.3264	18.1081	18.4731	18.0226	18.6936	18.3458	18.4408	18.5988	18.4975	18.3429	18.4403	18.6018	18.7072	18.5703	18.5729	18.1035	18.1741	18.4327	18.5529	18.2775	-1.4838	0.363784	0.670773	0.971331	-0.522086	5.07112
4615	1	Q9NXW2	Q9NXW2	DnaJ homolog subfamily B member 12	DNAJB12	Homo sapiens	41.86	13	12	+	Cluster 6	18.4995	19.1519	18.5215	18.9636	18.3966	18.4975	18.905	17.7546	18.1085	18.4804	18.4284	18.5675	17.3707	18.1875	18.9105	18.0275	18.8902	19.014	19.3468	19.3348	19.1843	19.0504	18.763	19.2202	18.8837	19.2053	19.3191	19.2178	19.1594	19.4766	19.4797	18.8877	-1.5948	0.188254	0.766771	0.8805	-0.240721	5.49361
4114	1	Q8IVH2	Q8IVH2	Forkhead box protein P4	FOXP4	Homo sapiens	73.488	20	13	+	Cluster 6	18.6126	18.8184	17.7732	18.4602	18.3648	17.9992	18.6181	17.2374	17.8922	18.1649	18.0985	17.9525	13.5242	18.0758	18.3889	18.2143	18.721	18.9381	19.4176	19.2318	18.367	19.4956	21.3533	18.2221	19.5653	19.262	19.0873	19.0089	18.944	19.2447	19.2302	18.6424	-1.51994	0.223158	0.858119	0.854705	-0.416042	2.9987
3982	1	P28062	P28062	Proteasome subunit beta type-8	PSMB8	Homo sapiens	30.354	18	13	+	Cluster 6	22.0196	21.9657	21.8431	22.1376	21.2857	21.7108	21.9889	20.8001	21.3121	21.5675	21.5246	21.5713	21.1275	21.4716	21.8677	21.4454	22.1917	21.9238	22.0525	21.8663	22.4517	22.3057	22.3694	22.3637	22.2864	22.4055	22.775	21.9686	22.3468	22.3401	21.206	21.8737	-1.43147	0.0710909	0.858757	0.986532	-0.484915	3.98066
3717	1	Q5SVZ6	Q5SVZ6	Zinc finger MYM-type protein 1	ZMYM1	Homo sapiens	128.719	16	14	+	Cluster 6	15.5436	15.9271	16.3188	15.9883	16.24	16.314	16.3118	15.5416	15.4248	15.8789	15.8813	16.6039	14.7124	16.1981	16.3074	15.2396	16.1603	16.2961	16.9956	16.4746	16.3883	16.6776	15.8815	16.7503	16.4776	16.1592	16.2788	17.2017	16.5725	16.2948	16.6872	16.174	-1.45205	0.091832	0.906097	0.919514	-0.465388	3.12404
2996	1	Q9BTX1	Q9BTX1	Nucleoporin NDC1	NDC1	Homo sapiens	76.304	24	17	+	Cluster 6	18.7338	18.9158	18.562	19.0726	18.5371	18.4325	19.0505	17.9136	18.4289	18.5328	18.5507	18.8684	17.9419	18.4191	19.0752	18.3599	18.9883	19.1843	19.447	19.4799	19.3865	19.3036	19.1668	19.4466	19.4682	19.3225	19.5314	19.5119	19.3993	19.7558	19.2074	19.071	-1.62211	0.161192	0.723971	0.891487	-0.154535	7.70061
2888	1	P60842	P60842	Eukaryotic initiation factor 4A-I	EIF4A1	Homo sapiens	46.156	37	28	+	Cluster 6	24.5304	24.832	24.4946	24.8082	24.3969	24.6057	24.9279	23.9201	24.2231	24.2676	24.1645	24.4249	23.8398	24.2155	24.1784	24.2524	25.0852	24.8275	24.8668	25.2572	24.9413	25.0655	24.984	25.2738	25.232	25.0982	25.2708	24.5102	24.7419	24.8453	25.2783	24.7593	-1.59396	0.137162	0.780937	0.886665	-0.210802	6.36281
2410	1	P26641	P26641	Elongation factor 1-gamma	EEF1G	Homo sapiens	50.12	28	19	+	Cluster 6	23.0911	23.2879	22.8344	23.3166	22.6941	22.9205	23.2109	22.3437	22.625	22.8367	22.6858	22.8871	22.18	22.804	22.8809	22.8458	23.7923	23.2352	23.1176	23.0364	23.6511	23.3921	23.7035	23.496	23.508	23.3764	23.1124	23.2618	23.5131	23.6023	23.2923	23.1329	-1.492	0.0619138	0.680924	1.09076	-0.341606	5.49691
2102	1	Q6ISB3	Q6ISB3	Grainyhead-like protein 2 homolog	GRHL2	Homo sapiens	71.107	28	21	+	Cluster 6	17.67	18.0869	17.5173	18.0786	17.2009	17.6388	17.394	14.4433	17.7812	17.3497	16.2259	17.4777	14.4062	17.2511	17.962	17.0267	17.192	19.2539	18.2767	19.4678	18.6209	18.6581	18.1969	18.3971	19.0337	18.2993	18.802	18.8201	18.8918	19.0757	18.5624	18.1842	-1.56723	0.00990629	0.725368	0.995401	-0.163447	4.4137
1901	1	Q10471	Q10471	Polypeptide N-acetylgalactosaminyltransferase 2	GALNT2	Homo sapiens	64.732	26	22	+	Cluster 6	20.6218	20.8472	20.3553	20.6551	20.1672	20.3027	20.8185	19.5387	20.0128	20.3849	20.1329	20.4075	19.3482	20.131	20.1239	20.0529	21.0421	20.7872	20.7795	20.5197	21.0241	21.299	21.1929	21.3325	21.2518	21.1116	21.1042	20.7296	21.0078	20.7913	20.9157	20.6821	-1.54987	0.0602216	0.751044	0.984706	-0.246103	6.04659
1106	1	Q6P1J9	Q6P1J9	Parafibromin	CDC73	Homo sapiens	60.577	33	29	+	Cluster 6	19.618	19.7482	19.4079	19.8106	19.2148	19.3304	19.7722	18.8521	19.1885	19.3324	19.2449	19.4111	18.4082	18.9608	19.5505	19.1539	19.6783	19.6425	19.926	19.8313	19.5441	19.8228	19.9042	20.3834	20.0719	19.8129	20.2897	19.9204	19.6915	19.9936	19.9222	19.6003	-1.49462	0.0323189	0.668213	1.1053	-0.311209	4.86692
665	1	Q9UHB9	Q9UHB9	Signal recognition particle subunit SRP68	SRP68	Homo sapiens	70.73	43	36	+	Cluster 6	21.7783	21.7638	21.361	21.7485	21.3903	21.4797	21.6786	20.9018	21.1132	21.2239	21.1309	21.525	20.4828	21.3784	21.3866	21.3534	21.7985	21.7493	21.61	21.8621	21.991	21.6099	21.9835	21.9189	21.6687	21.8893	22.0072	21.2953	21.9753	22.1181	21.9196	21.7142	-1.64153	0.113766	0.653397	0.928743	-0.0543793	4.21066
421	1	Q9Y4L1	Q9Y4L1	Hypoxia up-regulated protein 1	HYOU1	Homo sapiens	111.34	62	43	+	Cluster 6	23.3053	23.2365	22.5346	23.5156	22.4844	22.9655	23.3766	21.8824	22.2641	22.3891	22.4703	22.785	21.7096	22.1089	22.8442	22.4938	23.0774	23.0331	22.832	22.6639	23.1813	23.299	23.6074	22.7996	22.5683	23.5597	23.3227	23.2218	23.4204	23.1634	22.9595	22.8788	-1.57714	0.234894	0.752439	0.893799	-0.303991	2.19644
322	1	Q02388	Q02388	Collagen alpha-1(VII) chain	COL7A1	Homo sapiens	295.222	61	47	+	Cluster 6	18.4304	17.8187	17.5794	17.3121	16.5103	17.8325	17.6148	16.944	14.1715	17.2442	14.7564	18.6005	14.2343	18.399	17.3643	13.6731	20.171	18.4992	18.7871	17.1013	19.4796	19.5722	18.8922	19.5419	20.6663	19.9109	18.9761	17.3924	19.8184	19.5628	18.7995	18.3677	-1.50495	0.0928118	0.856579	0.925258	-0.369697	4.50164
174	1	Q8WYP5	Q8WYP5	Protein ELYS	AHCTF1	Homo sapiens	252.503	79	60	+	Cluster 6	20.6704	20.6362	20.1764	20.6645	20.3689	20.4004	20.7	19.6173	20.0585	20.2354	20.3149	20.4023	19.7408	20.1511	20.7394	20.1214	20.7373	20.8129	21.1911	21.1222	20.901	20.9533	20.7148	20.8418	21.1152	20.8529	21.2638	21.2326	21.0314	21.1134	21.0147	20.739	-1.61706	0.138636	0.661974	0.953379	-0.136927	7.032
295	1	Q9P2D1	Q9P2D1	Chromodomain-helicase-DNA-binding protein 7	CHD7	Homo sapiens	335.935	67	56	+	Cluster 6	17.1983	17.3683	17.31	17.6204	17.7444	17.1872	17.8221	15.0499	17.2353	15.3758	15.4832	14.3582	15.0236	18.3993	17.863	15.4028	17.8542	18.0277	18.0556	19.4614	18.0662	18.209	18.3838	18.4482	18.6161	18.0314	18.1482	18.242	18.6657	18.6547	17.5607	17.7326	-1.5217	0.24824	0.643899	1.02542	-0.395866	4.27206
11100	1	Q9UNL2	Q9UNL2	Translocon-associated protein subunit gamma	SSR3	Homo sapiens	21.079	3	2	+	Cluster 6	20.4833	20.6224	19.5138	20.6633	19.7904	20.1294	20.5721	18.6731	19.3054	19.9683	19.7269	19.976	18.7069	19.5665	20.5984	19.8122	20.8504	20.2293	20.324	20.3756	21.0032	20.8614	20.9387	20.5875	20.6639	20.8599	20.7891	20.6228	20.719	21.175	20.8114	20.3986	-1.43309	-0.32798	1.04147	0.857355	-0.13775	4.34665
9580	1	P24534	P24534	Elongation factor 1-beta	EEF1B2	Homo sapiens	24.762	5	3	+	Cluster 6	23.698	23.5665	23.26	23.6999	23.1165	23.453	23.8601	22.5985	22.9109	23.0998	22.9656	23.2928	22.6388	23.1251	23.549	22.9493	24.2336	23.6424	23.7339	23.8863	24.1003	24.1133	24.1015	24.1436	24.0999	24.0427	23.8434	24.2461	24.1117	24.3036	23.9356	23.7785	-1.58329	-0.127654	0.857731	0.860901	-0.00769272	7.47911
8875	1	P78552	P78552	Interleukin-13 receptor subunit alpha-1	IL13RA1	Homo sapiens	48.76	5	4	+	Cluster 6	16.5594	15.9276	16.1915	14.0034	16.4764	16.3804	16.9359	13.8689	16.3374	16.8938	14.8102	17.4849	14.5388	16.516	17.2401	15.3078	17.375	17.0145	16.946	17.3817	17.5492	17.5193	17.0633	17.5414	17.3472	17.1281	17.5881	17.5388	17.2341	17.5552	17.9325	16.9443	-1.47277	-0.124823	0.913309	0.953335	-0.269051	4.35844
8388	1	Q969H8	Q969H8	Myeloid-derived growth factor	MYDGF	Homo sapiens	18.795	5	5	+	Cluster 6	22.6982	22.8931	22.678	23.3698	22.1405	22.6328	23.6438	22.0787	22.3776	22.3676	22.174	22.6216	21.7791	21.8948	23.0651	22.2994	22.9433	22.8062	22.813	22.5915	23.4906	23.0483	23.7355	23.0349	23.1044	23.1703	22.8712	22.6693	23.2902	23.0663	23.3378	22.8521	-1.52662	-0.211677	0.775281	1.0106	-0.0475868	2.7078
6537	1	Q9BYG5	Q9BYG5	Partitioning defective 6 homolog beta	PARD6B	Homo sapiens	41.182	12	8	+	Cluster 6	18.2012	18.3953	18.3917	18.2321	18.4838	18.5409	18.2785	15.9959	17.9413	18.1587	17.7159	18.4209	16.878	18.3433	18.3332	17.8551	18.8813	18.7808	20.2302	20.1181	19.2705	19.3476	18.6489	19.7021	19.1074	18.7997	19.3075	19.7068	18.8481	19.3294	19.265	18.9395	-1.58236	-0.130897	0.9503	0.758892	0.00406414	5.99062
6342	1	Q16649	Q16649	Nuclear factor interleukin-3-regulated protein	NFIL3	Homo sapiens	51.471	8	8	+	Cluster 6	15.1099	15.8952	15.7862	15.754	15.228	14.5079	15.5881	16.9401	15.8915	14.7851	14.4855	15.7458	14.5682	15.6064	15.8561	16.0868	16.2005	16.219	15.6207	17.0959	16.2364	16.5249	16.0784	16.672	16.9394	16.006	16.069	16.7271	16.0442	16.5971	16.6218	16.1702	-1.52778	-0.0911607	0.797589	0.995538	-0.174189	4.04181
5924	1	Q96EK6	Q96EK6	Glucosamine 6-phosphate N-acetyltransferase	GNPNAT1	Homo sapiens	20.75	12	9	+	Cluster 6	19.7822	20.5359	19.2516	19.4305	19.3167	19.6715	19.7318	18.6651	19.06	19.0721	18.535	19.4587	18.872	19.0904	19.4124	19.1897	19.375	20.593	19.6495	18.5873	20.0328	20.1049	20.0695	19.7462	19.5836	20.2102	19.1227	19.4181	20.1349	20.065	20.8042	19.841	-1.52863	-0.389618	0.80528	0.905526	0.207442	2.08437
5168	1	O95544	O95544	NAD kinase	NADK	Homo sapiens	49.229	13	10	+	Cluster 6	17.9896	18.1428	17.3173	18.2708	17.6981	17.6915	18.4546	17.4019	17.4641	17.2038	17.3401	18.1829	17.5486	17.8214	17.9858	17.6531	18.614	17.799	18.0361	18.1583	18.59	18.3461	18.3871	19.6122	18.0795	18.2365	18.5439	18.1681	18.4654	18.1169	18.3382	18.0707	-1.50376	-0.228145	0.930443	0.900604	-0.0991381	3.70735
5062	1	Q9HBD1	Q9HBD1	Roquin-2	RC3H2	Homo sapiens	131.669	11	11	+	Cluster 6	15.3074	15.8288	15.2514	15.9024	14.831	15.673	15.5516	13.742	15.0344	14.7235	14.4961	15.6443	14.6785	15.1633	16.1287	15.1129	16.3061	15.5678	15.3708	16.3708	16.0161	15.5614	15.9895	16.2323	16.7017	16.0405	15.3919	15.0565	15.79	16.0393	16.0716	15.6432	-1.40953	-0.367028	0.929157	0.99647	-0.149067	3.07025
4756	1	P23284	P23284	Peptidyl-prolyl cis-trans isomerase B	PPIB	Homo sapiens	23.741	13	11	+	Cluster 6	26.6359	26.5546	26.1223	27.1468	25.8301	26.0509	27.1332	24.9866	25.4136	25.9842	26.0875	25.9241	25.0394	25.9821	26.6734	25.8337	27.1223	26.448	26.2375	26.8109	26.4304	26.7675	27.1161	26.9132	26.89	26.523	26.6013	25.4849	26.8318	26.8413	26.2072	26.5166	-1.54646	-0.211689	0.778851	0.978278	0.001022	2.01821
4655	1	Q9Y5K5	Q9Y5K5	Ubiquitin carboxyl-terminal hydrolase isozyme L5	UCHL5	Homo sapiens	37.607	15	12	+	Cluster 6	21.1483	21.2117	20.8833	21.1824	20.8432	20.8844	21.266	20.4403	20.6683	20.6493	20.5759	20.813	20.3519	20.4822	21.0125	20.9423	20.9503	21.0325	21.1523	21.1837	21.6845	21.0662	21.3706	21.292	21.1718	21.0963	21.0614	21.473	21.1831	21.022	21.2984	21.0945	-1.56846	-0.293013	0.845955	0.841529	0.173987	3.65096
3808	1	Q96RR1	Q96RR1	Twinkle mtDNA helicase	TWNK	Homo sapiens	77.156	15	14	+	Cluster 6	17.8709	17.733	17.4613	18.1131	17.4475	17.7178	18.1066	17.1335	17.2755	16.6249	17.615	15.7394	15.4537	17.7132	18.2584	16.5501	17.7875	17.9637	18.77	18.5042	18.2603	18.0523	18.0762	18.294	18.316	17.9325	18.1787	18.2745	17.9105	18.335	18.5286	17.9805	-1.5552	-0.132731	0.858496	0.906007	-0.0765695	3.60705
2938	1	Q6ZRP7	Q6ZRP7	Sulfhydryl oxidase 2	QSOX2	Homo sapiens	77.531	21	17	+	Cluster 6	17.6352	17.8406	17.7589	18.2593	17.4414	17.8366	18.3108	16.939	16.9121	17.2441	16.8759	17.5228	17.1135	17.5675	17.7338	17.0479	18.2288	18.0569	17.8218	18.7561	18.4935	18.2549	18.6789	18.8243	18.275	18.5125	17.5752	18.3836	18.0498	18.7294	18.5363	18.118	-1.51823	-0.223535	0.881199	0.929383	-0.0688151	5.58243
2606	1	P18124	P18124	60S ribosomal protein L7	RPL7	Homo sapiens	29.225	24	18	+	Cluster 6	24.7676	24.9453	24.6331	25.0873	24.4777	24.6151	25.093	23.9373	24.2707	24.4971	24.4528	24.4833	23.6534	24.1575	24.9781	24.2651	24.9195	24.7437	24.8355	25.2745	24.7467	25.1052	25.1656	25.2099	25.1339	25.1375	25.0179	24.723	24.912	24.9642	25.114	24.935	-1.58807	-0.236881	0.81887	0.853229	0.152854	3.78264
1859	1	O95486	O95486	Protein transport protein Sec24A	SEC24A	Homo sapiens	119.75	31	22	+	Cluster 6	21.0021	21.1391	20.4926	21.09	20.542	20.8055	20.7469	20.0807	20.3961	20.5308	20.1848	20.8937	19.9999	20.6237	20.8989	20.487	21.2258	20.9565	20.8566	20.9278	21.1694	21.2453	21.2891	20.7414	20.718	21.4444	20.8651	20.9191	21.2425	21.221	21.3106	20.9366	-1.54978	-0.0663873	0.778415	0.983201	-0.145446	3.81627
1415	1	Q8WUF5	Q8WUF5	RelA-associated inhibitor	PPP1R13L	Homo sapiens	89.092	35	26	+	Cluster 6	17.6002	18.1137	17.5782	18.192	17.8031	17.2752	17.9025	17.2136	17.723	18.1918	17.8351	17.783	17.3241	18.1945	17.9843	17.6524	19.0714	18.6408	18.5189	19.2745	19.0459	19.2457	18.6467	18.6073	19.7179	19.2822	19.5617	19.1031	18.8154	19.5902	19.524	18.5505	-1.49246	-0.101173	0.891508	0.951498	-0.249371	10.3848
1286	1	Q05209	Q05209	Tyrosine-protein phosphatase non-receptor type 12	PTPN12	Homo sapiens	88.109	36	27	+	Cluster 6	18.8811	18.8057	18.9906	18.7519	19.0082	18.9359	19.1754	18.6212	18.9898	18.9618	18.8883	19.2174	18.7326	19.0715	19.0376	18.8142	20.0479	18.997	19.3307	19.3425	19.953	19.5843	19.5503	20.1296	19.9377	19.6356	19.3391	19.3417	19.6433	19.8649	19.1696	19.393	-1.58054	-0.175811	0.75712	0.945996	0.0532379	7.08914
754	1	Q8N1G2	Q8N1G2	Cap-specific mRNA (nucleoside-2'-O-)-methyltransferase 1	CMTR1	Homo sapiens	95.321	40	34	+	Cluster 6	18.9576	18.639	18.9444	19.1135	18.8253	18.7947	19.1774	18.2431	18.5294	18.5197	18.7922	18.7258	18.097	18.8441	18.9653	18.7398	19.2013	19.1182	19.67	19.4958	19.0492	19.5735	19.0294	19.453	19.4528	18.995	19.5631	19.205	19.4744	19.4754	19.0983	19.1891	-1.54732	-0.0900062	0.962269	0.808638	-0.133581	6.13501
715	1	Q96JB2	Q96JB2	Conserved oligomeric Golgi complex subunit 3	COG3	Homo sapiens	94.098	46	35	+	Cluster 6	20.6334	20.8439	20.025	20.4793	20.1971	20.1173	20.2327	18.82	19.6264	20.0554	19.5663	19.8911	18.8086	19.6424	20.2883	19.8318	19.9949	20.4054	20.3	20.4929	20.668	20.5488	20.6734	20.099	19.6484	20.8337	20.5655	20.9117	20.4835	20.4602	20.8056	20.3099	-1.44998	-0.245367	0.908492	0.986056	-0.199199	2.39192
450	1	P13667	P13667	Protein disulfide-isomerase A4	PDIA4	Homo sapiens	72.934	56	42	+	Cluster 6	24.7075	24.6422	23.9402	24.9647	23.792	24.311	24.7428	23.0251	23.4415	23.7098	23.7932	24.2861	22.9256	23.4686	24.4049	23.7694	24.2537	24.6304	24.171	24.177	24.6939	25.1853	24.9475	24.7608	24.1704	24.781	24.9356	24.4911	24.9056	24.5456	24.3906	24.3168	-1.40972	-0.343491	0.869347	1.05362	-0.16976	2.71869
300	1	P02788	P02788	Lactotransferrin	LTF	Homo sapiens	78.183	63	50	+	Cluster 6	21.495	19.578	19.6088	21.6128	24.2034	20.7078	24.3051	25.159	21.9082	22.0232	22.0542	26.2425	25.0668	23.3471	21.8023	22.7706	24.997	21.0219	23.2271	24.2802	23.8819	24.8097	24.0684	27.4135	24.8236	23.9063	24.9648	23.6897	24.3857	24.6769	22.8753	23.6557	-1.55321	-0.305015	0.801169	0.91191	0.145142	1.8687
391	1	Q9Y5B9	Q9Y5B9	FACT complex subunit SPT16	SUPT16H	Homo sapiens	119.916	58	44	+	Cluster 6	21.175	21.2612	20.6963	21.4019	20.7224	20.8387	21.3859	20.1292	20.4147	20.3674	20.527	20.7362	20.0762	20.3609	21.1353	20.5592	21.2979	21.8173	21.3128	21.6696	21.1721	21.6315	21.2751	22.0862	21.6963	21.3656	21.7721	21.3047	21.7235	22.1718	22.0713	21.3266	-1.59009	-0.070398	0.732285	0.963924	-0.035723	6.41874
10860	1	Q969M3	Q969M3	Protein YIPF5	YIPF5	Homo sapiens	27.988	2	2	+	Cluster 6	19.6813	19.8533	19.7642	20.4377	19.7164	19.161	18.623	19.3326	19.5583	19.9737	19.5027	19.9744	18.3594	20.0021	20.23	19.3829	20.5963	19.7417	20.0857	19.7866	21.1257	20.6205	20.2756	20.7424	20.3354	20.7549	19.8046	20.4733	20.239	20.6639	20.902	19.937	-1.22108	-0.203566	1.2032	0.816175	-0.594721	4.0604
10152	1	Q9P086	Q9P086	Mediator of RNA polymerase II transcription subunit 11	MED11	Homo sapiens	13.127	4	3	+	Cluster 6	17.0654	17.057	16.6882	17.1393	16.879	15.0271	16.0704	16.5687	16.8692	16.8128	17.4089	16.7449	17.1922	16.4812	17.5099	16.4261	17.3126	16.9906	17.1454	17.4915	17.4737	17.9124	17.439	17.6336	17.4583	16.5615	17.5135	17.6072	17.2464	17.5171	17.564	17.0399	-1.25179	-0.208728	0.977549	1.05303	-0.570062	3.08152
8459	1	Q9BTT0	Q9BTT0	Acidic leucine-rich nuclear phosphoprotein 32 family member E	ANP32E	Homo sapiens	30.695	6	5	+	Cluster 6	22.3697	21.9326	21.598	22.2779	21.6189	21.9551	22.8207	21.3063	21.2802	21.2239	21.523	22.0762	21.4438	21.613	21.8481	21.7306	22.4399	21.6021	21.9747	22.4195	21.4954	22.7033	22.5652	23.4482	22.3705	21.7812	22.8552	22.3099	22.2885	22.2733	22.8823	21.9027	-1.236	-0.294351	1.10235	0.948473	-0.520477	2.53058
8381	1	Q92968	Q92968	Peroxisomal membrane protein PEX13	PEX13	Homo sapiens	44.129	6	5	+	Cluster 6	16.8999	17.5727	16.4876	17.6291	17.3726	17.5622	17.326	16.2622	16.6344	16.8097	16.8516	17.325	15.3532	17.1447	17.0711	16.5846	17.2791	17.2804	17.4805	17.8556	17.8841	17.7912	17.6079	17.7876	17.7012	17.6498	17.8325	17.7174	17.3136	18.3665	17.7607	17.1616	-1.11682	-0.322445	1.22698	0.854719	-0.642431	3.86196
7500	1	Q13686	Q13686	Nucleic acid dioxygenase ALKBH1	ALKBH1	Homo sapiens	43.831	10	6	+	Cluster 6	17.2	17.5121	15.6244	17.2821	16.8545	17.5912	17.2953	14.5143	15.0857	14.5844	15.268	17.3753	15.2866	16.9286	18.5363	16.5858	17.5164	17.372	17.3652	17.2974	17.9279	18.4071	17.322	18.0733	17.785	17.3929	14.9337	17.2434	17.9852	17.8183	18.0472	17.05	-1.14263	-0.0740282	1.16242	0.844502	-0.790264	2.01098
7394	1	P24158	P24158	Myeloblastin	PRTN3	Homo sapiens	27.807	6	6	+	Cluster 6	17.3945	14.5233	16.8496	19.2438	22.0532	19.0396	22.9199	23.7479	20.7119	20.3148	19.348	24.7938	22.8593	21.4261	19.7826	19.2392	21.1606	18.0538	21.5188	22.6527	21.8218	22.5695	22.849	25.1095	22.4304	23.0638	22.8006	20.5527	21.9125	22.5204	21.2092	20.3336	-1.07841	-0.140061	1.04895	1.00746	-0.837944	1.37557
6997	1	Q8NDZ6	Q8NDZ6	Transmembrane protein 161B	TMEM161B	Homo sapiens	55.48	8	7	+	Cluster 6	17.4771	17.2726	16.6772	17.4127	17.0212	17.1588	17.0366	16.4154	16.6025	16.3405	16.596	16.8844	15.8331	16.9866	16.8664	16.2261	16.5004	16.9894	17.8039	17.3197	17.5707	16.9911	17.3548	17.8625	16.8504	17.4704	17.0077	17.9923	17.1079	17.1107	17.4662	16.9378	-0.978896	-0.471776	0.99782	1.15406	-0.701207	2.37248
6280	1	P61626	P61626	Lysozyme C	LYZ	Homo sapiens	16.537	9	8	+	Cluster 6	21.745	20.7722	21.5933	23.1489	23.3416	22.0951	23.8698	24.5407	23.4402	22.3713	22.4082	25.1767	24.0556	23.1966	22.7097	22.8718	24.3876	23.2053	23.0635	23.8198	23.642	25.0742	23.9199	26.9958	24.2012	23.246	24.111	23.635	23.942	24.2949	22.502	23.046	-0.890184	-0.450186	0.937042	1.21298	-0.809652	1.8056
6173	1	P08246	P08246	Neutrophil elastase	ELANE	Homo sapiens	28.52	8	8	+	Cluster 6	19.2396	14.6054	15.3001	20.4944	22.8293	20.1553	23.1626	24.5955	21.0224	21.3097	20.0799	25.4135	23.4225	22.1874	20.2299	21.3456	23.582	19.381	22.1629	22.9941	23.0734	23.151	23.1009	26.6654	23.142	23.0882	22.7325	21.085	22.7586	22.6784	21.5421	21.1922	-1.0313	0.10522	1.14329	0.784324	-1.00153	1.30898
5476	1	Q9BU76	Q9BU76	Multiple myeloma tumor-associated protein 2	MMTAG2	Homo sapiens	29.414	14	10	+	Cluster 6	19.014	19.2135	18.5281	19.1467	19.1499	18.7549	18.9714	18.4626	18.7415	18.2957	18.5645	18.8234	17.8032	18.6223	19.0502	18.3077	19.0859	19.7459	19.1094	19.4149	19.3469	18.4513	19.2496	19.1653	19.2037	19.0742	19.882	19.7232	19.3463	19.7944	19.6762	18.9502	-1.36013	0.0353683	0.953344	0.950875	-0.57946	4.0817
4998	1	Q96GE4	Q96GE4	Centrosomal protein of 95 kDa	CEP95	Homo sapiens	95.299	13	11	+	Cluster 6	15.739	15.8744	15.9805	15.4284	15.5365	15.8744	15.7946	14.6863	14.3683	15.5469	14.3896	13.7254	15.0958	14.4795	15.8674	14.6486	15.2544	15.9351	15.6755	16.0463	15.7829	16.3761	15.668	16.5694	15.2823	15.501	16.0192	15.9745	15.748	16.2657	16.1577	15.5877	-1.10202	-0.316348	1.19227	0.899943	-0.673846	2.68891
3762	1	Q8NBP7	Q8NBP7	Proprotein convertase subtilisin/kexin type 9	PCSK9	Homo sapiens	74.289	20	14	+	Cluster 6	15.6083	16.4918	14.9893	15.867	15.1308	15.3578	16.3775	16.5034	16.1637	15.5548	15.2582	15.6862	15.2386	17.0766	15.1768	15.5676	17.5446	15.8603	16.6097	17.684	16.0696	17.1964	16.205	18.2272	16.3256	17.2035	17.2965	17.1383	16.3309	18.1068	17.4134	16.0602	-1.33037	0.110118	0.937449	0.947377	-0.664575	4.58973
2654	1	Q13438	Q13438	Protein OS-9	OS9	Homo sapiens	75.562	23	18	+	Cluster 6	19.9369	19.8924	19.3245	19.797	19.3561	19.4643	19.9302	18.6746	18.9766	19.3137	19.1374	19.4831	18.6973	19.1109	19.7666	19.2264	19.9607	19.6776	19.3519	19.4413	19.9392	20.1637	20.1224	20.0212	19.6487	19.8053	19.8048	19.5957	20.1994	20.1352	20.0235	19.4849	-1.21519	-0.051849	0.850395	1.13316	-0.716522	3.05794
3349	1	P42685	P42685	Tyrosine-protein kinase FRK	FRK	Homo sapiens	58.252	18	15	+	Cluster 6	18.3143	18.621	18.2065	18.9641	18.3407	19.031	18.3218	14.4497	18.0657	17.6803	17.8019	18.6441	14.7714	17.8778	18.687	17.7308	17.6315	18.5253	18.6959	19.4016	19.1184	18.8632	19.0619	19.7547	18.2588	18.399	19.4983	19.1795	18.3282	18.7331	19.5727	18.3552	-1.00779	-0.346781	1.13327	0.992499	-0.771202	1.98777
11426	2	P62891;Q59GN2	P62891	60S ribosomal protein L39	RPL39	Homo sapiens	6.403	1	1	+	Cluster 6	17.3722	17.5948	18.3383	18.7592	17.9626	17.8031	18.8268	16.8262	17.6251	17.9015	17.7086	18.3232	16.5218	17.8133	17.8127	17.6152	18.0562	17.8825	18.5353	18.9521	18.503	18.3975	18.6851	18.7102	18.3495	18.6492	18.7785	18.0615	18.1282	18.1795	18.6564	18.0565	-1.16479	-0.453582	0.826249	1.24492	-0.452796	2.92695
8244	1	Q53GA4	Q53GA4	Pleckstrin homology-like domain family A member 2	PHLDA2	Homo sapiens	17.091	7	5	+	Cluster 6	16.2016	17.0284	15.3748	15.9549	16.7659	15.8656	16.3425	14.2715	15.4012	15.3284	13.9412	15.5346	15.9234	15.9785	16.4668	14.9426	15.7447	16.2728	17.278	16.3106	18.4321	16.9749	17.0423	17.6004	16.4167	16.9272	16.3966	16.1232	15.9402	17.0973	18.4757	16.2977	-1.24586	-0.431833	1.07919	0.976599	-0.378096	3.25819
6166	1	P06702	P06702	Protein S100-A9	S100A9	Homo sapiens	13.241	9	8	+	Cluster 6	21.0778	19.6768	20.6341	22.0323	24.357	21.6984	25.2275	25.2095	23.2709	22.9328	22.3686	26.5943	25.1769	23.8488	22.4931	22.775	25.6087	21.3751	23.6172	24.5246	24.5639	25.6302	24.9208	28.2547	25.4338	24.7683	25.374	23.6517	25.2928	25.0569	23.8224	23.6779	-1.27274	-0.389622	0.705648	1.27608	-0.319371	2.00616
6017	1	Q9NSI8	Q9NSI8	SAM domain-containing protein SAMSN-1	SAMSN1	Homo sapiens	41.708	12	9	+	Cluster 6	16.3978	15.8843	16.1109	16.7669	14.8039	15.6132	17.0849	16.2403	16.5418	15.7684	16.2424	15.5204	15.5126	16.0063	15.9167	15.6268	17.6738	15.8862	16.3163	16.3138	16.7448	16.7692	16.9385	17.4324	16.7281	16.6856	17.3425	15.5446	17.1519	16.7427	16.865	16.3193	-1.31537	-0.342941	0.831757	1.1612	-0.334644	2.98998
4339	1	P22894	P22894	Neutrophil collagenase	MMP8	Homo sapiens	53.413	17	12	+	Cluster 6	16.2565	15.7535	15.4726	16.0573	19.3559	15.8939	19.1809	19.9788	17.1452	17.7915	17.3051	21.3325	19.8348	18.3599	17.3337	17.9433	19.3502	15.1033	18.2341	19.493	19.0792	19.5557	19.2753	21.7459	19.3861	18.9795	19.7466	18.0309	19.2166	19.8265	18.1965	18.2574	-1.24878	-0.411859	1.15731	0.886043	-0.382719	1.34633
4291	1	O95249	O95249	Golgi SNAP receptor complex member 1	GOSR1	Homo sapiens	28.61	14	12	+	Cluster 6	19.4205	19.7352	19.3417	19.4985	19.225	19.1184	19.2337	18.5919	18.9424	19.3989	19.0271	19.0903	18.5489	19.0304	19.2759	18.9685	19.3307	19.6187	19.2559	19.3914	19.7953	19.5546	20.0527	19.8339	19.3081	19.6064	19.2547	19.4189	19.6036	19.6819	19.9911	19.301	-1.21313	-0.341063	0.886774	1.17124	-0.503821	3.48576
4005	1	P52333	P52333	Tyrosine-protein kinase JAK3	JAK3	Homo sapiens	125.099	15	13	+	Cluster 6	16.3425	14.7572	14.9563	16.5069	14.2189	14.648	17.0178	13.8399	16.4487	16.811	14.9782	15.9624	15.2441	15.6368	14.4947	14.3694	17.4146	14.9483	15.6688	16.4068	15.5034	16.446	16.6469	16.4459	16.1069	15.567	16.9839	16.3993	16.8121	16.402	16.2121	15.6485	-1.32567	-0.321642	1.00703	0.998397	-0.358111	2.06557
3029	1	Q9Y266	Q9Y266	Nuclear migration protein nudC	NUDC	Homo sapiens	38.244	24	17	+	Cluster 6	21.8822	22.2985	22.0133	22.0578	22.0085	22.0592	22.2833	21.7154	21.7969	21.9044	22.1786	22.0047	21.4118	21.9892	21.9592	22.0493	22.2868	22.0969	22.8383	22.6919	22.7917	22.4559	22.3752	23.1171	22.7641	22.6979	22.4301	22.8748	22.0288	22.1856	22.9281	22.3304	-1.34622	-0.393995	0.982799	1.0031	-0.245688	5.80586
2870	1	P41218	P41218	Myeloid cell nuclear differentiation antigen	MNDA	Homo sapiens	45.837	23	17	+	Cluster 6	20.9113	20.2065	20.3268	21.0591	21.6235	20.3514	22.8933	22.5148	21.2402	21.0671	20.7007	23.5817	22.1977	22.0146	21.0361	20.8815	23.8224	20.303	21.7828	22.3578	21.9956	22.6951	22.5705	25.5986	22.9267	22.5465	22.5193	20.8025	23.135	22.491	21.7973	21.6093	-1.35641	-0.149424	0.814842	1.13135	-0.440351	1.88122
2523	1	Q9H0J9	Q9H0J9	Protein mono-ADP-ribosyltransferase PARP12	PARP12	Homo sapiens	79.065	23	19	+	Cluster 6	18.5746	18.8368	18.7526	19.0027	18.5191	18.6068	18.6265	18.2203	18.3162	18.2256	18.2415	18.8354	18.5894	19.0476	18.5236	18.5928	18.8043	18.611	18.8141	18.9362	18.8983	18.9543	19.0552	19.6273	18.9977	19.0434	20.1173	18.7317	19.2611	18.9699	18.7492	18.7405	-1.32673	-0.107461	0.646767	1.25971	-0.472294	3.06985
2453	1	Q15084	Q15084	Protein disulfide-isomerase A6	PDIA6	Homo sapiens	48.121	25	19	+	Cluster 6	24.9101	24.9142	24.3169	25.2205	24.3758	24.7954	24.9739	23.6632	24.0422	24.0907	24.0996	24.5899	23.6189	24.2475	24.8419	24.1993	24.7547	24.6047	24.495	25.0037	24.6974	25.1507	25.3095	24.6525	24.5335	25.0633	25.2252	24.6694	25.0981	25.2157	24.7907	24.6734	-1.32163	-0.450484	0.895003	1.09607	-0.218959	2.47885
2120	1	Q8TF46	Q8TF46	DIS3-like exonuclease 1	DIS3L	Homo sapiens	120.788	26	21	+	Cluster 6	16.96	17.0142	16.5959	17.1656	16.5487	16.6047	17.3937	16.393	16.4311	16.6469	16.7281	16.5654	16.1451	16.8014	16.9851	16.5104	16.8947	17.0405	16.6496	17.1513	16.9169	17.2786	17.3068	18.0147	16.9158	17.1671	17.4902	16.7588	16.9555	17.5463	17.4809	16.8011	-1.2096	-0.22425	0.715571	1.28558	-0.5673	2.9324
2106	1	Q86UE4	Q86UE4	Protein LYRIC	MTDH	Homo sapiens	63.837	24	21	+	Cluster 6	22.877	22.6873	22.1991	22.6206	22.3812	22.2758	23.0163	22.0193	22.2974	22.4985	22.5778	22.3787	21.1773	22.268	22.7772	22.4049	23.2499	22.6735	22.4618	23.3557	23.2871	22.7492	23.2788	23.3584	23.3121	23.0662	22.9508	22.5167	23.353	23.5534	23.0395	22.7422	-1.22058	-0.510255	1.04407	1.02306	-0.33629	4.46513
399	1	P14625	P14625	Endoplasmin	HSP90B1	Homo sapiens	92.472	62	48	+	Cluster 6	27.2106	26.9862	26.4372	27.3798	26.0796	26.8816	27.2519	25.8218	25.8508	26.2917	26.3972	26.4607	25.6318	26.0013	26.6994	26.2016	27.0449	26.6835	26.6416	26.8926	26.8799	27.1673	27.4183	27.0586	26.4506	27.1844	27.5301	26.4977	27.2853	26.9997	26.6421	26.6454	-1.31256	-0.2279	0.62361	1.29987	-0.383016	2.18471
2004	1	Q9Y2Z0	Q9Y2Z0	Protein SGT1 homolog	SUGT1	Homo sapiens	41.025	32	22	+	Cluster 6	21.6195	21.8015	22.0122	21.7368	21.9704	21.8113	21.8868	21.5375	21.8424	21.8457	22.0235	21.8576	21.4592	21.9247	22.0076	22.0272	22.0599	21.7016	22.553	22.2651	22.3408	21.8182	22.2706	21.9677	23.1175	22.2861	22.4831	22.8176	22.041	21.9015	22.1039	22.0138	-1.35124	-0.181469	0.971246	1.00194	-0.440477	3.28409
[truncated: 1 more columns]

## Sheet: Cluster 7
Number	# of Grouped proteins	Accession number	Master accession number	Master protein name	Master Gene Symbol	Species	MW(kDa)	PSMs	Peptides	ANOVA Significant	Cluster	CRC01-N	CRC02-N	CRC03-N	CRC04-N	CRC05-N	CRC06-N	CRC07-N	CRC08-N	CRC09-N	CRC10-N	CRC11-N	CRC12-N	CRC13-N	CRC14-N	CRC15-N	CRC16-N	CRC01-T	CRC02-T	CRC03-T	CRC04-T	CRC05-T	CRC06-T	CRC07-T	CRC08-T	CRC09-T	CRC10-T	CRC11-T	CRC12-T	CRC13-T	CRC14-T	CRC15-T	CRC16-T	Median N Zscore	Median S1 Zscore	Median S2A Zscore	Median S3 Zscore	Median S4A Zscore	-Log q-value
9292	1	Q9NX01	Q9NX01	Thioredoxin-like protein 4B	TXNL4B	Homo sapiens	17.013	5	4	+	Cluster 7	17.0348	17.5067	16.7871	17.3442	15.4836	14.3914	15.7485	16.3579	16.4029	16.7123	15.2123	16.7148	16.949	17.9841	17.5909	17.1817	17.5948	17.8418	17.6432	17.1394	17.6291	17.6707	16.8255	16.4782	16.6543	17.2082	18.0217	17.645	17.7484	16.7079	16.8928	17.1492	-1.12216	1.04459	1.01033	-0.777662	-0.1551	1.90864
5748	1	P62244	P62244	40S ribosomal protein S15a	RPS15A	Homo sapiens	14.839	13	9	+	Cluster 7	24.5246	24.681	24.9256	25.4644	23.2803	23.8258	25.3627	24.6452	24.4602	24.4623	24.7597	23.6954	23.5366	23.8712	24.5236	24.2036	25.0608	24.3469	25.2938	25.3961	25.1643	24.8773	25.6042	25.6127	25.4051	24.5006	24.5514	24.3051	24.3478	24.5553	25.1098	24.5597	-0.85788	0.922192	1.24667	-0.662356	-0.648622	1.97291
4103	1	Q7Z6M4	Q7Z6M4	Transcription termination factor 4, mitochondrial	MTERF4	Homo sapiens	43.959	18	13	+	Cluster 7	18.459	18.5454	17.9667	18.0667	18.0634	18.261	17.7543	17.358	17.3182	18.0557	16.4817	18.1696	16.9525	17.2752	18.1266	17.008	17.8406	18.5433	18.9933	17.9644	18.9157	18.6604	17.9168	18.0867	18.7572	18.1843	17.2692	18.5792	18.8216	18.7565	18.1519	18.265	-1.212	0.793144	1.23424	-0.559675	-0.255718	2.5057
4975	1	Q92820	Q92820	Gamma-glutamyl hydrolase	GGH	Homo sapiens	35.965	15	11	+	Cluster 7	22.0565	22.2781	22.0212	23.0475	21.5516	21.7656	22.4039	20.582	21.1387	22.3305	21.476	21.4633	20.7011	21.6181	22.1143	20.6921	22.9112	22.8327	22.8648	23.1358	24.0847	21.8957	21.7408	21.2641	23.3688	22.0346	24.2349	22.8695	23.3531	21.9963	21.384	22.2941	-1.2026	0.777504	1.23502	-0.624025	-0.185902	2.64197
10879	1	Q96E16	Q96E16	Small integral membrane protein 19	SMIM19	Homo sapiens	12.438	3	2	+	Cluster 7	14.718	16.6315	16.3918	16.5482	15.7018	15.6695	15.2213	14.7698	14.0207	14.9321	15.8785	14.3039	14.1751	15.5625	14.6493	15.6721	17.0654	17.5808	15.3785	16.6322	16.5411	16.6213	17.3735	15.1449	14.484	15.9585	16.2078	16.7368	16.8357	16.4672	16.3637	16.3732	-1.58426	1.14563	0.421187	0.00103264	0.0164118	3.0033
6865	1	Q13155	Q13155	Aminoacyl tRNA synthase complex-interacting multifunctional protein 2	AIMP2	Homo sapiens	35.348	8	7	+	Cluster 7	21.1461	21.4799	20.662	20.7928	20.8504	20.4453	20.9482	20.2993	20.5421	20.5624	20.4802	20.8021	20.3707	20.7287	20.6231	20.9577	21.0471	21.6228	21.6683	21.0331	21.8061	21.4594	21.0497	20.782	21.0222	21.6407	20.7714	21.5009	21.161	21.0911	21.0962	21.0954	-1.37545	1.18878	0.737121	-0.28127	-0.269183	4.10666
6760	1	P0CG12	P0CG12	Decreased expression in renal and prostate cancer protein	DERPC	Homo sapiens	51.392	7	7	+	Cluster 7	17.6625	17.3904	16.1179	16.2876	16.4313	15.4297	15.1313	15.4886	16.2993	17.0479	16.9801	17.09	17.4745	17.0818	17.753	17.8705	18.5581	18.4092	17.6056	17.9028	17.8124	16.9154	17.272	16.3084	18.4065	16.8629	16.907	18.3215	18.0453	17.8648	17.515	17.671	-1.32739	1.43551	0.253539	-0.335209	-0.0264487	2.73964
5702	1	P31483	P31483	Cytotoxic granule associated RNA binding protein TIA1	TIA1	Homo sapiens	42.962	12	9	+	Cluster 7	18.7248	19.1477	18.7705	19.3153	18.915	18.8628	18.9529	18.6595	18.6078	18.6409	18.731	19.2078	18.5205	18.7865	18.9462	18.8791	19.8158	19.0754	19.8682	19.7734	19.7308	19.3709	19.2455	19.2988	19.7378	19.5211	19.1045	19.0419	19.3767	18.9286	19.7069	19.3844	-1.48517	1.02592	0.810334	-0.283921	-0.0671595	6.00745
4937	1	Q8N8V4	Q8N8V4	Ankyrin repeat and SAM domain-containing protein 4B	ANKS4B	Homo sapiens	46.597	14	11	+	Cluster 7	19.0228	19.7955	18.4822	19.5131	18.6946	18.6891	18.3163	16.7743	18.1659	18.4145	18.0375	18.7109	16.7766	17.681	19.1522	18.0025	18.3901	19.8494	20.0226	19.7327	19.489	19.5792	19.2308	17.4579	18.0491	19.8434	19.2156	19.2647	18.9254	18.8265	19.7055	19.2912	-1.57281	1.08733	0.574239	-0.116142	0.0273842	2.13789
4779	1	P43897	P43897	Elongation factor Ts, mitochondrial	TSFM	Homo sapiens	35.393	15	11	+	Cluster 7	20.2847	20.5497	19.8162	20.7468	20.37	20.0471	19.9055	19.0978	19.7127	19.6867	19.5903	19.7656	19.6413	19.8392	20.0598	19.4805	19.8034	21.138	21.191	20.8589	21.1014	20.5827	19.9969	20.1582	20.1481	20.1919	20.0256	20.9479	20.5459	20.5915	21.0214	20.3225	-1.21564	1.27273	0.742772	-0.523945	-0.275916	3.4511
2961	1	Q8TBB5	Q8TBB5	Kelch domain-containing protein 4	KLHDC4	Homo sapiens	57.893	23	17	+	Cluster 7	18.168	18.8838	19.1688	18.5053	19.109	17.9052	19.1628	18.7943	18.9176	17.9588	17.9138	18.6756	17.1257	18.6307	18.6109	18.804	18.2668	19.7433	20.2708	19.332	19.6704	18.2736	19.2447	18.9379	19.0814	19.0304	18.5802	19.0008	18.3447	19.463	19.5542	18.9638	-1.19102	1.45142	0.454341	-0.276696	-0.438041	2.20851
2310	1	Q96G46	Q96G46	tRNA-dihydrouridine(47) synthase [NAD(P)(+)]-like	DUS3L	Homo sapiens	72.595	24	20	+	Cluster 7	19.9558	20.1086	19.1198	19.828	19.1751	19.6408	19.8411	19.0802	19.5581	18.8036	18.8518	19.3478	17.2003	19.1931	19.5763	19.4348	20.3921	20.4771	20.8516	20.5925	19.6878	20.0272	19.6602	19.549	19.9215	20.0934	19.9129	19.1441	19.5664	19.9037	18.7263	19.8503	-1.20054	1.46007	0.357764	-0.54145	-0.0758407	2.04129
2168	1	Q9ULL1	Q9ULL1	Pleckstrin homology domain-containing family G member 1	PLEKHG1	Homo sapiens	155.44	27	21	+	Cluster 7	18.7879	18.8089	18.4498	19.1802	18.8973	18.1711	19.3992	18.1542	18.8115	18.4571	18.7573	18.7585	15.101	18.6138	18.9663	18.6514	19.9619	18.6416	19.5345	19.3031	19.3025	19.2964	19.4389	18.7199	19.5293	19.2755	18.8137	18.9082	19.5199	19.1649	18.9267	19.151	-1.50029	1.24586	0.425569	-0.0609618	-0.110186	2.06748
2135	1	Q96PZ2	Q96PZ2	Serine protease FAM111A	FAM111A	Homo sapiens	70.196	28	21	+	Cluster 7	16.5369	16.4556	16.3919	16.6896	15.859	16.0612	16.8268	15.3257	16.4296	15.7231	16.5279	16.2476	14.5213	16.2444	16.3085	16.418	17.4614	16.8956	17.3907	17.1745	16.5875	17.2274	16.9335	17.2866	16.7194	17.0245	17.2343	17.1322	16.8993	16.9577	16.943	16.8889	-1.54443	1.12415	0.569499	0.0135614	-0.162775	5.46577
375	1	P47897	P47897	Glutamine--tRNA ligase	QARS1	Homo sapiens	87.799	55	44	+	Cluster 7	22.6599	23.0106	22.4207	22.6572	22.4222	22.5095	22.6605	21.898	22.2005	22.1556	22.0484	22.3784	21.4544	22.1399	22.3969	22.349	22.3762	23.0209	23.0165	22.828	23.5535	22.9014	23.052	22.0623	22.6766	23.0559	22.2823	22.75	22.4811	22.283	22.8822	22.7631	-1.50453	1.11352	0.634141	-0.301518	0.0583826	2.4492
2092	1	Q3L8U1	Q3L8U1	Chromodomain-helicase-DNA-binding protein 9	CHD9	Homo sapiens	326.03	26	21	+	Cluster 7	17.0803	16.9775	17.0582	17.5921	16.6636	16.8592	17.6043	16.0917	16.4909	16.5111	16.9986	16.1087	15.1379	16.821	17.296	16.0591	17.4528	17.827	17.8682	18.1551	17.2272	17.5892	17.4356	15.145	17.5117	17.6929	17.2816	17.1453	17.4444	17.5268	17.2374	17.3575	-1.55915	1.14145	0.490545	0.0704819	-0.143333	2.15605
11827	1	Q9UMR5	Q9UMR5	Lysosomal thioesterase PPT2	PPT2	Homo sapiens	34.224	1	1	+	Cluster 7	16.3572	15.5072	16.6797	17.6501	16.6139	16.7778	16.9992	15.8093	16.2016	16.328	16.0996	17.1385	16.1911	16.568	17.2544	15.8231	17.7867	16.9072	18.0658	18.6391	17.5878	16.8997	17.0089	16.4598	16.9765	17.5096	17.1309	17.8431	16.6478	17.373	18.0988	16.8883	-1.32966	1.15477	0.781551	-0.0756826	-0.53098	3.58867
10517	1	P58557	P58557	Endoribonuclease YbeY	YBEY	Homo sapiens	19.296	2	2	+	Cluster 7	16.7493	16.5492	15.6383	16.9634	16.1397	16.7414	16.0376	14.8551	14.8273	15.6191	15.0324	14.6314	14.9455	15.2934	16.8472	15.5338	16.0257	16.5457	16.7928	16.5848	17.1034	16.4601	16.2345	17.9189	16.2276	15.8076	16.1998	15.7304	16.2294	15.5929	17.1983	16.0172	-1.44372	0.870374	0.968953	0.0677085	-0.463312	1.77652
7943	1	A4D161	A4D161	Protein FAM221A	FAM221A	Homo sapiens	33.081	8	5	+	Cluster 7	16.941	17.8037	17.1705	17.3503	17.0719	16.9009	16.719	15.6477	16.682	16.7247	16.6178	16.6336	13.0309	16.0059	17.4055	16.7329	16.7343	18.291	17.8568	15.861	17.7048	17.7825	17.5755	18.3251	17.1736	17.2641	16.268	18.6115	16.993	17.0587	18.3891	17.2003	-1.39259	1.1322	0.792028	-0.194467	-0.337171	1.81072
7758	1	Q99417	Q99417	c-Myc-binding protein	MYCBP	Homo sapiens	11.963	7	6	+	Cluster 7	22.1569	22.3921	21.8538	22.1986	21.7171	21.7539	22.069	20.9006	21.4985	21.8396	21.5423	21.9913	20.1541	21.3653	22.0465	21.457	21.8039	22.5254	22.3057	22.3592	22.5751	22.225	22.2959	22.1213	22.1464	22.41	22.0591	21.7991	22.3575	22.0869	22.2413	21.9817	-1.38221	0.808082	1.03814	0.122332	-0.586344	2.82687
6421	1	Q8N6M0	Q8N6M0	Deubiquitinase OTUD6B	OTUD6B	Homo sapiens	33.812	10	8	+	Cluster 7	17.88	18.0576	18.1655	17.9133	17.8325	17.6972	18.0404	17.9398	18.4536	18.13	18.0932	18.1878	18.2858	18.3774	17.7454	18.4737	18.9855	18.3883	18.7311	19.0299	18.6388	18.0975	18.2392	18.7249	18.7359	18.4304	18.0173	18.4765	19.2495	19.3578	18.3332	18.3359	-1.45126	1.07866	0.722452	0.0963587	-0.446207	4.15318
5470	1	Q9BQA1	Q9BQA1	Methylosome protein 50	WDR77	Homo sapiens	36.725	14	10	+	Cluster 7	21.7003	21.8985	21.4649	21.545	21.3473	21.0902	21.2963	21.0062	21.3823	21.2036	21.353	21.4664	21.1864	21.1035	21.0578	21.7116	21.5639	21.9621	22.022	21.5103	22.1672	21.9563	21.6578	21.5075	21.8993	21.7443	21.7636	21.2034	21.9717	21.7494	21.9856	21.5925	-1.43602	0.926632	0.904342	0.105315	-0.500266	3.99401
4558	1	Q9BYF1	Q9BYF1	Angiotensin-converting enzyme 2	ACE2	Homo sapiens	92.461	16	12	+	Cluster 7	15.055	15.1418	16.7047	15.8836	15.9301	16.06	15.8691	15.5483	14.6278	15.0622	14.6674	15.0021	14.6981	15.9806	15.6998	14.5995	18.5816	16.668	17.5169	17.4378	17.3866	15.913	17.9244	15.7063	15.1633	16.3678	17.9874	15.6057	17.5878	17.1031	13.4164	16.0947	-1.3127	1.06875	0.925866	-0.191217	-0.490699	2.74314
4462	1	Q7L1Q6	Q7L1Q6	eIF5-mimic protein 2	BZW1	Homo sapiens	48.044	14	12	+	Cluster 7	21.125	21.5243	20.8234	21.2494	20.9002	21.0248	21.6633	20.5115	20.5019	20.549	20.6545	21.1542	20.3198	20.8424	21.0966	20.6711	21.7756	21.1457	21.6997	21.7844	21.5977	21.7414	21.3635	21.284	21.5619	21.6754	21.5791	21.2296	21.3828	21.4395	21.3087	21.0708	-1.26157	0.90718	1.01626	0.0775096	-0.739382	4.74092
4178	1	Q9BT22	Q9BT22	Chitobiosyldiphosphodolichol beta-mannosyltransferase	ALG1	Homo sapiens	52.519	16	13	+	Cluster 7	19.9486	20.1284	19.4639	20.1095	19.2536	19.4646	20.1537	18.6892	19.3864	19.3452	19.1789	19.659	18.6102	19.0172	19.4384	19.4033	19.5122	20.4945	20.3312	20.3053	20.4215	20.0308	20.6394	19.6093	20.069	20.3473	19.6496	19.7813	20.0893	19.7291	20.0079	19.8567	-1.5092	0.928788	0.859486	0.062961	-0.342034	3.58922
3829	1	Q9H0R6	Q9H0R6	Glutamyl-tRNA(Gln) amidotransferase subunit A, mitochondrial	QRSL1	Homo sapiens	57.463	16	14	+	Cluster 7	20.0029	19.9908	19.2736	19.7325	18.8852	19.4297	19.422	18.1506	18.7403	18.6624	18.8498	19.2294	18.1313	18.9689	19.7067	18.884	18.9403	19.8951	20.2093	19.7231	19.8905	19.9348	19.6408	18.921	19.4636	19.6001	19.2193	20.137	19.5998	19.8119	20.1937	19.4269	-1.43947	0.931676	0.917919	0.0530317	-0.463154	2.32842
3729	1	Q6FI81	Q6FI81	Anamorsin	CIAPIN1	Homo sapiens	33.581	15	14	+	Cluster 7	21.2186	21.5192	20.9734	21.3968	20.9673	21.1891	21.1966	20.331	20.4812	21.009	20.8347	21.0426	20.0872	20.8449	21.1409	20.6913	21.5569	21.889	21.9419	21.8415	22.1818	21.6307	21.3426	21.4224	21.4256	21.6637	21.4652	21.8782	21.4229	21.3754	21.98	21.3025	-1.3203	1.05636	0.930448	-0.170359	-0.496149	5.93792
3488	1	Q9BQP7	Q9BQP7	Mitochondrial genome maintenance exonuclease 1	MGME1	Homo sapiens	39.419	17	15	+	Cluster 7	18.4374	18.5789	18.1948	18.8689	18.2911	18.3545	18.4952	17.05	17.305	17.8995	17.7905	18.1149	16.9014	18.1477	18.7247	17.5688	17.8852	19.5322	19.5712	20.9776	19.2099	19.0236	18.9615	18.834	19.343	18.3843	19.185	18.7823	19.3881	18.9361	19.0795	18.6028	-1.36951	1.20382	0.594401	0.124796	-0.553514	4.39603
2981	1	Q96EY1	Q96EY1	DnaJ homolog subfamily A member 3, mitochondrial	DNAJA3	Homo sapiens	52.489	22	17	+	Cluster 7	20.1357	20.1819	19.9001	20.0239	20.0035	19.7459	19.8899	19.1863	19.5919	19.7926	19.6992	19.824	19.6263	19.6406	20.1726	19.9166	19.6296	20.8506	21.0533	20.8023	21.2879	20.218	20.3829	20.2157	20.2557	20.2051	19.4654	21.2006	20.4766	20.186	20.6456	20.1611	-1.23129	1.08423	0.97166	-0.302149	-0.522457	3.68676
2801	1	A6ND36	A6ND36	Protein FAM83G	FAM83G	Homo sapiens	90.835	23	17	+	Cluster 7	18.0958	18.622	18.1259	18.4761	17.9108	18.4446	18.1138	15.2085	17.1777	18.0331	17.1692	17.9009	13.6034	17.8064	18.1636	17.3685	16.9782	18.7345	19.6464	18.9069	18.4441	18.8665	18.4845	18.7554	17.2596	18.5539	18.6738	17.8157	17.7591	18.2007	19.1797	18.2104	-1.30907	0.763457	1.12237	0.0840636	-0.660819	1.63759
1111	1	Q86UK7	Q86UK7	E3 ubiquitin-protein ligase ZNF598	ZNF598	Homo sapiens	98.638	34	29	+	Cluster 7	18.518	18.7473	18.4949	18.5833	18.2714	18.7172	18.4079	18.1552	18.6446	18.5628	18.2012	18.4907	17.7562	18.3879	18.0245	18.4506	19.0174	19.3791	19.2496	19.3467	19.0765	18.8095	18.5533	18.9813	18.8406	19.2466	18.8337	18.9476	18.9259	18.8298	19.322	18.7551	-1.41774	1.18148	0.603618	0.101178	-0.468529	6.772
2085	1	Q14694	Q14694	Ubiquitin carboxyl-terminal hydrolase 10	USP10	Homo sapiens	87.137	25	21	+	Cluster 7	19.8108	20.1929	19.6381	20.1874	19.7934	19.8454	20.0788	18.9289	19.2281	19.5127	19.5733	19.8603	18.7065	19.5008	20.0466	19.2954	19.8757	20.4091	20.6878	20.6674	20.1935	20.3376	19.9522	19.9102	19.9708	20.206	19.9815	20.2339	19.965	20.1187	20.3261	19.923	-1.22406	1.14898	0.904271	-0.314491	-0.514694	3.70258
10262	1	A5PLL7	A5PLL7	Plasmanylethanolamine desaturase	PEDS1	Homo sapiens	31.137	3	2	+	Cluster 7	15.8077	15.6773	15.9162	16.1425	16.1444	14.4414	16.5939	14.5683	15.4437	15.54	15.3784	15.0643	15.4818	15.2824	16.0832	14.8178	16.9214	16.3487	16.678	17.5215	16.6383	16.175	16.7752	16.218	16.9395	15.0307	16.6136	15.3672	15.497	16.3679	16.413	15.8806	-1.39156	0.914499	0.836215	0.301831	-0.660989	3.0669
9711	1	Q13541	Q13541	Eukaryotic translation initiation factor 4E-binding protein 1	EIF4EBP1	Homo sapiens	12.581	3	3	+	Cluster 7	18.5896	18.8246	18.5733	18.6815	18.5861	17.8245	18.635	17.7749	17.7316	18.5619	18.6559	18.4126	18.4342	19.1282	19.3448	19.0444	21.1851	19.489	19.5819	19.6273	19.4767	19.319	19.4524	19.66	20.2304	18.8866	18.3127	19.4593	19.7065	19.1895	19.9655	19.0157	-1.52641	0.857692	0.605385	0.563613	-0.500278	4.74707
9057	1	Q8IYL3	Q8IYL3	UPF0688 protein C1orf174	C1orf174	Homo sapiens	25.977	5	4	+	Cluster 7	16.7541	16.4201	16.3662	16.8075	17.2874	16.8243	16.3937	15.3147	16.1469	16.1534	16.5538	15.7655	16.6339	16.0127	17.2596	16.0269	17.2318	17.0871	16.605	17.0715	17.0647	16.5787	16.7644	16.905	17.0359	16.8824	16.6329	16.938	17.1748	16.9109	17.6691	16.5412	-1.27199	0.91698	0.844733	0.349992	-0.839714	2.84267
8778	1	P20333	P20333	Tumor necrosis factor receptor superfamily member 1B	TNFRSF1B	Homo sapiens	48.292	6	4	+	Cluster 7	16.0706	15.4148	15.2363	15.6789	15.2368	14.6914	16.7329	15.5321	14.8118	15.9185	15.2698	15.989	14.9557	15.9168	15.7503	16.0004	17.1579	15.8905	16.571	16.068	16.3241	16.6202	16.6971	17.403	16.3306	16.3179	16.4215	16.8956	16.5998	16.271	16.2261	15.9376	-1.43818	1.01334	0.38634	0.633577	-0.595079	5.07619
8608	1	Q9Y333	Q9Y333	U6 snRNA-associated Sm-like protein LSm2	LSM2	Homo sapiens	10.832	8	5	+	Cluster 7	21.914	22.0217	22.0084	22.1477	21.7288	21.7319	22.2323	21.1952	21.4767	21.8157	21.9856	21.8942	21.1598	21.6361	21.8439	21.53	22.3778	22.2174	22.4291	22.2744	21.9146	22.6103	22.255	22.2254	22.518	22.0715	22.6294	22.0462	22.0845	22.2559	22.2019	22.0099	-1.42056	1.06131	0.593089	0.371206	-0.605038	4.88743
8591	1	Q9ULF5	Q9ULF5	Zinc transporter ZIP10	SLC39A10	Homo sapiens	94.13	6	5	+	Cluster 7	16.0214	14.7389	15.0416	15.8897	14.9186	15.9164	15.8548	15.3548	15.5952	15.9434	14.9319	15.8102	16.0432	16.0834	15.5881	17.5021	17.0759	15.5854	17.057	17.0471	16.9741	16.7402	16.2561	17.0716	16.9816	16.217	17.2541	15.9234	16.5888	16.9495	16.6495	15.9266	-1.13622	0.986514	0.84284	0.28001	-0.973149	4.05322
8418	1	Q96HR8	Q96HR8	H/ACA ribonucleoprotein complex non-core subunit NAF1	NAF1	Homo sapiens	53.72	5	5	+	Cluster 7	17.0423	17.4	17.1513	17.2339	17.2622	16.8866	17.28	17.0886	16.7567	16.9876	17.1527	17.6095	16.8059	17.6692	17.2452	16.6011	17.9568	17.731	18.2064	18.467	17.7762	17.5958	17.091	17.9717	18.0162	17.6227	18.0421	17.6567	18.054	17.8548	17.6645	17.3189	-1.2973	0.97375	0.464155	0.685837	-0.82644	5.99043
7352	1	P08476	P08476	Inhibin beta A chain	INHBA	Homo sapiens	47.443	8	6	+	Cluster 7	17.2157	16.2025	15.7121	15.2108	15.6136	16.3601	14.7386	16.1256	14.9795	15.3238	14.5753	15.9569	14.7428	15.4968	16.7467	14.5771	17.9205	17.291	16.4828	16.4355	16.7264	17.5989	16.9266	18.4234	18.4508	16.6249	15.6603	16.1913	17.1785	18.034	13.9162	16.0901	-1.39017	1.11657	0.301118	0.59025	-0.617762	2.99555
6715	1	O75385	O75385	Serine/threonine-protein kinase ULK1	ULK1	Homo sapiens	112.633	7	7	+	Cluster 7	16.2861	15.8217	16.0499	14.3886	15.0104	15.093	15.1587	15.5172	16.3609	14.888	16.408	15.7882	14.3158	15.1602	15.8478	16.5504	16.7766	15.9286	16.4277	16.7086	15.7061	16.4371	16.4249	15.2289	16.8091	16.3333	16.2498	16.0256	16.2234	16.1429	16.0786	15.9	-1.38365	0.871682	0.898834	0.277177	-0.664042	2.58393
5466	1	Q99729	Q99729	Heterogeneous nuclear ribonucleoprotein A/B	HNRNPAB	Homo sapiens	36.224	12	10	+	Cluster 7	22.4866	22.87	22.4441	22.7306	22.1254	22.0538	22.4247	21.4109	22.0735	21.8258	22.2628	22.0958	21.687	22.1186	23.0602	22.0735	22.4118	23.4026	23.7165	23.3523	23.1161	22.9194	22.8559	23.0823	22.919	22.7526	22.5293	22.925	22.3639	22.9383	23.3751	22.5532	-1.40447	1.16278	0.588498	0.19331	-0.540119	4.62342
3072	1	P04035	P04035	3-hydroxy-3-methylglutaryl-coenzyme A reductase	HMGCR	Homo sapiens	97.478	17	16	+	Cluster 7	15.4837	18.5677	16.6474	16.73	16.243	16.8953	17.497	16.1844	15.3494	14.1894	15.2467	16.9689	14.1382	14.597	15.5579	15.4776	16.4711	18.1982	17.8653	17.4844	18.7658	16.9519	17.0906	16.8988	16.7143	18.1134	17.112	16.7092	17.2043	17.1871	17.3691	16.2309	-1.23974	1.13371	0.680431	0.237107	-0.811505	3.07189
2822	1	O75427	O75427	Leucine-rich repeat and calponin homology domain-containing protein 4	LRCH4	Homo sapiens	73.451	22	17	+	Cluster 7	21.293	20.9811	20.5818	21.0653	20.5877	20.6872	21.3809	19.3977	19.9586	20.388	20.1228	20.7717	19.4281	20.4416	20.6361	20.4039	21.2318	21.1731	20.6862	20.6051	21.6034	21.1538	21.0772	21.372	21.0651	21.1287	21.0651	21.0531	21.1406	20.9532	21.3903	20.7758	-1.41392	0.845557	0.771556	0.477161	-0.680353	3.09155
2524	1	Q9H0P0	Q9H0P0	Cytosolic 5'-nucleotidase 3A	NT5C3A	Homo sapiens	37.947	24	19	+	Cluster 7	21.0987	21.0735	20.6748	20.8246	20.356	20.6961	20.9161	19.2833	20.0685	20.5023	20.2342	20.6261	19.4821	20.3198	20.4586	20.2992	20.5956	21.1494	21.0599	21.0589	21.8514	20.9297	20.8697	22.4396	20.3772	21.0765	21.1937	21.2079	20.9431	20.812	20.8376	20.6915	-1.44229	0.839086	0.835368	0.379366	-0.611526	2.96859
2123	1	Q8WYP3	Q8WYP3	Ras and Rab interactor 2	RIN2	Homo sapiens	100.163	26	21	+	Cluster 7	17.5362	17.8842	17.4365	17.6652	17.5445	17.3482	17.7316	15.7479	17.1205	17.373	17.3691	17.527	16.8739	17.4295	17.4475	17.0502	18.0291	17.9127	17.7757	18.5526	17.894	17.663	17.8648	17.4479	18.2291	17.8933	17.2816	18.7648	17.7867	17.4614	17.2965	17.6302	-1.48382	0.90236	0.809376	0.27525	-0.503169	2.58563
2478	1	Q86U38	Q86U38	Nucleolar protein 9	NOP9	Homo sapiens	69.438	25	19	+	Cluster 7	18.9072	19.1155	18.5768	19.3352	18.7209	18.7224	19.3757	17.6167	18.0644	18.3642	18.6887	18.6328	17.975	18.5181	18.9717	18.6875	18.8612	19.7255	19.6914	20.0519	19.5726	19.2082	19.2927	18.9069	19.4773	19.5702	19.4339	19.1196	19.4602	19.7315	19.1114	19.0984	-1.49826	0.970888	0.678518	0.337218	-0.488368	4.89781
11852	1	Q9Y6H1	Q9Y6H1	Coiled-coil-helix-coiled-coil-helix domain-containing protein 2	CHCHD2	Homo sapiens	15.513	3	2	+	Cluster 7	21.1646	21.2557	19.002	19.5802	20.3409	18.9924	19.6382	19.2082	19.4907	19.8485	18.8633	19.8659	19.6762	19.7208	20.2307	20.2793	20.4773	22.4885	22.1994	21.0895	21.557	20.5046	20.9425	19.6719	21.0992	20.8302	21.4581	22.1053	21.2109	20.2143	21.1199	20.3403	-1.26526	1.40076	0.217626	0.227964	-0.581093	4.45906
11121	1	Q9Y421	Q9Y421	Protein FAM32A	FAM32A	Homo sapiens	13.176	3	2	+	Cluster 7	17.0698	16.8784	16.7363	16.8381	17.5193	17.483	17.0807	15.6819	16.6912	14.88	15.0752	17.5956	15.1499	17.7617	17.8178	17.3793	17.2308	18.1578	17.8818	17.505	17.8726	17.53	16.8275	18.1196	17.5298	17.8871	17.4805	17.4517	17.3356	17.8373	17.85	16.9484	-0.991032	1.26499	0.39073	0.39018	-1.05487	2.55284
10316	1	O43257	O43257	Zinc finger HIT domain-containing protein 1	ZNHIT1	Homo sapiens	17.534	3	2	+	Cluster 7	16.0205	16.5194	17.0617	16.7604	16.3842	16.4205	16.7825	13.9177	15.9597	15.2232	16.5115	16.3571	14.608	15.977	16.5448	14.5233	16.4241	16.9567	16.9549	16.7515	16.8329	16.6348	16.8574	16.5846	16.8578	16.4181	16.5734	16.6001	16.6679	16.6201	16.624	16.3881	-0.994766	1.36419	0.542725	0.0123615	-0.924511	2.25143
8942	1	Q2M296	Q2M296	Methenyltetrahydrofolate synthase domain-containing protein	MTHFSD	Homo sapiens	42.174	4	4	+	Cluster 7	18.2623	17.8175	17.6545	17.6404	17.8455	17.8706	17.5448	15.6259	18.2096	14.7095	15.9144	17.4366	13.9482	15.6041	17.6384	17.779	18.3646	18.6681	18.8531	18.017	18.1905	18.3454	17.6091	17.8571	17.8878	18.0187	17.7295	18.6416	17.2162	17.6181	18.1278	17.6109	-0.799013	1.52417	0.445593	-0.307339	-0.863409	2.31649
8716	1	O95429	O95429	BAG family molecular chaperone regulator 4	BAG4	Homo sapiens	49.595	5	4	+	Cluster 7	16.6113	16.1244	16.1899	16.3401	16.2803	16.4026	16.2785	16.3998	16.1985	16.3687	16.178	16.5381	16.1501	15.8793	16.8934	16.3429	17.62	17.0863	16.7741	17.4184	16.54	16.8175	16.4604	16.896	17.1366	16.4144	16.2518	16.575	16.2492	16.7263	17.4458	16.0282	-0.610324	1.26014	0.612293	0.0278044	-1.28991	2.82445
8058	1	P15529	P15529	Membrane cofactor protein	CD46	Homo sapiens	43.748	7	5	+	Cluster 7	21.6153	21.7709	21.3643	21.2019	20.9787	20.4968	20.9102	20.3557	20.7265	20.5166	20.9768	20.9492	20.6496	20.5438	20.5852	21.1769	21.4863	22.1991	21.9362	21.4297	21.4974	21.6585	20.8281	21.746	21.1539	21.3288	21.6767	22.4044	21.6196	21.5264	21.6598	21.0615	-1.16164	1.27842	0.214563	0.510829	-0.842169	4.05419
7843	1	Q9NS73	Q9NS73	MAP3K12-binding inhibitory protein 1	MBIP	Homo sapiens	39.281	7	6	+	Cluster 7	16.4339	15.7298	16.774	16.356	16.1201	16.6899	16.3409	15.0872	15.6039	16.144	16.4877	15.0245	14.4552	15.9471	16.7574	15.318	17.151	16.6261	16.4677	16.7061	16.416	16.2296	16.2998	16.5254	16.6348	16.4536	16.4776	16.7659	15.9325	16.1534	16.6572	16.2283	-1.23616	1.26724	0.202579	0.514699	-0.748357	2.07556
6010	1	Q9NQ88	Q9NQ88	Fructose-2,6-bisphosphatase TIGAR	TIGAR	Homo sapiens	30.062	11	9	+	Cluster 7	19.3733	19.5942	19.1919	19.4766	19.0554	19.5842	19.4694	19.3542	19.4235	19.5957	19.0282	19.62	18.6431	20.0966	19.0385	19.5837	20.3223	19.7189	20.1697	19.145	19.8619	19.9025	19.8665	19.9155	20.7201	19.8396	19.7916	18.9786	19.8309	19.7441	19.6819	19.5791	-1.18428	1.40227	0.301403	0.190529	-0.709913	2.59904
5309	1	Q14653	Q14653	Interferon regulatory factor 3	IRF3	Homo sapiens	47.218	13	10	+	Cluster 7	19.4927	19.4679	19.5806	19.5071	19.2695	19.4017	19.6159	18.9188	19.0715	18.7979	19.2599	19.4535	19.1033	19.1135	18.6233	19.6655	20.1056	19.2937	20.0831	19.2455	20.4308	19.79	19.1982	19.8055	19.6298	19.8118	19.9756	19.4177	19.8262	19.2917	19.718	19.4855	-1.20314	1.38966	0.373166	0.123528	-0.683219	2.94467
5274	1	P62826	P62826	GTP-binding nuclear protein Ran	RAN	Homo sapiens	24.421	14	10	+	Cluster 7	24.3952	24.6043	24.2268	24.5151	23.9484	23.9309	23.8469	23.6959	24.083	24.009	23.9551	24.0485	23.4567	24.0651	24.4534	24.3783	24.93	24.7924	25.1482	24.7598	24.4521	24.4456	24.3029	24.3897	24.3357	24.512	24.538	23.8434	24.2213	24.1967	24.8181	24.2261	-1.04028	1.60527	0.15751	-0.195214	-0.527287	2.80396
2655	1	Q13472	Q13472	DNA topoisomerase 3-alpha	TOP3A	Homo sapiens	112.375	20	18	+	Cluster 7	18.9179	19.331	19.0577	19.171	18.7928	18.392	19.2536	15.0427	13.9006	15.6702	19.095	18.8497	18.0296	17.9931	18.9136	18.3514	18.973	19.8513	20.6757	19.6892	18.3564	19.3965	19.2742	19.5906	18.4978	19.0318	19.5846	19.3259	19.3775	19.2789	19.3861	19.0946	-1.24609	1.44668	0.257759	0.0732274	-0.531583	2.22312
1044	1	Q9BZ95	Q9BZ95	Histone-lysine N-methyltransferase NSD3	NSD3	Homo sapiens	161.616	33	30	+	Cluster 7	18.85	18.9033	18.4712	19.1536	18.6114	18.5641	19.1213	17.6607	18.0125	18.4088	18.5774	18.8947	17.8078	18.5376	19.2112	18.2896	19.6445	19.5097	18.6255	19.7089	18.5324	19.1875	19.1524	19.0638	19.6624	18.9477	19.2075	18.8766	18.9983	19.0767	19.359	18.6432	-1.0908	1.30896	0.48534	0.202218	-0.905715	3.24677
2513	1	Q9BQ70	Q9BQ70	Transcription factor 25	TCF25	Homo sapiens	76.666	23	19	+	Cluster 7	18.906	19.2078	18.895	18.9346	18.9005	18.7642	19.1457	18.4563	18.6391	18.5943	18.6685	19.0258	18.1807	18.6143	19.1179	18.7375	19.5261	19.589	19.2384	19.3581	19.4274	19.235	19.6255	19.8762	19.1161	19.5566	18.836	19.0119	19.0647	19.035	19.5739	18.8781	-1.03697	1.27782	0.719569	-0.0846901	-0.875732	4.64311
[truncated: 1 more columns]

## Sheet: Cluster 8
Number	# of Grouped proteins	Accession number	Master accession number	Master protein name	Master Gene Symbol	Species	MW(kDa)	PSMs	Peptides	ANOVA Significant	Cluster	CRC01-N	CRC02-N	CRC03-N	CRC04-N	CRC05-N	CRC06-N	CRC07-N	CRC08-N	CRC09-N	CRC10-N	CRC11-N	CRC12-N	CRC13-N	CRC14-N	CRC15-N	CRC16-N	CRC01-T	CRC02-T	CRC03-T	CRC04-T	CRC05-T	CRC06-T	CRC07-T	CRC08-T	CRC09-T	CRC10-T	CRC11-T	CRC12-T	CRC13-T	CRC14-T	CRC15-T	CRC16-T	Median N Zscore	Median S1 Zscore	Median S2A Zscore	Median S3 Zscore	Median S4A Zscore	-Log q-value
11795	1	Q9NRR8	Q9NRR8	CDC42 small effector protein 1	CDC42SE1	Homo sapiens	8.921	1	1	+	Cluster 8	15.8926	15.9241	16.6086	16.0202	16.3026	15.2457	16.731	15.6167	16.3076	15.7896	16.0497	15.5152	15.1585	15.6373	16.6495	15.9983	17.3863	16.3593	16.7561	16.4522	17.1932	16.0228	17.4854	17.1401	17.3126	15.9876	16.9688	15.6228	16.0633	16.029	17.1828	15.8387	-0.886002	0.735985	0.115936	1.17015	-1.13606	2.58062
9946	1	Q92985	Q92985	Interferon regulatory factor 7	IRF7	Homo sapiens	54.277	4	3	+	Cluster 8	15.2048	16.1048	14.5614	16.3088	15.1076	14.3947	16.2501	14.7664	15.1077	13.9132	15.6991	14.4644	15.2863	16.6534	15.4438	16.1521	16.5989	15.9769	15.7183	15.08	17.524	16.0087	16.0765	17.4124	16.9631	16.0537	16.0966	14.5203	16.5742	16.4545	16.6063	14.9559	-0.789033	0.406265	0.458209	1.18694	-1.26238	2.11976
9676	1	P84101	P84101	Small EDRK-rich factor 2	SERF2	Homo sapiens	6.897	3	3	+	Cluster 8	15.7637	16.2683	15.0713	16.6355	15.96	15.4484	17.0453	16.678	16.5651	16.9639	15.368	17.0605	14.9934	17.2349	17.1571	17.4833	16.1652	17.6365	17.4242	17.8271	17.2738	17.137	17.598	17.732	17.2683	16.8673	17.0341	17.6387	16.919	16.9612	17.286	16.2141	-0.680165	0.894751	0.607192	0.596695	-1.41847	2.80562
9362	1	Q9Y3E0	Q9Y3E0	Vesicle transport protein GOT1B	GOLT1B	Homo sapiens	15.422	5	4	+	Cluster 8	18.3788	18.4757	18.0946	18.0812	18.2752	18.1466	18.1813	17.6659	17.8816	17.9486	17.3818	18.1107	17.3408	18.5342	17.6976	18.3302	18.5618	18.4012	18.8157	17.9847	19.5807	18.3333	18.7617	18.4683	18.363	19.1111	18.0259	17.8836	17.5966	19.44	19.073	17.9635	-0.734404	1.10544	0.189858	0.730818	-1.29171	2.15109
9247	1	Q9H9V9	Q9H9V9	2-oxoglutarate and iron-dependent oxygenase JMJD4	JMJD4	Homo sapiens	52.493	4	4	+	Cluster 8	15.686	16.0043	15.9687	13.8585	15.1993	15.8851	16.4524	15.9426	15.4564	14.6926	15.959	15.5876	15.4959	14.3956	14.2877	14.8296	16.2339	15.5334	16.2345	15.6686	16.5803	16.1984	15.9898	17.4577	15.8587	15.7363	16.825	15.848	16.8246	17.055	16.4525	15.5008	-1.01999	0.571106	0.489445	1.07358	-1.11415	3.19148
9195	1	Q99988	Q99988	Growth/differentiation factor 15	GDF15	Homo sapiens	34.14	6	4	+	Cluster 8	18.3999	15.1185	15.1764	15.619	14.5487	15.6439	15.2707	15.9753	15.5966	17.1031	15.4232	15.1019	15.1709	16.3833	15.2933	14.1758	18.2879	17.5295	18.2763	18.339	17.9557	17.304	18.1122	20.3643	16.0253	18.7334	17.5788	18.7543	18.3942	17.7841	18.918	15.4589	-1.12181	0.769953	0.562084	0.846379	-1.0566	6.15782
9069	1	Q8N4S7	Q8N4S7	Progestin and adipoQ receptor family member 4	PAQR4	Homo sapiens	29.126	6	4	+	Cluster 8	14.0359	14.4188	14.8747	15.0437	14.3605	15.2286	14.9319	15.5824	15.0093	15.0079	15.0307	14.7522	15.4734	14.1568	15.1224	15.4636	14.5441	16.2987	15.5245	15.2105	16.1245	15.3888	15.5824	15.5449	15.4679	15.577	15.2439	15.9547	14.9684	15.4152	16.1603	14.6104	-0.516	0.770836	0.432486	0.821737	-1.50906	2.64363
8920	1	Q14872	Q14872	Metal regulatory transcription factor 1	MTF1	Homo sapiens	80.956	4	4	+	Cluster 8	16.3476	16.6495	15.7369	16.1956	16.3742	15.5285	14.5322	16.3002	16.4017	15.4133	15.4131	15.8604	14.4898	16.4336	14.7264	16.2513	16.4473	16.1661	16.2754	16.5921	16.1838	16.1628	16.357	17.5865	16.5243	16.4301	16.487	16.0974	16.5268	16.7553	16.076	15.8841	-0.621532	0.448699	0.0524202	1.3645	-1.24409	2.33031
8908	1	Q13569	Q13569	G/T mismatch-specific thymine DNA glycosylase	TDG	Homo sapiens	46.054	4	4	+	Cluster 8	16.9656	17.3802	15.5685	17.1301	15.685	15.7437	17.3671	15.9127	16.586	14.9847	14.3295	16.7687	15.3369	16.0499	16.6248	16.0268	17.6135	17.026	17.4162	17.4302	16.4128	17.1766	17.8362	17.3217	17.3033	17.3026	17.2312	16.8757	17.4436	16.8243	17.6249	16.1333	-1.1561	0.89872	0.541471	0.730362	-1.01445	3.64982
6771	1	P15923	P15923	Transcription factor E2-alpha	TCF3	Homo sapiens	67.602	9	7	+	Cluster 8	17.7799	17.8256	17.6751	18.1461	19.2918	14.6306	17.416	15.7418	15.448	17.8843	18.1175	17.7747	18.4716	17.9539	17.8555	17.5367	18.2853	18.0959	18.4726	19.0196	18.1264	18.001	18.1033	17.8718	18.5093	18.3512	18.9367	17.9016	18.2206	18.4896	17.4859	17.8484	-1.15939	1.04381	0.318358	0.748422	-0.951203	1.66567
6702	1	O43809	O43809	Cleavage and polyadenylation specificity factor subunit 5	NUDT21	Homo sapiens	26.228	7	7	+	Cluster 8	22.263	22.0982	21.8276	22.5749	21.9152	22.2786	22.3194	21.2062	21.8961	21.8963	22.0652	22.0298	21.6772	21.9997	22.3138	21.8706	22.4509	22.4434	22.5593	22.1694	22.2165	22.3565	22.4928	22.1055	22.3914	22.4623	22.6694	22.3142	22.3366	22.4018	22.3441	22.0152	-0.994291	1.14186	-0.00619771	0.850589	-0.991964	3.22554
6083	1	A2A288	A2A288	Probable ribonuclease ZC3H12D	ZC3H12D	Homo sapiens	58.076	9	8	+	Cluster 8	17.5308	16.9643	17.7145	17.9018	15.9997	16.3454	17.6817	16.1287	16.1548	16.6413	16.6552	16.3245	14.9586	15.52	16.0389	13.9488	17.4901	16.5625	17.3963	17.2259	17.354	16.5446	17.8622	16.9684	16.5128	17.759	17.7048	17.1762	17.1533	17.358	18.4031	15.9962	-0.810979	0.82128	0.559263	0.762317	-1.33188	1.91687
5450	1	Q96GX5	Q96GX5	Serine/threonine-protein kinase greatwall	MASTL	Homo sapiens	97.319	12	10	+	Cluster 8	15.0744	14.6449	16.3336	16.0668	15.9558	15.5802	14.8001	15.2974	14.4599	14.3733	15.337	16.1747	14.1659	15.49	13.8565	15.4286	15.85	16.2194	15.6463	17.3781	15.7313	15.64	16.0571	16.3618	16.5497	15.9807	16.3143	15.9332	15.6026	16.7017	15.75	15.1862	-0.850135	0.605609	0.281256	1.17133	-1.20806	3.15625
5360	1	Q6NUJ5	Q6NUJ5	PWWP domain-containing protein 2B	PWWP2B	Homo sapiens	63.97	11	10	+	Cluster 8	17.0337	17.4282	16.6883	17.3812	16.7474	16.3196	17.1918	14.8747	14.6882	16.0284	14.394	14.6232	14.9942	15.5621	17.0511	16.5131	16.6272	17.2649	16.952	16.4631	16.9907	17.1804	16.857	17.1874	16.6922	17.4655	16.9194	17.4627	17.0789	17.1756	17.8123	15.9284	-0.539304	0.506345	0.581867	0.942827	-1.49174	2.39468
5352	1	Q68DC2	Q68DC2	Ankyrin repeat and SAM domain-containing protein 6	ANKS6	Homo sapiens	92.219	12	10	+	Cluster 8	16.3951	14.1783	14.605	16.7294	16.4604	16.5903	14.9064	16.7988	15.5079	15.5924	15.1475	16.6123	15.2832	16.5904	17.1674	14.4399	17.1539	17.0795	15.6049	16.7324	15.7818	16.6983	16.2462	17.2732	16.8882	16.012	15.9593	16.9039	16.1585	17.1044	17.0598	15.6496	-0.76491	1.00925	0.38633	0.696639	-1.32731	1.74246
4994	1	Q96EY8	Q96EY8	Corrinoid adenosyltransferase MMAB	MMAB	Homo sapiens	27.386	15	11	+	Cluster 8	20.385	20.5102	19.775	19.9481	20.272	19.6353	20.0768	18.0569	19.6254	19.0763	18.8535	19.9512	18.9875	19.5626	20.3327	18.7748	19.829	20.8185	20.3475	19.9255	21.1684	19.9458	20.4006	18.703	20.1636	19.8117	19.9533	21.5773	20.4489	20.3843	20.6631	19.56	-0.763456	0.967017	-0.115169	1.06595	-1.15434	1.80629
4749	1	P16989	P16989	Y-box-binding protein 3	YBX3	Homo sapiens	40.089	22	16	+	Cluster 8	20.7045	21.3814	21.0292	21.017	20.9644	20.9419	21.2972	20.7352	21.0378	21.4154	21.4069	20.8902	20.2288	21.0801	21.0285	20.9823	21.8216	21.3319	22.0612	22.0794	21.3486	21.3593	21.4633	21.805	22.0933	21.8156	21.4988	21.9933	21.4064	21.8908	21.7169	20.998	-0.941055	1.04472	-0.104461	1.00341	-1.00261	5.75678
4546	1	Q9BQC3	Q9BQC3	2-(3-amino-3-carboxypropyl)histidine synthase subunit 2	DPH2	Homo sapiens	52.084	12	12	+	Cluster 8	18.2719	18.6215	18.0754	18.6712	18.1758	18.0611	18.5694	17.0973	17.9306	18.0138	17.6792	18.2125	17.5825	18.2407	18.4953	17.3688	18.0812	18.7637	18.9381	18.5283	18.9973	18.5554	18.6001	18.6326	18.6289	18.5363	18.1943	18.4028	17.9965	18.5758	19.1894	17.6337	-0.451682	0.952531	0.494298	0.53905	-1.5342	2.27322
4508	1	Q8WUY1	Q8WUY1	Protein THEM6	THEM6	Homo sapiens	23.864	13	12	+	Cluster 8	21.9352	21.8379	21.3123	21.752	21.4211	21.0979	21.6794	20.3524	21.1605	21.1945	21.4748	21.0785	20.8303	21.2681	21.4432	21.3568	21.3433	22.4221	22.3594	22.0388	22.5683	21.3746	22.3916	21.7845	22.1745	21.7818	21.7465	22.0973	22.3836	22.2343	21.8533	21.1632	-0.892985	1.07892	0.462117	0.574575	-1.22263	4.05428
3600	1	P01889	P01889	HLA class I histocompatibility antigen, B alpha chain	HLA-B	Homo sapiens	40.46	28	20	+	Cluster 8	24.9895	24.829	25.7228	25.5471	24.5742	24.8017	25.6581	24.4341	24.7776	24.968	24.5547	25.0678	24.5727	24.3164	24.2557	24.3617	25.6426	24.895	25.7163	25.0573	25.4161	25.3019	25.4166	26.2096	25.739	25.8203	26.3096	24.906	26.2915	25.6308	24.0796	24.5651	-0.808906	0.84174	0.182375	1.02834	-1.24355	2.34498
3005	1	Q9H257	Q9H257	Caspase recruitment domain-containing protein 9	CARD9	Homo sapiens	62.243	23	18	+	Cluster 8	17.039	16.6829	16.4095	16.9751	15.9324	16.0463	17.4664	16.5312	16.2615	16.0064	16.3589	16.7992	15.6888	16.6794	16.9995	15.2539	18.2567	16.395	16.832	19.0149	16.4077	16.6848	17.1058	17.4931	16.9124	16.934	17.7766	15.708	17.7748	16.9156	16.7508	16.3688	-0.789396	0.731787	0.112907	1.16127	-1.21657	1.80547
1928	1	Q6N069	Q6N069	N-alpha-acetyltransferase 16, NatA auxiliary subunit	NAA16	Homo sapiens	101.465	27	22	+	Cluster 8	18.0393	18.1416	18.1232	18.0931	18.232	18.0879	18.3218	17.6561	18.0267	17.7476	18.398	18.0736	17.7981	17.8834	18.1332	18.2498	18.6177	18.2181	19.0704	18.8499	17.7798	18.3192	18.3012	18.3518	19.6308	18.7176	18.6054	18.835	18.6736	18.4687	18.5749	18.1252	-1.03265	1.05239	-0.128161	1.0039	-0.89548	3.79931
1109	1	Q6ZRS2	Q6ZRS2	Helicase SRCAP	SRCAP	Homo sapiens	343.561	35	29	+	Cluster 8	20.1455	20.1351	20.3882	20.1868	20.0502	19.9746	20.1059	19.8368	20.0622	20.0947	20.1776	20.0705	19.5467	19.8089	20.2877	19.9915	20.1981	20.44	20.552	20.2856	20.394	20.2795	20.3218	20.3758	20.3642	20.4828	20.3392	20.3511	20.2933	20.4747	20.2553	20.0228	-0.865417	1.1456	0.276882	0.645267	-1.20234	4.45696
988	1	O43592	O43592	Exportin-T	XPOT	Homo sapiens	109.967	41	30	+	Cluster 8	19.6224	19.6003	19.3642	19.6819	19.8756	19.7267	19.8001	19.6126	19.5892	19.4246	19.4789	19.9219	19.1817	19.9794	19.3566	19.2734	20.4825	19.8386	20.8842	20.1291	20.323	19.9223	19.7874	20.3028	20.3335	20.4321	20.3762	19.7267	20.0063	20.4956	19.4723	19.6456	-1.0876	1.14461	0.244098	0.68673	-0.987836	4.4382
835	1	O15294	O15294	UDP-N-acetylglucosamine--peptide N-acetylglucosaminyltransferase 110 kDa subunit	OGT	Homo sapiens	116.925	44	32	+	Cluster 8	20.0719	20.0879	19.9244	20.1126	19.8469	19.8702	20.1693	19.4686	19.5945	19.8004	19.9083	19.9425	19.2689	19.8673	20.0204	19.818	20.4221	20.1336	20.4319	19.9821	20.1492	20.4795	20.0447	20.3128	20.3214	20.2914	20.2592	20.0197	20.2182	20.4093	20.3495	19.9382	-1.09586	1.2511	0.0492359	0.675737	-0.880215	4.69048
135	1	Q96Q15	Q96Q15	Serine/threonine-protein kinase SMG1	SMG1	Homo sapiens	410.507	84	68	+	Cluster 8	18.2659	18.2275	18.3202	18.3911	18.153	18.2585	18.4135	18.0424	18.2357	18.2234	18.259	18.3021	17.7081	18.3372	18.2583	18.1513	18.5902	18.2818	18.6372	18.5546	18.7092	18.477	18.4929	18.7287	18.7745	18.5583	18.3322	18.5788	18.4348	18.669	18.3836	18.2584	-1.09203	0.860147	0.651007	0.672474	-1.0916	5.08427
139	1	P07814	P07814	Bifunctional glutamate/proline--tRNA ligase	EPRS1	Homo sapiens	170.594	88	64	+	Cluster 8	22.4811	22.73	22.3176	22.5484	22.2093	22.3412	22.6116	21.7616	22.0952	22.0911	22.1679	22.3772	21.7356	22.1596	22.3554	22.2701	22.5032	22.867	23.0181	22.5788	23.372	22.7972	22.8115	22.7992	22.7393	22.8122	22.4923	23.051	22.711	22.6097	22.8507	22.2404	-1.00117	0.875948	0.647355	0.654083	-1.17621	5.01278
10309	1	O15391	O15391	Transcription factor YY2	YY2	Homo sapiens	41.346	3	2	+	Cluster 8	16.7948	16.8719	16.9798	17.7861	17.6292	15.6025	17.2532	16.7857	15.0695	17.0161	16.9575	16.2597	14.8219	17.6158	17.9376	16.9872	17.3982	17.4489	17.6068	17.5001	17.6077	17.8436	17.7366	17.5616	17.8884	17.6288	18.259	17.9083	17.2954	18.125	17.9475	17.224	-1.3013	0.0605647	0.510919	1.30714	-0.577321	3.17951
9346	1	Q9Y222	Q9Y222	Cyclin-D-binding Myb-like transcription factor 1	DMTF1	Homo sapiens	84.47	5	4	+	Cluster 8	15.339	15.3585	15.9212	15.6669	15.9232	15.0879	15.089	14.5664	15.3232	15.4706	15.3938	13.9818	15.0613	15.0928	14.4305	15.0527	15.6345	15.2034	15.8406	15.1486	15.8677	16.1154	14.8207	16.0587	15.8646	15.7211	16.0894	16.2972	15.3217	16.0444	16.0498	15.3535	-1.19103	0.0371738	0.708631	1.2173	-0.772067	2.54242
8799	1	P30273	P30273	High affinity immunoglobulin epsilon receptor subunit gamma	FCER1G	Homo sapiens	9.667	4	4	+	Cluster 8	19.2749	18.8178	18.3181	20.334	19.3326	18.4929	19.3439	20.0283	18.7862	19.3711	19.0288	19.3974	19.348	20.3992	18.9099	18.9675	21.5246	19.0503	20.1728	20.5122	20.5436	20.8011	20.8157	22.8298	20.7909	20.3128	21.4335	19.2814	22.1145	20.5773	20.5091	19.7373	-1.34108	0.105047	0.722047	1.13364	-0.61965	4.68922
8494	1	Q9H6H4	Q9H6H4	Receptor expression-enhancing protein 4	REEP4	Homo sapiens	29.395	5	5	+	Cluster 8	19.2882	19.7946	19.0106	19.6569	18.9335	19.172	19.2214	17.719	19.0084	19.1475	18.3795	18.9095	17.8602	18.6567	19.4682	18.4829	18.9506	19.8694	19.2716	19.488	19.3805	19.4199	19.3821	19.5235	19.0416	19.552	19.4211	19.6709	19.1327	19.4391	19.9514	19.0083	-1.0401	0.198097	0.898555	0.989061	-1.04561	2.27483
8306	1	Q86U06	Q86U06	Probable RNA-binding protein 23	RBM23	Homo sapiens	48.731	6	5	+	Cluster 8	16.6255	17.02	16.7968	16.8935	16.4375	16.4722	16.8516	14.3402	15.7494	14.5177	15.2239	16.3456	14.3659	16.0326	16.7088	16.756	16.657	17.3839	16.5009	16.9078	16.5276	16.6787	16.7757	17.0097	16.7085	16.8835	16.9712	16.3897	16.8067	17.1287	16.755	16.4793	-1.09042	0.283411	0.430773	1.30039	-0.92416	2.17404
7434	1	P50591	P50591	Tumor necrosis factor ligand superfamily member 10	TNFSF10	Homo sapiens	32.511	6	6	+	Cluster 8	17.3762	17.463	16.6388	17.3962	16.8586	16.362	16.9689	15.7325	16.176	16.7209	15.9223	17.1729	16.1823	16.7262	17.0462	16.532	16.883	17.2414	17.1429	17.2821	17.3137	17.2665	17.3715	18.572	16.7905	17.3599	17.3463	17.7239	17.1974	17.6487	17.404	16.8435	-1.24923	0.251115	0.74901	1.0691	-0.819995	3.12828
6831	1	P57071	P57071	PR domain zinc finger protein 15	PRDM15	Homo sapiens	169.272	8	7	+	Cluster 8	15.6478	15.7605	15.6556	16.3179	14.4266	15.798	16.239	15.0115	15.4294	15.5638	15.6005	14.7563	14.5815	14.3619	15.9142	14.7087	16.0238	15.9368	16.3228	16.0753	16.2331	16.0565	16.3113	16.2464	16.4557	15.815	16.4194	15.3561	15.6562	16.3579	15.9559	15.7197	-1.27847	0.347296	0.536818	1.16645	-0.772087	3.37558
6398	1	Q7Z4F1	Q7Z4F1	Low-density lipoprotein receptor-related protein 10	LRP10	Homo sapiens	76.194	9	8	+	Cluster 8	16.9876	18.0016	16.8972	16.6714	17.1807	14.2481	16.8666	13.6317	16.5962	16.4354	14.7651	17.5542	16.4798	16.8266	16.8426	17.1113	17.3152	17.6793	17.2427	17.3094	18.2404	17.2224	17.3883	19.2863	17.1089	17.3167	17.5541	16.9268	17.6225	18.2892	18.276	16.9027	-1.14443	0.433318	0.414233	1.21775	-0.920875	2.77407
6260	1	P52747	P52747	Zinc finger protein 143	ZNF143	Homo sapiens	68.895	13	11	+	Cluster 8	17.7205	17.3046	17.6783	17.7173	17.4631	16.129	17.807	15.8372	16.776	14.9119	17.932	16.8656	15.3087	17.3861	17.6718	17.302	17.6061	17.4747	17.8542	17.4853	17.6315	17.6952	17.7009	17.7544	17.7517	17.3552	17.8053	17.3587	17.3955	17.9899	17.4706	17.3295	-1.02644	0.483069	0.630235	1.03177	-1.11862	1.78956
5998	1	Q9HAW4	Q9HAW4	Claspin	CLSPN	Homo sapiens	151.096	11	9	+	Cluster 8	15.7373	15.0139	15.2606	14.2619	13.9906	14.2919	15.2717	14.3239	15.7067	15.7598	14.6957	16.2726	15.46	15.6078	15.6756	14.0444	15.293	16.0435	15.5595	16.411	14.9698	15.6493	15.2415	16.0443	15.9818	15.9576	16.1123	15.4885	15.4645	15.1056	16.275	15.2213	-0.878595	0.0954017	0.393602	1.41712	-1.02753	2.03124
5334	1	Q53H96	Q53H96	Pyrroline-5-carboxylate reductase 3	PYCR3	Homo sapiens	28.659	13	10	+	Cluster 8	19.9431	20.2547	19.7036	20.391	19.5346	19.497	20.106	18.812	19.2085	19.4685	19.414	19.7075	18.8691	19.1201	19.877	19.3662	19.8604	21.0252	20.0319	20.3141	20.896	20.1794	20.4834	20.1392	20.8305	20.1149	19.5525	20.265	21.1953	21.1016	20.9064	19.7339	-1.25265	0.0402117	0.747235	1.1714	-0.706195	4.41192
4810	1	P78545	P78545	ETS-related transcription factor Elf-3	ELF3	Homo sapiens	41.456	16	11	+	Cluster 8	17.9367	18.2332	17.4513	18.1544	17.6053	17.9646	17.564	16.146	17.4386	17.8219	16.9538	18.0911	16.4733	17.2998	17.9936	17.8223	16.9665	18.9355	18.2973	18.5372	18.3839	18.3286	18.4871	17.3015	19.1048	18.4722	18.4814	18.6436	18.3163	18.7075	18.2173	17.9268	-1.36977	0.418848	0.684381	0.983092	-0.71655	3.13919
3483	1	Q99598	Q99598	Translin-associated protein X	TSNAX	Homo sapiens	33.112	18	15	+	Cluster 8	21.1664	21.1164	20.9021	20.8981	20.9627	20.8631	21.2089	20.2073	20.782	20.5775	20.7416	20.9051	20.457	20.5792	21.1667	20.8557	21.0852	21.0073	21.2653	20.8918	21.2635	21.1611	21.1239	21.5304	21.3603	21.1478	21.3021	21.6111	21.3067	21.2065	21.1797	20.8276	-0.86642	0.171745	0.557199	1.27288	-1.1354	3.74246
3240	1	Q9BYC5	Q9BYC5	Alpha-(1,6)-fucosyltransferase	FUT8	Homo sapiens	66.515	18	16	+	Cluster 8	18.4069	18.3653	18.1476	18.8526	17.7779	18.0749	18.8044	17.2316	17.51	18.0733	17.8046	18.0532	17.1086	17.6945	18.3786	17.8997	18.8956	18.778	18.0775	18.4888	18.9126	19.5417	19.1557	19.1425	18.7754	19.2758	18.4301	17.7247	19.1396	19.4173	19.6177	18.4077	-1.39854	0.274304	0.589221	1.12732	-0.592297	4.25313
3169	1	Q53H82	Q53H82	Endoribonuclease LACTB2	LACTB2	Homo sapiens	32.804	20	16	+	Cluster 8	20.025	20.2061	20.1982	20.1692	19.9288	20.0655	19.9519	19.1778	19.86	20.0374	19.7039	19.9755	19.2284	20.2955	20.1001	19.5724	19.6486	20.6407	20.4175	20.2363	21.3467	20.4532	20.591	20.5135	20.4748	20.237	19.7334	20.9103	21.2856	20.5807	20.6412	19.9843	-1.03956	0.472229	0.601488	1.06319	-1.09734	3.43675
2687	1	Q6BDS2	Q6BDS2	Bridge-like lipid transfer protein family member 3A	BLTP3A	Homo sapiens	159.487	21	18	+	Cluster 8	16.9577	16.8474	17.0999	17.0419	17.3582	16.8081	17.3225	16.4928	16.7267	17.26	17.0746	17.2386	16.0064	17.5	16.8084	17.1985	17.7042	16.7087	17.3158	18.0246	17.3839	17.2898	17.2114	17.7186	17.5369	17.4536	18.0672	17.0432	17.3971	17.4217	17.343	17.1817	-1.4215	0.289261	0.741487	0.992096	-0.601348	2.82257
2476	1	Q7Z591	Q7Z591	Microtubule organization protein AKNA	AKNA	Homo sapiens	155.141	23	19	+	Cluster 8	17.3546	16.383	16.7322	17.1257	16.3132	16.21	17.906	14.3079	16.7346	16.7417	14.4781	16.9787	15.1426	15.8955	16.5977	16.6525	17.5088	16.9735	16.7355	17.0149	16.43	17.0796	17.3177	17.4267	17.2342	16.9555	17.5495	17.1186	17.3281	17.2982	17.0373	16.7486	-1.1804	0.159367	0.318484	1.40793	-0.705386	2.241
1741	1	P48200	P48200	Iron-responsive element-binding protein 2	IREB2	Homo sapiens	105.062	29	23	+	Cluster 8	19.8865	19.9396	19.7064	20.2866	19.6207	19.9121	19.8036	18.381	19.0813	19.777	19.1895	19.6427	18.7319	19.6426	20.138	19.266	20.0626	20.2124	19.0697	20.52	20.0247	19.9929	19.6649	20.3201	19.5792	20.0092	20.1821	20.4936	20.5725	20.3227	20.9763	19.7467	-1.11827	0.371909	0.226479	1.36101	-0.841127	2.48398
637	1	P42224	P42224	Signal transducer and activator of transcription 1-alpha/beta	STAT1	Homo sapiens	87.333	45	37	+	Cluster 8	22.949	22.8469	22.4395	22.9634	22.2057	22.5763	23.1424	22.5321	22.2543	22.2951	22.6197	23.0852	22.6495	24.3906	22.1155	22.5177	24.6993	22.2678	23.3759	23.2775	23.7337	23.5162	23.3575	25.5616	24.0322	23.3758	25.4962	22.4724	24.8003	24.2764	23.1225	22.872	-1.21191	0.172677	0.422527	1.34101	-0.724305	3.08056
1580	1	P07900	P07900	Heat shock protein HSP 90-alpha	HSP90AA1	Homo sapiens	84.662	60	45	+	Cluster 8	26.852	27.0429	26.8225	27.2073	26.626	26.8275	27.2428	26.358	26.5081	26.6984	26.8452	26.7084	26.0677	26.6944	26.9842	26.7419	27.0961	27.1893	27.3623	27.2895	27.4871	27.1366	27.2257	27.8363	27.3615	27.0938	27.3113	26.8038	27.1497	27.3446	27.7023	26.8739	-1.25333	0.40858	0.817354	0.906386	-0.87899	4.6916
11704	1	Q96QD8	Q96QD8	Sodium-coupled neutral amino acid symporter 2	SLC38A2	Homo sapiens	56.024	2	1	+	Cluster 8	17.3548	17.0938	16.9206	16.335	15.091	14.6938	16.7037	17.2314	17.443	16.8342	16.9701	15.0045	16.7674	14.1952	14.0043	16.7248	18.2931	17.5069	18.4954	17.3166	17.9179	17.9314	18.0007	20.2728	18.5885	18.2734	17.274	18.9795	17.5735	18.4745	18.0944	17.1232	-1.31877	0.887604	0.352539	0.859565	-0.780937	5.17546
11289	1	P05204	P05204	Non-histone chromosomal protein HMG-17	HMGN2	Homo sapiens	9.39	1	1	+	Cluster 8	21.9227	22.0343	21.3514	22.2614	19.5792	19.8486	21.9189	20.9189	20.7926	21.5503	21.3436	19.8071	19.8847	19.5171	21.7772	20.9657	21.6736	21.7429	22.2827	21.5889	21.4968	21.6049	21.9562	22.1484	22.5541	21.9248	21.9934	20.6745	21.8203	20.9509	21.616	21.2757	-1.19553	0.642097	0.160928	1.21003	-0.817526	2.02123
10955	1	Q9BUE0	Q9BUE0	Mediator of RNA polymerase II transcription subunit 18	MED18	Homo sapiens	23.662	2	2	+	Cluster 8	18.9985	19.1498	18.9289	19.0219	18.6376	18.526	18.9445	18.2111	18.5135	18.8129	18.8742	19.0345	17.7708	18.9017	19.2062	18.1614	19.0599	19.1732	19.3001	19.1013	18.5718	19.4763	19.7391	19.371	19.225	19.2127	19.2896	19.0161	18.8991	19.2599	18.9878	18.9595	-1.27495	0.729274	0.224194	1.09367	-0.772189	2.9684
8885	1	Q02539	Q02539	Histone H1.1	H1-1	Homo sapiens	21.841	5	5	+	Cluster 8	28.0092	27.3172	27.549	28.1449	27.5521	25.8518	28.7497	27.729	27.5525	27.4574	27.7289	27.413	28.2799	27.5136	27.8984	27.2447	30.4635	26.952	28.2999	28.3848	28.2114	27.9585	28.7507	28.4553	29.5384	28.8515	28.2424	27.0512	28.6645	28.3351	27.559	27.7744	-1.33435	0.63557	0.402454	1.04529	-0.748968	1.95847
8136	1	P56270	P56270	Myc-associated zinc finger protein	MAZ	Homo sapiens	48.608	6	5	+	Cluster 8	17.4735	17.6137	16.963	17.6095	14.5922	16.3741	17.8121	15.3091	16.8001	16.1047	16.7767	16.8014	14.5218	16.3572	17.7395	17.151	17.4559	17.6562	17.6043	17.6584	17.3996	17.4526	17.5285	17.6272	17.8408	17.5669	17.5819	17.3407	17.1562	17.6044	17.3377	17.0657	-1.41904	0.873803	0.441079	0.767208	-0.66305	2.54777
7741	1	Q96JZ2	Q96JZ2	Hematopoietic SH2 domain-containing protein	HSH2D	Homo sapiens	39.002	6	6	+	Cluster 8	16.709	16.7977	15.6983	16.4806	16.1775	16.0295	17.2625	14.2502	14.5851	15.9891	15.7186	15.3174	14.8388	15.669	16.5597	15.3332	16.5726	16.319	16.7229	16.1963	16.7252	16.4835	16.863	17.8618	16.5853	16.5446	16.7479	15.3633	17.0763	16.8525	16.6877	16.1832	-1.45771	0.579274	0.326734	1.07603	-0.524324	2.43233
7727	1	Q96BT3	Q96BT3	Centromere protein T	CENPT	Homo sapiens	60.422	6	6	+	Cluster 8	13.9388	14.9422	14.9578	15.2819	14.3746	13.9916	14.7181	14.9944	15.3629	16.3671	14.1484	15.3385	14.8744	15.4736	13.7919	14.4124	15.7565	16.2242	15.8384	17.0147	15.5749	14.6051	16.3159	15.7163	16.07	15.7419	15.2321	15.9601	14.7537	15.0525	16.2457	15.1646	-1.3577	0.992474	0.326708	0.748699	-0.71018	3.23591
7596	1	Q6ZUT1	Q6ZUT1	Uncharacterized protein NKAPD1	NKAPD1	Homo sapiens	34.108	6	6	+	Cluster 8	16.1832	16.7636	16.2775	16.6086	13.7741	17.2144	16.908	14.4857	14.6922	16.1308	14.949	15.8663	14.1242	14.6372	17.0945	16.1349	16.0999	16.6322	16.9312	16.5453	16.0547	16.504	16.7613	16.5021	16.5075	16.8456	16.3375	16.7277	16.599	16.8001	16.6323	16.3301	-1.46043	0.866199	0.268807	0.866857	-0.541436	2.06749
6695	1	O15533	O15533	Tapasin	TAPBP	Homo sapiens	47.568	7	7	+	Cluster 8	22.5803	22.0826	22.1236	22.7032	21.2932	21.5236	22.8244	21.4215	21.514	21.8677	22.2452	21.6136	21.5057	22.261	21.7765	21.8617	23.2408	21.9172	23.1314	22.3939	22.8919	22.6763	23.2261	24.5445	22.9427	22.9909	24.2877	21.8148	23.6056	23.5612	22.1374	22.2008	-1.28644	0.871434	0.0961445	1.03281	-0.713952	3.95927
6060	1	Q9UN19	Q9UN19	Dual adapter for phosphotyrosine and 3-phosphotyrosine and 3-phosphoinositide	DAPP1	Homo sapiens	32.192	14	9	+	Cluster 8	18.0457	16.9672	17.2674	17.9685	14.8877	16.248	18.0725	17.8363	16.6268	16.9012	15.0737	17.1303	17.9978	16.395	17.3325	15.8602	18.0057	17.9243	17.4091	17.1062	17.9505	17.5915	18.0392	18.9009	17.5068	17.7969	18.9298	17.2736	17.8594	17.9801	17.3135	17.3091	-1.34661	1.02147	0.121432	0.846083	-0.642379	2.39756
5941	1	Q96K37	Q96K37	Solute carrier family 35 member E1	SLC35E1	Homo sapiens	44.773	12	9	+	Cluster 8	17.9482	18.0285	17.7794	18.3851	17.6055	17.3669	18.043	17.7314	17.7053	18.0458	17.5001	17.9262	16.2306	17.3449	18.1081	17.779	18.3438	18.2278	18.108	17.8367	18.8219	18.1612	18.8904	18.3482	18.3348	18.789	18.0167	17.882	18.1505	18.758	18.5063	17.9519	-1.38447	0.590711	0.2972	1.12083	-0.624269	3.44821
5763	1	Q05D32	Q05D32	CTD small phosphatase-like protein 2	CTDSPL2	Homo sapiens	52.996	10	9	+	Cluster 8	19.7427	19.9371	19.6757	20.2582	19.281	19.4434	20.3434	18.7026	19.191	19.2316	19.6217	19.5051	18.9162	19.0584	19.9311	19.1151	19.9872	20.6537	19.5988	20.3013	18.9773	19.9607	20.3825	19.8314	20.5273	19.8937	20.1256	19.3885	20.0687	20.2576	20.0221	19.6019	-1.30904	0.64132	0.540329	0.951122	-0.823729	2.25478
5712	1	P40306	P40306	Proteasome subunit beta type-10	PSMB10	Homo sapiens	28.935	10	9	+	Cluster 8	22.4269	22.3202	21.917	22.2629	21.3629	21.9961	22.4132	21.2998	21.6748	21.7524	21.9925	21.2411	21.3981	21.6813	21.7959	21.7181	22.8784	22.0618	22.4237	21.6242	22.224	22.4016	22.516	22.8612	22.1195	22.6761	23.0925	22.0089	23.0924	22.7081	21.9033	21.8298	-1.06703	0.617532	0.0997411	1.27237	-0.922618	3.19594
5164	1	O95271	O95271	Poly [ADP-ribose] polymerase tankyrase-1	TNKS	Homo sapiens	142.043	14	14	+	Cluster 8	16.378	16.2532	16.3334	16.3567	16.0119	15.5796	16.5465	15.8453	15.3691	15.7255	16.0746	15.8204	14.9393	16.3346	16.3957	15.9674	16.3947	16.5684	16.3924	16.3298	16.1582	16.5848	16.2797	16.3364	15.7547	16.7025	16.665	16.6145	16.2786	16.6834	17.0002	16.1895	-1.25758	0.372792	0.0713949	1.3925	-0.579111	2.6562
4112	1	Q86YV9	Q86YV9	BLOC-2 complex member HPS6	HPS6	Homo sapiens	82.973	16	13	+	Cluster 8	18.56	18.7562	18.2902	18.7772	18.515	18.2558	18.7386	17.6136	17.8858	18.3793	18.3929	18.5079	17.8831	18.4968	18.6481	18.0752	18.9244	18.6037	18.9374	18.754	18.9788	18.6799	18.6049	18.2894	18.5533	18.8524	18.8936	19.0634	18.7301	19.0979	19.1755	18.5117	-1.20085	1.07865	0.268627	0.736595	-0.883021	3.5266
3138	1	Q03519	Q03519	Antigen peptide transporter 2	TAP2	Homo sapiens	75.663	21	16	+	Cluster 8	21.75	21.5032	21.3087	21.7581	20.9214	21.199	21.8356	20.8175	20.8762	20.97	21.3936	21.0384	20.6279	21.7343	21.0306	21.0918	22.5228	21.3667	22.2725	21.5234	22.2714	21.9991	22.2038	23.5847	22.1615	22.4752	23.4869	20.6829	22.8024	22.7033	21.5525	21.4864	-1.32404	0.719257	0.223693	1.08691	-0.705822	3.9601
2439	1	Q03518	Q03518	Antigen peptide transporter 1	TAP1	Homo sapiens	80.967	23	19	+	Cluster 8	21.2696	20.9756	21.1215	21.2502	20.471	20.6778	21.4834	20.41	20.67	20.8029	20.9063	20.7364	20.4249	21.209	20.8676	20.9348	21.9882	20.8991	21.7897	21.1875	21.7864	21.4716	21.6611	23.3518	21.7266	21.8597	23.2827	20.5891	22.3833	22.3898	21.3364	20.9622	-1.1179	0.872321	0.170901	1.02662	-0.951948	3.7836
2183	1	O00463	O00463	TNF receptor-associated factor 5	TRAF5	Homo sapiens	64.407	26	20	+	Cluster 8	16.9924	16.8205	16.7105	16.8788	16.7618	16.6696	17.1686	16.7405	16.8212	15.6871	17.2776	17.1094	16.2729	17.2077	17.0478	16.587	18.0484	17.5989	17.412	17.3362	17.3674	17.8185	16.8257	17.4857	18.0236	17.6854	18.5602	17.8858	17.4621	17.4817	17.7411	16.919	-1.1668	0.81767	0.227166	1.03847	-0.916501	5.31573
990	1	O60488	O60488	Long-chain-fatty-acid--CoA ligase 4	ACSL4	Homo sapiens	79.189	46	32	+	Cluster 8	20.1888	20.0946	20.3769	20.2906	19.9049	19.9137	21.0461	20.1946	20.0942	20.1127	20.0774	20.3747	19.9287	20.3706	20.1812	20.0748	21.5498	20.0255	21.3633	21.2839	21.0366	20.8524	20.8673	21.5163	21.6631	21.0614	21.5132	21.4607	21.5451	21.1557	21.2622	20.6049	-1.41633	0.804972	0.208469	0.982921	-0.580032	7.79187
1926	1	Q5T1V6	Q5T1V6	Probable ATP-dependent RNA helicase DDX59	DDX59	Homo sapiens	68.813	29	22	+	Cluster 8	17.5298	17.6816	17.41	17.7396	17.3681	17.4487	17.9429	16.1846	17.0102	17.3982	17.3526	17.2312	16.7418	16.9997	17.6952	17.2951	17.5427	17.8662	17.8889	17.8043	17.1417	18.0698	18.0167	17.8571	17.9906	17.4594	18.0369	18.3339	17.9543	17.5498	17.752	17.5828	-1.4428	0.637577	0.37093	1.01712	-0.582825	3.15847
11455	1	Q13670	Q13670	Putative postmeiotic segregation increased 2-like protein 11	PMS2P11	Homo sapiens	28.554	1	1	+	Cluster 8	18.1278	18.253	17.9183	18.4756	18.2504	17.6082	17.5503	17.5815	17.2986	17.6448	17.6757	18.1442	16.8433	18.0705	17.934	16.8007	18.4439	18.7695	18.802	18.4799	18.9569	18.8449	17.3788	19.4126	18.5838	18.2055	18.3429	19.7217	18.3328	19.2221	18.77	17.7055	-0.993184	0.785168	0.922981	0.445518	-1.16048	4.04709
9689	1	Q08477	Q08477	Cytochrome P450 4F3	CYP4F3	Homo sapiens	59.845	3	3	+	Cluster 8	15.1731	15.361	16.4259	14.5828	15.0171	15.5674	16.3256	17.2335	14.4183	15.6741	14.0131	18.9065	15.0123	15.5181	14.8604	14.0233	16.7464	14.9638	17.3297	16.7672	16.9879	16.7898	16.0153	20.75	17.0599	17.4871	16.8899	14.7851	16.2619	16.615	16.7014	15.1052	-0.997823	0.728809	0.779423	0.676307	-1.18672	1.83485
9282	1	Q9NV92	Q9NV92	NEDD4 family-interacting protein 2	NDFIP2	Homo sapiens	36.388	5	4	+	Cluster 8	16.7217	17.5201	17.7687	16.7204	17.2719	17.1001	16.8033	15.6298	15.8555	15.2366	15.2552	16.1933	14.374	17.1045	15.8328	15.6898	16.5399	18.0866	17.5396	17.7341	18.2112	16.5064	17.1307	18.9836	16.3575	17.4219	17.5986	19.7349	17.5911	18.4168	17.4084	16.4363	-1.07287	0.5991	0.899604	0.678732	-1.10456	3.23593
9042	1	Q86YN6	Q86YN6	Peroxisome proliferator-activated receptor gamma coactivator 1-beta	PPARGC1B	Homo sapiens	113.226	5	4	+	Cluster 8	18.9866	18.3619	17.33	14.4561	16.6036	15.2599	18.0569	15.0502	15.5913	15.0435	14.5737	15.675	14.5886	15.6652	18.0634	16.5093	15.2906	18.5367	18.5637	19.1285	17.8073	18.2263	19.3273	16.6056	18.1808	18.4916	14.384	17.5623	19.2318	17.7704	17.5994	14.7782	-0.793869	0.922041	0.736222	0.463348	-1.32774	1.75625
8824	1	P47914	P47914	60S ribosomal protein L29	RPL29	Homo sapiens	17.751	5	4	+	Cluster 8	24.2368	24.3989	24.5423	24.0465	24.3154	24.0073	24.7383	22.8097	23.8092	24.4533	24.7199	24.2223	23.1853	24.2166	23.9572	23.4216	25.0959	24.0031	24.5826	24.9988	24.7741	24.6847	24.9816	24.4064	25.1464	24.1865	24.7057	24.6225	24.3736	24.336	24.4222	24.0928	-0.726988	0.600957	1.3015	0.0145881	-1.19006	2.52667
8369	1	Q8WU20	Q8WU20	Fibroblast growth factor receptor substrate 2	FRS2	Homo sapiens	57.031	7	6	+	Cluster 8	14.5494	14.9999	13.9727	16.2817	16.7231	14.6313	14.8245	15.146	16.1059	14.8215	15.8803	16.2095	15.1864	16.807	15.0165	15.6342	17.2286	16.6356	16.765	16.2031	16.6905	16.7211	15.9115	17.5303	16.4879	16.0191	16.256	16.0963	16.1966	16.8507	16.6528	14.6823	-0.794965	0.909236	0.829864	0.366667	-1.3108	3.23618
7547	1	Q5SVQ8	Q5SVQ8	Zinc finger and BTB domain-containing protein 41	ZBTB41	Homo sapiens	105.194	6	6	+	Cluster 8	14.8766	15.6683	15.5789	15.7047	15.4638	15.1566	14.2801	16.7816	13.9357	14.969	15.5872	14.0187	14.715	14.4522	16.0687	15.4425	15.7396	15.9796	15.9594	15.9112	16.4065	16.5923	15.6023	16.0371	16.2063	15.8351	15.8948	16.7744	16.1683	16.3282	15.853	15.2816	-1.01055	0.330267	1.23899	0.488291	-1.047	3.47297
7117	1	Q9BYN0	Q9BYN0	Sulfiredoxin-1	SRXN1	Homo sapiens	14.257	8	7	+	Cluster 8	17.6692	18.275	17.7359	17.2785	17.8718	18.1044	17.5168	17.1689	17.8453	17.7277	17.874	18.1893	17.7616	18.6516	17.9838	17.6122	17.794	18.4126	18.9886	18.4955	20.0197	18.8188	18.1965	18.8947	18.2208	17.9863	18.8769	17.2299	18.6257	17.7586	19.072	17.6898	-0.838856	0.486069	1.3697	0.0690031	-1.08592	2.44589
6444	1	Q8TCN5	Q8TCN5	Zinc finger protein 507	ZNF507	Homo sapiens	105.768	9	8	+	Cluster 8	15.2388	15.7519	15.5099	15.3288	14.1494	15.4042	15.5731	15.1616	15.2394	15.592	14.2953	15.4485	15.7539	16.042	14.5134	14.3248	15.924	15.8967	16.1519	15.9434	15.3857	15.9185	15.8273	15.8346	16.041	15.8737	16.2545	15.3571	16.0286	15.6373	15.9772	15.3292	-1.0312	0.788813	0.770912	0.624677	-1.1532	3.33818
6030	1	Q9NZJ0	Q9NZJ0	Denticleless protein homolog	DTL	Homo sapiens	79.469	10	9	+	Cluster 8	15.6835	16.1868	15.457	14.9993	16.1785	15.0031	14.0823	14.5115	15.6445	15.2416	15.3145	15.5978	16.2988	14.8911	15.5129	15.2055	16.2833	17.6546	16.6891	17.6099	15.7256	17.0236	16.5658	16.7047	16.6294	16.8298	17.2227	16.9956	16.0495	16.9116	17.1527	15.0928	-0.914606	0.541889	0.915685	0.699074	-1.24204	5.80913
4133	1	Q8NFA2	Q8NFA2	NADPH oxidase organizer 1	NOXO1	Homo sapiens	41.253	14	13	+	Cluster 8	16.9345	17.1428	16.3717	16.6972	15.7716	16.4088	16.7241	14.8261	16.0441	16.0146	14.3286	16.0541	15.5069	15.1961	16.4587	15.7197	15.8161	18.2923	16.8638	16.34	18.8319	17.8865	16.0664	16.639	16.8917	17.2433	16.5974	18.1164	16.1142	17.5587	18.3514	14.8166	-0.395103	0.316387	1.2094	0.34073	-1.47141	2.31107
3587	1	O76003	O76003	Glutaredoxin-3	GLRX3	Homo sapiens	37.432	21	14	+	Cluster 8	21.5333	21.8414	21.6084	21.6321	21.3101	21.2304	22.0164	21.0514	21.5916	21.6803	21.4563	21.4732	21.1826	21.4363	21.6874	21.4134	22.2682	21.9274	22.9236	22.4825	22.9798	22.0162	21.92	22.2883	22.0305	22.1885	22.2253	22.5526	21.958	22.007	22.0932	21.5063	-1.04544	0.66539	1.14478	0.273907	-1.03863	6.10718
3039	1	Q9Y617	Q9Y617	Phosphoserine aminotransferase	PSAT1	Homo sapiens	40.423	18	17	+	Cluster 8	19.8017	19.5553	19.4391	20.2559	19.7385	20.2793	19.333	19.1947	19.2462	19.6035	19.7327	20.0528	19.2041	19.3374	19.8609	19.5805	20.2542	19.679	20.9108	20.9313	21.3171	20.9	19.8866	21.2967	20.4043	20.4341	19.5842	20.2734	21.1645	20.8519	21.0983	18.9639	-0.577576	0.285593	1.16818	0.520113	-1.39631	3.95555
2997	1	Q9BTY7	Q9BTY7	Protein HGH1 homolog	HGH1	Homo sapiens	42.131	22	17	+	Cluster 8	18.554	18.7525	18.7799	18.7798	18.6456	18.7878	18.8125	18.354	18.3951	18.5614	18.7241	19.0488	18.1804	18.8386	18.9925	18.5493	19.4404	19.321	19.2242	19.1663	19.8074	19.4292	18.931	19.8381	19.287	19.0978	19.1829	18.9266	19.6239	19.6291	19.5938	18.5664	-0.850327	0.650678	0.929521	0.563286	-1.29316	6.12889
2862	1	P30520	P30520	Adenylosuccinate synthetase isozyme 2	ADSS2	Homo sapiens	50.097	27	19	+	Cluster 8	21.3646	21.5891	21.4427	21.4747	21.3273	21.2733	21.7399	21.0448	21.0974	21.1193	20.9912	21.5128	21.0338	21.341	21.2611	21.2962	21.8149	21.6341	21.6038	21.473	21.8096	21.8976	21.6604	22.09	22.2673	21.7863	21.838	21.1927	21.6646	21.7078	21.6289	21.312	-1.05524	0.342641	1.10407	0.662602	-1.05407	4.3438
1829	1	Q9UL63	Q9UL63	Muskelin	MKLN1	Homo sapiens	84.768	29	23	+	Cluster 8	18.7517	19.0205	18.9219	18.7998	18.57	18.8095	19.0034	19.015	18.721	18.5705	19.0613	19.0239	18.7284	18.9527	18.8195	18.968	19.198	19.1968	19.4315	19.4466	19.1539	19.2429	19.1601	19.3804	19.1154	19.018	19.3109	19.1616	18.9702	19.007	19.0899	18.9005	-1.14055	0.775837	1.03852	0.292261	-0.966072	5.31407
1293	1	Q15046	Q15046	Lysine--tRNA ligase	KARS1	Homo sapiens	68.048	38	27	+	Cluster 8	21.4119	21.7308	21.6334	21.8875	21.4002	21.5467	22.0966	20.9443	21.1031	21.5727	21.5478	21.6308	20.7237	21.333	21.8082	21.3123	21.8443	21.93	22.7932	22.2525	22.2268	22.0392	21.9755	22.3855	21.9149	22.12	21.631	22.0836	21.8377	22.0078	22.0703	21.4294	-0.847793	0.307053	1.20246	0.541534	-1.20325	4.31836
1250	1	O15381	O15381	Nuclear valosin-containing protein-like	NVL	Homo sapiens	95.053	34	27	+	Cluster 8	18.5622	18.503	18.3079	18.7143	18.2892	18.1774	18.7713	17.0572	17.7042	18.1022	18.2634	17.9379	17.6392	17.9232	18.4101	18.1357	18.6547	18.8154	18.9181	19.0841	18.6157	18.9644	18.3433	18.5474	19.1724	18.783	18.889	18.8799	18.6325	19.0288	18.739	18.1299	-0.954295	0.613321	1.00578	0.528	-1.1928	4.26705
299	1	O43166	O43166	Signal-induced proliferation-associated 1-like protein 1	SIPA1L1	Homo sapiens	200.03	57	49	+	Cluster 8	19.6348	19.7544	19.6434	19.6529	19.5733	19.5749	19.7697	19.2881	19.3167	19.8723	19.54	19.9509	19.0158	19.8528	19.572	19.723	20.3076	20.103	19.4773	19.7618	20.2063	20.4157	19.9879	20.5395	20.644	19.8915	19.8247	19.6033	20.0237	20.1972	20.0848	19.4864	-0.809874	0.67762	1.00857	0.423166	-1.29948	3.43495
423	1	O00443	O00443	Phosphatidylinositol 4-phosphate 3-kinase C2 domain-containing subunit alpha	PIK3C2A	Homo sapiens	190.684	50	42	+	Cluster 8	18.6122	18.6149	18.4897	18.639	18.6829	18.4968	18.678	18.3603	18.4703	18.5263	18.7633	18.8169	17.8686	18.5475	18.8515	18.3354	18.9273	18.7236	19.009	18.6476	19.2121	19.13	18.8512	18.8249	19.1522	18.8544	19.1585	19.1664	18.8037	19.1528	18.9761	18.6135	-1.10949	0.34249	1.18939	0.546399	-0.968783	4.9566
10800	1	Q8NCR9	Q8NCR9	Clarin-3	CLRN3	Homo sapiens	25.321	3	2	+	Cluster 8	20.1956	20.883	19.1554	20.4515	19.7946	19.8114	19.3983	17.6018	18.8979	19.2126	18.5828	19.641	17.8157	18.9647	20.0106	18.7527	18.6396	20.0034	20.3369	20.3233	21.0941	19.7173	19.8298	19.6962	19.6443	20.2833	22.6974	20.2491	19.0931	19.8045	20.7655	19.4873	-1.19436	0.526624	1.31524	0.0985629	-0.746065	1.68531
9672	1	P78368	P78368	Casein kinase I isoform gamma-2	CSNK1G2	Homo sapiens	47.458	5	3	+	Cluster 8	18.0595	18.0003	17.8596	17.9437	18.2255	17.8562	18.1912	17.8303	17.7191	17.3024	17.67	18.146	17.3186	17.5748	17.9963	18.0077	18.331	17.8436	18.2525	18.4943	18.5224	18.2523	17.9428	18.0683	18.2746	18.331	18.1798	18.0592	18.0525	18.4971	18.7006	17.9888	-1.12482	0.382676	1.42155	0.0706264	-0.750034	3.59122
9214	1	Q9BUN8	Q9BUN8	Derlin-1	DERL1	Homo sapiens	28.799	4	4	+	Cluster 8	21.3343	21.4014	20.5254	21.4156	20.6082	20.6194	21.271	19.9238	20.2506	20.376	20.2202	21.0762	19.5383	20.7756	20.8574	20.3934	21.3774	21.5562	20.9081	21.7557	22.0188	21.2381	22.069	21.3922	21.2837	21.5701	21.2813	20.8058	21.7402	21.9305	21.1507	20.8993	-1.3189	0.376863	1.21713	0.409836	-0.684927	4.11985
9009	1	Q6ZRI6	Q6ZRI6	Uncharacterized protein C15orf39	C15orf39	Homo sapiens	110.672	5	4	+	Cluster 8	15.8377	15.8116	15.6311	16.6021	15.6034	15.1408	15.7526	15.4042	14.3286	14.9788	14.8545	15.4076	14.8425	15.9243	15.4153	15.6897	16.6007	15.8985	16.1631	16.5476	16.9617	17.2239	14.9474	14.8218	16.1105	16.3621	15.4049	16.3204	15.074	16.7367	16.216	15.724	-1.05105	0.124709	1.56101	0.0302059	-0.664882	2.01412
8266	1	Q66K64	Q66K64	DDB1- and CUL4-associated factor 15	DCAF15	Homo sapiens	66.465	5	5	+	Cluster 8	15.3292	15.6544	15.0287	15.566	14.9389	15.715	15.7258	14.4322	14.4104	14.5332	14.3677	15.7679	13.543	15.2036	16.1602	15.3372	15.7469	15.9623	16.2496	16.3949	15.6936	16.3306	15.8111	16.0089	15.5117	15.7935	15.8098	15.6199	15.4604	16.142	16.1851	15.5734	-1.30178	0.433374	1.35169	0.0530777	-0.536362	3.61754
8114	1	P46778	P46778	60S ribosomal protein L21	RPL21	Homo sapiens	18.564	7	5	+	Cluster 8	24.2657	24.4991	23.5555	24.8235	24.2391	24.3958	25.1816	23.3973	22.533	23.6332	24.4289	24.3402	24.1263	23.9687	25.138	23.3667	24.8867	25.5009	24.9707	25.5614	25.1739	25.5062	25.4261	25.7403	25.3877	24.7943	24.9371	25.0932	25.2811	24.9438	24.9547	24.4067	-1.15394	0.242712	1.28418	0.480929	-0.853879	5.07424
7805	1	Q9H2D1	Q9H2D1	Mitochondrial folate transporter/carrier	SLC25A32	Homo sapiens	35.406	9	6	+	Cluster 8	17.4063	17.351	17.1088	17.7493	17.6147	16.8013	17.2622	16.9211	16.5289	17.0502	16.5211	16.6775	16.4275	16.8634	16.9204	16.891	17.6017	17.7744	17.8958	18.6013	18.4686	17.5392	17.7648	17.848	18.1321	17.8736	17.2716	17.5217	18.3449	18.4766	17.9673	17.2384	-1.2254	0.198979	1.35734	0.364486	-0.6954	6.11589
6246	1	P48507	P48507	Glutamate--cysteine ligase regulatory subunit	GCLM	Homo sapiens	30.726	10	8	+	Cluster 8	19.8052	20.3428	19.6489	20.178	19.8094	20.1685	20.0229	19.6649	19.5531	20.4551	20.0738	20.3716	19.831	19.8444	20.8382	19.4266	20.4301	20.2465	20.5229	20.5039	20.8572	20.9988	20.3657	21.2136	20.4353	20.16	20.0422	20.6512	20.5209	19.5865	20.3469	20.2434	-1.29287	0.19158	1.46877	-0.000766604	-0.366717	2.60379
5307	1	Q14534	Q14534	Squalene monooxygenase	SQLE	Homo sapiens	63.922	16	10	+	Cluster 8	16.9839	18.7885	17.5234	17.9148	17.7144	17.9162	17.8699	16.5645	16.7107	16.6382	16.7078	17.6987	14.7185	16.494	16.8468	16.6695	18.6966	18.4745	18.2247	19.2937	19.6357	18.1712	17.9956	18.3758	19.1992	18.5999	18.3704	18.4148	18.9662	19.264	18.0248	17.3588	-1.23682	0.402853	1.26437	0.340102	-0.770503	5.02581
5254	1	P49761	P49761	Dual specificity protein kinase CLK3	CLK3	Homo sapiens	73.515	13	10	+	Cluster 8	17.4183	17.6292	17.1801	17.6774	16.8224	17.0977	17.4945	16.5707	16.6933	16.9768	17.1342	17.0561	15.9638	16.7665	17.097	17.0311	17.2773	17.6431	17.5448	18.0424	17.7873	17.6644	17.5098	17.866	17.4472	17.8837	17.7647	17.2868	17.3711	17.5537	17.6121	17.3091	-1.39634	0.334701	1.23086	0.367534	-0.536756	4.14177
4766	1	P28702	P28702	Retinoic acid receptor RXR-beta	RXRB	Homo sapiens	56.922	14	11	+	Cluster 8	18.2149	18.3785	18.1895	18.5974	17.8334	18.3013	18.5294	18.035	17.8468	18.1825	18.1917	18.1881	17.7651	17.7023	18.2425	18.1274	18.2931	18.5198	18.8	18.8281	18.1581	19.0275	18.292	18.2434	19.0824	18.5519	18.7483	18.421	18.4248	18.6129	18.0593	18.2019	-0.927053	0.331077	1.50335	-0.0298766	-0.877498	3.03758
4701	1	O75787	O75787	Renin receptor	ATP6AP2	Homo sapiens	39.008	16	11	+	Cluster 8	17.1572	17.6019	17.478	18.0296	17.4107	17.3378	17.8659	16.903	17.4422	17.775	17.6919	17.7691	16.7678	16.7968	17.574	16.8788	18.275	17.6092	18.3002	18.8399	19.0357	17.4515	18.1032	18.5648	18.1621	18.0427	18.5	17.7321	18.0824	17.5437	18.4948	17.7911	-1.21807	0.348164	1.43393	0.017873	-0.581902	4.55749
2521	1	Q9C0C7	Q9C0C7	Activating molecule in BECN1-regulated autophagy protein 1	AMBRA1	Homo sapiens	142.507	24	19	+	Cluster 8	16.9004	17.1834	17.1153	17.3714	17.1916	17.0773	17.6279	15.7223	17.0294	17.1645	16.771	17.5362	14.9084	17.0762	17.4631	16.8927	17.6641	17.4077	18.0965	17.4591	18.086	18.0606	17.7071	17.7178	17.736	17.6713	17.6635	18.2634	17.783	17.8949	17.56	17.3867	-1.34508	0.217299	1.30845	0.365297	-0.545964	3.95056
2136	1	Q96RS6	Q96RS6	NudC domain-containing protein 1	NUDCD1	Homo sapiens	66.755	29	21	+	Cluster 8	20.1185	20.3404	20.3208	20.2765	19.9878	19.8528	20.2587	19.8452	19.8284	19.9631	19.7481	20.1267	19.6805	20.1677	20.1085	19.9442	20.9741	20.8404	20.6912	21.4469	21.5242	20.6066	20.563	21.3658	21.1429	20.6386	20.6885	20.742	21.7798	21.6547	20.61	20.1835	-1.07648	0.335454	1.41614	0.160106	-0.835214	7.4174
1468	1	P05067	P05067	Amyloid-beta precursor protein	APP	Homo sapiens	86.944	32	25	+	Cluster 8	18.8983	18.9801	19.369	19.1447	19.2316	18.6973	18.8147	18.9003	19.1329	19.1296	19.0415	18.9419	18.3921	18.6292	18.5385	19.2728	19.4916	19.7964	19.4325	19.908	19.8589	19.3092	19.534	20.2264	20.0919	19.2019	18.6696	19.7532	18.9859	19.9882	19.0956	19.1447	-1.2426	0.265952	1.31031	0.386629	-0.720288	4.02273
1348	1	O00116	O00116	Alkyldihydroxyacetonephosphate synthase, peroxisomal	AGPS	Homo sapiens	72.909	35	26	+	Cluster 8	20.7457	21.3858	20.6103	21.3693	20.3884	20.7753	21.1677	19.6846	20.0738	20.3248	20.0063	20.8451	19.3967	20.0995	20.6699	20.1557	20.634	20.9713	21.2695	21.7157	20.7143	21.2574	20.9671	21.144	20.9664	21.024	20.8274	21.2329	20.6424	20.5998	21.0156	20.7233	-1.34277	0.306174	1.30548	0.291469	-0.560351	2.38183
706	1	Q8NE71	Q8NE71	ATP-binding cassette sub-family F member 1	ABCF1	Homo sapiens	95.927	48	35	+	Cluster 8	21.0669	21.2504	20.9877	21.328	21	20.9812	21.0486	20.6439	20.8372	20.7853	20.934	21.0761	20.6158	20.9621	21.0779	21.0338	21.5429	21.2568	21.4567	21.6694	20.9435	21.7212	21.178	20.8606	21.4006	21.5498	21.5786	21.0954	21.3447	21.3869	20.846	21.1989	-1.32493	0.4849	1.31657	0.0468032	-0.523347	3.45421
1077	1	P17980	P17980	26S proteasome regulatory subunit 6A	PSMC3	Homo sapiens	49.204	40	29	+	Cluster 8	22.5355	22.5831	22.5096	22.552	22.2824	22.4148	22.7098	21.888	22.2849	22.4355	22.4298	22.3966	21.8147	22.2782	22.5016	22.3397	22.8941	22.3911	22.8306	22.4029	22.994	22.9481	22.7022	23.1889	22.8806	22.7193	22.8454	22.5749	22.5885	22.6362	22.9033	22.5585	-1.30351	0.642888	1.20288	0.112036	-0.654288	4.30171
11505	2	Q5BKY9;Q8N9E0	Q5BKY9	Protein FAM133B	FAM133B	Homo sapiens	28.386	1	1	+	Cluster 8	17.3016	17.8565	16.4224	17.8804	17.545	17.4056	16.9898	16.4847	17.477	17.0776	17.3718	17.4479	15.5372	17.1926	17.6532	16.7786	17.4874	18.395	18.0456	18.7762	18.1549	17.472	18.2778	17.4433	18.0626	17.9362	18.4384	18.6788	17.6419	18.4943	18.0874	17.6134	-1.43508	0.556124	0.863088	0.673602	-0.657735	4.49019
11035	1	Q9NRF9	Q9NRF9	DNA polymerase epsilon subunit 3	POLE3	Homo sapiens	16.859	3	2	+	Cluster 8	15.0996	15.6304	15.8544	16.1515	14.7351	14.9798	16.4199	13.9581	14.7884	15.2658	14.8778	16.3497	14.298	15.1474	15.7466	14.1669	16.1666	16.6392	16.7073	17.0544	14.1021	16.736	16.4465	16.7334	16.8352	16.3089	16.0247	16.752	15.4691	14.3818	15.8713	15.3898	-1.24123	0.812605	0.943786	0.365153	-0.880315	2.33652
10915	1	Q96NZ9	Q96NZ9	Proline-rich acidic protein 1	PRAP1	Homo sapiens	17.206	2	2	+	Cluster 8	14.7132	16.4037	17.3609	18.1808	16.0644	18.3118	16.3045	15.1144	14.9497	15.4502	16.6258	14.3988	16.0435	15.7419	17.8539	14.8024	16.9386	17.8208	18.6044	17.6844	19.1074	14.3147	17.0482	14.2375	16.7945	17.2807	18.83	18.6139	18.137	17.7223	18.0691	16.5137	-1.35287	0.810172	0.643169	0.689579	-0.790048	1.80223
10495	1	P49207	P49207	60S ribosomal protein L34	RPL34	Homo sapiens	13.293	2	2	+	Cluster 8	21.0739	21.3215	20.5623	21.9821	20.7992	20.1671	20.5101	19.6421	20.7949	20.9667	20.6163	20.848	19.7731	20.4137	21.1424	20.0368	21.6979	21.154	21.499	21.6733	21.6568	21.1829	22.0919	22.2096	21.9975	21.4347	21.762	21.5453	21.4188	21.3295	21.5016	21.0199	-1.42956	0.526922	0.916151	0.64104	-0.654548	5.03121
9773	1	Q5T6S3	Q5T6S3	PHD finger protein 19	PHF19	Homo sapiens	65.59	3	3	+	Cluster 8	16.2605	15.6014	14.9579	15.0684	14.7103	14.683	16.0633	15.0966	13.7583	15.9709	14.782	16.4061	14.5366	15.0911	15.7188	15.2015	16.2188	15.8181	15.744	16.3888	15.5199	15.9531	15.6369	15.7108	15.9303	15.3932	15.7598	15.922	15.9653	16.1585	15.9108	15.2613	-1.28451	0.52696	0.864438	0.758768	-0.865653	2.31488
9742	1	Q16651	Q16651	Prostasin	PRSS8	Homo sapiens	36.432	5	3	+	Cluster 8	17.0848	17.3748	17.0268	18.1652	17.0537	16.9522	17.5913	16.2574	16.7642	17.0229	16.4934	16.8375	16.1434	16.1507	17.4882	17.0663	17.1171	18.0057	18.9752	18.0736	19.7455	17.6111	18.5196	19.0351	18.2011	17.8564	18.2999	19.1849	17.1659	18.0205	18.0629	17.3589	-1.38125	0.532365	0.664892	0.913499	-0.72951	5.07991
9500	1	P01040	P01040	Cystatin-A	CSTA	Homo sapiens	11.005	3	3	+	Cluster 8	19.5755	18.8035	18.16	20.1746	19.1603	18.6978	21.0915	19.2482	18.7425	18.8266	18.8744	20.8186	19.1657	19.3124	19.8292	18.4679	21.37	18.6261	20.3748	20.0262	21.5283	20.3835	20.5166	22.6583	21.016	20.229	21.3586	19.0668	21.2468	20.3753	19.7885	19.4701	-1.32182	0.634984	0.648924	0.863873	-0.825962	3.01574
9043	1	Q8IUQ4	Q8IUQ4	E3 ubiquitin-protein ligase SIAH1	SIAH1	Homo sapiens	31.123	5	4	+	Cluster 8	15.8237	15.317	15.0515	14.7596	14.6937	15.0644	14.4435	14.6154	13.9662	16.4512	15.4063	14.5358	15.6777	15.2548	15.7484	16.057	16.0464	15.9412	15.7918	15.6427	16.2851	16.0166	15.3227	15.2141	15.8542	15.8828	15.026	16.7768	16.215	16.3103	15.8106	15.3158	-1.27208	0.724841	0.917503	0.502638	-0.872901	2.57289
8706	1	O76080	O76080	AN1-type zinc finger protein 5	ZFAND5	Homo sapiens	23.134	5	4	+	Cluster 8	14.4275	14.7675	15.3327	14.9792	14.219	16.4542	14.811	14.4844	16.513	14.6882	14.9013	15.9345	14.6662	15.9659	15.039	14.6507	16.6854	15.8368	15.9983	16.8351	16.1054	15.8196	16.0731	16.1518	16.6664	16.0769	16.0588	15.4262	15.3964	15.4699	16.156	15.1301	-1.30934	0.616733	0.797204	0.742768	-0.847364	3.49206
8653	1	O14893	O14893	Gem-associated protein 2	GEMIN2	Homo sapiens	31.584	4	4	+	Cluster 8	17.5097	17.6907	16.5975	17.4647	16.7623	17.3799	17.5837	15.7476	16.3623	16.8516	16.79	17.2408	14.885	16.7873	17.3087	16.2399	17.3462	17.6466	17.108	17.078	17.4486	17.7728	17.7838	17.2761	17.6587	17.4465	17.2956	17.0693	17.6594	17.6316	17.1851	16.9947	-1.36131	0.470068	0.826968	0.819516	-0.755241	2.14335
8521	1	Q9HCM7	Q9HCM7	Fibrosin-1-like protein	FBRSL1	Homo sapiens	110.908	6	5	+	Cluster 8	15.0865	15.1829	15.513	15.7691	14.923	14.2094	16.5608	15.9945	14.1027	15.8794	16.6655	15.51	15.0801	15.1432	16.812	15.782	16.6001	16.1116	17.0277	16.9166	16.4381	16.669	15.1241	16.6509	16.7512	16.4477	16.9703	17.0825	14.6395	16.5935	16.4786	15.824	-1.36239	0.67447	0.803473	0.662201	-0.77775	2.70877
7855	1	Q9NWB6	Q9NWB6	Arginine and glutamate-rich protein 1	ARGLU1	Homo sapiens	33.216	6	6	+	Cluster 8	20.1939	20.0752	19.6917	20.3004	19.5192	19.376	20.1694	18.5061	19.4307	19.7925	19.6624	19.7118	18.9148	18.8001	19.8979	19.4745	20.1993	20.0235	20.0789	20.3278	19.8592	20.181	20.1931	20.1969	20.0858	20.1387	20.5698	20.0554	20.0391	20.2787	20.1628	19.7668	-1.26149	0.449671	0.884401	0.80681	-0.879396	3.37365
7734	1	Q96H22	Q96H22	Centromere protein N	CENPN	Homo sapiens	39.555	7	6	+	Cluster 8	14.4638	15.2446	15.061	14.9365	13.7728	14.957	14.6671	14.915	15.7044	15.3983	15.9063	15.1219	15.3442	16.1589	15.165	13.5586	15.8854	16.0909	15.6193	16.3805	15.4915	16.0653	15.5412	15.9316	15.9938	15.8447	15.6793	16.1878	16.0437	16.0266	16.0532	15.3868	-1.39655	0.472931	0.896573	0.728289	-0.701247	4.25539
6854	1	Q00613	Q00613	Heat shock factor protein 1	HSF1	Homo sapiens	57.261	12	9	+	Cluster 8	18.8935	18.7743	18.422	18.919	18.5733	18.5919	18.4208	17.7879	18.2435	18.0904	18.2935	18.526	17.8378	18.1261	18.6681	18.288	18.919	19.1732	18.7325	19.4437	18.9255	18.3288	18.8836	18.7653	19.3195	18.659	19.0348	18.7398	19.5747	19.1473	18.7712	18.5825	-1.40766	0.747526	0.775964	0.594339	-0.710172	4.0443
6799	1	P37231	P37231	Peroxisome proliferator-activated receptor gamma	PPARG	Homo sapiens	57.62	7	7	+	Cluster 8	15.1483	15.4569	14.8621	16.8088	15.2166	16.4261	16.0978	16.6797	14.8833	14.7417	14.0938	16.4545	14.0724	14.718	16.8525	15.8911	16.101	16.677	16.5322	16.8135	15.1892	16.608	16.9721	15.1157	17.0256	16.1018	16.7509	16.4786	16.3407	15.7067	15.7048	15.5658	-1.26527	0.778949	0.908466	0.451467	-0.873612	1.74423
6638	1	Q9ULW3	Q9ULW3	Activator of basal transcription 1	ABT1	Homo sapiens	31.079	8	8	+	Cluster 8	17.866	17.9065	17.5085	17.8244	18.6661	17.8743	18.0804	17.1769	17.3633	16.7349	17.2543	18.3892	14.7978	14.0304	17.985	17.9226	18.1567	18.4458	18.8992	19.9286	18.0192	18.5873	18.146	18.99	18.3041	18.3727	18.9024	18.513	18.4834	19.0792	18.8674	18.0533	-1.37544	0.486255	0.925031	0.694607	-0.730455	3.19636
4786	1	P51787	P51787	Potassium voltage-gated channel subfamily KQT member 1	KCNQ1	Homo sapiens	74.696	14	11	+	Cluster 8	15.8532	16.4522	14.9636	17.0324	15.8258	16.0792	16.8079	14.8433	14.1629	14.5685	16.4931	16.4241	14.0533	14.9516	15.6055	15.1803	15.8864	17.3316	18.0694	16.2236	17.8004	17.4969	17.3703	16.4836	17.631	17.4546	17.2225	18.9081	17.0197	16.8412	16.5646	16.0641	-1.28857	0.693605	0.896401	0.559751	-0.861185	4.76682
4690	1	O60906	O60906	Sphingomyelin phosphodiesterase 2	SMPD2	Homo sapiens	47.645	13	11	+	Cluster 8	17.5559	17.3323	17.1786	17.404	17.4864	16.5746	17.5029	15.5092	16.7585	16.5568	16.4518	17.4008	15.774	16.9358	17.6238	16.8106	16.9913	17.7315	18.036	17.8148	18.3807	17.3394	18.0229	17.0916	17.2603	17.4867	17.9777	17.6171	17.473	17.7986	18.4772	17.2426	-1.33047	0.729885	0.984352	0.380186	-0.763953	3.23465
4414	1	Q16394	Q16394	Exostosin-1	EXT1	Homo sapiens	86.258	13	12	+	Cluster 8	16.2227	16.8189	15.747	16.1885	16.0914	16.2894	16.5166	15.3468	15.629	15.9131	15.1291	16.5283	15.4254	16.3766	16.305	15.4983	17.2822	16.5889	15.8617	16.4078	17.2305	16.656	16.8465	16.1537	16.5082	16.6999	16.0537	15.7529	16.7941	16.7837	16.5982	16.2611	-1.3307	0.603634	0.892442	0.643512	-0.808883	2.51357
2172	1	Q9Y2G8	Q9Y2G8	DnaJ homolog subfamily C member 16	DNAJC16	Homo sapiens	90.592	26	21	+	Cluster 8	18.1113	18.5455	17.5503	18.5553	18.0747	18.1958	18.4343	16.7508	17.6585	17.7716	17.5962	18.3892	16.0745	17.8197	18.5021	17.0182	17.9954	18.5791	18.496	18.5662	18.894	18.6165	18.5388	18.8434	18.3347	18.6516	18.4983	18.4602	18.0363	18.113	18.8454	18.1678	-1.43023	0.542054	0.975232	0.550507	-0.637564	2.80301
1965	1	Q96AE4	Q96AE4	Far upstream element-binding protein 1	FUBP1	Homo sapiens	67.561	29	23	+	Cluster 8	23.3659	23.2428	22.88	23.3064	22.5995	22.7021	23.4164	21.6042	22.477	22.4503	22.6707	22.718	21.5986	22.3686	23.0554	22.4266	23.4129	23.2963	23.268	23.5093	23.1914	23.3357	23.4274	23.2751	23.5593	23.3044	23.7088	23.6309	23.36	23.3071	22.6215	22.876	-1.37301	0.599598	0.727306	0.805769	-0.759662	3.64335
1181	1	P54577	P54577	Tyrosine--tRNA ligase, cytoplasmic	YARS1	Homo sapiens	59.144	32	28	+	Cluster 8	21.7025	21.7174	21.3549	21.8124	21.4597	21.5838	21.8371	21.3228	21.2556	21.5077	21.4211	21.8113	20.8115	21.7491	21.7694	21.3636	22.0684	21.4795	22.3906	21.7354	22.5308	22.148	21.9987	22.4596	22.0842	22.095	21.7265	22.5138	22.0681	21.663	22.3221	21.6105	-1.19838	0.613831	0.8898	0.668583	-0.973838	4.44248
1095	1	Q13395	Q13395	Probable methyltransferase TARBP1	TARBP1	Homo sapiens	181.678	37	29	+	Cluster 8	18.3345	18.3707	17.5682	18.19	17.7111	17.7006	18.189	16.9008	17.5825	17.0871	17.1213	17.5434	16.6345	17.5016	17.9302	16.8761	18.2371	18.5525	19.203	18.12	18.8448	18.9211	18.3047	18.1712	18.9018	18.3033	18.6489	18.7515	18.5041	19.095	18.152	17.901	-1.34539	0.532098	1.09369	0.43917	-0.719562	5.57611
275	1	P26640	P26640	Valine--tRNA ligase	VARS1	Homo sapiens	140.479	63	50	+	Cluster 8	21.9478	21.924	21.6545	22.2365	21.5187	21.8068	22.0951	21.3494	21.5157	21.6061	21.6285	21.8235	20.9565	21.6147	21.7618	21.6232	22.4424	21.9093	22.5394	22.7258	22.5364	22.5558	22.3143	21.9626	22.6196	22.3905	22.4244	21.9764	22.219	22.2032	22.3345	21.8982	-1.36914	0.703936	0.997435	0.372337	-0.704568	6.13645
785	1	P14868	P14868	Aspartate--tRNA ligase, cytoplasmic	DARS1	Homo sapiens	57.136	39	33	+	Cluster 8	22.7474	22.5548	22.6091	22.6065	22.4571	22.5699	22.6633	22.3341	22.2771	22.5128	22.4741	22.5918	21.8361	22.2796	22.5218	22.3728	23.0053	22.8633	23.2301	23.166	23.2127	22.8412	22.6049	23.1167	23.0427	22.9849	22.9868	23.1592	22.7497	22.6178	22.7235	22.6684	-1.31724	0.513677	1.11667	0.437187	-0.750297	6.12019
11083	1	Q9UH92	Q9UH92	Max-like protein X	MLX	Homo sapiens	33.303	4	2	+	Cluster 8	15.1044	16.4537	15.9221	16.8836	16.3002	15.6682	16.472	15.2803	16.3985	17.1243	16.9417	16.8833	16.6806	16.7852	16.9182	16.4748	17.0004	16.839	16.3893	16.9836	16.2446	17.0322	17.1512	17.1366	17.3531	16.8913	16.5671	18.0797	16.6166	16.6444	16.8465	16.627	-1.3909	0.366012	1.06047	0.617107	-0.652696	1.97856
10651	1	Q5VZF2	Q5VZF2	Muscleblind-like protein 2	MBNL2	Homo sapiens	40.518	2	2	+	Cluster 8	17.0922	17.2742	16.8009	17.4525	17.691	17.3024	17.2765	16.7143	17.3359	17.0438	16.4844	16.8804	16.1441	16.1368	17.5662	16.9665	17.9226	17.7471	18.8171	18.7585	18.3843	17.1539	18.2051	18.1516	18.197	18.3151	16.8492	17.1434	17.4144	17.5462	18.1412	17.6052	-1.48049	0.192519	1.09645	0.620434	-0.428913	4.37075
9884	1	Q8N511	Q8N511	Transmembrane protein 199	TMEM199	Homo sapiens	23.128	4	3	+	Cluster 8	18.6769	19.2466	18.1875	19.0125	18.2007	18.7738	18.8496	14.4356	18.3913	18.2601	18.4934	19.03	15.2586	18.4204	18.8647	17.8729	19.0193	18.7655	18.8638	19.182	19.7374	18.8017	19.4051	19.3493	18.9067	18.9127	19.2614	18.8354	19.256	18.9622	19.0445	18.6084	-1.24847	0.108874	1.17068	0.711959	-0.743043	1.97546
8970	1	Q5VYY1	Q5VYY1	Ankyrin repeat domain-containing protein 22	ANKRD22	Homo sapiens	21.847	4	4	+	Cluster 8	20.2395	21.2578	19.418	20.8591	19.8218	20.1286	20.6919	18.4902	18.0735	19.555	19.1006	20.053	18.0477	19.1906	20.5007	19.8154	20.3473	21.5914	21.108	22.3375	21.8329	20.9361	20.7464	21.6851	18.4707	21.7991	21.3903	20.8684	21.628	21.3273	20.9858	20.494	-1.4084	0.246148	1.17641	0.527604	-0.541762	3.78106
8766	1	P15260	P15260	Interferon gamma receptor 1	IFNGR1	Homo sapiens	54.405	5	4	+	Cluster 8	17.9627	17.4974	17.6848	17.7667	17.3137	17.1235	18.1413	17.1453	17.1636	17.6286	17.1782	17.0475	17.3105	17.1649	17.5973	17.4225	18.0703	18.1445	18.5104	18.3081	19.2696	18.4093	18.9585	20.2222	18.0082	18.2579	18.117	18.6011	18.1074	18.9257	18.4262	17.7278	-1.41014	0.281836	0.858786	0.895758	-0.62624	6.0292
8477	1	Q9C0H2	Q9C0H2	Protein tweety homolog 3	TTYH3	Homo sapiens	57.544	9	5	+	Cluster 8	17.298	17.1716	17.1445	18.4896	16.6796	16.9192	18.3007	17.0807	16.7456	17.5425	17.2482	17.5581	15.6725	17.0184	17.551	16.8146	18.6366	17.9903	17.7785	18.612	18.7198	19.1753	18.446	18.4913	18.6621	18.3765	18.8968	18.9076	18.2081	18.2569	17.8368	17.652	-1.34302	-0.00470322	1.16835	0.728106	-0.548736	6.08713
8284	1	Q6ZN18	Q6ZN18	Zinc finger protein AEBP2	AEBP2	Homo sapiens	54.466	7	5	+	Cluster 8	15.3295	16.2645	15.4714	15.9811	15.8912	16.5488	16.1367	14.0244	14.4706	14.9481	15.4693	14.8164	15.8743	15.1965	15.8623	15.3807	16.2378	16.3916	16.9059	16.7428	15.3301	16.7666	15.7999	16.9505	16.0042	16.2707	16.8019	16.7149	16.1715	16.5704	16.7753	16.0604	-1.54632	0.28776	0.986784	0.643539	-0.371765	4.07115
7725	1	Q96BN2	Q96BN2	Transcriptional adapter 1	TADA1	Homo sapiens	37.384	9	6	+	Cluster 8	17.4932	17.4446	16.62	17.5519	17.2846	17.2663	17.3091	15.9634	16.3893	17.1094	16.4279	17.1734	15.9884	16.9435	17.7226	17.0835	17.0489	18.0078	17.7689	18.2453	18.2196	18.1939	17.7399	18.0575	17.8448	17.5201	17.9705	18.292	17.8773	17.8531	17.9983	17.4925	-1.37371	0.169613	1.27807	0.436278	-0.510252	5.40527
7654	1	Q8N1Q1	Q8N1Q1	Carbonic anhydrase 13	CA13	Homo sapiens	29.441	7	6	+	Cluster 8	17.821	18.3528	14.7877	17.9935	14.1545	17.87	17.7988	16.975	17.496	17.753	17.0394	17.9538	16.4169	17.5209	17.7691	17.7959	17.7318	19.5714	19.0153	18.375	20.6154	19.8684	19.4813	19.4833	19.79	19.3477	18.006	19.2506	19.1742	18.8863	19.0771	18.4342	-1.3751	0.185952	1.24762	0.478821	-0.537299	5.28339
6904	1	Q53G59	Q53G59	Kelch-like protein 12	KLHL12	Homo sapiens	63.278	8	7	+	Cluster 8	15.9081	16.4188	15.926	16.4004	15.7841	15.9591	16.287	15.6851	14.6912	15.3829	14.721	15.6193	15.4744	16.5232	15.9883	16.227	16.4511	16.4248	15.9042	16.5512	16.3155	16.6415	16.4368	16.8457	16.5767	16.5174	16.206	15.7383	16.2105	16.6791	17.1739	16.175	-1.49418	0.40246	0.874291	0.748025	-0.530602	3.18119
6495	1	Q96F24	Q96F24	Nuclear receptor-binding factor 2	NRBF2	Homo sapiens	32.377	8	8	+	Cluster 8	18.8432	19.0933	18.2591	18.9343	18.2229	18.3063	18.9703	17.1814	18.1234	18.517	18.1279	18.8724	17.3635	18.6248	18.6013	18.0347	19.5574	18.7901	18.8681	18.6012	19.1922	19.0191	19.2235	19.7044	18.8523	19.1216	18.8517	18.9879	19.0123	19.0369	18.9158	18.6444	-1.45415	0.295083	0.873757	0.847714	-0.562402	3.5834
6283	1	P62277	P62277	40S ribosomal protein S13	RPS13	Homo sapiens	17.221	10	8	+	Cluster 8	24.1736	24.7886	24.2549	24.943	23.866	24.328	25.1455	23.4092	23.6172	23.9894	24.0189	24.0441	23.3142	23.48	24.997	23.5909	24.6089	24.3684	24.9957	25.0525	24.8763	25.1109	24.9591	25.2197	25.0295	24.8011	24.8511	24.8342	24.5445	24.7599	25.0008	24.2991	-1.30586	0.0979728	1.17644	0.686781	-0.655329	3.90346
6055	1	Q9UKL3	Q9UKL3	CASP8-associated protein 2	CASP8AP2	Homo sapiens	222.662	12	9	+	Cluster 8	14.2928	15.5647	15.2929	15.5039	14.9374	15.2289	16.1402	15.3025	14.8695	15.418	15.8343	16.0091	15.5488	16.0226	16.029	14.4429	15.545	16.0116	16.1855	16.3232	16.3436	16.3566	16.2496	15.7569	16.1492	15.9169	15.9115	16.331	16.1037	16.7044	16.6356	15.7049	-1.34296	0.22007	1.16257	0.610902	-0.65058	4.13179
5750	1	P62906	P62906	60S ribosomal protein L10a	RPL10A	Homo sapiens	24.829	11	9	+	Cluster 8	24.1349	24.3061	23.8933	24.3569	23.6087	23.977	24.505	23.3069	23.3718	23.6159	23.7395	23.8857	23.1364	23.5934	24.3595	23.746	24.2861	24.1017	24.3527	24.5136	24.4752	24.5622	24.4199	24.5157	24.4479	24.3251	24.179	24.3949	24.1088	24.3756	24.6387	24.1217	-1.5146	0.220053	1.05928	0.621528	-0.386264	4.26945
5270	1	P61313	P61313	60S ribosomal protein L15	RPL15	Homo sapiens	24.145	14	10	+	Cluster 8	24.1085	24.19	23.9118	24.43	23.464	23.9309	24.3585	23.2487	23.3192	23.5739	23.6921	23.7899	22.6558	23.3872	24.2992	23.1481	24.1878	24.095	24.2315	24.7191	24.3303	24.4389	24.6102	24.5469	24.2839	24.3638	24.4607	24.2341	23.9854	24.0242	24.6801	23.9723	-1.39386	0.164193	1.03943	0.777642	-0.587403	3.84407
4879	1	Q5T3J3	Q5T3J3	Ligand-dependent nuclear receptor-interacting factor 1	LRIF1	Homo sapiens	84.568	14	11	+	Cluster 8	17.027	16.6204	16.3438	17.2542	16.7429	16.2401	17.1127	14.8919	15.5647	15.2548	16.5171	16.4641	14.9131	16.1883	17.1516	16.0528	17.3544	17.0042	17.3743	17.8019	17.5763	17.9245	17.4126	16.6244	17.852	17.2387	17.7972	17.3621	17.5012	17.5874	16.5762	16.6633	-1.25597	0.394454	1.17155	0.495504	-0.805543	4.52256
4856	1	Q15633	Q15633	RISC-loading complex subunit TARBP2	TARBP2	Homo sapiens	39.039	14	11	+	Cluster 8	17.7469	17.9767	17.5698	17.9228	17.4585	17.59	17.9419	16.3681	17.2265	17.2834	16.8567	17.4555	16.3204	17.481	17.3907	17.1193	18.1839	18.1523	18.3897	18.7495	18.3047	18.4343	17.937	17.9243	18.3661	18.5457	18.3936	17.7603	18.0491	18.3728	18.4172	17.8274	-1.46168	0.318909	0.932134	0.765143	-0.554508	6.08817
4619	1	Q9NZN8	Q9NZN8	CCR4-NOT transcription complex subunit 2	CNOT2	Homo sapiens	59.74	15	12	+	Cluster 8	21.76	21.8691	21.3404	21.6093	21.5789	21.4592	21.3073	21.1254	21.4044	21.4678	21.5121	21.7077	20.9045	21.5972	22.0328	21.686	22.2023	21.8167	21.9448	22.2104	22.1044	22.1101	21.9572	21.8039	22.1258	22.1261	21.965	21.9878	22.0681	22.3288	22.3306	21.8081	-1.53255	0.216617	0.941007	0.756929	-0.382001	6.53618
4199	1	Q9H410	Q9H410	Kinetochore-associated protein DSN1 homolog	DSN1	Homo sapiens	40.065	19	13	+	Cluster 8	17.6177	17.1191	17.0725	17.7429	17.1522	17.127	17.8479	15.9138	16.6863	16.8446	16.9968	17.2573	16.6047	16.8226	17.6886	16.6634	17.5733	17.8246	17.3523	17.7886	17.2485	17.7434	17.7945	16.9702	18.0093	17.3464	17.6158	17.5113	17.718	17.8334	17.9349	17.304	-1.39801	0.308718	0.916798	0.826136	-0.653646	2.99294
3874	1	Q9UGL1	Q9UGL1	Lysine-specific demethylase 5B	KDM5B	Homo sapiens	175.659	15	14	+	Cluster 8	16.7176	16.9187	15.8412	16.2366	15.8128	15.7099	16.3274	15.1372	15.1486	15.1779	15.8299	15.778	15.8947	16.2768	16.4442	15.6832	16.7223	16.797	16.639	17.1064	16.9878	17.595	16.5148	16.0244	17.323	16.8382	17.2589	17.0588	16.4689	16.9699	16.9437	16.3447	-1.48163	0.258603	1.01234	0.693085	-0.482396	5.29632
3732	1	Q6P0N0	Q6P0N0	Mis18-binding protein 1	MIS18BP1	Homo sapiens	129.086	17	14	+	Cluster 8	14.876	15.9022	14.8795	14.9543	14.4261	15.7008	16.0499	15.1338	15.4777	16.2791	14.512	16.2531	14.9561	15.5458	15.1554	14.3144	15.8217	16.9026	16.2547	16.6004	15.9714	16.6418	16.8486	15.9709	16.6453	16.0738	16.4864	16.0212	15.9874	16.8913	16.2653	15.7266	-1.4963	0.449331	1.05519	0.467975	-0.47619	5.33694
3339	1	P29692	P29692	Elongation factor 1-delta	EEF1D	Homo sapiens	31.122	21	17	+	Cluster 8	23.256	23.3202	22.7364	23.1622	22.5711	22.6457	23.2582	21.9851	22.1272	22.5994	22.608	22.8041	22.0101	22.714	22.8761	22.6378	23.9195	23.256	23.3867	23.6285	23.7952	23.3499	23.6314	23.4789	23.6037	23.4202	23.1937	23.2519	23.8057	23.7002	23.3051	23.0868	-1.52143	0.357743	1.00047	0.602676	-0.439461	6.39737
3301	1	O75616	O75616	GTPase Era, mitochondrial	ERAL1	Homo sapiens	48.352	17	15	+	Cluster 8	19.2151	19.9388	18.7028	20.1918	18.8431	19.4245	19.5598	17.3315	18.0931	18.9682	18.7386	19.2178	17.3658	18.2551	19.223	18.4281	18.5837	19.7542	21.4061	20.5148	20.2331	19.5721	19.7801	17.4468	20.1942	19.6595	19.0258	20.3795	20.1268	20.0731	20.2672	19.4285	-1.45557	0.141737	1.04321	0.742079	-0.471451	2.37214
1553	1	Q9NY33	Q9NY33	Dipeptidyl peptidase 3	DPP3	Homo sapiens	82.589	30	25	+	Cluster 8	21.97	22.2452	21.8534	22.0724	21.7397	21.88	21.9884	20.8415	21.6172	21.6686	21.4395	21.8489	21.2496	22.0684	21.5682	21.5187	22.0724	22.1008	22.3277	21.8113	22.5186	22.2092	22.189	21.8603	21.927	22.5335	22.3013	22.053	22.2288	21.76	22.1173	21.953	-1.47748	0.40475	1.06989	0.505684	-0.502836	3.17604
688	1	P56192	P56192	Methionine--tRNA ligase, cytoplasmic	MARS1	Homo sapiens	101.116	47	35	+	Cluster 8	21.2595	21.534	21.1644	21.4217	21.1288	21.2275	21.4755	20.7196	20.8923	21.1898	21.129	21.2019	20.5163	21.124	21.181	21.2045	21.7152	21.6302	22.4452	21.7441	21.9753	21.8686	21.421	22.0246	21.8244	21.9981	21.5863	21.7544	21.4662	21.7528	21.7911	21.4694	-1.51333	0.42701	0.98885	0.57071	-0.473236	6.9558
819	1	Q8TEU7	Q8TEU7	Rap guanine nucleotide exchange factor 6	RAPGEF6	Homo sapiens	179.426	49	36	+	Cluster 8	18.8399	18.6609	18.6848	18.9665	18.5225	18.7191	19.0935	18.2148	18.4119	18.5821	18.7224	18.7415	17.756	18.3003	18.9124	18.5371	19.0301	18.8337	19.06	19.5683	18.4173	19.1144	18.8129	19.3899	18.8977	18.9355	19.136	19.1699	18.9566	19.1888	19.1328	18.8317	-1.429	0.371691	0.79636	0.88928	-0.628334	3.51064
[truncated: 1 more columns]

## Sheet: Cluster 9
Number	# of Grouped proteins	Accession number	Master accession number	Master protein name	Master Gene Symbol	Species	MW(kDa)	PSMs	Peptides	ANOVA Significant	Cluster	CRC01-N	CRC02-N	CRC03-N	CRC04-N	CRC05-N	CRC06-N	CRC07-N	CRC08-N	CRC09-N	CRC10-N	CRC11-N	CRC12-N	CRC13-N	CRC14-N	CRC15-N	CRC16-N	CRC01-T	CRC02-T	CRC03-T	CRC04-T	CRC05-T	CRC06-T	CRC07-T	CRC08-T	CRC09-T	CRC10-T	CRC11-T	CRC12-T	CRC13-T	CRC14-T	CRC15-T	CRC16-T	Median N Zscore	Median S1 Zscore	Median S2A Zscore	Median S3 Zscore	Median S4A Zscore	-Log q-value
11471	1	Q15651	Q15651	High mobility group nucleosome-binding domain-containing protein 3	HMGN3	Homo sapiens	10.663	1	1	+	Cluster 9	19.0584	19.1543	19.1073	19.5575	16.6927	18.3984	19.2382	18.6849	18.4	18.9354	19.4461	17.5226	17.4985	18.0013	19.5625	18.5442	19.2659	18.6173	19.5983	18.6249	18.6301	19.7943	19.5276	19.0971	19.1347	19.0832	19.939	18.4089	19.4533	19.9591	19.437	18.914	-0.606008	0.766066	-1.1481	1.28131	-0.293263	1.75626
11008	1	Q9H4Y5	Q9H4Y5	Glutathione S-transferase omega-2	GSTO2	Homo sapiens	28.253	2	2	+	Cluster 9	16.64	14.3421	15.3729	16.0905	14.4319	15.5998	14.0379	13.9533	14.3349	15.6207	15.6148	15.8816	15.011	15.5613	16.3261	15.146	15.1159	16.2043	16.048	15.0093	16.0467	14.5519	15.078	17.1953	16.519	16.3183	16.1211	17.8527	16.5544	17.2744	16.7652	15.5652	-0.442946	0.540251	-1.21768	1.39731	-0.276937	2.16001
9684	1	Q03692	Q03692	Collagen alpha-1(X) chain	COL10A1	Homo sapiens	66.158	4	3	+	Cluster 9	15.9113	15.1236	15.8631	16.0436	14.7228	13.8277	15.8669	14.575	16.247	14.0366	15.6827	15.8083	15.7527	15.8559	15.2982	14.2477	18.2357	16.1037	15.2259	14.5465	14.2176	17.9047	15.7812	17.4322	19.4215	16.0442	16.3923	16.8157	18.4053	17.0376	13.9678	15.8035	-0.0970134	0.372627	-1.52203	1.23899	0.00742219	1.88321
9597	1	P31785	P31785	Cytokine receptor common subunit gamma	IL2RG	Homo sapiens	42.287	3	3	+	Cluster 9	18.3855	17.8516	15.6084	17.5	17.3915	17.0452	18.0466	14.8004	15.8092	17.3799	15.3546	17.6622	13.2597	14.5881	17.1717	14.8951	17.7652	16.7444	17.9605	16.1556	17.5075	16.4594	17.5309	17.1045	17.5237	18.081	18.466	16.6793	17.9571	18.1724	17.5495	16.8852	-0.086488	1.17351	-1.33167	0.759555	-0.514903	1.62149
7540	1	Q5HYJ3	Q5HYJ3	Protein FAM76B	FAM76B	Homo sapiens	38.707	7	6	+	Cluster 9	17.6462	17.4721	17.3192	17.7576	17.0361	17.1205	18.0197	15.9443	16.8303	17.4254	16.9706	17.4347	16.337	16.8579	17.7425	16.7494	18.217	17.8762	17.9578	17.0026	17.0405	17.6166	18.0004	18.1873	17.9587	17.6565	18.0915	18.1049	18.1659	18.3232	18.1077	17.6809	-0.827782	0.775741	-1.21757	1.09555	0.174069	3.66
5549	1	Q9P2P5	Q9P2P5	E3 ubiquitin-protein ligase HECW2	HECW2	Homo sapiens	175.773	13	11	+	Cluster 9	16.2344	14.5156	15.1315	14.2232	14.2528	16.1239	15.3746	15.4727	17.9473	14.8765	15.2024	15.9887	14.6856	15.5511	15.443	14.1991	18.405	17.3195	16.3473	14.2738	14.9669	18.3766	18.0867	14.6208	17.9611	17.0862	16.6062	16.9387	17.6702	17.1775	14.525	16.1842	-0.840958	1.09873	-1.14812	0.875887	0.0144628	2.42701
4265	1	A8MW92	A8MW92	PHD finger protein 20-like protein 1	PHF20L1	Homo sapiens	115.011	14	12	+	Cluster 9	17.0319	16.7458	16.7204	16.6761	17.4582	14.7661	17.043	15.1748	15.6867	16.5136	16.0536	15.9861	14.2791	14.2643	16.742	16.642	17.18	16.9671	16.904	16.9704	16.0036	16.5683	17.2254	17.0352	17.1316	17.0071	17.1767	16.5063	17.1552	17.1129	16.7518	16.7663	-0.92012	0.703154	-0.960045	1.31121	-0.134195	2.27361
5189	1	P08254	P08254	Stromelysin-1	MMP3	Homo sapiens	53.977	12	11	+	Cluster 9	15.3317	15.2798	16.0305	16.5187	16.9143	16.2204	18.6258	18.0597	16.9884	16.9596	16.884	17.3571	17.4369	18.2571	15.6307	14.5478	19.1295	19.1564	16.599	15.5689	13.9389	18.4431	18.8619	20.9234	18.1598	18.3779	16.9152	18.714	17.2912	18.7663	18.2295	16.9406	-0.347497	1.2537	-1.30253	0.714091	-0.317768	1.61591
11000	1	Q9H2A7	Q9H2A7	C-X-C motif chemokine 16	CXCL16	Homo sapiens	27.579	3	2	+	Cluster 9	14.597	15.3134	14.9666	14.9672	15.8374	15.5034	15.8281	14.0567	14.9469	15.5091	13.3379	15.8483	14.8525	16.1571	15.5005	15.4562	16.5681	16.116	15.5851	15.7265	15.4978	15.2838	15.5086	17.647	16.4087	15.9825	16.282	15.6508	15.6856	16.1364	16.8923	15.4777	-0.910396	1.06039	-0.605603	1.11556	-0.659947	2.94098
10056	1	Q9BWG6	Q9BWG6	Sodium channel modifier 1	SCNM1	Homo sapiens	25.952	3	3	+	Cluster 9	13.6637	14.4063	16.1065	15.6799	15.6357	14.1776	14.1113	15.4527	15.741	15.5825	14.9882	15.2085	15.0364	16.4811	16.4008	16.4689	16.0984	15.2534	16.5414	16.2403	15.8721	15.2715	15.8402	16.3516	16.432	15.3185	16.5642	16.3855	15.366	15.853	16.4221	15.7731	-1.27445	0.553342	-0.158886	1.35026	-0.470262	1.86644
7670	1	Q8N9L9	Q8N9L9	Peroxisomal succinyl-coenzyme A thioesterase	ACOT4	Homo sapiens	46.324	6	6	+	Cluster 9	14.8882	15.6512	16.0535	16.6342	15.7833	16.7751	17.1831	13.0457	16.0081	16.3674	16.1256	16.0536	14.7927	15.0295	16.0503	14.9439	16.6268	16.4184	16.6919	15.6827	16.309	16.7479	17.0833	16.9253	17.1761	16.7678	16.3375	15.6496	16.5622	16.7512	15.8703	16.1968	-1.1775	0.813653	-0.245269	1.22808	-0.618971	2.08277
7420	1	P40261	P40261	Nicotinamide N-methyltransferase	NNMT	Homo sapiens	29.574	8	6	+	Cluster 9	18.5723	18.6018	18.6067	19.3254	18.1933	18.8123	19.8536	19.369	18.4947	19.9006	19.3381	19.4264	19.3897	21.135	20.1557	18.7333	22.2866	18.8742	20.1106	19.6318	19.7576	20.6869	20.7199	21.2836	22.3293	20.814	20.5235	19.835	20.9633	20.7384	20.0193	19.7358	-1.14412	0.333481	-0.33627	1.52451	-0.377596	3.71455
7417	1	P36941	P36941	Tumor necrosis factor receptor superfamily member 3	LTBR	Homo sapiens	46.709	8	6	+	Cluster 9	17.445	17.5142	18.1221	18.0933	18.1115	18.0948	18.0551	17.8832	17.9267	18.1337	18.2417	18.3497	15.4157	18.2955	18.2043	17.9874	18.4839	18.294	18.7281	18.7727	18.2227	18.0333	18.0211	18.2775	18.8697	18.4419	18.6105	19.202	17.8202	18.9339	19.0564	18.1226	-0.928557	0.773464	-0.367027	1.32608	-0.803957	2.37194
7401	1	P28065	P28065	Proteasome subunit beta type-9	PSMB9	Homo sapiens	23.263	9	6	+	Cluster 9	22.3157	21.9484	21.8999	22.0819	21.1404	21.7106	22.174	21.7144	21.6607	21.783	21.9634	21.7795	21.9778	21.6226	21.1298	21.8718	22.9175	21.8563	22.0614	21.5968	22.0426	21.855	22.2317	23.0894	22.3686	22.71	23.5017	21.8279	23.1402	22.3489	21.219	21.969	-0.866333	0.206932	-0.739861	1.61622	-0.216961	2.09316
7237	1	Q9Y546	Q9Y546	Leucine-rich repeat-containing protein 42	LRRC42	Homo sapiens	48.57	9	7	+	Cluster 9	14.8791	16.7195	13.7032	15.3036	15.1426	15.3566	15.803	14.2301	15.3674	15.9602	14.5757	15.2872	14.8245	14.6561	15.4142	16.362	15.8293	15.3379	15.9796	15.9237	15.3682	15.4515	15.9168	17.2351	16.0231	15.6585	15.9962	16.051	15.2777	15.7855	15.8393	15.4039	-1.02995	0.906349	-0.463661	1.22377	-0.636513	1.89154
6426	1	Q8N9N8	Q8N9N8	Probable RNA-binding protein EIF1AD	EIF1AD	Homo sapiens	19.052	11	8	+	Cluster 9	17.5937	18.1818	17.798	17.4847	17.8447	18.0155	17.9646	17.4388	17.3715	18.0601	17.9426	18.0224	17.4688	18.2044	18.0829	17.7207	18.4082	18.4154	18.7247	18.1174	18.0775	18.8491	18.3971	18.5472	18.5472	18.3239	18.5453	18.8261	18.262	18.5716	18.3386	18.1032	-1.22656	0.765067	-0.372408	1.2607	-0.426802	6.71452
6333	1	Q14674	Q14674	Separin	ESPL1	Homo sapiens	233.18	9	8	+	Cluster 9	15.361	14.7465	15.6591	14.3888	15.6752	14.5403	14.085	16.4167	14.4378	14.6074	15.7347	15.0703	16.5247	15.6557	14.4827	13.6439	14.8183	15.4518	15.9259	16.326	15.2883	14.8069	16.6837	15.6904	16.517	15.176	16.5859	15.7712	14.8604	16.0033	16.5868	15.1133	-1.069	0.23743	-0.155472	1.56347	-0.576424	1.71145
5874	1	Q8N884	Q8N884	Cyclic GMP-AMP synthase	CGAS	Homo sapiens	58.815	10	9	+	Cluster 9	17.4438	17.4433	17.4745	17.6904	15.5898	16.73	18.6674	16.9187	17.4304	17.6585	17.5187	16.4481	15.3381	17.7231	16.9206	16.6845	18.5979	17.7597	17.495	17.6744	16.8814	18.2089	18.9313	19.1061	18.6081	18.3808	18.299	16.6426	18.2555	17.1895	16.5606	17.2695	-0.63929	0.182956	-0.0343696	1.55613	-1.06542	1.88211
3601	1	P03956	P03956	Interstitial collagenase	MMP1	Homo sapiens	54.007	16	14	+	Cluster 9	15.0831	14.3932	16.0174	14.7663	14.2943	14.5093	15.667	16.0573	14.3656	15.6884	13.612	15.4066	14.3647	14.3911	15.1133	14.6941	19.7319	16.9343	14.0452	15.5269	14.7737	18.3542	18.0791	21.4202	17.9639	17.468	15.8203	17.9369	16.3737	18.8006	15.8662	15.4433	-1.06905	0.633293	-0.453685	1.40771	-0.518267	3.87795
3323	1	P14902	P14902	Indoleamine 2,3-dioxygenase 1	IDO1	Homo sapiens	45.324	20	15	+	Cluster 9	21.259	20.51	20.7108	20.3137	14.356	20.7296	21.7624	20.3268	19.974	13.9394	20.9134	20.4656	21.0714	20.5253	21.367	20.8353	22.0362	20.7837	21.514	20.76	20.5463	21.4152	21.5834	23.9104	22.0334	20.8885	24.1303	19.3709	23.5165	22.3325	21.3505	20.7433	-0.838793	0.618506	-0.607869	1.46323	-0.635077	1.87973
3228	1	Q96PP9	Q96PP9	Guanylate-binding protein 4	GBP4	Homo sapiens	73.166	25	18	+	Cluster 9	18.9121	17.9724	18.3087	18.6899	17.9856	18.2464	19.1549	17.8971	18.1681	17.7488	18.8293	18.3411	17.93	18.7525	18.2893	18.3756	19.9402	17.4156	18.7611	18.2315	18.3835	19.0292	19.0065	20.4745	19.1544	18.5664	20.9691	18.1777	19.8952	19.4669	18.3155	18.3551	-0.800924	0.468191	-0.56879	1.54836	-0.646832	1.81024
2412	1	P29466	P29466	Caspase-1	CASP1	Homo sapiens	45.159	28	21	+	Cluster 9	21.648	20.8961	20.9469	21.3617	20.3918	21.0575	21.6328	20.1865	20.2444	20.5951	20.7223	20.7388	20.1744	20.4688	20.9148	20.8573	21.5752	21.035	21.2075	20.6409	20.8258	22.2794	22.9574	21.8719	20.374	21.3852	22.1305	22.4384	21.8819	20.9862	20.2173	20.9611	-0.754513	0.168168	-0.691976	1.66545	-0.387131	1.97643
564	1	P29590	P29590	Protein PML	PML	Homo sapiens	97.551	46	38	+	Cluster 9	20.7686	20.4746	20.4249	20.8151	20.317	20.4083	20.8938	20.4846	20.4524	20.104	20.4067	20.5699	20.4304	20.816	20.3819	20.3778	22.192	20.3611	20.8729	20.6307	20.3237	20.9328	20.7997	22.5582	21.8505	21.2554	21.7336	20.0621	21.8333	21.4323	20.3687	20.7251	-1.00792	0.139426	-0.504541	1.62659	-0.253563	2.46626
2287	1	Q6ZUJ8	Q6ZUJ8	Phosphoinositide 3-kinase adapter protein 1	PIK3AP1	Homo sapiens	90.4	26	20	+	Cluster 9	17.9227	17.4468	17.2782	18.1602	16.9597	16.4714	18.8247	16.4686	16.7307	17.339	16.7655	16.8662	14.4443	17.3579	17.1863	16.9871	18.0477	16.6963	17.557	17.179	18.2163	17.0773	19.0222	19.4489	18.1632	17.846	18.1716	16.5526	17.958	18.5996	18.3078	16.927	-0.598284	0.34731	-0.41273	1.58302	-0.919314	1.76089
[truncated: 1 more columns]

## Sheet: Cluster 10
Number	# of Grouped proteins	Accession number	Master accession number	Master protein name	Master Gene Symbol	Species	MW(kDa)	PSMs	Peptides	ANOVA Significant	Cluster	CRC01-N	CRC02-N	CRC03-N	CRC04-N	CRC05-N	CRC06-N	CRC07-N	CRC08-N	CRC09-N	CRC10-N	CRC11-N	CRC12-N	CRC13-N	CRC14-N	CRC15-N	CRC16-N	CRC01-T	CRC02-T	CRC03-T	CRC04-T	CRC05-T	CRC06-T	CRC07-T	CRC08-T	CRC09-T	CRC10-T	CRC11-T	CRC12-T	CRC13-T	CRC14-T	CRC15-T	CRC16-T	Median N Zscore	Median S1 Zscore	Median S2A Zscore	Median S3 Zscore	Median S4A Zscore	-Log q-value
11420	1	P60059	P60059	Protein transport protein Sec61 subunit gamma	SEC61G	Homo sapiens	7.739	1	1	+	Cluster 10	20.3299	19.5237	18.544	20.2548	18.0621	17.8939	19.3692	18.0371	18.0528	18.7206	18.5199	18.7915	18.3525	17.9494	19.5526	19.0954	20.2898	19.6904	20.1539	19.3496	19.6796	19.5442	20.1764	19.7939	19.7171	19.8479	19.3144	19.4687	20.2047	19.9757	19.6266	19.6269	-1.62762	1.07032	-0.0107344	0.432063	0.13597	4.03549
11249	1	O95214	O95214	Leptin receptor overlapping transcript-like 1	LEPROTL1	Homo sapiens	14.429	1	1	+	Cluster 10	17.4149	16.7372	14.0178	16.8029	17.1117	14.5325	15.1173	14.2129	17.2339	14.4345	14.7122	17.8869	13.437	14.3989	14.5859	16.3332	16.9897	17.7341	16.3489	16.3977	15.8985	16.0775	16.806	16.8326	16.0582	16.5008	16.5572	16.3299	16.3346	16.8844	16.598	16.3808	-1.62197	1.02959	-0.136019	0.476887	0.251509	1.83154
11038	1	Q9NRN9	Q9NRN9	rRNA N6-adenosine-methyltransferase METTL5	METTL5	Homo sapiens	23.719	3	2	+	Cluster 10	17.1182	17.2779	17.9828	17.9214	17.8994	17.7801	17.8972	17.3948	17.1347	17.5344	17.5944	17.5187	16.7823	18.0332	17.7537	17.3992	18.1717	17.9013	18.6992	18.3651	17.6181	17.9046	17.5299	18.3972	17.885	18.0309	18.6585	17.7458	17.8226	18.3789	18.1493	17.9435	-1.5925	1.10422	-0.0819891	0.479177	0.0910897	3.50378
10885	1	Q96FC9	Q96FC9	ATP-dependent DNA helicase DDX11	DDX11	Homo sapiens	108.316	16	13	+	Cluster 10	15.3896	16.1485	15.1171	16.7731	15.1403	15.1516	16.7278	15.109	16.0765	14.5022	15.3939	15.7687	14.8765	15.0569	16.5289	14.9444	16.9271	16.9728	17.2562	17.1703	16.2224	16.1161	16.8125	17.0464	16.8967	16.7013	17.2655	16.2005	16.2046	16.6336	17.0381	16.4111	-1.59717	0.950146	-0.172787	0.710214	0.109597	5.75889
10312	1	O15431	O15431	High affinity copper uptake protein 1	SLC31A1	Homo sapiens	21.09	3	2	+	Cluster 10	18.8894	19.4513	18.1894	19.263	18.6122	18.8542	18.3495	17.8751	18.0648	18.2034	17.2919	18.9546	17.3696	18.2723	18.54	18.3116	19.7421	19.3945	18.0224	18.5151	19.2819	18.8958	19.4973	19.6475	18.9511	19.2644	19.062	19.1546	19.4597	19.2509	19.1105	18.8969	-1.51416	1.07095	-0.140752	0.722132	-0.138171	3.34221
10022	1	Q99470	Q99470	Stromal cell-derived factor 2	SDF2	Homo sapiens	23.027	5	3	+	Cluster 10	18.7003	18.968	18.9061	18.6553	18.4448	18.2902	18.9707	18.1657	18.6667	18.5378	18.7186	18.3943	18.383	18.3132	18.3162	18.7788	19.9632	18.8546	19.5072	19.7521	19.0768	18.9823	19.5135	18.7393	20.2308	19.2866	19.0198	18.0981	19.353	19.7013	18.9312	19.0737	-1.51697	1.18305	-0.092983	0.529225	-0.102326	4.22428
9207	1	Q9BRU9	Q9BRU9	rRNA-processing protein UTP23 homolog	UTP23	Homo sapiens	28.4	4	4	+	Cluster 10	17.5028	17.266	17.1715	17.5659	17.0418	16.621	17.5176	15.7682	15.8262	14.5533	16.915	16.318	16.9782	17.0819	16.977	17.0323	17.5929	18.0106	17.8766	18.3693	17.4324	17.1241	17.3015	17.7838	17.7432	17.7244	17.9346	17.817	18.9131	18.5923	17.7794	17.462	-1.47458	1.06072	-0.231687	0.790976	-0.145431	4.25987
8395	1	Q96B01	Q96B01	RAD51-associated protein 1	RAD51AP1	Homo sapiens	38.459	7	5	+	Cluster 10	14.8661	16.2478	16.1732	16.4255	15.7272	14.1634	16.7827	14.8905	15.9431	15.6104	15.4546	16.286	14.4102	14.824	17.1742	14.7888	16.6677	17.4874	17.2423	17.2383	16.2569	16.2807	16.4629	16.9112	17.4397	16.3891	17.1424	16.8824	16.1394	16.6375	16.8256	16.5839	-1.43872	1.22004	-0.404774	0.515945	0.107507	4.37169
7361	1	P11279	P11279	Lysosome-associated membrane glycoprotein 1	LAMP1	Homo sapiens	44.882	8	6	+	Cluster 10	23.0792	22.7375	22.6307	24.2837	22.698	22.9987	23.382	22.6439	22.6719	23.001	22.7375	22.7884	22.2699	22.2948	22.8742	22.4103	23.5385	22.6423	23.5733	23.698	23.1629	23.0607	23.4213	23.974	23.642	23.3087	23.1795	24.1868	23.5332	23.3708	22.6495	23.1418	-1.49748	1.09369	-0.121299	0.714668	-0.189576	2.69445
7072	1	Q96QP1	Q96QP1	Alpha-protein kinase 1	ALPK1	Homo sapiens	138.863	10	7	+	Cluster 10	17.5967	17.6344	17.5745	17.5485	16.1627	16.4689	16.0062	17.1461	17.2958	15.236	15.0633	16.5229	14.7712	15.3104	14.5173	17.4797	17.7509	17.624	17.0942	17.1414	17.2796	16.0471	17.6658	17.2255	17.5929	17.027	17.4749	16.954	17.9367	17.3305	16.7783	17.2122	-1.60271	1.11645	-0.0466767	0.409056	0.123878	2.10556
7000	1	Q8NEW0	Q8NEW0	Zinc transporter 7	SLC30A7	Homo sapiens	41.625	8	7	+	Cluster 10	20.4603	20.4647	19.5298	20.2733	19.9068	20.0285	20.1262	19.852	20.1432	19.6551	19.0228	19.9577	17.9337	19.2376	18.9518	19.7876	20.6335	20.5252	19.9848	19.9972	20.8027	20.2	20.4286	20.1525	20.4474	21.3751	20.4547	19.3859	20.4835	20.2609	20.4867	20.1718	-1.43168	1.09887	-0.175509	0.793967	-0.285654	2.64303
6675	1	O00311	O00311	Cell division cycle 7-related protein kinase	CDC7	Homo sapiens	63.887	9	7	+	Cluster 10	15.7593	15.4216	14.1842	15.2902	14.2878	14.8507	15.9124	15.2359	15.745	15.836	15.4833	14.6213	14.326	16.6763	15.2353	13.9914	15.459	16.1775	16.3171	16.0084	15.6428	15.7629	15.8676	15.108	16.5206	15.7313	16.1437	16.0545	15.348	16.6076	16.1684	15.7787	-1.54384	1.05	-0.126108	0.701116	-0.0811672	2.79251
6416	1	Q8N448	Q8N448	Ligand of Numb protein X 2	LNX2	Homo sapiens	76.006	8	8	+	Cluster 10	16.2842	16.4482	15.8055	15.9419	16.7528	14.943	15.9609	13.8116	16.4436	13.5426	16.3718	15.9563	16.6626	16.9273	15.6917	16.6866	16.4514	16.8056	16.8781	16.4995	16.7161	16.3054	16.4354	16.8399	17.4127	16.7453	16.7704	17.069	16.6818	16.5785	15.4309	16.5678	-1.58335	0.95762	-0.180928	0.733397	0.073259	2.0216
6155	1	O95619	O95619	YEATS domain-containing protein 4	YEATS4	Homo sapiens	26.499	9	8	+	Cluster 10	17.9103	18.1185	17.5245	18.1537	17.5438	17.6866	18.2449	16.7289	17.2507	17.2779	17.6012	17.5298	16.5864	17.1771	17.8446	17.2536	17.9917	18.4375	18.3074	18.3604	17.6896	17.8775	18.2418	18.3334	18.3953	18.1027	18.2803	18.0408	18.0594	18.0435	18.0484	18.0376	-1.51149	1.16257	-0.329208	0.452029	0.226106	4.30537
5780	1	Q13951	Q13951	Core-binding factor subunit beta	CBFB	Homo sapiens	21.51	11	9	+	Cluster 10	18.901	18.4391	18.438	18.7318	17.3428	18.1887	19.2073	17.3688	17.997	17.4046	18.1633	17.8448	17.3671	17.8333	18.585	17.8089	19.6208	18.2355	19.3264	19.5414	18.6165	18.8039	18.601	19.244	19.0011	18.8814	19.108	18.347	18.9443	19.227	19.0019	18.7309	-1.54587	1.17387	0.0336813	0.464085	-0.125767	4.4339
4783	1	P50548	P50548	ETS domain-containing transcription factor ERF	ERF	Homo sapiens	58.704	15	11	+	Cluster 10	17.0817	16.8804	16.8798	16.8878	16.8078	16.8284	17.3311	15.8203	16.8353	16.7925	17.3539	16.8733	16.6306	16.8126	16.3921	17.1438	17.7743	17.2395	17.935	17.2126	16.5702	18.1846	17.3389	17.5852	17.7648	17.8599	17.8031	17.4981	17.5313	17.7523	16.7181	17.4188	-1.45173	1.14305	-0.441196	0.609553	0.140322	4.4333
4494	1	Q8NHQ9	Q8NHQ9	ATP-dependent RNA helicase DDX55	DDX55	Homo sapiens	68.548	13	12	+	Cluster 10	18.1107	18.3339	17.179	18.3479	17.3582	17.9766	18.2704	17.2574	16.9856	16.9663	17.2632	17.7948	16.3209	17.2423	17.7144	17.4121	18.5973	18.8955	18.9564	18.9816	18.237	18.0562	18.47	18.4945	18.3247	18.6489	19.0343	18.2682	18.6493	19.1173	19.0852	18.1642	-1.52787	1.09142	-0.0505681	0.663783	-0.176767	6.40207
4399	1	Q14165	Q14165	Malectin	MLEC	Homo sapiens	32.231	16	12	+	Cluster 10	23.1377	23.2522	22.8038	23.2253	22.4727	23.059	22.8873	21.8461	22.3762	22.5633	22.4016	22.5396	21.7606	22.3957	22.9595	22.6389	22.6975	23.3229	23.3735	22.6376	22.977	23.3608	23.2796	23.0217	23.0601	23.4135	23.1248	23.2557	23.0437	23.1832	23.5158	23.0817	-1.58134	1.06016	-0.205666	0.549133	0.177705	3.36776
4207	1	Q9H967	Q9H967	WD repeat-containing protein 76	WDR76	Homo sapiens	69.771	16	13	+	Cluster 10	14.8034	16.4781	15.4513	16.0292	15.812	15.9361	15.7741	15.5533	15.4003	15.2484	15.2412	16.4457	13.8835	14.7916	14.3252	15.3009	16.7065	17.4103	16.4166	16.7902	15.9868	16.0613	16.701	15.6342	16.8691	16.412	16.5067	15.2516	16.1285	16.2661	16.4219	16.2272	-1.54862	1.12876	-0.219972	0.513029	0.126803	3.89198
4202	1	Q9H6E5	Q9H6E5	Speckle targeted PIP5K1A-regulated poly(A) polymerase	TUT1	Homo sapiens	93.848	18	13	+	Cluster 10	17.7905	17.6792	17.6557	17.8056	17.293	17.1279	17.6529	16.6864	16.9459	17.0304	17.2156	17.3706	13.851	17.0337	17.9426	17.1608	17.9809	18.0071	17.5302	17.5411	17.6005	17.7907	18.4228	18.1439	17.9104	17.8055	17.9539	17.2438	17.723	17.7321	17.7102	17.5705	-1.41988	1.23892	-0.15319	0.597036	-0.262886	1.87986
4089	1	Q6UW63	Q6UW63	Protein O-glucosyltransferase 2	POGLUT2	Homo sapiens	58.041	17	13	+	Cluster 10	17.7247	17.9689	17.7103	18.2064	17.3168	17.1438	18.3799	18.2173	18.0108	17.3517	17.9148	18.1387	17.2313	18.41	18.012	17.725	20.2433	17.6705	18.9113	18.5109	17.9135	18.7151	18.8673	18.7992	19.805	18.9899	18.2695	17.938	18.9703	19.1575	18.1576	18.56	-1.58845	0.909787	-0.122133	0.79636	0.0044325	3.95662
3369	1	P52209	P52209	6-phosphogluconate dehydrogenase, decarboxylating	PGD	Homo sapiens	53.139	21	15	+	Cluster 10	23.8693	24.1633	23.1946	23.7554	23.3188	23.3972	24.1961	23.301	23.2417	23.3977	23.0573	23.9461	23.1274	23.1573	23.2049	23.4964	24.2817	24.0706	23.8148	23.1911	24.2456	23.7411	23.9062	24.545	24.0075	24.2892	23.5284	23.4202	24.2688	23.6071	24.1523	23.7765	-1.54143	0.997009	-0.176882	0.772076	-0.0507727	2.63032
3184	1	Q6RFH5	Q6RFH5	WD repeat-containing protein 74	WDR74	Homo sapiens	42.441	21	16	+	Cluster 10	18.2949	18.4994	17.708	18.1413	17.5118	18.0452	18.5268	17.2161	17.4815	17.5432	17.7934	17.763	17.1497	17.456	18.2615	17.3972	18.8378	19.7793	19.6176	19.4482	18.9431	18.8478	18.6809	19.4972	18.6407	19.0493	19.2559	19.3725	19.1576	19.3177	19.511	19.0163	-1.66118	0.992465	0.0414953	0.48255	0.144667	10.2264
1085	1	P28715	P28715	DNA excision repair protein ERCC-5	ERCC5	Homo sapiens	133.109	39	29	+	Cluster 10	19.0212	19.0381	18.602	19.097	18.7899	18.7816	18.9701	18.1884	18.7018	18.7367	18.4145	18.7753	17.7527	18.1755	19.1371	18.6428	18.9663	19.3241	19.4807	19.3468	18.6426	19.0587	19.4275	18.7967	19.176	19.6915	19.4565	19.5947	19.2704	19.2299	19.1327	19.0347	-1.47744	1.04483	-0.13368	0.806259	-0.239962	4.18354
3120	1	P49902	P49902	Cytosolic purine 5'-nucleotidase	NT5C2	Homo sapiens	64.972	20	16	+	Cluster 10	20.3312	20.6316	20.3645	20.5619	20.4808	20.8774	20.8279	20.7214	20.4041	20.4032	20.2063	20.9929	20.4174	20.7343	19.9612	20.4612	20.8781	20.9673	21.2266	20.7859	21.9937	20.6713	20.8279	21.3681	21.6334	21.0904	20.5259	20.7849	20.8479	20.8734	21.3575	20.8253	-1.66861	0.972328	0.00711044	0.472598	0.216577	3.92888
9760	1	Q567V2	Q567V2	Mpv17-like protein 2	MPV17L2	Homo sapiens	23.179	4	3	+	Cluster 10	17.6186	18.3456	17.1934	17.4414	16.7086	17.4266	17.5841	14.8	16.0474	16.2513	17.7076	17.7583	14.9829	15.2812	17.2441	16.5686	16.902	18.0387	18.5018	17.3183	18.3997	17.627	17.7735	17.6805	17.1677	17.3147	17.4731	17.6203	17.5885	17.4416	18.0643	17.5508	-1.32206	1.4863	0.0762989	-0.0558174	-0.18472	2.19808
9633	1	P49459	P49459	Ubiquitin-conjugating enzyme E2 A	UBE2A	Homo sapiens	17.314	4	3	+	Cluster 10	18.7188	19.2136	18.8687	19.1847	18.6624	18.7633	18.8763	18.6793	18.9137	19.0222	18.5816	19.1163	18.3083	18.4737	18.3571	18.8061	19.1108	19.3937	19.3868	19.2654	19.1048	18.9994	19.279	19.2309	19.2863	19.3442	19.4117	18.5743	19.1939	18.8535	19.198	19.0385	-1.44298	1.23513	-0.0191328	0.541363	-0.314379	3.84301
7531	1	Q3SY56	Q3SY56	Transcription factor Sp6	SP6	Homo sapiens	39.84	8	6	+	Cluster 10	14.2579	13.9542	16.1391	15.266	15.5769	15.4927	16.1833	14.519	15.5025	13.7729	16.259	15.3845	15.7603	15.0712	15.3507	14.2568	16.4163	15.8137	17.0946	15.9679	16.6887	13.9236	15.7833	16.1605	15.0201	15.3133	18.8615	17.1123	16.9143	16.7712	14.1047	15.7898	-1.44745	1.20244	0.0695135	0.556153	-0.380657	1.82934
7517	1	Q15906	Q15906	Vacuolar protein sorting-associated protein 72 homolog	VPS72	Homo sapiens	40.595	7	6	+	Cluster 10	18.1763	18.2707	17.7602	18.6797	18.1012	17.7434	18.3959	14.3486	18.1104	13.6496	18.5625	17.8332	14.3454	17.9585	18.1595	18.2	18.4619	18.7128	18.7811	18.5152	18.2177	18.3638	18.3677	18.2047	18.4922	18.4706	18.569	18.8639	18.4743	18.9376	18.5203	18.3988	-1.4057	1.35674	-0.231539	0.35276	-0.0722551	1.95623
6841	1	P62380	P62380	TATA box-binding protein-like 1	TBPL1	Homo sapiens	20.886	8	7	+	Cluster 10	17.2928	17.1721	16.7554	17.0125	16.4982	16.5139	16.6922	14.6209	16.4224	16.5665	15.8681	16.9322	14.7212	16.5759	16.4277	17.2016	17.6532	17.3562	17.683	17.0172	16.181	17.2356	17.3874	17.1567	17.4728	17.4153	17.4698	17.1845	17.3053	17.0944	17.3163	17.0135	-1.35157	1.34135	-0.241651	0.502709	-0.250837	3.05927
6600	1	Q9NXR5	Q9NXR5	Ankyrin repeat domain-containing protein 10	ANKRD10	Homo sapiens	44.768	11	8	+	Cluster 10	16.8414	17.699	15.5706	16.2719	15.7571	14.9904	14.7177	17.7968	16.9895	15.6456	16.067	15.5868	14.7039	15.8122	14.4075	18.4722	17.2978	17.8445	17.7855	17.9473	16.8811	16.7798	16.9098	17.2583	16.5357	17.6845	16.6418	16.398	17.7632	16.9317	17.0335	16.7505	-1.46456	1.34759	0.0764178	0.147563	-0.107005	2.59993
6019	1	Q9NUP7	Q9NUP7	tRNA:m(4)X modification enzyme TRM13 homolog	TRMT13	Homo sapiens	54.247	10	9	+	Cluster 10	16.9606	16.987	16.6379	16.9818	17.0751	16.2558	16.7843	15.7965	15.6539	16.5089	15.9719	16.2667	15.5312	15.8206	16.9159	16.2501	16.4437	17.1805	17.2834	17.5831	16.6545	16.8776	16.9619	17.2666	16.869	16.5617	16.9218	17.0968	17.2514	16.58	17.198	16.722	-1.48198	1.19923	0.174676	0.459767	-0.351698	3.02161
6014	1	Q9NQT5	Q9NQT5	Exosome complex component RRP40	EXOSC3	Homo sapiens	29.572	16	9	+	Cluster 10	18.2138	18.2226	17.6962	18.3605	17.556	17.7401	18.3581	17.3251	17.9255	17.6972	17.8645	17.6399	17.1837	17.3004	17.7862	17.2393	18.2563	18.7556	18.6605	18.7966	18.095	18.1012	18.3837	18.504	18.3563	18.2333	18.3742	18.1306	18.0651	18.3741	18.4828	18.0865	-1.33341	1.34128	-0.246965	0.527855	-0.288756	4.94212
5514	1	Q9HBH1	Q9HBH1	Peptide deformylase, mitochondrial	PDF	Homo sapiens	27.012	14	10	+	Cluster 10	19.5841	19.9403	18.8564	19.5019	19.4381	18.8307	19.2465	18.3022	18.7902	18.2171	18.7147	18.9948	17.9802	19.0328	19.7164	18.6581	18.463	21.1083	20.9422	20.4982	19.7662	19.277	18.8253	20.158	19.158	19.5265	19.4484	20.6525	19.9869	20.021	19.6326	19.5166	-1.12846	1.6099	0.0129972	-0.168505	-0.325939	2.89959
5111	1	Q9Y282	Q9Y282	Endoplasmic reticulum-Golgi intermediate compartment protein 3	ERGIC3	Homo sapiens	43.221	12	11	+	Cluster 10	20.8925	21.0722	20.4004	20.7163	20.1799	20.2218	20.6272	20.3404	19.9337	20.2838	19.8442	20.1408	19.794	19.7035	20.7397	20.5265	21.2178	21.2554	21.0075	20.9839	20.6318	20.5288	21.1314	20.2058	20.4898	20.7485	20.8186	20.7476	21.2017	21.1505	20.3911	20.7118	-1.2682	1.51774	-0.284892	0.0740698	-0.0387158	3.13681
4946	1	Q8NCF5	Q8NCF5	NFATC2-interacting protein	NFATC2IP	Homo sapiens	45.816	14	11	+	Cluster 10	18.9068	19.2622	18.8782	19.3776	18.8779	18.8411	19.3375	18.0406	18.4856	18.8496	18.6812	18.7258	18.2115	18.7358	19.5817	18.5087	18.9309	20.3161	19.8951	19.9122	19.5406	19.5298	19.656	19.5359	19.7926	19.495	19.2163	19.6991	19.1393	19.5153	20.1471	19.2213	-1.42518	1.23554	0.336939	0.325037	-0.472338	5.26474
3907	1	Q9Y5S8	Q9Y5S8	NADPH oxidase 1	NOX1	Homo sapiens	64.873	18	14	+	Cluster 10	17.8713	18.1146	17.5858	18.1577	17.0991	17.5045	17.9215	15.5786	16.61	17.0902	16.1202	17.5402	14.2879	16.8436	17.6738	16.2731	17.5139	19.6133	20.202	18.3881	18.0099	19.5311	18.6499	17.4329	17.8558	18.4345	18.7107	20.3429	19.279	18.6633	17.8396	18.2571	-1.37461	1.41199	-0.0650384	0.250604	-0.222937	4.38331
2941	1	Q7Z2T5	Q7Z2T5	TRMT1-like protein	TRMT1L	Homo sapiens	81.748	21	17	+	Cluster 10	18.7393	18.8131	18.4444	19.0498	18.4623	18.5383	18.797	17.6855	17.9093	18.0663	18.476	18.4261	17.487	18.2923	18.6701	18.333	18.8795	19.3857	19.4264	19.4563	18.7579	18.8677	18.9844	18.9567	19.1927	18.8666	19.5909	18.9981	19.092	18.9831	19.5655	18.8937	-1.39953	1.3984	-0.156124	0.235214	-0.0779631	5.6026
2365	1	O00299	O00299	Chloride intracellular channel protein 1	CLIC1	Homo sapiens	26.922	22	19	+	Cluster 10	25.758	25.8274	25.1714	25.3444	25.0798	24.9712	25.2885	24.2102	24.9598	25.0644	25.0334	25.1771	24.7832	25.1467	24.8006	25.0412	26.3298	25.9007	26.2484	25.5186	25.6145	25.8679	25.4059	25.2427	25.7691	25.9612	26.2904	25.5018	25.9577	25.2149	25.5693	25.5963	-1.31166	1.50377	-0.013444	-0.121711	-0.0569564	4.67296
2384	1	O75312	O75312	Zinc finger protein ZPR1	ZPR1	Homo sapiens	50.924	24	19	+	Cluster 10	19.2045	19.4449	19.4978	19.3595	19.3666	19.6226	19.7868	18.9998	19.2282	19.349	19.3313	19.5564	18.8286	19.8388	19.4901	19.4945	20.1336	19.2167	20.5721	19.3154	19.8158	20.0895	19.8546	19.9933	19.621	19.9422	19.7546	20.2277	19.7558	19.8001	19.9394	19.7311	-1.46122	1.31972	0.105634	0.253913	-0.218055	3.9042
8932	1	Q16342	Q16342	Programmed cell death protein 2	PDCD2	Homo sapiens	38.591	4	4	+	Cluster 10	17.5046	17.6267	16.8217	17.0981	16.9241	16.9782	17.8396	16.3592	16.6475	17.0968	16.742	17.1526	16.3039	16.7329	17.2377	17.1422	17.9505	18.0656	18.534	18.6247	17.5999	17.8284	18.0016	18.3397	17.4299	17.794	18.829	17.6421	17.8281	18.1352	17.9891	17.6189	-1.62725	0.868183	0.29245	0.682703	-0.21608	6.94939
8905	1	Q13433	Q13433	Zinc transporter ZIP6	SLC39A6	Homo sapiens	85.047	4	4	+	Cluster 10	14.9161	16.4983	14.1003	15.6767	15.5947	15.1516	15.6255	14.798	15.3479	15.5128	16.4133	16.2985	14.5013	15.3372	15.1482	15.2182	16.7968	14.9007	16.3227	17.0871	16.1631	15.6459	15.0002	16.52	16.6291	15.7982	16.4251	15.1007	15.9216	16.3812	16.158	15.8723	-1.62415	0.906081	0.494029	0.480789	-0.256745	2.14486
7914	1	Q9Y2V2	Q9Y2V2	Calcium-regulated heat-stable protein 1	CARHSP1	Homo sapiens	15.891	8	6	+	Cluster 10	21.5941	21.7388	21.0033	21.5587	21.0412	21.0605	21.3827	21.0252	20.5195	21.3653	21.0234	21.1744	20.891	21.1162	21.8061	20.9272	22.0982	22.2143	22.0432	21.8076	21.8504	21.9978	21.911	22.1006	22.4733	21.9615	21.9737	22.305	21.958	22.0583	21.7344	21.6958	-1.65619	0.90535	0.276801	0.58945	-0.115414	8.29639
7907	1	Q9Y248	Q9Y248	DNA replication complex GINS protein PSF2	GINS2	Homo sapiens	21.427	8	6	+	Cluster 10	16.0055	17.1599	15.4049	17.0765	15.8756	16.6079	17.2024	13.5839	14.7806	14.8056	16.1484	16.1385	15.3363	15.9027	17.0575	14.7754	17.5842	18.5801	18.0928	18.8923	17.3749	17.6985	17.9284	16.6017	18.4168	17.3504	17.9073	17.9843	17.367	17.6909	17.9348	17.0273	-1.58634	0.868759	0.416113	0.655801	-0.354331	6.35933
7770	1	Q9BRX5	Q9BRX5	DNA replication complex GINS protein PSF3	GINS3	Homo sapiens	24.534	7	6	+	Cluster 10	15.6156	17.2469	15.4024	16.8841	15.7374	15.6003	17.1102	14.1853	13.5617	14.492	15.7836	15.8661	14.8146	15.2817	16.9107	14.7281	17.2743	18.3681	17.9393	18.3568	17.1322	17.5966	17.7274	16.6751	18.055	16.9791	17.6492	18.3542	17.0049	17.8835	17.9768	16.9124	-1.63483	0.826041	0.464345	0.602362	-0.257916	6.73785
7413	1	P35637	P35637	RNA-binding protein FUS	FUS	Homo sapiens	53.425	10	8	+	Cluster 10	23.765	23.8126	23.4622	24.1592	23.6827	23.3757	24.0731	22.6639	23.2312	23.1909	23.49	23.7135	22.6351	23.4974	24.1639	23.2024	24.4454	24.3528	24.8156	24.1417	24.1114	24.4151	24.3686	24.2742	24.8989	24.1927	24.555	24.7555	24.1373	24.5872	24.2247	23.9878	-1.56936	0.946023	0.143455	0.74314	-0.263254	6.6205
7282	1	O43688	O43688	Phospholipid phosphatase 2	PLPP2	Homo sapiens	32.574	6	6	+	Cluster 10	19.458	19.5549	18.3575	19.7522	19.1771	19.6667	18.611	14.4432	18.485	18.2375	18.0714	19.2214	16.2866	17.9982	19.2717	17.84	18.6	19.8593	19.834	19.5914	20.8855	19.506	19.5846	20.3458	19.7247	20.3063	19.6859	19.671	19.2371	20.182	20.2476	19.1131	-1.53095	0.887013	0.430828	0.681477	-0.468366	3.04665
6990	1	Q8NAV1	Q8NAV1	Pre-mRNA-splicing factor 38A	PRPF38A	Homo sapiens	37.476	8	7	+	Cluster 10	19.3807	19.4408	19.1633	19.6186	19.0399	18.998	19.387	18.1242	18.6033	18.8062	18.7975	19.0606	17.7441	18.7477	19.2457	18.6653	19.4473	19.713	19.7509	19.951	19.3513	19.5594	19.6521	19.68	19.6963	19.5099	19.6945	19.5684	19.4683	19.7759	19.7652	19.4617	-1.67103	0.809111	0.259992	0.690984	-0.0890539	5.16551
5836	1	Q71F23	Q71F23	Centromere protein U	CENPU	Homo sapiens	47.522	11	9	+	Cluster 10	15.5762	15.9292	15.0137	16.0919	15.7427	15.9266	16.3054	14.7539	16.255	15.5661	15.4519	15.1466	15.1118	15.2631	16.2206	14.1893	16.2188	16.6489	16.9001	17.2823	16.3175	16.4386	16.7862	16.2477	16.4122	16.2888	16.999	17.0308	16.4796	17.0927	16.3276	16.1198	-1.59816	0.933004	0.439161	0.535486	-0.309492	5.95891
5642	1	O94842	O94842	TOX high mobility group box family member 4	TOX4	Homo sapiens	66.197	15	12	+	Cluster 10	19.7906	20.0132	19.5782	19.9221	19.4261	19.3823	19.6553	18.7246	19.0361	19.3921	19.4216	19.4346	18.558	19.1192	19.7555	19.4727	19.8473	20.2419	20.1173	20.3409	19.9849	19.8673	19.931	19.9453	20.0887	19.9087	20.2818	20.0402	20.0872	20.2628	20.2799	19.8591	-1.66743	0.793729	0.319247	0.685908	-0.131454	5.8272
5181	1	P04818	P04818	Thymidylate synthase	TYMS	Homo sapiens	35.715	13	10	+	Cluster 10	16.0666	17.3095	15.7993	16.5719	15.958	16.2139	17.2498	17.8482	16.8829	14.1581	14.4609	15.3118	15.002	16.4128	15.5474	15.0892	17.7612	17.3564	17.7033	17.1754	17.4027	17.4608	17.2662	17.7831	17.0538	17.7504	17.821	17.0053	17.3143	17.823	17.7041	16.8136	-1.54535	0.798481	0.381919	0.799671	-0.434719	5.03855
4906	1	Q86TJ2	Q86TJ2	Transcriptional adapter 2-beta	TADA2B	Homo sapiens	48.47	12	11	+	Cluster 10	17.9141	17.9383	17.7546	18.3185	17.9119	17.6187	18.2063	15.3245	17.3893	15.6327	16.4247	18.0716	16.3648	17.506	18.0263	17.4472	17.3585	18.1553	18.4676	18.0568	17.8151	18.3367	18.1357	18.5782	18.0553	18.0315	18.2768	18.2318	17.9849	18.3268	18.0279	17.9905	-1.67839	0.792254	0.273188	0.689142	-0.0761982	2.38262
4647	1	Q9Y2X9	Q9Y2X9	Zinc finger protein 281	ZNF281	Homo sapiens	96.916	15	12	+	Cluster 10	16.6188	16.5311	16.5617	16.8906	16.3985	16.8522	17.0887	15.6822	15.7276	16.4941	16.2006	16.4921	14.984	16.8001	17.0628	16.075	18.3222	16.848	17.5169	17.2627	16.9837	17.5686	17.5015	17.4898	17.8001	17.6692	17.8237	17.394	17.3877	17.7817	17.0176	17.1484	-1.65156	0.802844	0.18145	0.765048	-0.0977801	6.23441
4499	1	Q8TD30	Q8TD30	Alanine aminotransferase 2	GPT2	Homo sapiens	57.905	16	12	+	Cluster 10	15.0673	16.9487	14.8683	16.7834	16.028	14.8354	16.6442	15.4734	15.5064	15.0206	16.143	17.3953	14.6541	15.3547	14.1172	14.9422	16.7154	18.5538	19.6759	17.946	18.8006	17.1977	17.6205	18.7353	17.9733	18.4512	16.7112	19.4083	18.2294	17.2606	19.3048	16.9412	-1.57474	0.893893	0.416003	0.638889	-0.374043	7.48983
4485	1	Q8N9M5	Q8N9M5	Transmembrane protein 102	TMEM102	Homo sapiens	54.175	17	12	+	Cluster 10	19.7411	19.9107	19.3332	19.7154	19.0371	19.4136	19.4441	13.8899	18.7507	19.1516	18.8144	19.097	15.1755	18.5944	19.9167	18.7489	19.2836	20.0352	20.1355	19.6472	20.5484	19.8268	19.706	19.7239	19.8926	19.9838	20.2792	20.318	19.4451	19.5936	20.129	19.6103	-1.6142	0.949503	0.362862	0.548152	-0.24632	2.07865
4011	1	P55201	P55201	Peregrin	BRPF1	Homo sapiens	137.499	16	14	+	Cluster 10	18.6714	18.5308	18.0465	18.5568	18.2007	18.2562	18.5553	16.7661	17.0598	17.3355	18.056	18.0396	16.4328	17.7999	18.2206	17.8389	18.5146	18.5297	18.573	18.828	18.0892	18.3806	18.6444	18.3706	18.7153	18.398	18.4303	18.5433	18.547	18.3689	18.4109	18.2552	-1.50961	1.08687	0.277963	0.547809	-0.403026	2.64004
3242	1	Q9H0W8	Q9H0W8	Nonsense-mediated mRNA decay factor SMG9	SMG9	Homo sapiens	57.653	21	16	+	Cluster 10	18.3448	18.2944	18.2374	18.1957	18.5257	18.4233	18.5301	18.0618	18.2829	18.4511	18.5248	18.6198	18.2594	18.6931	18.4619	18.4452	18.9257	18.5277	18.8059	18.7351	18.7218	19.0089	18.4802	18.6369	18.9941	18.7921	18.8513	18.6084	18.8253	19.0901	18.4965	18.6307	-1.59816	0.822323	0.361755	0.732908	-0.318828	5.54368
2944	1	Q86XZ4	Q86XZ4	Spermatogenesis-associated serine-rich protein 2	SPATS2	Homo sapiens	59.544	25	17	+	Cluster 10	20.5442	20.8721	20.2719	20.736	20.172	20.3714	20.8867	19.9395	19.8619	20.4348	20.6791	20.4281	20.0135	20.1398	20.6199	20.2876	21.4873	20.9329	21.2172	20.9852	21.0331	21.0299	21.4264	20.7264	21.1098	21.2041	20.757	21.0112	21.0608	21.0921	20.7381	20.7459	-1.52071	1.01128	0.431266	0.526785	-0.448619	6.53535
2545	1	Q9UHX1	Q9UHX1	Poly(U)-binding-splicing factor PUF60	PUF60	Homo sapiens	59.876	23	19	+	Cluster 10	21.3838	21.4626	21.402	21.5208	20.9982	21.1118	21.602	20.5431	20.8749	20.9626	21.1469	21.1	20.3056	20.7773	21.3634	21.0672	21.6325	21.7462	21.8932	22.0475	21.577	21.586	21.7223	21.9183	21.8458	21.6729	21.7161	21.5953	21.9725	21.7552	21.6603	21.4548	-1.59932	0.855711	0.24135	0.763745	-0.261485	6.41729
2099	1	Q5T8D3	Q5T8D3	Acyl-CoA-binding domain-containing protein 5	ACBD5	Homo sapiens	60.094	25	21	+	Cluster 10	19.1138	19.8735	19.0134	19.6096	18.9382	19.3224	19.7523	17.8996	18.6008	18.9112	18.5249	19.064	18.3318	18.6507	19.0525	18.5666	18.9417	20.0436	19.8068	19.5745	19.7191	19.6334	19.7423	20.5449	20.0678	19.4317	19.3978	20.4936	19.6197	19.52	21.3933	19.4272	-1.61517	0.864469	0.347089	0.671917	-0.26831	4.03214
2049	1	P23588	P23588	Eukaryotic translation initiation factor 4B	EIF4B	Homo sapiens	69.151	26	21	+	Cluster 10	20.4529	20.622	20.3684	20.6994	20.261	20.1867	20.7409	19.8534	20.1644	20.4447	20.5421	20.496	19.5798	20.1527	20.405	20.315	21.0312	20.5603	21.3001	21.1017	20.8174	20.7562	20.9401	20.9772	20.9106	20.8584	20.9874	20.9492	20.6509	21.0626	21.1694	20.6894	-1.53435	1.01381	0.168639	0.689565	-0.337657	6.54346
1571	1	O15078	O15078	Centrosomal protein of 290 kDa	CEP290	Homo sapiens	290.391	28	24	+	Cluster 10	16.1733	15.84	14.6918	16.4014	15.8647	14.0784	14.9272	14.7317	14.034	15.2122	14.6177	14.9591	15.1144	15.8082	16.081	16.0924	16.6894	16.2594	16.6323	16.3188	16.3728	16.4285	16.0194	16.6118	16.4848	16.0503	16.5049	16.5808	16.4497	16.8829	16.1053	15.942	-1.61183	0.865564	0.42799	0.61684	-0.298568	5.25413
1567	1	Q9Y5Q9	Q9Y5Q9	General transcription factor 3C polypeptide 3	GTF3C3	Homo sapiens	101.273	31	25	+	Cluster 10	18.9496	19.011	18.6454	19.1481	18.4457	18.6452	18.9783	17.6523	18.5714	18.3714	18.2182	18.7441	17.9182	18.2567	19.0296	18.2517	19.0367	19.7316	19.4036	19.6705	18.8579	19.2484	19.2685	18.992	19.4298	19.2077	19.477	19.3328	18.8659	19.4207	19.3205	19.0771	-1.65446	0.860131	0.369236	0.597409	-0.172311	5.57467
1533	1	Q969F9	Q969F9	BLOC-2 complex member HPS3	HPS3	Homo sapiens	113.738	31	25	+	Cluster 10	19.397	19.4298	19.3438	19.6523	18.9154	19.2567	19.847	18.5203	18.6297	18.8166	19.0784	19.1524	18.6559	19.2341	19.7614	18.9616	19.6692	19.2473	20.0417	19.5871	19.4869	19.8149	19.6266	19.0222	19.7071	19.5833	19.8055	19.9471	19.6883	19.6891	19.7504	19.4747	-1.6262	0.723293	0.318049	0.821638	-0.236776	3.37255
1143	1	Q9Y4C8	Q9Y4C8	Probable RNA-binding protein 19	RBM19	Homo sapiens	107.331	34	29	+	Cluster 10	18.5628	18.5356	17.9824	18.6637	18.1092	18.3209	18.932	17.398	17.5479	17.8065	18.1155	18.1785	17.7248	18.0395	18.6429	18.0356	19.2259	19.0997	19.506	20.4775	18.9824	19.0968	18.9719	19.1831	18.8218	19.0383	19.2322	19.664	19.2639	20.0285	19.0316	18.816	-1.67841	0.734822	0.455125	0.642055	-0.153588	7.29191
974	1	Q9Y2U8	Q9Y2U8	Inner nuclear membrane protein Man1	LEMD3	Homo sapiens	99.998	42	31	+	Cluster 10	20.031	20.128	19.8078	20.1007	19.5323	19.6952	20.1183	18.9754	19.3532	19.3954	19.403	19.5893	18.9731	19.0854	19.9315	19.6311	20.1026	20.073	20.4033	20.3324	19.9845	19.7642	20.0003	19.6488	20.0839	20.1219	20.5126	19.9357	20.0695	20.1677	19.7781	19.8488	-1.56042	0.895116	0.305954	0.729985	-0.370634	3.24568
701	1	Q6PL18	Q6PL18	ATPase family AAA domain-containing protein 2	ATAD2	Homo sapiens	158.559	51	39	+	Cluster 10	17.0607	17.672	17.0201	17.2574	16.2835	16.9967	17.8392	16.7886	16.9313	16.7087	16.3922	17.081	15.1253	16.5885	17.5767	16.2676	18.2937	19.0926	18.2627	19.3795	17.7311	17.8413	18.2133	18.7249	18.93	18.0081	18.0634	18.1581	18.8114	19.2892	18.0325	17.5661	-1.5028	0.959071	0.121456	0.810245	-0.387969	7.2582
216	1	P26358	P26358	DNA (cytosine-5)-methyltransferase 1	DNMT1	Homo sapiens	183.167	69	55	+	Cluster 10	18.8658	19.2047	18.3663	19.1242	18.2181	18.4359	19.7027	17.2839	17.7703	17.9078	18.1864	18.3788	17.1279	18.0988	18.728	17.9084	19.9175	19.6179	19.9306	19.6944	19.085	19.5208	19.4031	19.917	19.8507	19.6948	19.7922	19.2029	19.4353	19.9866	19.8057	19.3347	-1.67355	0.846688	0.231563	0.652287	-0.0569865	7.12311
34	1	P46013	P46013	Proliferation marker protein Ki-67	MKI67	Homo sapiens	358.699	143	119	+	Cluster 10	19.4987	20.7395	18.984	20.3985	19.1757	19.2417	21.0879	17.8358	17.9967	18.8687	19.2226	19.4345	14.0854	19.0019	20.1191	18.6671	21.2609	21.7249	21.8059	22.3858	21.2188	21.2015	21.4302	21.5623	21.9663	21.7483	22.219	21.8354	21.3673	22.0508	21.4486	20.4987	-1.57353	0.793835	0.319435	0.81574	-0.355484	6.16306
59	1	Q14517	Q14517	Protocadherin Fat 1	FAT1	Homo sapiens	506.28	107	89	+	Cluster 10	18.9727	19.7881	19.3279	19.0824	19.1144	19.1241	19.1851	18.4476	18.776	19.1541	19.1108	19.2877	18.4178	19.1977	19.1938	18.9518	20.2941	19.8632	19.9311	19.7714	19.4976	20.397	19.5741	18.0356	19.8832	19.9212	20.398	19.1223	20.0015	21.762	19.9417	19.6152	-1.65081	0.775379	0.298235	0.745812	-0.168615	3.30819
11682	1	Q96G04	Q96G04	Protein-lysine N-methyltransferase EEF2KMT	EEF2KMT	Homo sapiens	36.916	4	3	+	Cluster 10	14.1783	15.3167	15.5959	15.3171	14.5659	15.0706	16.1528	15.8357	14.7635	14.2344	15.1725	15.393	13.2195	14.6076	15.557	14.1466	15.5145	16.8365	16.3741	15.8988	16.6155	16.3921	16.4217	16.4503	15.9145	16.2313	14.8453	15.6151	16.3314	16.2428	16.5764	15.7233	-1.5527	0.737448	0.770295	0.497308	-0.45235	4.84247
9843	1	Q86V97	Q86V97	Kelch repeat and BTB domain-containing protein 6	KBTBD6	Homo sapiens	76.139	3	3	+	Cluster 10	17.462	16.6915	17.0788	17.2647	16.9672	14.5331	16.7079	15.4295	14.4493	14.432	15.3568	15.0056	16.0467	14.539	17.3569	14.6785	17.1192	16.8339	17.0768	17.3451	15.1524	17.0907	17.1157	14.6895	17.2107	16.5643	17.4636	17.114	17.1633	17.3875	17.3902	16.4602	-1.58455	0.607511	0.630148	0.749152	-0.402259	1.9042
8864	1	P62136	P62136	Serine/threonine-protein phosphatase PP1-alpha catalytic subunit	PPP1CA	Homo sapiens	37.511	6	6	+	Cluster 10	22.4624	22.6864	22.4657	22.5873	22.0022	21.8017	22.7046	21.3965	21.9239	22.275	22.291	22.0236	21.2735	21.6611	22.6618	22.0283	23.0195	22.57	22.7519	22.3087	22.7862	22.7913	22.9982	22.77	22.8582	22.7341	22.7952	22.3194	22.8527	22.6608	22.9809	22.5362	-1.65031	0.53841	0.663454	0.696386	-0.247943	4.31391
8772	1	P19438	P19438	Tumor necrosis factor receptor superfamily member 1A	TNFRSF1A	Homo sapiens	50.495	4	4	+	Cluster 10	14.3847	16.7693	14.5324	15.0264	13.8999	14.8291	14.6658	16.8171	17.9947	14.3137	16.6994	15.9294	16.249	15.7221	15.1104	16.5423	16.4612	16.381	16.35	16.4009	16.4383	15.3106	16.1907	16.7927	16.6325	16.5151	16.4403	16.4364	16.7112	16.3581	15.9909	15.9561	-1.59968	0.596631	0.641972	0.731786	-0.370713	1.67872
8616	1	Q9Y4X0	Q9Y4X0	Nuclear protein AMMECR1	AMMECR1	Homo sapiens	35.464	8	7	+	Cluster 10	17.2157	17.5726	14.6672	15.8825	15.6499	13.9243	16.1705	14.8644	16.4606	15.0863	14.2495	15.3079	14.4349	15.2517	15.1906	15.4622	17.9359	17.3967	17.2618	17.1567	17.7665	17.6261	17.2051	17.3584	16.6991	17.3643	17.6214	17.151	17.2954	17.6905	17.0873	16.5983	-1.63748	0.585348	0.82619	0.478969	-0.253027	6.97399
8023	1	P05114	P05114	Non-histone chromosomal protein HMG-14	HMGN1	Homo sapiens	10.657	6	5	+	Cluster 10	22.7466	22.9161	22.7462	22.5057	22.2752	22.3427	22.9067	21.4875	21.9839	22.4601	22.3738	22.2055	21.1832	21.762	22.7496	22.0781	22.403	22.8896	22.9171	22.7407	23.2527	23.0165	23.0003	22.8058	23.382	23.0318	23.3794	22.531	22.8628	23.0193	22.9258	22.6539	-1.52786	0.380357	0.835877	0.777796	-0.46617	3.9209
7376	1	P16401	P16401	Histone H1.5	H1-5	Homo sapiens	22.579	8	7	+	Cluster 10	27.841	27.826	26.5651	28.3221	27.0139	26.9796	28.1232	25.4896	26.3538	26.7279	26.6798	27.4554	25.5683	26.737	27.8804	26.1784	28.3226	27.9943	28.022	28.1901	27.7074	28.1136	28.3599	28.1771	28.4625	27.9132	28.7559	28.119	28.1728	28.1696	27.8685	27.4694	-1.5505	0.526026	0.689441	0.795128	-0.460094	4.54904
7240	1	Q9Y5Y0	Q9Y5Y0	Feline leukemia virus subgroup C receptor-related protein 1	FLVCR1	Homo sapiens	59.863	7	7	+	Cluster 10	16.7309	17.5543	14.9132	17.975	16.3369	16.18	17.395	15.5713	14.9153	14.2834	15.4443	17.3002	14.4194	15.7105	17.5532	16.4487	18.4002	17.8845	18.8826	18.4903	19.1013	18.237	17.8015	17.3736	18.4239	18.4303	18.7517	19.1236	18.2213	18.8764	18.6847	17.3323	-1.55781	0.631639	0.723727	0.662462	-0.460014	6.74111
6563	1	Q9H5K3	Q9H5K3	Protein O-mannose kinase	POMK	Homo sapiens	40.049	10	8	+	Cluster 10	17.9837	18.2104	17.7741	17.9754	17.7832	17.6594	17.9402	17.2328	17.4729	17.6433	18.0425	17.7412	17.0625	17.7777	18.2671	17.6216	18.783	18.6404	17.7705	18.5446	18.8129	18.589	18.7936	18.1724	18.7726	18.6369	18.2346	18.0316	18.4485	19.1585	18.9485	18.2737	-1.63225	0.69135	0.553179	0.68203	-0.294307	6.3292
6328	1	Q13907	Q13907	Isopentenyl-diphosphate Delta-isomerase 1	IDI1	Homo sapiens	26.319	12	9	+	Cluster 10	20.5204	20.9967	20.1587	20.7568	20.2565	20.7255	20.605	19.3967	19.6797	20.2433	20.0422	20.3363	18.9343	19.4737	20.0136	19.5004	20.5258	20.7902	20.9969	20.7871	22.0072	20.9009	20.8964	20.3974	20.8646	21.0168	20.7468	21.714	20.7754	21.2105	21.6955	20.4894	-1.49351	0.44238	0.806051	0.791111	-0.546032	4.41604
6323	1	Q13442	Q13442	28 kDa heat- and acid-stable phosphoprotein	PDAP1	Homo sapiens	20.63	10	8	+	Cluster 10	21.3123	21.5987	22.0405	21.7459	21.8037	21.3922	21.7863	21.8021	21.7449	22.3966	22.1008	22.2644	20.9747	22.3949	22.3105	21.9713	22.3191	22.1327	22.5593	22.3713	22.4236	22.3106	22.3446	22.0792	22.6364	22.2887	22.3983	22.4823	21.973	22.3515	22.0696	22.1294	-1.63984	0.527541	0.746596	0.634702	-0.268994	3.49546
6116	1	O43291	O43291	Kunitz-type protease inhibitor 2	SPINT2	Homo sapiens	28.229	9	8	+	Cluster 10	19.6329	20.1332	19.4188	19.6867	19.1734	19.0067	19.5743	18.0713	18.9915	18.6313	18.7492	18.8271	17.1577	18.1986	19.1562	19.4247	18.8876	20.4052	20.4463	20.1179	21.4242	20.3919	19.9051	21.2767	19.6057	19.8307	20.6244	20.7171	20.043	20.7754	20.3304	19.9054	-1.66617	0.676666	0.65306	0.544325	-0.207878	5.14381
5054	1	Q9H900	Q9H900	Protein zwilch homolog	ZWILCH	Homo sapiens	67.214	15	11	+	Cluster 10	15.835	17.094	15.2652	16.6211	15.9885	16.0938	16.7591	14.9523	15.3224	15.8258	16.2992	16.4503	14.4078	15.3773	16.3644	15.5675	16.9464	17.63	17.3511	18.0523	16.9135	17.4058	17.2261	17.3358	17.501	17.3528	17.5029	16.933	16.8464	17.4705	17.8841	16.6803	-1.58662	0.633621	0.717967	0.636202	-0.401173	7.11372
4576	1	Q9H7B2	Q9H7B2	Ribosome production factor 2 homolog	RPF2	Homo sapiens	35.585	16	12	+	Cluster 10	19.1893	19.3505	19.0004	19.3509	18.9496	19.2008	19.3478	18.344	18.7804	18.8129	19.0667	19.0412	17.9859	18.7762	19.2243	18.6672	19.6395	20.0589	20.2956	20.644	20.0096	19.5451	19.4346	20.3494	19.7474	19.5597	19.7291	20.4146	20.1109	20.1575	20.0006	19.6292	-1.64603	0.717409	0.605031	0.584586	-0.261	7.95116
4159	1	Q96GM8	Q96GM8	Target of EGR1 protein 1	TOE1	Homo sapiens	56.549	17	13	+	Cluster 10	18.6129	18.8389	18.2704	18.8819	18.543	18.2674	18.8126	17.261	17.999	18.2347	17.9651	18.5029	16.9709	18.2992	18.8729	18.001	18.8387	19.1237	19.1193	19.3113	18.9203	19.1857	18.9945	19.2103	19.2497	19.1637	19.2593	18.7323	19.0682	19.4445	20.2089	18.8326	-1.6494	0.495398	0.666203	0.729322	-0.241526	5.29958
3768	1	Q8NG08	Q8NG08	DNA helicase B	HELB	Homo sapiens	123.254	15	14	+	Cluster 10	16.3605	16.7276	15.4173	15.8697	15.8637	15.5782	16.7709	15.0929	14.2237	15.5964	16.8211	16.0189	15.0823	16.1281	15.1508	13.6959	16.5464	16.332	16.2347	17.0035	16.4239	16.1652	16.3678	16.7636	15.8385	16.1758	17.2901	16.3397	16.8701	16.5526	16.025	16.0333	-1.53045	0.528837	0.84327	0.651191	-0.492846	2.57133
3696	1	Q15022	Q15022	Polycomb protein SUZ12	SUZ12	Homo sapiens	83.056	16	14	+	Cluster 10	17.2984	17.5773	16.8088	17.5088	16.9879	17.124	17.8786	16.5501	16.6387	16.8989	16.7971	16.9479	17.0362	16.8592	17.3758	16.6747	17.4217	17.8183	17.7593	18.3071	17.3252	17.7736	17.5212	18.2508	17.6886	17.4612	18.0114	17.8432	17.6184	17.7149	17.7343	17.3716	-1.576	0.693515	0.734654	0.566166	-0.418337	5.43923
3297	1	O60563	O60563	Cyclin-T1	CCNT1	Homo sapiens	80.687	20	16	+	Cluster 10	17.4749	17.8002	17.3329	18.1364	17.572	16.8304	17.9715	16.8699	17.2428	17.5058	17.3743	17.6119	18.0402	17.6627	18.0378	17.2696	18.485	18.2861	18.5127	18.9344	18.5722	18.0794	18.3659	19.1183	18.5537	18.4537	18.8415	18.6806	18.1447	19.117	18.9465	18.1006	-1.58008	0.44951	0.63663	0.869063	-0.375122	8.09334
3206	1	Q8NB78	Q8NB78	Lysine-specific histone demethylase 2	KDM1B	Homo sapiens	92.099	19	16	+	Cluster 10	17.4801	17.7656	16.9842	17.6209	17.2795	17.0735	17.4484	16.3731	16.644	16.96	16.8267	16.9643	16.1369	17.0713	17.5639	16.8397	17.6623	17.9688	18.2186	18.5543	17.4943	18.0204	17.4927	18.1017	18.1759	17.7067	18.1422	18.0983	17.3868	17.9448	17.7851	17.5562	-1.60713	0.630603	0.753436	0.57357	-0.350485	5.80803
3049	1	O14777	O14777	Kinetochore protein NDC80 homolog	NDC80	Homo sapiens	73.916	20	16	+	Cluster 10	18.5306	19.1693	19.0366	19.0351	15.5081	18.2872	19.1411	15.4232	16.2846	18.9134	18.9677	19.4029	14.8843	19.4829	19.5017	14.234	19.981	19.8987	19.8694	20.3436	19.4307	19.8118	19.8411	19.3897	20.0094	20.0474	20.2022	19.3419	19.4724	19.7313	20.3169	19.4624	-1.61879	0.766155	0.549769	0.622825	-0.319961	3.55755
2144	1	Q9BY44	Q9BY44	Eukaryotic translation initiation factor 2A	EIF2A	Homo sapiens	64.99	30	21	+	Cluster 10	20.6698	21.1456	20.4984	20.9337	20.4754	20.6658	20.9302	20.2303	20.4457	20.4412	20.4717	20.6784	19.9936	20.4708	20.8374	20.646	21.3383	20.9778	21.5986	21.4885	21.3327	21.2325	21.0984	21.2716	21.3928	21.1825	20.8455	21.2856	21.1567	21.329	21.4112	21.0011	-1.62193	0.718284	0.700953	0.51458	-0.311883	7.678
2034	1	P08240	P08240	Signal recognition particle receptor subunit alpha	SRPRA	Homo sapiens	69.812	23	21	+	Cluster 10	20.5564	20.8325	20.254	20.6544	20.0924	20.1223	20.8437	19.3448	19.8622	20.2159	19.9677	20.0775	18.851	19.8549	20.1717	19.7454	21.1511	20.7377	20.9982	20.9778	21.0991	21.1396	21.0422	20.9312	20.9812	21.4367	20.673	21.0146	20.9364	21.3116	20.8193	20.5286	-1.52067	0.610824	0.852299	0.570243	-0.512693	6.24602
2033	1	P08195	P08195	4F2 cell-surface antigen heavy chain	SLC3A2	Homo sapiens	67.995	27	21	+	Cluster 10	20.3461	20.1782	19.7767	20.7036	19.95	19.8249	20.5712	19.282	19.5993	19.8717	19.6605	20.155	19.3932	19.8633	20.3387	19.7226	21.4298	20.636	21.6876	22.0625	21.6431	21.3428	21.1922	22.1109	21.3975	21.0137	21.3919	21.0382	21.5086	21.8921	20.4182	20.8374	-1.62729	0.552316	0.8499	0.499331	-0.274258	9.1913
891	1	Q9UBF2	Q9UBF2	Coatomer subunit gamma-2	COPG2	Homo sapiens	97.623	37	32	+	Cluster 10	20.2742	20.0318	19.8453	19.6547	19.7925	19.835	20.1949	18.3447	19.3998	19.6664	19.4579	19.5767	18.766	18.9323	20.206	18.6465	20.2719	20.3984	20.8033	19.6598	20.4122	20.7087	20.6567	19.0187	20.4606	20.7169	20.2797	20.048	20.5261	19.9403	20.4107	19.9681	-1.48766	0.666961	0.707341	0.70293	-0.589573	3.31358
767	1	Q9NRL2	Q9NRL2	Bromodomain adjacent to zinc finger domain protein 1A	BAZ1A	Homo sapiens	178.703	45	34	+	Cluster 10	18.4835	18.7897	18.0574	18.9013	17.9335	17.864	19.0796	17.8305	17.8999	18.1629	18.1813	18.1575	14.9456	18.4438	18.4167	17.694	19.2313	19.2122	19.2287	19.2699	18.8388	19.2894	19.4557	19.8581	19.2543	19.0963	19.452	18.677	19.4054	19.3771	19.3486	18.7703	-1.58798	0.530109	0.611958	0.82437	-0.378459	4.50896
549	1	Q9HCK8	Q9HCK8	Chromodomain-helicase-DNA-binding protein 8	CHD8	Homo sapiens	290.523	62	47	+	Cluster 10	18.8689	18.9475	18.5458	19.0355	18.6384	18.6119	19.023	17.9807	18.2593	18.2317	18.2773	18.5003	17.2142	18.321	18.9925	18.2603	19.1985	19.247	19.0335	19.2754	18.979	19.3599	19.1798	19.1159	19.4147	19.1681	19.5347	18.5802	19.3245	19.6183	19.3791	18.9155	-1.57385	0.453526	0.684391	0.831929	-0.395995	5.13465
321	1	P50748	P50748	Kinetochore-associated protein 1	KNTC1	Homo sapiens	250.751	53	47	+	Cluster 10	18.0622	18.9151	17.4847	18.8595	17.8152	17.9947	18.8222	16.4785	16.774	17.3169	17.3977	18.1021	14.9319	17.4966	18.5251	17.067	19.0581	19.6831	19.3621	20.0977	18.8276	19.3653	19.3442	19.3281	19.4406	19.2888	19.3945	19.1137	18.9447	19.3462	19.8031	18.6749	-1.6423	0.645877	0.650249	0.621944	-0.275769	6.11944
496	1	Q14997	Q14997	Proteasome activator complex subunit 4	PSME4	Homo sapiens	211.337	52	40	+	Cluster 10	19.1205	19.3213	18.6654	19.2295	18.6979	18.9793	19.3219	18.0279	18.5647	18.6731	18.4481	18.9774	17.8522	18.9506	18.9362	18.3128	19.6623	19.5883	19.6086	19.6858	19.9802	19.735	19.6671	19.7701	19.6474	19.9036	19.9071	19.6369	19.4256	19.5035	19.5739	19.2443	-1.55773	0.520121	0.851931	0.621957	-0.43628	7.78145
9969	1	Q96CP2	Q96CP2	FLYWCH family member 2	FLYWCH2	Homo sapiens	14.562	5	4	+	Cluster 10	19.5608	19.7439	18.7001	19.5324	19.2245	18.7596	18.7338	18.1015	19.2306	18.9742	19.4303	19.3431	18.1186	18.843	19.8664	19.2945	20.3032	19.6224	19.4309	19.512	20.5026	18.8746	20.0574	18.3752	20.1724	19.4854	18.8933	20.5237	19.6041	19.6503	20.4769	19.498	-1.64101	0.719261	0.0595918	0.886342	-0.0241825	2.17335
9903	1	Q8NDX6	Q8NDX6	Zinc finger protein 740	ZNF740	Homo sapiens	21.858	3	3	+	Cluster 10	16.3842	16.0048	16.0022	16.3236	15.9571	15.9914	16.9488	15.0104	15.2529	15.4699	15.7577	15.9456	15.156	16.14	17.0009	15.5032	16.6186	16.6041	17.1566	16.4027	16.1778	16.4293	16.4029	16.2467	16.7939	16.4949	16.9081	16.925	16.5138	17.5257	16.7311	16.4332	-1.58238	0.645161	-0.101093	1.03421	0.0041008	3.75939
9902	1	Q8NC54	Q8NC54	Keratinocyte-associated transmembrane protein 2	KCT2	Homo sapiens	29.231	4	3	+	Cluster 10	17.4759	17.8224	14.4589	17.8008	16.9713	16.6204	19.4518	15.6197	14.6397	15.1366	15.6748	16.8419	14.2415	15.6624	17.3612	16.8048	19.4008	18.3393	18.1092	17.5037	17.7214	18.2042	18.9089	19.6324	18.0686	18.6017	18.5266	17.9318	18.6636	18.8329	19.7615	17.867	-1.54425	0.643631	-0.18751	1.07973	0.00840078	4.97854
9861	1	Q8IY57	Q8IY57	YY1-associated factor 2	YAF2	Homo sapiens	19.9	4	3	+	Cluster 10	17.5032	17.0412	16.9026	17.5536	17.4554	17.0851	17.8702	16.2609	16.9445	16.7914	16.8383	17.4492	14.984	17.0281	17.2166	16.7804	18.4444	17.5727	18.6858	18.4418	17.5922	17.9804	18.4745	17.8426	18.3878	18.5235	18.4893	18.2709	17.7799	18.4695	18.2615	17.9713	-1.64599	0.851586	0.0296512	0.751312	0.0134378	6.45976
8360	1	Q8NI77	Q8NI77	Kinesin-like protein KIF18A	KIF18A	Homo sapiens	102.282	5	5	+	Cluster 10	15.609	15.4614	15.1795	16.0879	15.0783	15.2391	15.283	15.4419	15.9614	13.9509	15.2572	16.7551	14.4965	14.2419	14.6254	14.6784	16.8702	16.4392	16.1367	16.0365	15.7935	16.5229	16.6907	17.5302	16.8361	16.7812	16.6771	15.837	15.2699	17.0535	16.0098	16.1559	-1.58376	0.59459	-0.141864	1.0546	0.0764327	4.98284
8295	1	Q7L2Z9	Q7L2Z9	Centromere protein Q	CENPQ	Homo sapiens	30.593	7	5	+	Cluster 10	15.6449	15.6253	15.5	15.3759	15.5143	15.3108	15.8158	14.951	15.2497	16.076	15.049	16.1159	15.7477	15.3219	15.0044	15.0246	16.1715	16.8693	16.4449	17.3491	15.8114	16.1876	17.058	15.728	16.5004	16.2158	16.582	16.8698	16.0769	16.7914	16.3079	16.1238	-1.65425	0.721974	0.114799	0.85309	-0.0356133	6.79331
7968	1	O43502	O43502	DNA repair protein RAD51 homolog 3	RAD51C	Homo sapiens	42.191	6	5	+	Cluster 10	13.3236	14.7688	15.1304	14.1956	14.4473	15.2838	16.0243	14.5179	14.983	15.9952	15.0965	14.7	15.2295	15.5806	14.7675	14.8602	15.9793	16.079	16.0263	16.7541	15.1922	15.7898	15.3783	16.2309	16.0377	15.3487	16.2428	15.4616	16.432	16.8783	16.314	15.7916	-1.66322	0.549371	0.0755783	0.959123	0.0791462	4.81471
7871	1	Q9P031	Q9P031	Thyroid transcription factor 1-associated protein 26	CCDC59	Homo sapiens	28.669	7	6	+	Cluster 10	16.9199	17.22	13.9904	17.5209	16.373	16.9342	17.2346	15.7027	13.7767	14.6828	16.6849	16.6094	15.0414	16.7561	17.3807	17.0434	18.259	17.8096	18.6482	18.5362	17.9438	17.5079	18.1544	18.4836	18.1784	17.9457	18.6729	18.722	18.1841	19.136	18.4908	17.9061	-1.67682	0.581958	0.119224	0.911762	0.0638746	6.26439
7736	1	Q96HD9	Q96HD9	N-acyl-aromatic-L-amino acid amidohydrolase (carboxylate-forming)	ACY3	Homo sapiens	35.24	6	6	+	Cluster 10	16.5749	16.7408	16.4382	16.8516	16.0516	15.8255	17.0248	14.6047	15.7841	16.3083	15.3997	16.9602	13.7717	15.3701	16.6971	15.6528	16.9356	17.4087	18.1195	16.3786	17.7481	16.8298	17.9593	17.246	14.6222	17.7917	17.1532	17.8133	17.0097	17.6244	17.5573	16.8184	-1.41992	0.820133	-0.235281	1.09102	-0.255953	3.24046
7617	1	Q7Z7C8	Q7Z7C8	Transcription initiation factor TFIID subunit 8	TAF8	Homo sapiens	34.262	8	6	+	Cluster 10	16.4623	16.3691	16.3508	16.9033	16.3474	16.582	16.9351	15.7785	16.2691	15.9829	15.9406	16.879	15.2152	16.0336	16.9266	16.122	16.7626	16.9476	17.3925	17.4944	16.815	16.7622	18.3176	17.2353	17.3636	16.8704	17.01	17.2673	17.0679	17.0779	17.047	16.7322	-1.57389	0.590386	0.11074	1.06136	-0.188588	4.97704
7199	1	Q9UER7	Q9UER7	Death domain-associated protein 6	DAXX	Homo sapiens	81.373	9	7	+	Cluster 10	16.7808	16.6253	16.8866	17.1757	16.4648	16.5164	17.2794	17.0307	16.0335	17.2797	16.1644	16.0957	15.3505	16.2945	16.8287	16.0364	17.5289	17.203	17.4811	17.4882	16.855	17.2422	17.3191	17.4897	17.599	17.5312	17.5527	17.3202	17.2808	17.5501	17.2761	17.2095	-1.67696	0.7545	0.116142	0.777309	0.0290065	5.51695
6544	1	Q9H081	Q9H081	Protein MIS12 homolog	MIS12	Homo sapiens	24.139	9	8	+	Cluster 10	19.0188	18.6051	18.1731	19.1376	18.4521	18.065	19.3515	16.9199	17.7148	17.6511	17.6196	19.1746	17.0576	17.8516	18.9409	17.6361	18.8579	19.3494	18.7666	18.9539	18.4503	18.518	19.0598	18.5018	19.2288	18.6537	19.0739	18.7049	18.8827	18.9434	18.9396	18.5315	-1.45574	0.812706	-0.23105	1.06351	-0.189427	2.36086
5680	1	P14324	P14324	Farnesyl pyrophosphate synthase	FDPS	Homo sapiens	48.275	11	9	+	Cluster 10	22.6562	23.4532	22.9555	22.9379	22.6633	22.9065	22.7815	21.9575	22.2627	22.5383	22.4693	22.6454	21.9272	22.2206	22.7551	22.3341	23.0786	23.1273	22.8984	22.9632	23.7645	22.8411	23.04	22.7379	22.4989	23.3023	23.2032	23.2866	23.1718	23.2787	24.2019	22.9138	-1.5049	0.564578	0.00610946	1.16715	-0.232936	3.33435
5032	1	Q9BX40	Q9BX40	Protein LSM14 homolog B	LSM14B	Homo sapiens	42.07	13	11	+	Cluster 10	18.4175	18.7637	18.3992	18.6678	18.6956	18.461	18.382	17.7709	18.5617	18.5487	18.6532	18.6142	18.3638	18.3919	18.6987	18.6225	19.2643	19.6047	19.5883	19.7902	19.1891	18.9606	19.2351	18.837	19.9766	19.0399	19.7685	19.711	19.5678	20.09	19.8947	19.1981	-1.5345	0.752645	-0.131225	1.02432	-0.11124	9.0095
4914	1	Q8IVW6	Q8IVW6	AT-rich interactive domain-containing protein 3B	ARID3B	Homo sapiens	60.636	14	11	+	Cluster 10	14.6231	16.9517	16.3713	16.4825	15.707	14.354	16.7462	15.579	14.4471	15.0308	14.6586	16.0237	15.5466	15.3877	14.3591	15.6682	16.9293	16.8817	16.956	18.4603	16.1666	16.5863	17.2026	17.1307	17.3851	17.1989	17.4676	15.4596	17.1641	17.2387	16.5063	16.6483	-1.64531	0.553926	0.00185559	0.987818	0.101708	5.16426
3900	1	Q9Y2R4	Q9Y2R4	Probable ATP-dependent RNA helicase DDX52	DDX52	Homo sapiens	67.466	21	14	+	Cluster 10	17.5355	17.6666	17.6279	17.6925	17.8865	17.8253	18.1578	16.1953	17.0712	17.2413	17.4494	15.696	16.5944	17.6063	18.3142	17.3968	18.2741	17.9997	19.2583	19.0617	17.9226	18.1357	18.0294	18.307	18.484	18.2821	18.554	18.8785	18.4402	18.946	18.7632	18.1352	-1.62229	0.455239	0.0465133	1.07552	0.0450142	5.17069
2861	1	P30154	P30154	Serine/threonine-protein phosphatase 2A 65 kDa regulatory subunit A beta isoform	PPP2R1B	Homo sapiens	66.213	22	17	+	Cluster 10	18.7961	19.1151	18.5543	18.9695	18.5597	18.4072	19.031	17.3928	18.0884	18.5653	18.075	18.6298	16.8685	17.9327	17.9722	18.3579	19.1699	19.3346	19.167	19.864	18.706	19.0713	19.731	19.1142	18.8506	19.418	19.0784	19.722	19.7502	19.1623	19.3195	19.0364	-1.67916	0.484513	0.174899	0.954352	0.0654013	5.25562
2820	1	O60942	O60942	mRNA-capping enzyme	RNGTT	Homo sapiens	68.557	19	17	+	Cluster 10	18.7084	18.6528	18.3039	18.9472	18.0896	18.2612	18.9895	16.912	17.8585	17.8027	17.8836	18.1443	17.0893	17.8313	18.3052	18.2401	19.0225	18.3981	19.6549	19.116	18.7705	18.6615	19.7821	19.257	18.7191	18.8723	19.501	18.77	19.0176	19.266	19.2854	18.793	-1.55116	0.54346	-0.0921511	1.13526	-0.0354168	5.08058
2390	1	P04920	P04920	Anion exchange protein 2	SLC4A2	Homo sapiens	137.012	22	20	+	Cluster 10	17.6925	17.6926	17.6836	17.7939	17.6175	17.3038	18.1043	17.2409	17.9423	17.6043	17.8118	17.6537	17.6291	17.5528	17.5894	18.0324	18.9055	18.6696	18.0665	18.4532	19.0282	17.9454	19.4257	19.5444	18.588	18.2242	18.8685	19.2571	19.7407	18.6499	17.7698	18.3886	-1.62729	0.570786	0.0953984	1.00742	-0.0463128	6.64565
2267	1	Q15047	Q15047	Histone-lysine N-methyltransferase SETDB1	SETDB1	Homo sapiens	143.159	22	20	+	Cluster 10	19.9117	19.7459	19.6865	20.0487	19.7908	19.6386	20.2324	19.4651	19.84	19.6157	19.8537	20.2204	19.3516	19.8325	20.2103	19.6563	20.5051	20.1503	20.3314	20.0691	20.06	20.4757	20.4269	20.4632	20.3308	20.1914	20.4649	20.0698	20.097	20.5455	20.1287	20.1185	-1.48679	0.923233	-0.292894	0.920447	-0.0639982	5.57116
1510	1	Q14807	Q14807	Kinesin-like protein KIF22	KIF22	Homo sapiens	73.262	34	25	+	Cluster 10	17.3783	18.3249	17.3409	17.6668	17.3223	17.5134	18.0908	14.2052	17.2932	16.7275	16.9852	17.4307	14.5832	18.4879	17.3788	17.2175	18.2829	19.3073	18.7025	19.5303	18.2271	18.3078	18.8773	18.0684	19.2441	18.8197	18.4629	18.626	18.548	19.0308	18.6788	18.2554	-1.65632	0.811741	0.0862858	0.76821	-0.00991995	4.70701
1299	1	Q6NZY4	Q6NZY4	Zinc finger CCHC domain-containing protein 8	ZCCHC8	Homo sapiens	78.578	40	27	+	Cluster 10	20.3335	20.4227	19.9416	20.337	19.5249	19.7871	20.3567	18.6733	19.409	19.4651	19.6593	19.7405	18.8269	19.3238	20.2912	19.6442	20.1054	20.3255	20.4943	19.9935	20.0848	20.5022	20.2345	20.6456	20.2793	20.2504	20.4075	20.5565	20.3953	20.4943	19.9626	20.1051	-1.55227	0.747734	-0.137155	1.0043	-0.0626059	3.36934
1206	1	Q6PD62	Q6PD62	RNA polymerase-associated protein CTR9 homolog	CTR9	Homo sapiens	133.503	35	28	+	Cluster 10	20.046	20.2506	19.7261	20.2278	19.7381	19.6337	20.2216	18.7313	19.3406	19.1869	19.6359	19.731	18.7246	19.2525	19.9128	19.5699	20.221	20.3092	20.3037	20.1083	20.058	20.313	20.2261	20.7368	20.2641	20.0469	20.477	20.3389	20.2473	20.3324	20.2791	20.0838	-1.64376	0.85162	0.0684774	0.753145	-0.0294785	4.79357
640	1	P51610	P51610	Host cell factor 1	HCFC1	Homo sapiens	208.734	41	36	+	Cluster 10	21.3903	21.1329	21.1101	21.2532	20.9538	20.8944	21.3568	20.2569	20.7439	20.6772	21.0146	20.8486	20.3943	20.7743	21.244	20.9039	21.4529	21.3876	21.5183	21.3394	21.0069	21.3636	21.3931	21.0959	21.5539	21.3727	21.7785	21.5417	21.5409	21.5365	21.223	21.3025	-1.64174	0.60367	0.117319	0.961678	-0.0409252	4.63322
370	1	O14981	O14981	TATA-binding protein-associated factor 172	BTAF1	Homo sapiens	206.89	57	44	+	Cluster 10	18.6138	18.8043	18.254	18.8382	18.3053	18.4137	19.0075	17.3773	18.0496	17.8951	18.1339	18.292	16.961	17.9971	18.4353	17.9923	19.1196	18.8589	19.1989	19.1844	18.8844	18.3932	19.2653	19.1728	18.6302	19.086	19.1162	19.0134	19.1515	19.1949	19.1525	18.8313	-1.64079	0.758495	0.0919792	0.848884	-0.0585683	5.34907
393	1	O14980	O14980	Exportin-1	XPO1	Homo sapiens	123.387	56	43	+	Cluster 10	21.7697	21.87	21.8134	21.9277	21.8203	21.7076	21.9233	21.5946	21.7782	21.6394	21.69	21.7631	21.4539	21.8399	21.556	21.6778	22.0281	21.8893	22.2738	22.313	21.9543	21.9042	22.1497	22.0779	22.3622	21.9922	22.1975	22.0843	22.0076	22.1631	21.7883	21.9786	-1.62834	0.54627	-0.0666712	1.01361	0.135127	6.32344
11257	1	O95997	O95997	Securin	PTTG1	Homo sapiens	22.024	4	3	+	Cluster 10	15.189	15.6757	15.4724	14.6072	15.6396	16.0036	15.7137	14.6615	14.4607	15.5488	16.4434	15.3892	13.7826	14.5099	16.3209	14.3033	16.52	16.8039	17.2617	18.093	16.6572	15.3836	16.1813	16.6896	17.0064	17.0989	17.5093	17.9594	16.2813	17.2879	17.182	16.2061	-1.55309	0.561261	0.33546	1.01555	-0.359181	6.30708
9205	1	Q9BRL6	Q9BRL6	Serine/arginine-rich splicing factor 8	SRSF8	Homo sapiens	32.287	7	4	+	Cluster 10	17.7587	14.6325	13.4248	17.5964	18.4726	17.9853	17.2531	15.4493	15.1704	15.7847	14.93	16.5794	15.4647	16.2646	18.282	14.736	17.3363	17.3507	17.7229	17.238	17.3401	17.9718	17.5667	17.2593	17.4318	17.709	17.6957	18.5366	17.9758	17.617	17.8714	16.9234	-1.61914	0.440834	0.424496	0.976794	-0.222983	2.80264
8307	1	Q86U42	Q86U42	Polyadenylate-binding protein 2	PABPN1	Homo sapiens	32.75	6	5	+	Cluster 10	21.1262	20.7916	20.7709	21.1837	20.6268	20.7042	21.124	19.6495	20.1373	20.4225	20.6073	20.6389	19.9249	20.437	21.1347	20.3779	21.0077	21.161	20.7817	20.8859	20.9211	21.2269	21.2005	21.1046	21.0078	20.9471	21.2209	20.9375	21.3336	21.2756	20.7864	20.8481	-1.50992	0.586068	0.102031	1.12804	-0.306216	3.01654
7992	1	O75607	O75607	Nucleoplasmin-3	NPM3	Homo sapiens	19.344	7	5	+	Cluster 10	20.0239	20.5816	19.437	20.6196	19.4026	19.5005	20.7293	18.1967	18.9439	19.1834	19.6646	19.7263	18.4984	19.3403	20.1137	18.8937	21.2068	21.3979	20.9719	21.7738	20.908	19.8951	20.5529	21.9489	20.2451	20.5454	20.6266	21.507	21.4909	21.64	21.3723	20.5888	-1.64265	0.659444	0.263645	0.878646	-0.159087	6.22663
7642	1	Q8IXK0	Q8IXK0	Polyhomeotic-like protein 2	PHC2	Homo sapiens	90.714	6	6	+	Cluster 10	18.3394	18.3937	18.9577	18.5681	18.6085	18.6135	18.6272	18.0937	18.5071	18.214	18.2537	18.6836	18.3042	18.3427	18.3144	18.289	18.9942	18.6239	19.6919	19.1931	18.6951	18.8606	18.6845	19.8194	19.5899	18.9958	19.108	19.1728	18.9315	18.7974	19.2626	18.7519	-1.57631	0.624297	0.15474	1.02463	-0.227352	5.70821
7099	1	Q9BUL5	Q9BUL5	PHD finger protein 23	PHF23	Homo sapiens	43.817	8	7	+	Cluster 10	18.2574	18.3877	17.8442	18.5695	18.0216	17.8813	18.5424	16.7799	17.7839	17.9603	18.3018	18.0107	16.8427	17.8006	18.4462	17.9987	18.4051	18.6336	18.4466	18.3891	18.0233	18.4883	18.7207	18.7328	18.9081	18.452	19.1424	18.1624	18.2051	18.5063	18.4553	18.3172	-1.67136	0.579911	0.286931	0.884075	-0.0795545	2.96645
7027	1	Q92622	Q92622	Run domain Beclin-1-interacting and cysteine-rich domain-containing protein	RUBCN	Homo sapiens	108.622	9	8	+	Cluster 10	21.454	21.048	21.3132	21.5026	20.8204	21.0441	21.5333	20.6673	20.5038	20.7465	21.0172	15.8789	19.5118	20.7851	21.1975	20.6628	21.9946	21.1037	21.5084	21.4108	21.386	21.6109	21.6057	22.1445	21.3335	21.4736	21.7444	21.6978	21.9034	21.9601	21.7214	21.2406	-1.46221	0.491867	0.1684	1.19787	-0.395919	2.17994
6881	1	Q14691	Q14691	DNA replication complex GINS protein PSF1	GINS1	Homo sapiens	22.988	9	7	+	Cluster 10	16.3845	16.5672	15.0388	16.6949	17.2409	16.5528	16.0664	14.3701	13.6146	15.2293	15.9	16.5818	14.576	15.4392	16.9389	14.9218	17.0377	17.8505	17.1513	17.8153	16.5836	17.0664	17.1749	16.5649	17.7235	16.9668	17.4716	17.3925	17.4448	17.3621	17.4774	16.6638	-1.5735	0.543391	0.389518	0.980572	-0.339986	4.94443
6337	1	Q15014	Q15014	Mortality factor 4-like protein 2	MORF4L2	Homo sapiens	32.307	10	8	+	Cluster 10	17.6646	18.0993	16.4578	17.6807	17.5533	17.031	17.5959	17.2622	17.2404	17.7762	17.3208	17.578	17.7454	17.0738	17.7578	17.6447	18.2849	18.4194	19.4076	18.8835	18.4377	17.9071	18.6067	18.8241	18.6209	18.397	19.0168	18.7213	18.3911	18.7856	18.4758	18.1406	-1.61941	0.441409	0.486631	0.940191	-0.248825	8.63597
5963	1	Q9BRP8	Q9BRP8	Partner of Y14 and mago	PYM1	Homo sapiens	22.653	12	9	+	Cluster 10	21.2022	21.2647	19.9305	21.1882	20.5316	20.3808	20.8634	19.5229	20.3325	20.6547	20.6834	20.7553	19.5747	20.0894	20.4084	20.6289	21.1708	21.1058	20.9808	20.899	21.2518	21.1083	21.3204	21.0752	20.9698	21.4184	21.6924	21.253	21.115	21.0147	21.8756	20.9935	-1.66934	0.380871	0.390641	0.955174	-0.0573484	4.3199
5686	1	P17275	P17275	Transcription factor JunB	JUNB	Homo sapiens	35.877	13	9	+	Cluster 10	16.7999	16.8745	15.4319	17.2349	16.2528	16.3556	17.0988	18.0806	15.2539	14.6591	17.0651	17.1318	15.9709	16.07	15.6985	17.2104	18.4983	16.7844	17.5563	18.0367	17.5487	17.0252	17.3652	18.098	18.4249	17.6313	17.9549	17.095	17.6818	17.776	15.9889	17.1999	-1.63957	0.542906	0.525917	0.822779	-0.252036	3.38047
5345	1	Q5VVJ2	Q5VVJ2	Deubiquitinase MYSM1	MYSM1	Homo sapiens	95.033	12	10	+	Cluster 10	16.9939	17.3392	17.284	17.4315	17.2335	16.9022	17.4756	15.7977	15.0497	15.0242	17.0045	16.4728	14.1231	15.499	17.3345	17.0331	17.5835	17.5741	17.554	17.5479	17.4149	18.0345	17.5881	17.887	17.8177	17.8212	17.2935	17.877	17.8226	17.5139	17.6013	17.4481	-1.59473	0.322338	0.235004	1.13499	-0.0976046	3.74352
4217	1	Q9NUW8	Q9NUW8	Tyrosyl-DNA phosphodiesterase 1	TDP1	Homo sapiens	68.42	14	13	+	Cluster 10	17.2157	17.1718	16.9213	17.4832	16.0224	16.8244	17.5745	15.6335	15.9672	16.2624	16.6888	16.8273	15.7109	16.4749	17.2831	16.4948	17.3205	17.5262	17.5318	17.49	16.2613	17.9618	17.5514	17.9989	17.5067	17.3931	17.727	16.747	17.6767	18.0494	17.6869	17.2483	-1.61791	0.517922	0.417505	0.935765	-0.253279	3.77376
3530	1	Q9P1Y6	Q9P1Y6	PHD and RING finger domain-containing protein 1	PHRF1	Homo sapiens	178.671	20	15	+	Cluster 10	18.5225	18.7392	18.2626	18.6257	18.4235	18.3053	18.7469	17.0716	17.836	18.2241	18.0361	18.2319	17.3215	18.0726	18.5461	17.8943	18.6969	18.7798	18.8834	18.3555	19.1324	18.8229	19.0375	18.9915	18.9791	18.882	18.9551	19.0044	18.944	19.0132	18.7046	18.6096	-1.57769	0.329827	0.484022	1.04377	-0.27993	5.03822
2855	1	P25440	P25440	Bromodomain-containing protein 2	BRD2	Homo sapiens	88.061	22	17	+	Cluster 10	19.0673	19.2035	18.7569	19.215	18.6752	18.5227	19.2305	18.0845	18.2407	18.2179	18.6827	18.3032	17.0029	18.1987	18.7841	18.5197	19.1203	19.2115	19.3258	19.6926	19.0751	18.9806	19.052	19.3	19.6623	19.0748	19.3808	18.7308	19.1835	19.5388	19.3536	18.9763	-1.59191	0.657916	0.157031	0.982817	-0.205852	3.92709
2752	1	Q9H0S4	Q9H0S4	Probable ATP-dependent RNA helicase DDX47	DDX47	Homo sapiens	50.646	22	18	+	Cluster 10	19.4358	19.6202	19.0357	19.609	19.3244	19.3238	19.8143	18.076	18.7352	18.7934	19.1076	19.2537	18.2661	19.0186	19.8396	18.8241	20.0279	20.199	21.2285	21.0853	19.9749	20.141	20.0641	20.524	20.1091	19.9481	20.8701	21.0399	20.2861	20.9239	20.994	20.0027	-1.65359	0.378132	0.262491	1.02644	-0.013471	7.84522
2723	1	Q8NHM5	Q8NHM5	Lysine-specific demethylase 2B	KDM2B	Homo sapiens	152.618	21	18	+	Cluster 10	18.0698	17.4324	17.4263	17.7276	17.9145	17.9268	17.8715	17.2872	17.0803	16.8418	16.9887	14.861	16.7168	17.9932	17.9973	16.9831	17.857	17.676	17.905	18.0851	17.5646	17.8344	17.6754	18.0091	17.8579	17.801	18.389	18.1426	18.0033	18.2251	17.784	17.7405	-1.60612	0.393131	0.287451	1.07713	-0.151595	2.09547
1373	1	P42696	P42696	RNA-binding protein 34	RBM34	Homo sapiens	48.563	32	26	+	Cluster 10	18.5266	18.7253	18.1322	18.6919	18.3272	18.236	18.868	17.439	17.8272	17.8966	17.886	18.2522	16.9523	18.0335	18.6572	17.887	18.94	19.175	19.3706	19.1104	18.8369	19.0438	18.9838	19.8997	19.0708	19.2338	19.6215	19.5352	19.0279	19.3857	19.4446	18.783	-1.57722	0.563116	0.279617	1.01815	-0.283656	7.32966
765	1	Q9GZR7	Q9GZR7	ATP-dependent RNA helicase DDX24	DDX24	Homo sapiens	96.333	46	34	+	Cluster 10	19.8849	20.0422	19.6004	19.9996	19.36	19.4329	20.3643	18.745	19.0763	19.1607	19.4459	19.4152	18.6092	19.3124	19.7437	19.3788	20.3219	20.5969	20.4706	20.4979	20.2498	20.1987	20.1495	20.7848	20.603	20.2808	20.505	20.0938	20.6486	20.7654	20.7652	20.0619	-1.59863	0.668892	0.190445	0.955908	-0.21661	7.43384
1229	1	Q9C0E2	Q9C0E2	Exportin-4	XPO4	Homo sapiens	130.139	36	28	+	Cluster 10	19.7046	19.8592	19.598	19.6788	19.2443	19.4967	19.7879	19.0342	19.4234	19.5015	19.4947	19.4813	19.2717	19.6283	19.7121	19.5325	19.8194	19.9151	20.5262	20.5331	19.9263	19.9543	19.9106	20.0383	19.4889	20.2693	20.2664	20.3619	20.0192	19.9215	19.9056	19.7988	-1.63557	0.37463	0.572687	0.900784	-0.212527	5.62679
8421	1	Q96IZ5	Q96IZ5	RNA-binding protein 41	RBM41	Homo sapiens	47.1	5	5	+	Cluster 10	17.3618	17.3079	16.709	16.5818	15.8826	16.1513	16.7515	15.3619	15.1321	15.2649	15.3488	15.6093	14.047	15.9814	14.9478	14.6983	16.7415	16.0668	16.9577	17.3336	16.3222	15.5914	17.1432	17.9681	17.0907	17.0256	17.4144	16.548	16.191	17.2064	16.4245	16.7009	-1.51434	0.432733	-0.387302	1.11567	0.353238	2.82239
7949	1	O00220	O00220	Tumor necrosis factor receptor superfamily member 10A	TNFRSF10A	Homo sapiens	50.09	7	5	+	Cluster 10	15.7503	17.3572	16.3415	15.2274	15.4829	15.594	15.3282	15.8817	13.9648	15.0737	15.7329	15.3341	14.8667	14.493	14.19	15.2894	15.6986	17.8321	17.2517	18.9827	16.8594	16.279	18.2606	19.2248	13.8881	16.6743	17.8672	18.625	15.795	17.7215	18.2973	17.33	-1.6595	0.336569	-0.0712176	0.976263	0.417883	4.32777
6608	1	Q9NZM5	Q9NZM5	Ribosome biogenesis protein NOP53	NOP53	Homo sapiens	54.39	9	8	+	Cluster 10	17.813	18.1744	17.2236	17.9877	17.5425	17.1184	18.003	15.8492	16.9163	17.7295	16.9799	17.7464	14.7234	17.1515	17.8719	16.9999	18.5638	18.1989	19.1925	19.4193	18.146	17.8668	18.5112	18.6685	18.3189	18.6542	19.1853	19.082	18.6238	19.1925	19.2426	18.4368	-1.6559	0.626675	-0.180926	0.829024	0.381127	5.68164
6565	1	Q9H6F5	Q9H6F5	Coiled-coil domain-containing protein 86	CCDC86	Homo sapiens	40.235	12	8	+	Cluster 10	18.5549	18.5133	18.6032	18.7762	18.6542	18.2329	19.0433	17.4437	17.8579	17.886	18.527	18.2529	16.8995	18.5313	18.5098	18.0865	19.3551	19.1552	19.5485	19.6196	18.9045	19.1608	19.6401	19.8987	19.0404	19.5314	19.3241	19.4204	19.5642	19.8695	19.7168	19.2471	-1.6545	0.472355	-0.0175278	0.999594	0.200074	7.7706
5901	1	Q92759	Q92759	General transcription factor IIH subunit 4	GTF2H4	Homo sapiens	52.186	11	9	+	Cluster 10	18.0498	17.7638	17.8849	18.0752	17.466	17.7129	18.0375	17.3332	17.4705	17.4169	17.517	17.47	17.1707	17.7602	17.8151	17.4457	18.2818	18.2231	18.3541	18.0184	17.9556	18.2907	17.9642	18.5038	18.629	18.2033	18.5993	18.2079	18.4457	18.6734	18.4726	18.2433	-1.55764	0.474081	-0.328604	1.05532	0.356834	7.60876
5695	1	P22083	P22083	Alpha-(1,3)-fucosyltransferase 4	FUT4	Homo sapiens	59.084	13	9	+	Cluster 10	18.1144	18.8786	17.6102	18.5906	17.9935	18.3234	17.9848	15.5521	17.5304	17.7168	17.1717	18.1677	16.732	17.6239	18.3274	17.8134	18.2667	18.8233	18.5109	18.2953	18.8821	18.2454	18.6817	18.048	17.3683	18.6464	18.2599	18.8885	18.5326	18.9683	19.0489	18.4763	-1.61247	0.502126	-0.243088	0.970676	0.382757	2.5984
4948	1	Q8NEJ9	Q8NEJ9	Neuroguidin	NGDN	Homo sapiens	35.895	15	11	+	Cluster 10	18.3824	18.4237	17.6317	18.2509	17.77	17.6799	18.4115	17.4746	17.5072	17.8487	17.9775	17.6956	17.6375	17.3443	17.9977	17.6868	18.4363	19.0122	19.7075	19.4748	18.4925	18.6	18.6725	19.3139	18.9949	18.933	19.3572	19.7264	19.1588	19.3873	19.1813	18.988	-1.66518	0.531029	-0.176565	0.821241	0.489471	9.60467
4503	1	Q8TEK3	Q8TEK3	Histone-lysine N-methyltransferase, H3 lysine-79 specific	DOT1L	Homo sapiens	164.858	13	12	+	Cluster 10	15.9225	15.9526	15.4088	17.8744	15.3355	15.2124	15.0598	15.9482	16.2211	16.5927	14.3522	17.3329	13.8463	16.0092	17.0896	14.1315	17.3193	17.1777	17.1064	17.5492	16.786	16.5548	17.181	17.7558	17.3515	17.6173	17.34	16.5435	17.4333	17.3376	17.4065	17.1566	-1.66683	0.521964	-0.16813	0.828219	0.484779	4.55022
3840	1	Q9HCM1	Q9HCM1	Retroelement silencing factor 1	RESF1	Homo sapiens	194.859	16	14	+	Cluster 10	16.657	15.7483	16.4085	16.6716	14.2489	15.4264	16.443	14.9778	14.7018	15.5403	13.9538	15.2271	14.2122	15.9234	15.7424	17.011	16.6063	16.1941	16.9565	16.5036	16.0115	16.2367	16.8768	16.6979	17.0345	16.5779	17.2922	16.7048	16.6727	17.1286	17.0069	16.5536	-1.5684	0.472364	-0.309426	1.04448	0.360987	3.99288
3668	1	Q02556	Q02556	Interferon regulatory factor 8	IRF8	Homo sapiens	48.357	19	14	+	Cluster 10	18.2289	17.6426	17.6305	18.3257	15.1539	17.6069	18.6639	17.7909	16.8594	17.2095	16.638	15.8342	15.7355	16.9682	14.7972	16.8413	17.8636	18.0233	18.0141	17.8248	16.5924	17.7059	18.221	18.301	18.2288	17.9649	18.5744	18.1758	18.5154	18.3126	17.439	17.9872	-1.62249	0.473933	-0.224514	0.960239	0.412836	2.5118
3109	1	P35250	P35250	Replication factor C subunit 2	RFC2	Homo sapiens	39.156	22	16	+	Cluster 10	19.6105	19.7946	19.4576	19.9799	19.0863	19.2777	19.9934	19.001	19.2264	19.2431	19.6328	19.214	18.9122	19.1392	19.6187	19.6489	20.1549	20.3499	20.1784	20.8237	19.7868	19.9397	20.238	20.1443	20.3731	19.851	20.3822	20.2617	20.3325	20.3428	20.341	20.0684	-1.64719	0.54326	-0.101616	0.959584	0.245964	7.76041
3004	1	Q9BZI7	Q9BZI7	Regulator of nonsense transcripts 3B	UPF3B	Homo sapiens	57.76	20	17	+	Cluster 10	19.0716	19.0919	18.8238	19.134	19.218	19.0532	19.2371	18.6653	18.6745	18.847	18.8786	19.0813	17.9139	18.9391	19.3567	18.9034	19.4345	19.0297	19.5064	19.2774	19.2639	18.8952	19.4695	19.2496	19.4938	19.2407	19.8263	19.5829	19.5235	19.2662	19.3797	19.3536	-1.62417	0.692105	-0.209519	0.877027	0.264557	3.79422
2869	1	P40937	P40937	Replication factor C subunit 5	RFC5	Homo sapiens	38.498	23	17	+	Cluster 10	19.4834	19.7475	19.0779	19.7891	19.1493	19.0036	19.851	18.4176	18.7379	18.6787	18.7143	19.1	18.5233	18.8634	19.2639	18.9529	19.7647	20.2763	19.9541	20.5627	19.3334	19.7049	20.0734	20.2818	20.0674	19.832	19.8742	19.9238	19.8929	20.1099	20.1262	19.8037	-1.67839	0.598025	-0.023124	0.880382	0.223104	6.75991
2246	1	P61011	P61011	Signal recognition particle subunit SRP54	SRP54	Homo sapiens	55.703	27	20	+	Cluster 10	21.3246	21.4703	20.8947	21.3556	20.6019	20.7528	21.4026	20.4386	20.7608	20.8294	20.9896	20.789	20.2309	20.6828	20.7788	20.9559	21.3494	21.2871	21.1419	21.1232	21.3126	21.0126	21.6928	21.1666	21.1591	21.3709	21.4897	20.7145	21.6192	21.4191	21.2712	21.2229	-1.62617	0.572481	-0.181613	0.958133	0.277171	2.95699
2215	1	P19447	P19447	General transcription and DNA repair factor IIH helicase subunit XPB	ERCC3	Homo sapiens	89.279	24	20	+	Cluster 10	18.3087	18.1349	18.1791	18.549	18.449	18.1562	18.5444	17.5547	17.8868	17.9855	18.0474	18.2957	17.3744	18.3342	18.5409	17.7808	18.6182	18.4918	18.6406	18.4883	18.3176	18.5261	18.3918	18.933	18.9959	18.4342	18.6639	18.7393	18.5943	18.7835	18.7663	18.5545	-1.61353	0.487967	-0.117906	1.05267	0.190795	4.5408
775	1	O14647	O14647	Chromodomain-helicase-DNA-binding protein 2	CHD2	Homo sapiens	211.348	39	33	+	Cluster 10	19.8123	19.6205	19.4444	20.0715	19.3623	19.5507	20.1246	18.8464	19.0586	19.0315	19.7074	19.2818	19.1682	19.2378	19.9997	19.3702	20.0245	20.0043	19.9524	20.4132	19.7755	19.5646	20.0999	20.6837	20.4272	20.0598	20.1938	19.5185	20.0638	20.4344	19.9006	19.9864	-1.61682	0.540714	-0.285958	0.88615	0.475913	4.31448
105	1	Q14683	Q14683	Structural maintenance of chromosomes protein 1A	SMC1A	Homo sapiens	143.236	85	70	+	Cluster 10	21.2685	21.201	21.06	21.4952	20.9288	20.9543	21.5088	20.2937	20.8361	20.7126	20.9505	20.9595	20.4231	20.5825	21.3423	20.876	21.2654	21.312	21.4838	21.516	20.7522	21.1784	21.4081	21.2902	21.7045	21.2656	21.4068	21.5361	21.5247	21.4203	21.1704	21.2705	-1.57202	0.507394	-0.265466	1.06271	0.267376	3.07152
550	1	Q9HD20	Q9HD20	Endoplasmic reticulum transmembrane helix translocase	ATP13A1	Homo sapiens	132.957	47	39	+	Cluster 10	20.9678	21.0108	20.4882	21.0743	20.1775	20.4894	21.0006	19.5859	20.1945	20.2117	20.1193	20.5434	19.4645	20.1446	20.5416	20.1202	21.2139	20.8994	20.803	20.6881	21.1152	20.5754	21.3523	20.8341	20.8109	21.1091	20.8631	19.9205	21.3231	20.9448	21.1087	20.8198	-1.63349	0.665314	-0.218841	0.854937	0.332075	2.82995
6812	1	P49768	P49768	Presenilin-1	PSEN1	Homo sapiens	52.668	9	8	+	Cluster 10	18.0403	18.1205	17.4194	18.0822	17.5499	17.3268	17.8808	15.965	17.6241	17.972	17.2155	17.6045	16.6527	17.1887	17.4936	17.5217	18.1014	18.2887	17.5401	17.4314	17.6504	17.6772	18.4517	18.2677	18.4654	18.402	18.3337	17.4063	18.1785	18.1053	18.2519	17.9644	-1.20268	0.645056	-0.828387	1.18835	0.197661	2.6015
6064	1	Q9Y2K1	Q9Y2K1	Zinc finger and BTB domain-containing protein 1	ZBTB1	Homo sapiens	82.017	9	9	+	Cluster 10	16.5382	16.5658	16.0433	16.5339	15.0392	14.9792	16.8433	15.2447	15.916	14.8891	16.657	15.4869	15.4805	15.6025	16.6411	16.1461	17.3366	16.8218	16.3902	16.2858	15.4338	17.135	16.9189	17.0213	17.1637	17.0023	17.176	15.9323	17.0172	17.1534	16.9615	16.6006	-1.3522	0.676337	-0.614688	1.14703	0.143523	3.46052
6000	1	Q9HCE7	Q9HCE7	E3 ubiquitin-protein ligase SMURF1	SMURF1	Homo sapiens	86.116	10	9	+	Cluster 10	17.9494	17.8971	16.444	17.643	18.7892	18.7401	17.4877	14.9673	14.873	16.1006	14.1234	18.3913	15.5265	17.6405	17.0676	14.6436	17.5306	17.7902	18.3854	17.3703	17.5342	18.1545	18.4525	18.1658	18.2142	17.0487	18.3051	17.9651	17.8864	17.8969	17.7381	17.6835	-1.42819	0.536843	-0.444358	1.20756	0.128149	2.04906
4759	1	P24941	P24941	Cyclin-dependent kinase 2	CDK2	Homo sapiens	33.929	19	14	+	Cluster 10	18.6237	18.8124	19.1468	18.8586	18.8928	18.736	18.8492	19.0657	18.9772	18.9946	18.9329	18.5954	18.7836	18.8142	18.6003	19.1225	19.3259	19.502	19.3458	19.3727	19.0595	19.0414	19.095	18.9735	19.5011	19.5053	19.461	18.8007	18.9401	19.7696	19.4161	19.19	-1.41332	0.765088	-0.502986	1.07637	0.0748458	4.81682
3915	1	O00400	O00400	Acetyl-coenzyme A transporter 1	SLC33A1	Homo sapiens	60.908	15	13	+	Cluster 10	19.8414	19.9244	19.4031	19.9092	19.539	19.5338	19.613	19.1276	19.2987	19.3741	19.4272	19.5875	18.4404	19.3856	19.6964	19.3253	19.9171	19.4514	19.9481	19.576	19.834	19.5234	20.1126	20.0962	19.9556	19.8837	19.8468	19.7371	19.9791	20.0225	19.9824	19.6494	-1.10354	0.90484	-0.664331	1.18971	-0.326677	3.10113
3800	1	Q96JP5	Q96JP5	E3 ubiquitin-protein ligase ZFP91	ZFP91	Homo sapiens	63.445	19	14	+	Cluster 10	19.1486	19.2687	18.4857	19.7622	18.613	18.6457	18.9943	17.8477	18.3282	18.8303	18.6683	18.6464	17.5498	18.6174	19.2522	18.5795	19.2205	19.5767	19.1112	18.9965	18.8617	18.7072	19.558	19.3443	19.0443	19.1822	19.2876	19.5478	19.4759	19.3521	19.5403	18.9083	-1.23303	0.78116	-0.476912	1.24242	-0.313644	2.84291
3110	1	P35354	P35354	Prostaglandin G/H synthase 2	PTGS2	Homo sapiens	68.996	19	16	+	Cluster 10	15.7417	15.0687	15.6079	14.5858	15.8614	14.9976	14.6451	16.7495	16.5369	15.7889	16.6427	15.5176	15.9935	15.839	14.3399	15.3628	16.6432	16.6864	15.7169	15.7203	15.2451	17.1562	18.573	21.0173	18.2603	16.4652	14.8179	17.0628	15.8853	17.356	17.1236	16.3853	-1.0262	0.539622	-0.952606	1.31652	0.122668	2.42359
3022	1	Q9P0U3	Q9P0U3	Sentrin-specific protease 1	SENP1	Homo sapiens	73.481	19	17	+	Cluster 10	17.71	17.7048	17.2772	17.8281	17.2187	17.1669	17.7711	16.5713	17.5872	16.3749	17.5172	17.4998	16.3693	16.9614	17.6259	17.4191	17.9185	17.7995	18.1374	17.761	17.7117	18.0571	17.6441	18.1847	18.2664	17.9184	18.5439	18.1124	17.7929	18.2975	18.0545	17.8181	-1.48298	0.437629	-0.221187	1.24901	0.017524	4.9361
2980	1	Q96DU7	Q96DU7	Inositol-trisphosphate 3-kinase C	ITPKC	Homo sapiens	75.209	19	17	+	Cluster 10	17.526	17.9164	17.9172	17.8897	17.6452	17.5745	17.7968	17.5899	17.8997	17.6963	17.3777	17.7291	16.3779	17.4541	17.5469	17.7688	17.9024	17.4786	18.0494	17.764	17.4408	18.4214	17.9223	18.7944	17.9213	18.2088	18.7053	17.7704	18.0504	17.9534	18.3681	17.8032	-1.15574	0.443455	-0.511668	1.46543	-0.241475	2.49986
2145	1	Q9BZL6	Q9BZL6	Serine/threonine-protein kinase D2	PRKD2	Homo sapiens	96.723	31	25	+	Cluster 10	18.931	18.525	18.2572	18.7119	18.1648	18.3032	18.8523	17.3502	17.8394	18.0003	17.9935	18.1661	17.9027	17.9952	18.5354	18.1858	18.8853	18.2117	18.5665	18.207	18.3853	19.1533	18.7872	19.1618	18.5529	18.7299	19.0899	18.0927	18.8302	18.9023	18.637	18.5333	-1.38351	0.338768	-0.460087	1.31242	0.192402	2.62435
856	1	P52732	P52732	Kinesin-like protein KIF11	KIF11	Homo sapiens	119.16	38	32	+	Cluster 10	17.6207	18.2168	18.8543	18.2168	18.6078	18.7859	18.7293	15.4648	14.0985	15.2993	18.172	14.8538	18.1239	15.5596	18.4434	16.6417	18.9965	19.2386	18.8781	19.8844	18.5163	18.1571	19.3329	19.018	19.2732	19.0086	19.4492	18.7042	18.6424	19.4186	19.3164	18.7837	-1.37311	0.583123	-0.523938	1.22125	0.092674	3.76881
156	1	Q9UQE7	Q9UQE7	Structural maintenance of chromosomes protein 3	SMC3	Homo sapiens	141.543	77	62	+	Cluster 10	20.9111	20.6966	20.6204	20.9645	20.6259	20.5781	21.0238	19.8933	20.459	20.2952	20.5752	20.4767	20.0052	20.2952	20.8286	20.4469	20.8629	20.8702	21.0539	21.0601	20.2315	20.6934	20.9336	20.95	21.3081	20.8258	20.8719	21.146	21.0652	21.0526	20.711	20.7685	-1.33316	0.672789	-0.535127	1.21786	-0.0223637	2.90838
816	1	Q8N3U4	Q8N3U4	Cohesin subunit SA-2	STAG2	Homo sapiens	141.329	45	38	+	Cluster 10	19.8498	19.8096	19.7996	19.9556	19.6272	19.6517	20.1239	19.0298	19.485	19.0081	19.5287	19.621	18.9723	19.3927	19.7607	19.6837	19.8956	19.9809	20.3464	20.151	19.4649	19.7572	20.0871	20.0164	20.4697	20.0229	19.9902	20.2959	20.2679	20.1683	19.9354	19.9109	-1.32332	0.593787	-0.662031	1.19061	0.200954	3.99663
10835	1	Q8WVK7	Q8WVK7	Spindle and kinetochore-associated protein 2	SKA2	Homo sapiens	14.19	2	2	+	Cluster 10	14.363	15.4472	15.103	14.84	14.7446	16.2877	14.3531	15.0734	15.2142	16.1425	16.3081	13.9329	14.7599	15.5449	15.559	14.7864	16.1949	15.3295	15.9675	17.2154	15.0625	15.3352	15.4937	15.4713	14.9384	16.0597	16.5913	16.077	15.9028	16.0364	16.3689	15.7366	-1.32979	0.817349	-0.726593	0.985616	0.253419	2.37319
10446	1	P24863	P24863	Cyclin-C	CCNC	Homo sapiens	33.24	2	2	+	Cluster 10	17.2406	15.2691	18.4165	15.382	15.4447	14.1864	14.3412	16.2735	15.331	14.4044	13.8519	14.9228	15.2505	16.4241	13.3332	14.1697	15.2575	17.8902	18.1581	18.1915	15.1852	15.4978	17.7099	18.2281	17.9359	17.7287	18.6776	18.1265	17.4613	18.1506	18.2964	17.2604	-1.15097	0.805848	-0.97387	0.981669	0.337321	4.77222
9554	1	P15509	P15509	Granulocyte-macrophage colony-stimulating factor receptor subunit alpha	CSF2RA	Homo sapiens	46.207	3	3	+	Cluster 10	17.3823	16.2203	14.9205	17.626	15.1827	14.2589	18.2366	15.8431	15.8582	14.7358	15.24	15.1715	13.7275	14.5253	15.3211	13.5451	18.2599	16.8514	17.5057	16.0806	16.1904	15.7725	17.405	18.134	17.9709	17.6424	17.757	14.7584	18.0078	13.9391	18.1728	16.972	-1.41806	0.759639	-0.592934	0.998206	0.253145	2.45815
7041	1	Q96BK5	Q96BK5	PIN2/TERF1-interacting telomerase inhibitor 1	PINX1	Homo sapiens	37.033	10	7	+	Cluster 10	16.6597	17.0026	15.2904	16.8415	16.6688	16.5929	17.405	14.912	15.4431	15.1134	15.6402	15.8844	14.5735	16.8357	16.7749	16.0064	17.0312	18.0927	17.2361	18.4505	16.7625	16.7032	17.5684	18.7208	16.1608	17.1433	17.6533	17.2172	17.0802	17.5159	17.5561	17.1747	-1.47236	0.502623	-0.496155	1.09276	0.373132	4.3304
7033	1	Q969Q6	Q969Q6	Serine/threonine-protein phosphatase 2A regulatory subunit B'' subunit gamma	PPP2R3C	Homo sapiens	53.317	8	7	+	Cluster 10	16.3607	16.8449	15.3143	16.4702	15.1374	16.3698	16.4492	13.9078	14.912	16.8507	15.6618	15.8358	15.2207	15.0927	16.736	15.0767	16.6467	16.449	16.7266	16.3437	16.1917	15.9269	16.6955	17.1048	16.7024	16.772	17.018	16.3889	16.4997	16.2625	16.4523	16.4528	-1.53917	0.770783	-0.399711	0.896185	0.271912	2.7334
5582	1	Q9Y580	Q9Y580	RNA-binding protein 7	RBM7	Homo sapiens	30.504	12	10	+	Cluster 10	19.1552	19.1716	18.6527	19.3127	18.8319	18.9216	18.9718	17.8934	18.5286	18.7011	18.3909	18.4395	17.5508	19.4131	19.147	18.5753	19.371	19.2949	19.4084	18.9991	18.819	19.3917	19.3014	19.6063	19.3269	19.4321	19.277	19.5148	19.0137	19.4856	19.1772	19.2378	-1.47385	0.910024	-0.556765	0.736031	0.384562	3.56774
5524	1	Q9NQV6	Q9NQV6	PR domain zinc finger protein 10	PRDM10	Homo sapiens	130.136	12	10	+	Cluster 10	15.9784	16.0485	16.0487	15.9382	15.0951	15.5938	15.8617	15.2623	15.6224	14.0283	16.1674	15.3921	15.1324	15.3788	15.8207	15.4187	15.9714	15.9914	16.1344	16.1183	15.3638	15.7187	16.1088	16.3025	16.1412	16.4371	15.9587	15.7992	15.8434	16.0573	15.9744	15.8846	-1.3043	0.745205	-0.712933	1.09763	0.174403	2.26082
5308	1	Q14596	Q14596	Next to BRCA1 gene 1 protein	NBR1	Homo sapiens	107.415	12	10	+	Cluster 10	19.2547	19.3823	18.6502	18.9555	18.901	19.1202	17.7818	17.2677	18.6848	18.1136	19.0457	19.1396	18.2718	17.6246	18.576	18.4888	19.0732	19.1318	19.1827	18.7882	18.4901	18.8916	19.218	20.1337	19.4546	18.7739	19.2834	18.8704	19.649	19.4801	18.328	19.092	-1.27194	0.544682	-0.799588	1.13794	0.388899	2.06551
4777	1	P41212	P41212	Transcription factor ETV6	ETV6	Homo sapiens	53.003	15	11	+	Cluster 10	18.3826	18.6258	18.4645	18.78	18.2237	17.8685	18.9791	17.5602	18.1031	17.949	18.0859	18.185	17.3748	18.1613	18.3922	18.2533	19.5621	19.0108	19.0284	18.5189	18.5588	18.841	19.2532	18.9184	19.4345	19.1489	18.9476	18.9705	19.0826	19.0068	18.7082	18.7874	-1.49003	0.904506	-0.460182	0.84156	0.204151	6.09995
4106	1	Q86UW9	Q86UW9	Probable E3 ubiquitin-protein ligase DTX2	DTX2	Homo sapiens	67.248	16	13	+	Cluster 10	18.956	18.9997	18.1521	18.6005	18.2242	18.8098	18.515	18.8955	18.8991	18.9783	15.808	18.2408	19.0522	19.521	18.7335	18.578	19.0838	19.5603	19.4074	18.882	19.0782	19.4324	19.2755	19.8226	19.0331	19.5069	18.9254	20.1871	19.1388	19.5332	19.4691	19.3246	-1.52962	0.687931	-0.460539	0.903132	0.399094	2.93691
2955	1	Q8N0Z3	Q8N0Z3	Spindle and centriole-associated protein 1	SPICE1	Homo sapiens	96.265	20	17	+	Cluster 10	16.9259	16.8034	16.2298	16.8817	16.3504	16.4235	16.8667	15.1447	16.5448	17.0341	15.7254	15.9919	14.2761	16.0251	17.337	16.9558	17.0986	17.4866	17.7935	16.8735	16.6442	16.9429	17.3608	16.811	17.5336	17.702	16.7784	17.8461	16.8975	17.5739	17.1388	17.1721	-1.46654	1.01981	-0.500835	0.707758	0.239809	3.43749
2448	1	Q13671	Q13671	Ras and Rab interactor 1	RIN1	Homo sapiens	84.1	23	19	+	Cluster 10	17.8538	18.8563	18.3034	17.9027	18.14	18.3304	18.4226	17.405	18.2299	18.1508	18.3188	18.7613	17.6362	18.2024	18.3104	18.1823	18.3969	19.1235	19.4023	18.0347	18.7751	18.4234	18.5571	20.1044	19.2147	18.8949	18.2808	19.8976	19.0186	19.2588	20.1782	18.9769	-1.29319	0.748287	-0.82689	0.953363	0.418428	4.1469
2141	1	Q9BRD0	Q9BRD0	BUD13 homolog	BUD13	Homo sapiens	70.52	27	21	+	Cluster 10	18.7817	18.8367	18.1642	18.8676	18.3688	18.3189	18.7377	17.9684	18.3324	18.1506	18.1665	18.2903	17.3557	18.2191	18.7939	18.3446	18.9443	19.0898	18.9453	18.7605	18.5543	18.6207	18.9952	19.1267	19.0121	19.1232	19.0178	18.7992	19.0433	19.2753	18.7665	18.8864	-1.52128	0.653197	-0.48589	0.907557	0.446417	4.99814
1924	1	Q58A45	Q58A45	PAN2-PAN3 deadenylation complex subunit PAN3	PAN3	Homo sapiens	95.616	25	22	+	Cluster 10	17.4065	17.4735	17.2701	17.4273	17.3934	16.9424	17.7059	16.5871	16.9345	16.9218	16.8555	17.1472	16.6379	16.938	17.5043	17.2919	17.8761	17.4571	18.6054	18.3722	17.3588	17.5163	17.6935	17.7679	19.2813	18.0198	18.4455	17.9175	17.9089	17.817	17.3109	17.6789	-1.49194	0.828689	-0.42246	0.942554	0.143161	4.79365
1605	1	Q03188	Q03188	Centromere protein C	CENPC	Homo sapiens	106.835	26	24	+	Cluster 10	18.9179	18.7117	18.1535	18.8276	18.1345	17.8757	18.7176	17.3139	17.8619	17.8189	18.2535	17.9246	17.3149	17.8926	18.5021	17.828	18.715	19.0186	18.5395	18.6913	18.1293	18.3113	18.8873	18.3062	18.8865	18.6326	18.8442	18.2415	18.9785	18.9005	18.7035	18.6722	-1.44532	0.597693	-0.60546	0.982965	0.470121	3.06077
953	1	Q8TDD1	Q8TDD1	ATP-dependent RNA helicase DDX54	DDX54	Homo sapiens	98.594	39	31	+	Cluster 10	18.6431	19.0113	18.2742	18.8168	18.576	18.5246	18.7669	17.1357	17.8482	18.1243	17.7362	18.5123	17.6958	18.51	18.6415	17.9312	18.7785	19.3769	19.559	19.719	18.6778	18.8787	18.8785	19.62	18.9774	19.4422	19.8539	19.9229	19.3879	19.8931	20.0695	19.3957	-1.43028	0.488603	-0.615767	1.02729	0.530158	6.52002
1019	1	Q14149	Q14149	MORC family CW-type zinc finger protein 3	MORC3	Homo sapiens	107.115	38	30	+	Cluster 10	19.107	19.0769	18.9149	19.2899	18.6989	18.7188	19.3667	18.3391	18.4148	18.4373	18.6909	18.6447	18.2556	18.4046	18.8665	18.7737	19.3936	19.2366	19.4686	18.8896	18.9442	19.2545	19.0911	19.6502	19.4593	19.1055	19.1848	18.6964	19.3307	19.3912	19.3828	19.1817	-1.41878	0.992024	-0.590161	0.770769	0.246145	4.14028
10427	1	P20226	P20226	TATA-box-binding protein	TBP	Homo sapiens	37.697	4	3	+	Cluster 10	17.8901	17.8313	17.3713	17.727	14.7846	16.3195	17.6388	16.0761	16.9593	17.3429	17.3121	16.3052	16.74	15.8732	17.3373	17.0698	17.7923	17.7961	17.9704	17.8357	17.0265	17.33	17.7982	17.9048	17.9197	17.6186	18.079	17.2929	17.6915	17.4138	17.3006	17.592	-1.30319	1.09268	-0.752545	0.678596	0.28446	2.574
10290	1	O14569	O14569	Transmembrane reductase CYB561D2	CYB561D2	Homo sapiens	23.973	2	2	+	Cluster 10	17.6241	17.4473	16.2789	17.1904	17.0582	16.9976	17.02	15.3566	15.1238	16.241	15.9432	15.8815	15.5155	16.7423	17.3187	16.6934	17.44	17.6249	17.4021	16.709	16.8271	16.8391	18.2099	17.5495	16.9067	17.3345	17.7724	16.652	17.4143	16.8724	17.9094	17.0632	-1.13482	1.0525	-0.803861	0.974866	-0.0886868	2.62661
10079	1	Q9H2L5	Q9H2L5	Ras association domain-containing protein 4	RASSF4	Homo sapiens	36.749	4	3	+	Cluster 10	15.1924	15.9372	15.8151	15.8319	14.7913	14.5279	16.2568	15.028	14.8744	15.5536	14.8506	14.699	16.3105	15.0632	14.7643	15.5265	17.348	14.4648	16.8765	15.4001	15.197	15.856	17.2608	15.7336	16.4512	16.353	16.6976	15.7069	16.9366	15.5111	14.8549	15.4453	-0.962397	1.39877	-0.59463	0.691966	-0.533706	1.90114
9586	1	P25942	P25942	Tumor necrosis factor receptor superfamily member 5	CD40	Homo sapiens	30.619	3	3	+	Cluster 10	18.1364	17.0083	17.0109	17.2985	14.6574	14.8702	18.0529	14.5846	13.5853	15.8658	15.246	16.8629	16.6254	16.8395	17.222	16.8204	19.1467	16.2043	18.0416	16.7862	16.7412	17.2319	17.5702	17.8818	17.2999	16.9011	18.176	16.5544	18.739	17.6872	17.1369	17.2075	-0.865541	1.42873	-0.948431	0.536008	-0.15077	2.2673
9286	1	Q9NWD8	Q9NWD8	Transmembrane protein 248	TMEM248	Homo sapiens	35.054	5	4	+	Cluster 10	15.1572	15.4077	15.656	15.591	15.2696	14.9176	15.7616	16.0593	15.6816	15.0828	14.4771	15.8263	15.5487	13.9929	15.0593	15.548	15.8048	16.3877	16.8972	15.5616	15.6302	15.8291	16.4863	16.0902	15.8237	16.303	16.2999	17.1465	16.1058	16.6685	15.6302	15.9656	-1.18658	1.08909	-0.805419	0.869545	0.0333665	4.39488
8066	1	P17535	P17535	Transcription factor JunD	JUND	Homo sapiens	35.175	8	5	+	Cluster 10	17.4535	17.4811	17.6152	16.9236	17.627	16.9223	17.1025	16.6101	17.2029	17.225	17.7075	17.3459	16.1949	17.476	17.6948	17.5912	17.9225	17.5032	17.8979	18.0939	17.3253	16.8938	17.1069	17.8984	18.0676	17.7388	17.6246	17.8103	17.6641	17.896	18.4026	17.7065	-0.902161	1.06704	-1.19637	0.721001	0.310491	2.53633
7661	1	Q8N5F7	Q8N5F7	NF-kappa-B-activating protein	NKAP	Homo sapiens	47.138	10	8	+	Cluster 10	18.2314	18.4676	18.7348	18.6544	17.4753	17.7894	18.5913	18.4467	18.8977	18.4779	18.5119	18.0202	14.8606	17.5392	18.3693	18.5668	18.8267	18.4096	19.0645	19.0339	18.527	17.9696	18.8785	19.1895	18.7763	18.4884	19.6046	18.746	18.7814	18.4709	18.6425	18.5672	-1.07482	1.21138	-0.642328	0.899733	-0.393971	1.75674
6988	1	Q8N680	Q8N680	Zinc finger and BTB domain-containing protein 2	ZBTB2	Homo sapiens	57.336	9	7	+	Cluster 10	15.7986	16.0432	15.7034	16.1429	15.9577	15.2336	15.798	15.3375	14.5202	15.068	15.8825	14.7959	14.1836	16.0069	16.1651	14.9501	16.2756	15.9955	16.4493	15.9017	15.8324	15.6929	16.1454	17.3393	16.4222	15.5683	16.3476	15.8358	15.7328	16.0196	15.3556	15.9711	-1.08615	1.51508	-0.681249	0.246285	0.00603196	2.28341
3384	1	Q13043	Q13043	Serine/threonine-protein kinase 4	STK4	Homo sapiens	55.63	24	21	+	Cluster 10	21.096	20.4672	20.6774	20.8762	20.1373	20.2216	21.4446	19.9195	20.0706	20.0851	20.2521	20.6709	19.7955	20.4619	20.6129	20.3514	21.4058	20.0726	21.2059	20.7385	20.2992	20.5686	20.992	21.6036	20.8982	20.7668	21.21	21.0045	21.1654	20.9441	20.5487	20.8645	-1.24636	1.23869	-0.742939	0.573525	0.177084	2.28882
2879	1	P49917	P49917	DNA ligase 4	LIG4	Homo sapiens	103.973	23	17	+	Cluster 10	17.1301	17.2514	17.0203	17.6183	16.5931	17.1026	17.5126	16.2753	16.5854	17.0065	16.65	16.9372	15.9328	16.6839	17.0689	16.9227	17.8876	16.9626	18.3595	17.9662	17.2597	17.2993	17.9446	17.8317	17.8535	18.0663	17.8794	17.3613	17.4792	17.2489	17.7122	17.4383	-1.3469	1.05328	-0.488663	0.906734	-0.12445	5.07161
2491	1	Q8WUA2	Q8WUA2	Peptidyl-prolyl cis-trans isomerase-like 4	PPIL4	Homo sapiens	57.225	23	19	+	Cluster 10	19.6701	19.7541	19.5746	19.9034	19.6132	19.6659	19.6051	18.9122	19.492	19.4063	19.4494	19.5465	18.5374	19.2787	19.9022	19.3362	19.8049	20.3526	20.2708	20.2723	19.3589	19.6305	20.0406	20.2526	19.842	19.8763	20.4212	20.1449	20.0761	20.1832	20.2395	19.8071	-1.02861	1.23878	-0.805344	0.836882	-0.241707	4.51731
2104	1	Q6W2J9	Q6W2J9	BCL-6 corepressor	BCOR	Homo sapiens	192.192	27	21	+	Cluster 10	16.4852	16.2624	16.1052	16.5452	15.4709	16.2425	16.5258	15.5705	16.3619	14.9382	17.1635	15.1503	15.69	13.5561	16.5473	16.7905	16.3799	16.976	17.035	16.7995	16.438	16.5138	16.8349	16.2114	16.8575	16.6538	17.4081	16.9587	16.8548	16.8777	16.5239	16.6777	-1.41103	1.12559	-0.494949	0.700484	0.0799118	2.6926
2307	1	Q92794	Q92794	Histone acetyltransferase KAT6A	KAT6A	Homo sapiens	225.031	22	22	+	Cluster 10	17.2774	17.3285	16.8033	17.6122	16.8848	16.9042	17.6226	15.4028	16.1818	16.5958	17.0355	16.8964	15.9343	16.969	17.5355	16.3933	17.5748	17.8592	16.7693	17.7947	16.8264	17.1453	17.7235	17.4764	17.7157	17.4199	17.5686	17.1562	17.5489	17.3839	17.1769	17.2516	-1.37641	1.13704	-0.46345	0.77026	-0.0674427	2.51185
11328	1	P14678	P14678	Small nuclear ribonucleoprotein-associated proteins B and B'	SNRPB	Homo sapiens	24.61	8	7	+	Cluster 10	22.4918	22.6939	22.1681	22.4925	21.9649	21.9407	22.3581	21.5488	22.0964	21.9405	21.8747	21.9491	21.558	21.4248	21.2827	21.9076	22.8585	22.8727	22.9571	22.5928	21.9876	22.2013	22.5938	22.7923	22.6135	22.5649	22.74	22.2746	22.9089	22.1976	21.89	22.6073	-1.35721	1.16582	-0.660057	0.407326	0.444124	3.77445
10906	1	Q96MX3	Q96MX3	Zinc finger protein 48	ZNF48	Homo sapiens	67.821	2	2	+	Cluster 10	15.9526	15.2718	14.1068	14.4665	15.0329	15.58	14.0341	14.5967	15.2151	15.2022	15.3848	15.9597	14.0775	14.4184	15.1945	14.9678	15.0494	16.3054	15.8895	15.797	15.2403	14.9695	14.229	15.6492	16.17	16.5899	14.7158	15.1664	15.6165	16.3994	15.6781	15.5857	-1.21109	1.24874	-0.80972	0.486578	0.28549	1.91588
9901	1	Q8NBZ0	Q8NBZ0	INO80 complex subunit E	INO80E	Homo sapiens	26.476	5	3	+	Cluster 10	18.3099	18.3171	17.641	18.3635	17.7791	17.2237	18.2309	16.7773	17.5772	17.2465	17.8129	17.4773	16.28	17.2918	18.0753	17.7773	18.7875	19.304	18.8468	18.8589	18.0443	18.1301	18.6088	18.0043	19.0487	18.7194	18.8118	18.3997	18.8403	18.6708	18.5336	18.7422	-1.46739	0.881593	-0.598175	0.518312	0.66566	5.7523
8446	1	Q99547	Q99547	M-phase phosphoprotein 6	MPHOSPH6	Homo sapiens	19.024	6	5	+	Cluster 10	16.1663	16.2006	16.0827	16.6583	15.7028	16.0848	16.3076	16.4693	16.7072	16.5676	15.8096	16.2299	15.5273	15.5702	15.4704	15.9689	16.396	16.8795	16.8098	17.0459	16.2599	16.3429	16.192	17.1822	16.3788	16.7019	16.5987	16.2902	16.6411	16.7761	16.8772	16.7566	-1.40421	0.94137	-0.659004	0.362867	0.758979	3.81983
8223	1	Q16637	Q16637	Survival motor neuron protein	SMN2	Homo sapiens	31.847	7	5	+	Cluster 10	19.4449	19.836	18.9113	19.6244	17.9211	18.4121	19.6003	18.3695	18.6832	18.9237	19.1548	18.359	18.1626	18.159	18.733	18.9684	20.4549	19.9776	20.6274	20.3987	18.9829	19.0372	19.5579	19.5666	19.9882	20.0454	20.014	19.9435	20.0086	19.0568	18.9927	19.9345	-1.19226	1.19246	-0.878125	0.445524	0.432403	4.43378
8013	1	P01033	P01033	Metalloproteinase inhibitor 1	TIMP1	Homo sapiens	23.17	7	5	+	Cluster 10	20.5402	20.7182	19.1782	19.0587	20.4126	19.3804	20.8288	19.8763	19.5472	19.6924	19.793	19.8861	20.2185	19.7031	19.2217	20.5116	22.808	21.6965	19.8306	19.6836	21.5346	20.4804	20.7142	21.9209	21.4858	21.5172	21.7085	20.3677	21.3808	20.9872	20.5008	21.5263	-1.44374	0.895588	-0.632416	0.498827	0.681738	4.50568
7886	1	Q9UI30	Q9UI30	Multifunctional methyltransferase subunit TRM112-like protein	TRMT112	Homo sapiens	14.199	10	6	+	Cluster 10	20.9399	20.9011	20.717	20.4143	20.2091	20.1018	20.1578	20.1821	20.5462	20.2346	20.4416	19.6729	20.4064	20.2349	20.3843	20.7081	21.2829	21.4301	21.4425	20.54	20.2945	20.4895	20.488	20.5333	20.7094	20.9141	20.6328	21.5647	21.2704	21.2474	21.1537	21.1431	-1.09899	1.27461	-0.882903	0.0910129	0.616265	3.67726
7844	1	Q9NSU2	Q9NSU2	Three-prime repair exonuclease 1	TREX1	Homo sapiens	33.209	7	6	+	Cluster 10	18.8856	19.4165	18.3247	18.4079	18.5817	18.5493	18.7948	17.9487	17.9412	18.4741	18.2806	18.5135	18.0023	18.6323	18.5898	18.5492	19.1934	19.2083	18.5519	18.3141	19.3925	18.4794	19.1315	19.4962	18.9312	18.8373	18.4405	18.6195	19.341	18.4996	19.1891	19.0739	-0.965954	1.09381	-1.12779	0.277843	0.722088	2.46732
7635	1	Q8IU60	Q8IU60	m7GpppN-mRNA hydrolase	DCP2	Homo sapiens	48.424	7	6	+	Cluster 10	16.8534	16.9506	16.6173	16.7487	16.7563	16.2012	16.9357	15.4292	15.7072	15.9574	16.5394	16.4155	16.0198	16.389	17.196	16.5499	17.4022	16.5003	17.1856	16.9298	16.3048	16.621	16.9763	17.0626	16.7374	17.0131	16.9799	17.1592	17.1744	17.3865	16.7079	17.0286	-1.19439	1.09807	-0.92115	0.481069	0.5364	2.77197
7054	1	Q96F63	Q96F63	Coiled-coil domain-containing protein 97	CCDC97	Homo sapiens	38.949	9	7	+	Cluster 10	17.8629	17.7567	17.5037	17.4395	17.3918	16.9691	17.6581	16.4986	17.3356	17.249	17.5675	17.2661	17.3749	16.8963	16.8904	17.4995	18.343	17.9262	18.195	17.5315	16.6803	18.0541	17.5538	17.9875	17.9447	17.314	17.9652	17.3352	18.0223	17.9973	17.525	17.9466	-1.25112	1.18466	-0.806413	0.433616	0.439261	2.54923
6874	1	Q13952	Q13952	Nuclear transcription factor Y subunit gamma	NFYC	Homo sapiens	50.303	9	7	+	Cluster 10	18.7036	18.74	18.2351	18.6859	18.1379	18.002	18.972	17.5641	18.0481	18.1047	18.3265	18.0608	17.6998	17.5249	18.5813	18.1989	18.7683	18.7309	18.8871	18.7917	18.2368	18.2646	18.5732	18.4272	19.0502	18.6311	18.7942	18.3979	18.7999	18.6028	18.2971	18.7202	-1.23617	0.967885	-0.882859	0.359864	0.791284	2.55925
6247	1	P49674	P49674	Casein kinase I isoform epsilon	CSNK1E	Homo sapiens	47.316	8	8	+	Cluster 10	16.9165	17.1306	17.2305	16.7772	17.606	16.7831	17.0937	17.3889	17.5971	17.4489	17.9758	17.3453	16.7416	17.6166	17.5081	17.8039	18.7955	18.1957	17.4495	18.6578	17.3349	17.6081	18.3668	17.845	18.3406	18.1091	17.8555	18.2717	18.0615	17.6666	17.7935	18.221	-1.36867	0.797345	-0.738773	0.446443	0.863652	4.85097
5857	1	Q8IV48	Q8IV48	3'-5' exoribonuclease 1	ERI1	Homo sapiens	40.065	11	9	+	Cluster 10	17.6276	17.9762	17.016	17.4768	17.2462	16.5917	17.5345	16.9333	17.2264	16.8566	16.3741	16.29	16.9559	17.302	17.1752	17.0586	18.3494	18.7974	18.0414	19.0818	17.2751	17.4087	17.8772	18.4322	17.3155	18.0367	17.8076	18.0966	17.981	18.0988	17.891	17.8995	-1.29981	1.22613	-0.701761	0.471282	0.304167	5.33595
5807	1	Q5TBB1	Q5TBB1	Ribonuclease H2 subunit B	RNASEH2B	Homo sapiens	35.138	11	9	+	Cluster 10	18.7255	18.2694	18.4659	18.8284	18.0841	18.034	19.2231	17.4299	17.9853	17.8434	18.4222	18.4447	17.6485	17.8586	18.8268	18.3074	19.4122	18.5654	19.7654	19.2575	18.1632	18.6131	18.9565	18.5467	18.2784	19.1173	19.8034	19.5756	19.3476	19.3037	18.548	19.1539	-1.38074	1.08796	-0.667525	0.439947	0.520358	3.72913
4831	1	Q13426	Q13426	DNA repair protein XRCC4	XRCC4	Homo sapiens	38.289	15	11	+	Cluster 10	19.203	19.2528	19.1843	19.5161	18.66	18.8898	19.5535	18.2656	18.897	19.0638	18.7702	18.8448	18.2704	18.4274	18.7545	18.9378	19.7981	19.1786	20.5974	20.209	19.0692	18.9157	19.651	19.3877	19.7792	20.0252	19.5248	19.7428	19.7307	19.5166	19.4487	19.6678	-1.28827	0.942416	-0.854755	0.579579	0.621034	4.80654
4469	1	Q86X53	Q86X53	Glutamate-rich protein 1	ERICH1	Homo sapiens	48.984	18	12	+	Cluster 10	18.3305	18.4067	18.2205	18.9379	18.4948	18.8342	18.6555	14.6358	13.8803	16.3099	16.2636	19.2761	15.3568	19.0123	19.2033	17.898	18.5218	19.4483	19.4497	20.0005	18.3502	18.2625	18.5814	19.6411	18.2997	18.8154	19.085	19.5654	18.9319	19.8193	19.2631	19.2684	-1.04263	1.05961	-1.07845	0.352201	0.709263	2.51903
3991	1	P32780	P32780	General transcription factor IIH subunit 1	GTF2H1	Homo sapiens	62.03	16	13	+	Cluster 10	17.4913	17.3234	17.1407	17.4576	17.5623	17.3579	17.5182	16.5195	16.7965	17.0086	16.6528	17.2527	16.3761	17.391	17.7546	17.2566	17.8844	17.7389	17.8221	17.41	17.4147	17.8773	17.5744	18.1457	18.0253	17.547	17.7709	17.7312	17.7914	17.9407	17.6894	17.7422	-1.32927	0.895094	-0.808099	0.681098	0.561179	4.81316
2686	1	Q69YN2	Q69YN2	CWF19-like protein 1	CWF19L1	Homo sapiens	60.62	24	18	+	Cluster 10	19.3124	19.1662	18.5245	19.0638	17.905	18.5394	18.7642	17.4253	17.4305	17.7465	17.897	18.3396	17.6342	17.8533	18.7965	18.3017	19.5277	19.7071	19.9718	19.4853	18.7137	18.7041	18.7678	19.1417	18.1361	19.026	19.4055	20.1161	19.6422	19.5747	19.3066	19.4778	-1.37064	1.05163	-0.683924	0.351899	0.651038	4.58429
2568	1	O14545	O14545	TRAF-type zinc finger domain-containing protein 1	TRAFD1	Homo sapiens	64.844	25	18	+	Cluster 10	18.2338	18.3348	18.251	17.9988	18.368	17.7686	18.4541	18.1232	17.9525	17.845	18.1633	18.1838	18.363	18.4971	18.2637	18.5616	18.8245	18.4492	18.5342	18.3476	18.3366	18.5546	18.4228	19.2859	18.4737	18.3828	19.1593	18.3422	19.0651	18.4441	18.581	18.5319	-1.43942	0.848715	-0.614484	0.374647	0.830542	3.62711
2499	1	Q96CS3	Q96CS3	FAS-associated factor 2	FAF2	Homo sapiens	52.624	28	19	+	Cluster 10	21.1702	21.2968	20.9091	21.0954	20.8908	20.6196	20.9434	20.503	20.8739	20.8342	20.5214	20.6801	20.8183	20.7673	20.5631	21.1604	21.0266	21.5267	21.4324	21.3476	20.8936	20.998	21.2485	21.2071	20.7896	21.4542	20.8825	20.9983	21.4265	21.5284	21.0217	21.2583	-1.30591	1.24619	-0.670462	0.252161	0.478021	3.30176
2309	1	Q96F86	Q96F86	Enhancer of mRNA-decapping protein 3	EDC3	Homo sapiens	56.078	29	20	+	Cluster 10	20.0279	20.1305	20.0244	20.0848	19.986	19.5317	20.1075	19.6084	19.9474	19.5902	19.6782	19.7987	19.0149	19.6369	19.9037	19.9186	20.3801	20.5664	20.0912	20.7486	19.8881	20.0299	20.3381	20.3389	20.2666	20.3321	20.0493	19.5042	20.2927	20.3486	20.6534	20.3864	-1.33833	0.776521	-0.802909	0.559901	0.804819	3.76939
728	1	O00410	O00410	Importin-5	IPO5	Homo sapiens	123.633	48	35	+	Cluster 10	21.7723	22.0227	21.8308	21.7166	21.7462	21.7346	21.9465	21.8141	21.9355	21.9265	21.8327	21.8857	21.826	22.0003	21.556	21.9947	22.5186	21.8937	22.5793	22.7243	21.9765	21.6426	22.2856	21.8893	22.1542	22.4719	22.3744	22.3173	22.4865	22.2518	21.9154	22.3148	-1.27773	1.20343	-0.754874	0.361908	0.467266	4.39259
2174	1	Q9Y4E5	Q9Y4E5	E3 SUMO-protein ligase ZNF451	ZNF451	Homo sapiens	121.488	23	21	+	Cluster 10	17.215	17.627	16.9378	17.5187	17.3602	16.8732	17.4327	16.9042	16.2797	16.48	17.3341	17.8354	17.0879	17.0176	17.4233	16.9052	17.0865	17.8069	18.106	17.8195	16.7837	17.3227	17.5142	17.6121	17.7257	17.3961	17.8585	17.7887	17.6454	17.654	17.2348	17.7754	-1.34204	0.919715	-0.75103	0.362386	0.810972	2.5496
[truncated: 1 more columns]

[truncated: 20 more sheets: Cluster 11, Cluster 12, Cluster 13, Cluster 14, Cluster 15, Cluster 16, Cluster 17, Cluster 18, Cluster 19, Cluster 20, Cluster 21, Cluster 22, Cluster 23, Cluster 24, Cluster 25, Cluster 26, Cluster 27, Cluster 28, Cluster 29, Cluster 30]
