# Supplementary material for: Identification of Cancer-Associated Proteins in Colorectal Cancer Using Mass Spectrometry
Source: Proteomes. 2025 Aug 12;13(3):38. doi: 10.3390/proteomes13030038 (PMC12372073; doi:10.3390/proteomes13030038)
Supplement: Supplementary file 1 [file proteomes-13-00038-s001.zip › Supplementary Table S9 Fig3A_Clustre3_34 protein.xlsx]

## Sheet: Cluster 3
Number	# of Grouped proteins	Accession number	Master accession number	Master protein name	Master Gene Symbol	Species	MW(kDa)	PSMs	Peptides	ANOVA Significant	Cluster	CRC01-N	CRC02-N	CRC03-N	CRC04-N	CRC05-N	CRC06-N	CRC07-N	CRC08-N	CRC09-N	CRC10-N	CRC11-N	CRC12-N	CRC13-N	CRC14-N	CRC15-N	CRC16-N	CRC01-T	CRC02-T	CRC03-T	CRC04-T	CRC05-T	CRC06-T	CRC07-T	CRC08-T	CRC09-T	CRC10-T	CRC11-T	CRC12-T	CRC13-T	CRC14-T	CRC15-T	CRC16-T	Median N Zscore	Median S1 Zscore	Median S2A Zscore	Median S3 Zscore	Median S4A Zscore	-Log q-value
11260	1	P01037	P01037	Cystatin-SN	CST1	Homo sapiens	16.388	4	3	+	Cluster 3	15.2502	14.3055	15.5825	15.7211	15.352	14.7738	14.4056	14.1759	15.6639	14.4905	15.8502	16.4795	16.0188	16.0588	15.0932	14.9711	17.669	14.276	15.7613	15.1383	15.461	16.1326	15.223	17.4238	17.7501	17.1324	15.7743	16.9224	17.5544	15.4579	16.7126	16.7557	-0.985629	-0.372056	-0.77245	1.17618	0.953952	2.64586
9635	1	P49810	P49810	Presenilin-2	PSEN2	Homo sapiens	50.14	3	3	+	Cluster 3	14.2163	14.4443	15.0021	14.3688	16.4111	16.006	16.3656	14.2281	14.7492	15.0876	14.9503	13.811	15.0049	15.4607	14.7592	15.5293	15.9459	14.6696	15.3359	16.2845	15.0283	14.9636	16.5074	16.5103	15.7679	16.6151	16.2993	14.7952	16.7603	15.8401	14.7561	16.1952	-0.927283	-0.362755	-0.845517	1.14951	0.986043	2.04745
9474	1	O75379	O75379	Vesicle-associated membrane protein 4	VAMP4	Homo sapiens	16.394	3	3	+	Cluster 3	17.5932	17.8435	17.1004	17.5979	16.9072	16.5225	17.6883	16.112	17.2772	17.418	16.9964	16.1442	16.2634	15.035	16.9193	17.5676	18.2927	17.2841	17.4506	17.0066	17.8274	17.3608	18.0959	17.8999	18.2761	17.745	17.7886	17.5315	17.9778	18.2196	17.1882	17.9055	-1.31345	-0.22338	-0.466681	0.994161	1.00935	3.13399
8667	1	O43524	O43524	Forkhead box protein O3	FOXO3	Homo sapiens	71.277	8	6	+	Cluster 3	15.16	15.5717	15.6425	16.0923	15.8905	15.9141	16.3323	15.2869	15.7279	16.0396	16.0647	16.3982	15.2166	15.8353	15.9159	15.7819	15.9395	15.9406	16.8453	15.8633	15.9065	16.5024	16.3524	15.9116	16.5101	16.5764	16.3023	16.1553	16.3774	16.5663	15.3923	16.3677	-0.88639	-0.577818	-0.71303	1.05823	1.11901	2.49416
6929	1	Q6FHJ7	Q6FHJ7	Secreted frizzled-related protein 4	SFRP4	Homo sapiens	39.827	7	7	+	Cluster 3	14.98	16.439	14.8552	16.3316	16.2234	14.2594	15.3286	15.4413	15.7086	14.9422	16.6744	16.1556	15.0974	14.6659	15.4455	14.3955	18.9527	14.4654	15.6445	14.3253	15.1695	15.7582	15.5042	17.9153	19.8829	16.4262	14.9529	16.8354	18.4405	17.0346	15.1044	17.3865	-0.719336	-0.452324	-0.941022	0.772862	1.33982	1.5472
6420	1	Q8N6G5	Q8N6G5	Chondroitin sulfate N-acetylgalactosaminyltransferase 2	CSGALNACT2	Homo sapiens	62.572	9	9	+	Cluster 3	16.3538	16.5007	16.3146	16.2693	14.1279	15.209	16.2528	15.8315	14.8903	15.2868	16.4043	14.9719	16.0436	15.8446	14.2133	14.9567	17.7882	16.0615	16.0891	15.6922	16.1083	16.388	16.9892	17.6563	17.5213	16.5741	16.2828	15.6633	16.9455	16.5865	16.2139	16.6509	-1.19067	-0.472933	-0.418158	0.948885	1.13287	3.22055
5673	1	P0C671	P0C671	Protein BNIP5	BNIP5	Homo sapiens	71.932	11	9	+	Cluster 3	17.1422	16.8706	16.105	15.2559	16.5243	17.1249	16.5498	14.4093	15.0113	16.1305	15.4827	14.8436	15.4156	15.1825	15.7791	15.6065	15.6411	16.5695	17.6409	16.2825	16.5466	16.0959	17.7358	17.9759	16.7322	16.5547	17.5553	17.7594	16.5409	16.6363	17.4959	17.2883	-1.31813	-0.130544	-0.519233	1.12458	0.843326	3.49065
3425	1	Q7L5N7	Q7L5N7	Lysophosphatidylcholine acyltransferase 2	LPCAT2	Homo sapiens	60.21	19	15	+	Cluster 3	19.8174	20.2609	19.8273	19.9641	19.8118	20.0248	20.7168	19.6599	19.7429	19.6409	19.729	20.3705	19.7124	20.1599	20.0376	20.016	20.148	20.6748	20.1615	20.0346	20.0976	20.5662	20.4137	20.6242	20.3275	20.3083	19.8565	19.9891	20.784	20.4751	20.4755	20.5433	-1.26766	-0.23626	-0.484178	0.74255	1.24555	3.11207
2971	1	Q8WXI9	Q8WXI9	Transcriptional repressor p66-beta	GATAD2B	Homo sapiens	65.262	25	17	+	Cluster 3	19.6603	19.6303	19.4797	19.5326	19.3173	19.1377	19.7347	18.8821	19.3051	19.412	19.602	19.1333	18.9577	19.1445	19.5876	19.4369	19.871	19.5996	19.5692	19.9019	19.1731	19.5261	19.8953	19.2531	19.8729	19.7758	20.0866	19.7221	19.8206	19.8804	19.5797	19.7915	-1.21955	-0.19271	-0.623535	1.10311	0.932686	3.13878
985	1	O15417	O15417	Trinucleotide repeat-containing gene 18 protein	TNRC18	Homo sapiens	314.523	35	30	+	Cluster 3	17.4618	18.278	17.832	17.6646	17.8897	17.615	17.761	17.1458	17.7795	18.0553	17.7313	18.0093	15.0628	17.6224	17.7631	17.9788	17.9099	18.078	17.9852	17.8966	17.8923	18.2859	18.3613	17.9187	18.4307	18.0024	18.3216	18.449	18.255	18.4987	18.2585	18.163	-1.19647	-0.183608	-0.585914	1.34277	0.623228	2.26135
2003	1	Q9Y2X7	Q9Y2X7	ARF GTPase-activating protein GIT1	GIT1	Homo sapiens	84.339	31	22	+	Cluster 3	19.1083	18.9336	19.07	19.2283	18.5951	18.7689	19.2281	18.5879	18.9348	18.6668	18.891	18.9629	18.5367	18.4494	18.6975	18.9292	19.4967	19.1142	19.1627	19.2543	19.0474	18.7608	19.4166	19.4163	19.1952	19.0957	19.6105	19.2511	19.7437	18.9591	19.6256	19.6302	-1.11688	-0.244247	-0.642387	0.632159	1.37136	4.46941
10746	1	Q86WC4	Q86WC4	Osteopetrosis-associated transmembrane protein 1	OSTM1	Homo sapiens	37.256	2	2	+	Cluster 3	19.1607	18.7179	18.4244	19.5116	15.5029	14.7496	19.342	18.6058	18.2748	18.6009	18.672	14.7983	18.7338	15.6578	16.6146	18.1421	19.6295	18.1927	18.6908	18.8954	18.8425	14.8685	19.4961	19.7708	19.3719	19.1189	18.9796	18.493	19.4533	19.1236	18.7458	19.1999	-1.25085	-0.633942	-0.10861	0.864627	1.12877	1.41401
9320	1	Q9UHX3	Q9UHX3	Adhesion G protein-coupled receptor E2	ADGRE2	Homo sapiens	90.472	6	5	+	Cluster 3	16.3147	17.7112	16.4317	18.9433	17.4119	16.709	18.7872	16.4299	16.2732	16.4705	15.7195	16.4414	16.8476	14.1729	17.2887	16.2826	18.58	17.1092	17.032	17.3031	17.4686	16.8634	18.6956	18.7376	18.0159	18.644	18.4693	16.5046	19.4147	18.0449	17.9604	18.091	-1.28485	-0.469793	-0.227849	1.22724	0.755251	2.6527
9028	1	Q86SQ9	Q86SQ9	Dehydrodolichyl diphosphate synthase complex subunit DHDDS	DHDDS	Homo sapiens	38.656	4	4	+	Cluster 3	16.6229	16.9222	16.7358	16.891	13.7769	14.7214	14.9917	15.1875	16.6232	17.267	14.4317	14.9178	15.2476	15.2647	15.5478	16.1684	15.1937	16.0644	17.2064	17.1957	16.1414	15.7287	17.2295	17.2144	16.9736	16.9088	17.3336	16.3525	17.0986	15.5258	16.0901	16.7902	-1.38678	-0.336399	-0.213438	1.11471	0.821906	1.98173
8072	1	P19532	P19532	Transcription factor E3	TFE3	Homo sapiens	61.522	6	5	+	Cluster 3	16.6182	15.8744	14.6316	16.6586	16.6175	16.1991	16.5939	15.8696	14.4182	16.6244	14.9836	17.562	14.9079	16.8671	16.2023	14.3783	17.4173	15.5873	16.4664	16.4833	16.755	16.6804	14.7713	17.1007	16.6068	17.0658	16.9611	16.4954	17.4518	17.3069	16.5358	17.0073	-1.36363	-0.580221	0.0507183	0.878399	1.01474	1.68519
5672	1	P09486	P09486	SPARC	SPARC	Homo sapiens	34.634	12	9	+	Cluster 3	18.4026	18.1115	19.3105	18.4138	18.5977	18.4474	19.0939	19.4378	19.3179	19.6549	18.8121	19.2129	19.5821	20.0284	18.0722	19.3177	22.3243	18.9171	19.3198	19.437	19.5189	20.119	19.9221	20.3076	21.6517	20.7582	19.1778	19.0594	20.7083	20.3271	18.6435	20.1378	-1.0494	-0.722453	-0.331225	1.21835	0.884729	2.89313
5540	1	Q9NY97	Q9NY97	N-acetyllactosaminide beta-1,3-N-acetylglucosaminyltransferase 2	B3GNT2	Homo sapiens	46.022	16	10	+	Cluster 3	17.6134	18.0529	17.7273	18.26	17.8552	17.8932	17.6689	16.8037	17.7344	17.4953	17.2895	17.6366	16.5617	17.3604	17.9457	16.9197	17.8244	17.368	17.8249	17.8095	18.9955	17.9556	18.2902	18.2453	17.2675	18.1918	17.7181	18.3397	17.6795	17.868	18.9228	18.2526	-1.28822	-0.602991	-0.0791631	0.863856	1.10652	2.15935
4052	1	Q15051	Q15051	IQ calmodulin-binding motif-containing protein 1	IQCB1	Homo sapiens	68.929	14	13	+	Cluster 3	16.2509	16.14	15.3938	16.6463	16.0168	16.0848	16.5291	14.9688	16.1643	15.7593	15.9788	15.5731	16.4767	15.764	16.9876	16.2715	15.9644	16.4059	16.9903	16.9351	16.282	16.4491	16.1317	17.0263	16.7085	16.5113	16.5638	17.0171	16.1312	16.7414	16.9108	16.8507	-1.37207	-0.347323	-0.196268	0.709441	1.20622	2.86604
3912	1	O00154	O00154	Cytosolic acyl coenzyme A thioester hydrolase	ACOT7	Homo sapiens	41.792	16	13	+	Cluster 3	22.4267	22.9857	22.6914	22.7261	22.9563	22.6898	22.8744	22.1385	22.7636	22.7111	22.7202	22.8038	22.2696	23.3161	22.6558	22.8471	23.0029	22.6056	23.5067	22.9994	23.8853	22.9355	22.9046	23.4258	23.3881	23.4001	23.1106	22.5944	23.2111	22.8236	23.6117	23.2608	-1.48514	-0.171718	-0.188268	0.805966	1.03916	3.28634
3253	1	Q9HCK4	Q9HCK4	Roundabout homolog 2	ROBO2	Homo sapiens	151.203	18	16	+	Cluster 3	15.289	14.5601	15.1259	14.3262	14.5864	15.05	15.0618	14.5964	14.6576	14.9733	15.3686	15.3559	14.1041	15.5315	15.7068	15.1347	17.6177	15.0299	15.673	15.4374	15.8261	17.3957	16.0545	15.6228	17.2536	17.1811	14.9472	16.3272	16.6866	17.4211	15.9144	16.343	-1.48268	-0.323212	-0.0355689	0.905833	0.935627	5.13149
3250	1	Q9HB58	Q9HB58	Sp110 nuclear body protein	SP110	Homo sapiens	78.397	19	16	+	Cluster 3	18.1234	17.8137	17.3887	17.9397	17.4153	17.2535	18.4541	17.034	16.9692	16.8963	17.8023	17.3186	16.9416	17.9659	17.6521	17.3525	18.5145	17.6081	17.4694	17.6083	17.6587	17.753	17.9211	19.1344	17.8176	17.8269	18.8591	17.6308	18.4166	18.3344	17.6377	17.8698	-1.38088	-0.39927	-0.158325	1.09136	0.847118	2.10473
2725	1	Q8TAG9	Q8TAG9	Exocyst complex component 6	EXOC6	Homo sapiens	93.723	23	18	+	Cluster 3	18.6449	18.5765	18.3449	18.3832	18.303	18.162	18.6249	17.5459	18.1017	18.2334	17.9883	18.1412	17.6184	18.0547	18.1609	18.109	18.3493	18.4367	18.2616	18.3826	18.7462	18.3438	18.775	18.7958	18.1926	18.8722	18.7512	18.4775	18.5912	18.601	18.9808	18.5869	-1.25121	-0.425813	-0.279727	1.33925	0.6175	3.37497
1564	1	Q9Y2G3	Q9Y2G3	Phospholipid-transporting ATPase IF	ATP11B	Homo sapiens	134.189	33	26	+	Cluster 3	19.0202	18.6591	18.4058	18.6824	18.4496	18.4006	18.8909	17.6248	18.2579	18.3411	17.8512	18.9303	17.5401	18.1572	18.4165	18.2598	18.6104	18.4012	18.644	18.6715	18.9809	18.6689	18.8996	19.8475	18.6603	19.0197	18.6551	18.9546	18.5137	19.1462	18.7453	18.8832	-1.40803	-0.403164	-0.107274	0.999029	0.919433	2.70423
1214	1	Q86WJ1	Q86WJ1	Chromodomain-helicase-DNA-binding protein 1-like	CHD1L	Homo sapiens	100.999	35	28	+	Cluster 3	18.9677	19.2604	18.4593	17.7105	18.6011	18.6094	19.149	18.1561	18.4547	18.5166	18.1721	18.4689	17.2479	18.1728	19.042	18.5373	18.8164	19.0914	18.6593	17.8214	18.967	19.007	19.3907	18.9165	18.588	19.1372	19.3395	19.5081	18.9578	19.3322	19.3881	19.2866	-1.40015	-0.468141	-0.0346688	1.0171	0.885857	2.55322
474	1	Q92888	Q92888	Rho guanine nucleotide exchange factor 1	ARHGEF1	Homo sapiens	102.435	55	41	+	Cluster 3	20.9403	20.5365	20.3119	20.6602	20.1168	20.1528	21.099	19.8412	20.0481	20.0022	20.0166	20.3005	19.7266	20.0703	20.2043	20.2557	21.0787	20.4174	20.4897	20.5556	19.9075	21.2104	20.6205	21.082	20.9271	20.7291	21.1612	20.059	20.9102	20.9091	20.491	20.7791	-1.43275	-0.328806	-0.0952088	1.15887	0.697896	2.61175
620	1	Q9HCE1	Q9HCE1	Helicase MOV-10	MOV10	Homo sapiens	113.672	51	37	+	Cluster 3	18.8932	19.1255	18.8464	19.2121	18.7501	18.9938	19.0658	18.4288	18.5756	18.7447	18.7747	19.0512	18.1396	18.5456	18.9226	18.879	19.6164	19.0778	18.8169	19.1825	19.1871	19.4522	19.4775	19.3746	19.1748	19.5605	19.5001	18.85	19.2473	19.0656	19.745	19.4957	-1.3562	-0.490456	-0.050075	0.704559	1.19217	4.71741
9017	1	Q71RG4	Q71RG4	Transmembrane and ubiquitin-like domain-containing protein 2	TMUB2	Homo sapiens	33.785	5	4	+	Cluster 3	18.5575	19.0073	18.1147	18.7192	18.4615	18.4206	18.769	18.2241	18.5341	18.2177	18.1962	18.2872	18.2807	18.79	18.7284	18.1373	18.8212	19.174	18.7285	19.0614	18.55	18.1586	19.0699	19.7646	19.262	18.5745	18.9212	19.0339	19.1772	19.0402	18.7037	18.9213	-1.24497	0.263659	-0.81255	1.13288	0.660981	3.59028
8743	1	P09429	P09429	High mobility group protein B1	HMGB1	Homo sapiens	24.895	17	11	+	Cluster 3	25.701	25.5875	25.588	25.6038	25.2981	25.4703	25.7468	24.6262	25.5077	24.9867	25.3534	24.9799	24.577	24.8647	24.9256	25.46	25.7551	25.6736	26.2369	25.8839	24.8303	25.2417	25.6892	25.3812	27.3372	26.1987	26.1594	25.8932	26.0076	25.5093	24.9419	25.7584	-0.745722	0.526	-1.34804	1.02993	0.537829	2.19136
6516	1	Q9BQ13	Q9BQ13	BTB/POZ domain-containing protein KCTD14	KCTD14	Homo sapiens	29.592	10	8	+	Cluster 3	18.6714	19.3991	18.0711	18.2437	18.6566	15.5869	18.7683	17.3547	17.8506	18.874	15.8951	17.984	17.6559	16.7885	18.3059	18.1602	18.9932	19.3861	18.3298	18.0677	18.9474	17.9992	19.5793	19.2183	18.2049	20.3543	16.5169	19.5758	18.8063	19.6146	20.0021	19.4077	-1.0111	0.227553	-1.07874	1.04978	0.812513	2.23376
6122	1	O43581	O43581	Synaptotagmin-7	SYT7	Homo sapiens	45.502	9	8	+	Cluster 3	17.4216	17.8678	18.5582	16.3855	18.4487	17.3973	17.325	15.904	16.8606	17.3656	15.3477	14.7334	14.1901	15.1019	17.5142	16.955	17.4384	18.2261	16.9648	17.1547	17.6267	17.1916	17.277	16.6658	17.7114	17.9092	18.9365	18.985	18.2935	18.1593	16.149	17.7105	-1.0215	-0.119397	-0.865487	1.30355	0.702838	1.71475
5811	1	Q68DK7	Q68DK7	Male-specific lethal 1 homolog	MSL1	Homo sapiens	67.127	11	9	+	Cluster 3	17.1092	16.8825	17.2114	17.0428	17.116	16.9733	17.0982	16.1705	16.5863	16.7361	16.837	16.1299	16.2922	16.3679	17.0237	16.7541	17.0638	17.2782	17.5321	17.4367	16.8368	16.8708	16.8314	17.0185	17.7721	17.0533	17.4292	17.5034	17.6633	17.5602	17.3426	17.362	-1.09452	0.430953	-1.05411	0.981205	0.736472	3.88059
4537	1	Q96S86	Q96S86	Hyaluronan and proteoglycan link protein 3	HAPLN3	Homo sapiens	40.896	15	13	+	Cluster 3	18.1899	17.3726	17.8902	17.2742	15.2057	15.5879	18.6127	18.5047	16.2324	18.2753	18.2022	18.4792	19.3029	20.0391	15.9547	18.0298	21.3797	16.9484	18.8503	18.2365	18.2424	19.1332	18.7821	20.6315	21.1973	19.0566	19.3264	17.8869	20.3881	19.4927	18.1513	19.0382	-1.15835	0.262683	-0.903891	1.17636	0.623196	2.53621
1187	1	Q12884	Q12884	Prolyl endopeptidase FAP	FAP	Homo sapiens	87.714	38	28	+	Cluster 3	14.256	18.0558	18.2776	17.6892	17.3612	17.3776	17.5455	18.8886	18.4367	19.1011	18.4696	18.5909	18.5428	18.9859	16.8421	18.1265	21.9038	16.636	18.2418	17.2396	17.1402	19.787	19.0761	20.5954	21.757	20.0889	19.0814	19.0899	20.2334	20.5246	18.0371	18.8096	-0.300964	-0.262918	-1.2225	1.50565	0.280722	2.02742
1449	1	Q9UKX5	Q9UKX5	Integrin alpha-11	ITGA11	Homo sapiens	133.471	29	26	+	Cluster 3	16.7461	17.1215	17.1769	17.5257	17.5643	17.1262	17.5512	17.3776	17.7904	17.8098	16.4137	17.8016	17.0492	17.0441	17.5831	17.0538	20.1486	16.8032	17.5707	17.0077	17.0802	18.371	18.0846	18.4219	20.5476	18.7203	17.0381	17.3211	19.1175	18.7796	16.9394	18.0081	-0.722531	-0.184964	-1.08361	1.37456	0.616544	1.9852
[truncated: 1 more columns]
